# Supplementary material for: Global Functional Atlas of Escherichia coli Encompassing Previously Uncharacterized Proteins
Source: PLoS Biol. 2009 Apr 28;7(4):e1000096. doi: 10.1371/journal.pbio.1000096 (PMC2672614; doi:10.1371/journal.pbio.1000096)
Supplement: Table S2 — (2.17 MB XLS) [file pbio.1000096.st002.xls]

## Sheet: Table S2
Table S2 - Genomic and metagenomic conservation of E. coli K12 (W3110) genes
						E. coli K12 proteins detecting orthologs in other strains and Shigella - Phylogenetic profile (1 = ortholog detected; 0 = ortholog not detected)																E. coli K12 genes detecting orthologs in prokaryotic taxa (Number of orthologs detected by taxon)																						E. coli K12 genes detecting homologs in metagenomes (Number of homologs detected by taxon)
Gene	GI	Bnumber	JWnumber	ECK	Category	E_coli_536	E_coli_APEC_O1	E_coli_CFT073	E_coli_DH10B	E_coli_E24377A	E_coli_HS	E_coli_O157H7	E_coli_O157H7_EDL933	E_coli_SECEC_SMS3_5	E_coli_UTI89	S_boydii_Sb227	S_dysenteriae	S_flexneri_2a	S_flexneri_2a_2457T	S_flexneri_5_8401	S_sonnei_Ss046	Gammaproteobacteria	Betaproteobacteria	Alphaproteobacteria	Deltaproteobacteria	Epsilonproteobacteria	Fusobacteria	Firmicutes	Aquificae	Synergistetes	Deinococcus_Thermus	Chlorobi	Acidobacteria	Bacteroidetes	Cyanobacteria	Chloroflexi	Actinobacteria	Chlamydiae	Spirochaetes	Thermotogae	Planctomycetes	Archaea	Total_hits(Genomic)	AMO	Anammox	Human_gut_1	Human_gut_2	Mouse_lean_gut_1	Mouse_lean_gut_2
aaeA	89110003	b3241	JW3210	ECK3230	annotated	1	1	1	1	1	1	1	1	1	1	0	1	1	1	1	1	9	1	6	0	0	0	0	0	0	0	0	0	0	2	0	0	0	0	1	0	0	19	0	2	1	0	0	1
aaeB	89110002	b3240	JW3209	ECK3229	annotated	1	1	1	0	1	1	1	1	1	1	1	1	1	1	1	1	23	6	12	1	0	0	0	0	0	0	0	0	0	0	0	0	0	0	0	0	0	42	0	0	0	0	0	0
aaeR	89110005	b3243	JW3212	ECK3232	annotated	1	1	1	1	1	1	1	1	1	1	1	1	1	1	1	0	35	12	11	1	0	0	0	0	0	0	0	0	0	1	0	0	0	0	0	0	0	60	0	0	6	8	1	0
aaeX	89110004	b3242	JW5541	ECK3231	annotated	1	1	1	1	1	1	1	1	1	1	1	1	0	1	1	1	10	0	0	0	0	0	0	0	0	0	0	0	0	0	0	0	0	0	0	0	0	10	0	0	0	0	0	0
aas	89109619	b2836	JW2804	ECK2832	annotated	1	1	1	1	1	1	1	1	1	1	1	1	1	1	1	1	16	3	18	5	7	0	5	0	0	0	0	1	0	0	0	1	7	0	0	1	0	64	1	4	8	9	0	1
aat	89107735	b0885	JW0868	ECK0876	annotated	1	1	1	1	1	1	1	1	1	1	1	1	1	1	1	1	58	32	45	13	7	0	2	0	0	2	4	0	5	12	4	7	0	3	0	0	0	194	0	0	0	0	1	0
abgA	89108186	b1338	JW5205	ECK1334	annotated	1	1	1	1	1	1	1	1	1	1	0	1	0	0	0	1	44	27	41	10	5	1	55	0	1	2	5	0	4	24	4	29	0	3	5	1	15	276	0	1	8	4	0	0
abgB	89108185	b1337	JW1331	ECK1333	annotated	0	0	0	1	1	1	1	1	1	0	1	0	0	0	0	1	9	2	15	4	0	1	23	0	0	0	0	1	0	1	1	22	0	0	1	0	5	85	0	0	2	4	0	0
abgR	89108187	b1339	JW1333	ECK1335	annotated	0	0	0	1	1	1	1	1	1	0	1	0	0	0	0	1	9	12	11	0	0	0	3	0	0	0	0	0	0	1	0	4	0	0	0	0	0	40	0	0	18	28	2	0
abgT	89108184	b1336	JW5822	ECK1332	annotated	0	0	1	1	1	1	1	1	1	1	1	0	0	0	0	0	27	1	6	2	0	1	11	0	0	0	0	0	3	1	0	5	0	1	0	0	0	58	0	0	0	0	0	0
abrB	89107573	b0715	JW5097	ECK0704	annotated	1	1	1	1	0	1	1	1	1	1	1	1	1	1	0	1	14	6	28	1	1	0	16	0	0	0	0	0	0	0	0	11	0	0	0	0	0	77	0	0	0	0	0	0
accA	89107065	b0185	JW0180	ECK0184	annotated	1	1	1	1	1	1	1	1	1	1	1	1	1	1	1	1	66	32	58	14	12	1	60	1	2	3	5	1	9	24	5	25	7	1	3	1	10	340	0	1	7	8	0	0
accB	89110015	b3255	JW3223	ECK3242	annotated	1	1	1	1	1	1	1	1	1	1	1	1	1	1	1	1	74	32	50	12	10	1	55	1	1	3	5	1	10	24	4	11	7	1	4	1	5	312	0	1	3	8	0	0
accC	89110016	b3256	JW3224	ECK3243	annotated	1	1	1	1	1	1	1	1	1	1	1	1	1	1	1	1	77	32	62	17	11	0	59	1	1	3	5	1	9	24	5	37	7	3	0	1	29	384	1	3	14	18	1	0
accD	89109136	b2316	JW2313	ECK2310	annotated	1	1	1	1	1	1	1	1	1	1	1	1	1	1	1	1	67	32	62	17	12	1	60	1	2	3	5	1	10	24	5	35	7	1	5	1	17	368	0	1	8	7	2	1
aceA	89110736	b4015	JW3975	ECK4007	annotated	1	1	1	1	1	1	1	1	1	1	0	1	1	1	1	1	54	26	29	4	0	0	10	0	0	3	0	1	1	0	4	23	0	0	0	0	2	157	0	0	0	0	0	0
aceB	89110735	b4014	JW3974	ECK4006	annotated	1	1	1	1	1	1	1	1	1	1	1	0	0	0	0	1	30	14	6	4	0	0	6	0	0	3	0	1	1	0	4	11	0	0	0	0	7	87	0	0	0	0	0	0
aceE	89106995	b0114	JW0110	ECK0113	annotated	1	1	1	1	1	1	1	1	1	1	1	1	1	1	1	1	81	31	21	3	1	0	0	0	0	3	0	1	1	0	3	32	0	0	0	1	0	178	0	0	1	5	0	0
aceF	89106996	b0115	JW0111	ECK0114	annotated	1	1	0	1	1	1	1	1	1	1	1	1	1	1	1	1	81	31	13	6	1	0	30	0	0	3	0	0	2	6	1	11	0	0	0	1	6	192	0	1	2	0	0	0
aceK	89110737	b4016	JW3976	ECK4008	annotated	1	1	1	1	1	1	1	1	1	1	1	1	0	0	0	0	25	21	3	2	0	0	0	0	0	0	0	0	0	0	0	0	0	0	0	0	0	51	0	0	0	0	0	0
ackA	89109116	b2296	JW2293	ECK2290	annotated	1	1	1	1	1	1	1	1	1	1	1	1	1	1	1	1	52	5	0	8	8	1	51	0	2	0	0	1	2	4	0	28	0	3	5	0	3	173	0	0	6	6	1	3
acnA	89108122	b1276	JW1268	ECK1271	annotated	1	1	1	1	1	1	1	1	1	1	0	0	1	1	1	1	57	28	62	8	1	0	24	0	0	3	1	1	9	0	4	36	1	2	0	1	20	258	0	2	17	14	0	0
acnB	89106999	b0118	JW0114	ECK0117	annotated	1	1	1	1	1	1	1	1	1	1	1	1	1	1	1	1	64	25	6	8	12	0	0	0	0	0	5	0	1	23	0	0	0	0	0	0	1	145	0	2	4	10	0	0
acpH	89107274	b0404	JW0394	ECK0398	annotated	1	1	1	1	1	1	1	1	1	1	1	1	1	0	0	1	45	2	0	4	0	0	1	0	0	0	0	0	4	1	0	0	0	0	0	0	0	57	0	0	0	0	0	0
acpP	89107940	b1094	JW1080	ECK1080	annotated	1	0	1	1	1	1	1	1	1	1	1	1	1	1	1	1	80	32	58	16	12	1	57	1	2	3	5	1	10	24	5	13	7	5	5	1	0	338	0	1	1	3	0	0
acpS	89109369	b2563	JW2547	ECK2561	annotated	1	1	1	0	1	1	1	1	1	1	1	1	1	1	1	1	44	32	62	14	12	1	59	1	2	1	5	1	1	2	5	25	7	4	5	1	0	284	0	1	0	5	0	0
acpT	89110537	b3475	JW3440	ECK3459	annotated	1	1	1	1	1	1	1	1	1	1	1	1	1	1	1	1	20	4	5	3	0	0	6	0	0	0	2	1	0	7	1	0	0	0	0	0	0	49	0	0	0	1	0	0
acrA	89107332	b0463	JW0452	ECK0457	annotated	1	1	1	1	1	1	1	1	1	1	1	1	1	1	1	1	49	27	32	12	5	0	0	0	0	0	4	1	4	0	0	0	0	0	0	1	0	135	0	4	0	0	2	1
acrB	89107331	b0462	JW0451	ECK0456	annotated	1	1	1	1	1	1	1	1	1	1	1	1	1	1	1	1	66	29	37	14	5	0	0	0	0	0	4	1	6	13	0	0	1	0	0	1	0	177	0	8	5	4	9	3
acrD	89109275	b2470	JW2454	ECK2465	annotated	1	1	1	1	1	1	1	1	1	1	0	1	1	1	1	1	20	3	26	1	7	0	0	1	0	0	2	1	6	5	0	1	0	0	0	1	0	74	0	8	5	4	9	3
acrE	89110025	b3265	JW3233	ECK3252	annotated	1	1	1	1	1	1	1	1	1	1	1	0	0	0	0	1	24	11	17	6	4	0	2	0	0	0	0	0	5	2	0	0	1	0	0	1	0	73	0	5	0	0	2	0
acrF	89110026	b3266	JW3234	ECK3253	annotated	1	1	1	1	1	1	0	0	0	1	1	0	0	0	0	0	7	4	2	0	0	0	0	0	0	0	1	0	0	5	0	0	0	0	0	0	0	19	0	8	5	4	9	2
acrR	89107333	b0464	JW0453	ECK0458	annotated	1	1	1	1	1	1	1	1	1	1	1	1	1	1	1	1	28	25	13	5	1	0	24	0	0	1	0	0	1	2	1	16	0	2	1	0	2	122	0	1	0	0	0	0
acs	89110790	b4069	JW4030	ECK4062	annotated	1	1	1	1	1	1	1	1	1	1	0	0	0	0	1	1	63	31	49	14	6	0	25	1	0	3	5	1	9	22	5	28	0	3	0	1	34	300	1	3	9	13	0	3
actP	89110788	b4067	JW4028	ECK4060	annotated	1	1	1	1	1	1	1	1	1	1	1	0	1	1	1	1	53	26	25	8	7	0	16	1	0	3	3	1	0	4	3	23	0	0	0	1	5	179	2	0	1	3	0	0
ada	89109029	b2213	JW2201	ECK2205	annotated	1	1	1	1	1	1	1	1	1	1	1	1	1	1	1	1	35	18	45	3	6	1	23	0	0	0	2	1	2	2	4	14	1	3	1	1	8	170	2	1	8	6	0	0
add	89108464	b1623	JW1615	ECK1618	annotated	1	1	1	1	1	1	1	1	1	1	1	1	1	1	1	1	49	20	20	7	1	0	22	0	0	0	2	1	1	4	4	30	0	3	0	0	2	166	0	1	1	2	0	0
ade	89110347	b3665	JW3640	ECK3656	annotated	1	1	1	1	1	1	1	1	1	1	1	1	1	1	1	1	4	1	22	7	1	0	30	0	0	2	0	0	3	0	1	4	0	1	3	0	18	97	8	0	5	7	0	0
adhE	89108085	b1241	JW1228	ECK1235	annotated	1	1	1	1	1	1	1	1	1	1	1	1	1	1	1	1	33	7	6	5	0	1	47	0	0	0	2	1	1	5	0	9	0	0	0	0	7	124	0	0	31	35	1	1
adhP	89108321	b1478	JW1474	ECK1472	annotated	1	1	1	1	1	1	1	1	1	1	0	1	1	1	0	0	18	17	34	8	0	0	25	0	0	0	1	1	1	3	3	27	0	0	0	0	16	154	0	5	10	18	2	0
adiA	89110838	b4117	JW5731	ECK4110	annotated	1	1	1	0	1	1	1	1	1	1	1	1	1	1	1	1	13	24	1	0	0	0	4	0	0	0	0	0	0	10	0	2	0	0	0	0	2	56	0	0	4	1	0	0
adiC	89110836	b4115	JW4076	ECK4108	annotated	1	1	1	1	1	1	1	1	1	1	1	1	1	1	1	1	8	3	14	1	0	0	7	0	0	0	0	0	0	0	0	3	1	1	0	0	4	42	0	1	3	2	0	1
adiY	89110837	b4116	JW4077	ECK4109	annotated	1	1	1	0	1	1	1	1	1	1	1	1	1	1	1	1	2	0	1	0	1	0	1	0	0	0	0	0	0	0	0	0	0	0	0	0	0	5	0	0	0	1	0	0
adk	89107343	b0474	JW0463	ECK0468	annotated	1	1	1	1	1	1	1	1	1	1	1	1	1	1	1	1	81	31	63	17	12	1	78	1	2	3	5	1	10	24	5	37	7	5	5	1	17	406	1	1	8	7	1	0
adrA	89107256	b0385	JW0376	ECK0380	annotated	1	1	1	1	1	1	1	1	1	1	1	1	1	1	1	1	46	20	9	6	5	0	13	1	0	2	0	0	0	3	0	4	0	3	1	0	0	113	0	6	5	12	0	0
aegA	89109273	b2468	JW2452	ECK2463	annotated	1	1	1	1	1	1	1	1	1	1	1	1	1	1	1	1	8	4	15	11	1	0	23	1	2	2	5	0	3	0	0	8	0	0	4	0	25	112	2	5	26	24	3	3
aer	89109841	b3072	JW3043	ECK3062	annotated	1	1	1	1	1	1	1	1	1	1	1	1	0	0	0	1	40	22	14	2	9	0	3	0	0	0	0	0	2	1	0	1	0	3	0	0	5	102	0	0	0	0	2	2
aes	89107345	b0476	JW0465	ECK0470	annotated	1	1	1	1	1	1	1	1	1	1	1	0	1	1	1	1	43	24	36	6	0	0	19	0	0	2	0	1	1	5	1	25	0	2	0	1	12	178	0	0	4	2	0	0
afuB	89107136	b0263	JW0255	ECK0265	annotated	0	0	0	1	0	0	1	1	0	0	0	0	0	0	0	0	15	4	7	0	0	0	2	0	1	0	0	0	0	0	0	0	0	0	0	0	0	29	0	0	2	0	0	0
afuC	89107135	b0262	JW0254	ECK0264	annotated	0	0	0	1	0	0	1	1	0	0	0	0	0	0	0	0	21	8	25	2	2	0	10	0	1	1	3	0	1	2	1	7	0	1	2	0	15	102	22	28	356	459	25	9
agaA	89109900	b3135	JW5527	ECK3123	annotated	1	1	1	1	1	1	1	1	1	1	0	0	0	0	0	0	0	0	1	0	0	0	0	0	0	0	0	0	0	0	0	0	0	0	0	0	0	1	0	0	7	6	0	0
agaB	89109903	b3138	JW3107	ECK3126	annotated	1	1	1	1	1	1	1	1	1	1	0	0	0	0	0	0	2	0	0	2	0	0	3	0	0	0	0	0	0	0	0	0	0	0	0	0	0	7	0	0	9	9	0	0
agaC	89109904	b3139	JW3108	ECK3127	annotated	1	1	1	1	1	1	1	1	1	1	0	0	1	1	0	0	10	0	0	0	0	1	19	0	0	0	0	0	0	0	0	0	0	0	0	0	0	30	0	0	13	9	0	1
agaD	89109905	b3140	JW3109	ECK3128	annotated	1	1	1	1	1	1	1	1	1	1	0	0	1	1	0	0	8	0	0	0	0	0	12	0	0	0	0	0	0	0	0	0	0	0	0	0	0	20	0	0	16	13	0	0
agaI	89109906	b3141	JW3110	ECK3129	annotated	1	1	1	1	1	1	0	1	1	1	0	0	1	1	0	0	3	1	2	0	0	0	1	0	0	0	0	0	1	0	0	0	0	0	0	0	0	8	0	0	4	5	1	0
agaR	89109897	b3131	JW3100	ECK3119	annotated	1	1	1	1	1	1	1	1	1	1	0	0	1	1	0	0	13	1	7	1	0	0	27	0	1	1	0	0	1	0	2	20	0	0	1	1	1	77	0	0	16	24	0	1
agaS	89109901	b3136	JW3105	ECK3124	annotated	1	1	1	1	1	1	1	1	1	1	0	0	0	0	0	0	10	0	1	0	0	0	13	0	0	0	0	0	1	0	0	2	0	0	0	0	0	27	0	0	1	2	0	0
agaV	89109899	b3133	JW3102	ECK3121	annotated	1	1	1	1	1	1	1	1	1	1	0	0	1	1	0	0	9	0	0	4	0	0	10	0	0	0	0	0	0	0	0	0	0	0	0	0	0	23	0	0	9	9	0	0
agp	89107853	b1002	JW0987	ECK0993	annotated	1	1	1	1	1	1	1	1	1	1	0	1	1	1	1	1	6	0	2	0	0	0	0	0	0	0	0	0	0	0	0	0	0	0	0	0	0	8	0	0	0	0	0	1
ahpC	89107473	b0605	JW0598	ECK0599	annotated	1	1	1	1	1	1	1	1	1	1	1	1	1	1	1	1	78	30	55	12	12	1	40	1	1	0	5	1	9	24	1	18	7	4	5	1	35	340	0	1	0	1	0	2
ahpF	89107474	b0606	JW0599	ECK0600	annotated	1	1	1	1	1	1	1	1	1	1	1	1	1	1	1	1	43	19	11	4	0	0	21	0	0	0	0	0	5	0	0	3	0	0	4	0	27	137	1	2	15	14	4	4
aidB	89110907	b4187	JW5867	ECK4183	annotated	1	1	1	1	1	1	1	1	1	1	1	1	1	0	1	1	42	26	44	7	0	0	4	0	0	3	0	0	0	0	4	21	0	2	0	0	7	160	1	0	1	8	0	0
ais	89109069	b2252	JW2246	ECK2245	annotated	1	1	1	1	1	1	1	1	1	1	1	0	1	1	1	1	7	0	0	0	0	0	0	0	0	0	0	0	0	0	0	0	0	0	0	0	0	7	0	0	0	0	0	0
alaS	89109484	b2697	JW2667	ECK2692	annotated	1	1	0	1	1	1	1	1	1	1	1	1	1	1	1	1	82	32	63	17	12	1	78	1	2	3	5	1	10	24	5	37	7	5	5	1	46	437	0	1	10	9	1	1
aldA	89108260	b1415	JW1412	ECK1408	annotated	1	1	1	1	1	1	1	1	1	1	1	0	1	1	1	0	7	6	2	1	3	0	8	0	0	0	0	1	3	1	0	2	0	0	0	0	3	37	0	3	10	8	0	0
aldB	89110424	b3588	JW3561	ECK3577	annotated	0	1	1	1	1	1	1	1	1	1	1	0	1	1	1	0	49	23	32	2	4	1	12	0	0	1	0	0	2	2	3	26	0	0	0	0	4	161	0	3	9	6	0	0
alkA	89108888	b2068	JW2053	ECK2062	annotated	1	1	1	1	1	1	1	1	1	1	1	1	1	1	1	1	42	31	30	5	0	0	14	0	0	3	1	1	0	2	1	24	1	2	0	0	9	166	0	0	0	0	0	0
alkB	89109028	b2212	JW2200	ECK2204	annotated	1	1	1	1	1	1	1	1	1	1	1	1	1	1	1	1	15	19	30	1	0	0	0	0	0	0	0	1	0	0	0	9	1	0	0	0	0	76	0	0	0	0	0	0
allA	89107373	b0505	JW0493	ECK0498	annotated	1	1	1	1	1	1	1	1	1	1	1	1	1	1	1	0	16	10	21	1	0	0	0	0	0	0	0	0	0	0	0	0	0	0	0	0	0	48	0	0	0	0	0	0
allB	89107380	b0512	JW0500	ECK0505	annotated	1	1	1	1	1	1	0	1	1	1	0	0	0	0	0	0	27	19	42	17	8	1	54	1	2	3	5	1	10	9	5	34	0	3	1	1	41	284	1	1	13	12	0	2
allC	89107384	b0516	JW0504	ECK0509	annotated	1	1	1	1	1	1	1	1	1	1	0	0	1	1	1	0	26	20	32	0	1	0	17	0	0	2	0	1	0	4	0	15	0	0	0	1	3	122	0	0	0	2	0	0
allD	89107385	b0517	JW0505	ECK0510	annotated	1	1	1	1	1	1	1	1	1	1	0	0	0	0	0	0	5	8	18	1	0	0	8	0	0	1	0	1	0	0	0	2	0	0	0	0	12	56	0	0	1	3	0	0
allR	89107374	b0506	JW0494	ECK0499	annotated	1	1	1	1	1	1	1	1	1	1	1	1	1	1	1	0	5	4	5	1	0	0	2	0	0	0	0	0	0	0	0	5	0	0	0	0	1	23	0	0	5	1	0	0
allS	89107372	b0504	JW0492	ECK0497	annotated	1	1	1	1	1	1	1	1	1	1	0	1	1	1	1	0	2	0	1	0	0	0	0	0	0	0	0	0	0	0	0	1	0	0	0	0	0	4	0	0	5	13	1	0
alpA	89109423	b2624	JW2604	ECK2620	annotated	0	0	1	1	0	0	1	1	1	1	1	0	0	0	0	0	21	15	4	0	0	0	0	0	0	0	0	0	0	0	0	0	0	0	0	0	0	40	0	0	0	0	0	0
alr	89110774	b4053	JW4013	ECK4045	annotated	1	1	1	1	1	1	1	1	1	1	1	1	1	1	1	1	59	1	42	10	10	1	35	1	1	2	5	1	10	12	4	36	1	4	2	0	1	238	0	1	6	7	0	0
alsA	89110809	b4087	JW4048	ECK4080	annotated	1	1	1	1	0	0	0	0	1	1	0	0	0	0	0	0	8	1	4	2	0	0	4	0	0	0	0	0	0	0	0	1	0	1	0	0	1	22	17	19	255	332	13	5
alsB	89110810	b4088	JW4049	ECK4081	annotated	1	1	1	1	0	0	0	0	1	1	0	0	0	0	0	0	10	7	6	2	0	0	5	0	1	0	0	0	1	0	2	4	0	0	0	1	1	40	0	0	3	12	2	0
alsC	89110808	b4086	JW4047	ECK4079	annotated	0	1	1	1	0	0	0	0	1	0	0	0	0	0	0	0	2	1	7	1	0	0	2	0	0	0	0	0	0	0	0	2	0	0	0	0	0	15	0	0	8	23	0	0
alsE	89110807	b4085	JW4046	ECK4078	annotated	1	1	1	1	0	0	0	0	1	1	0	0	0	0	0	0	3	0	1	0	0	0	9	0	0	0	0	0	0	0	0	0	0	1	1	0	3	18	0	1	9	12	3	1
alsK	89110806	b4084	JW5724	ECK4077	annotated	1	1	1	1	0	0	0	0	1	1	0	0	0	0	0	0	4	0	2	0	2	0	1	1	0	0	0	0	0	0	0	1	0	0	0	0	1	12	0	1	4	5	2	2
alx	89109857	b3088	JW5515	ECK3079	annotated	1	1	1	1	1	1	1	1	1	1	1	1	1	1	1	1	41	10	19	12	0	0	7	0	0	0	0	1	4	1	3	34	1	2	0	0	2	137	0	0	2	1	0	0
amiA	89109249	b2435	JW2428	ECK2430	annotated	1	1	1	1	1	1	1	1	1	1	1	1	1	1	1	1	7	0	14	4	6	0	32	0	1	3	5	0	6	23	0	19	6	4	1	0	0	131	0	0	3	7	0	0
amiB	89110889	b4169	JW4127	ECK4165	annotated	1	1	1	1	1	1	1	1	1	1	1	1	1	1	1	1	46	0	1	0	0	1	4	0	1	0	0	0	3	0	0	1	0	0	0	0	0	57	0	0	2	4	0	0
amiC	89109600	b2817	JW5449	ECK2813	annotated	1	1	1	1	1	1	1	1	1	1	1	1	1	1	1	1	36	32	35	14	7	0	25	1	0	1	0	1	2	4	0	1	3	1	0	0	1	164	0	0	1	6	0	0
amn	89108806	b1982	JW1963	ECK1977	annotated	1	1	1	1	1	1	1	1	1	1	0	1	1	1	1	1	17	20	30	2	0	0	0	0	0	0	0	0	6	0	0	3	7	0	0	0	0	85	0	1	0	0	0	0
ampC	89110873	b4150	JW4111	ECK4146	annotated	1	1	1	1	1	1	1	1	1	1	1	1	1	1	1	1	37	7	19	1	0	0	14	0	1	0	0	0	3	2	1	11	0	0	0	1	5	102	0	0	0	1	0	0
ampD	89106991	b0110	JW0106	ECK0109	annotated	1	1	1	1	1	1	1	1	1	1	1	1	1	1	1	1	63	32	0	1	0	0	3	0	0	0	0	0	0	1	1	4	0	0	0	0	0	105	0	0	0	0	0	0
ampE	89106992	b0111	JW0107	ECK0110	annotated	1	1	1	1	1	1	1	1	1	1	1	1	1	1	1	1	26	3	0	0	0	0	0	0	0	0	0	0	0	0	0	0	0	0	0	0	0	29	0	0	0	0	0	0
ampG	89107303	b0433	JW0423	ECK0427	annotated	1	1	1	1	1	1	1	1	1	1	1	1	1	1	1	1	70	32	38	9	2	0	0	0	0	0	0	0	6	6	0	1	0	0	0	0	0	164	0	0	0	0	0	0
ampH	89107247	b0376	JW5052	ECK0371	annotated	1	1	1	1	1	1	1	1	1	1	1	1	1	1	1	1	18	6	18	3	0	0	13	0	1	1	0	1	3	4	2	15	0	0	0	1	1	87	0	0	0	2	0	0
amtB	89107321	b0451	JW0441	ECK0445	annotated	1	1	1	1	1	1	1	1	1	1	1	1	1	1	1	1	60	29	45	15	6	0	46	1	1	3	5	1	6	24	5	33	0	2	2	1	33	318	0	5	4	11	0	0
amyA	89108762	b1927	JW1912	ECK1926	annotated	1	1	1	1	1	1	1	1	1	1	1	1	1	1	1	1	9	0	1	0	0	0	11	0	0	0	0	0	6	2	0	0	0	0	1	0	2	32	0	0	1	0	0	0
anmK	89108482	b1640	JW1632	ECK1636	annotated	1	1	1	1	1	1	1	1	1	1	1	1	1	1	1	1	67	29	43	0	2	0	5	0	0	1	0	1	5	20	0	4	0	0	2	0	1	180	0	1	2	1	2	0
ansA	89108606	b1767	JW1756	ECK1765	annotated	1	1	1	1	1	1	1	1	1	1	1	1	1	1	1	1	50	2	2	5	1	1	14	0	0	0	0	0	9	0	0	3	0	0	0	0	45	132	0	0	7	1	0	2
ansB	89109734	b2957	JW2924	ECK2952	annotated	1	1	1	1	1	1	1	1	1	1	1	1	1	1	1	1	30	24	17	1	10	0	45	0	0	2	0	1	3	5	4	20	0	0	2	0	6	170	0	0	5	1	0	1
ansP	89108296	b1453	JW5234	ECK1447	annotated	1	1	1	1	1	1	1	1	1	1	1	1	0	0	0	1	8	2	4	0	0	0	2	0	0	0	0	0	0	0	0	16	0	0	0	0	4	36	0	1	7	4	1	0
apaG	89106934	b0050	JW0049	ECK0051	annotated	1	1	1	1	1	1	1	1	1	1	1	1	1	1	1	1	51	31	43	5	0	0	0	0	0	2	0	1	5	0	1	0	0	0	0	0	0	139	0	0	0	0	0	0
apaH	89106933	b0049	JW0048	ECK0050	annotated	1	1	1	1	1	1	1	1	1	1	1	1	1	1	1	1	80	32	4	2	3	0	10	0	0	0	0	0	0	7	1	3	0	0	0	0	0	142	0	0	1	0	0	0
apbE	89109030	b2214	JW5368	ECK2206	annotated	1	1	1	1	1	1	1	1	1	1	1	1	1	1	1	1	68	22	29	10	3	1	39	1	2	1	3	1	8	0	5	10	7	2	5	1	3	221	0	1	2	7	2	1
aphA	89110776	b4055	JW4015	ECK4047	annotated	1	1	1	1	1	0	1	1	1	1	1	0	1	1	1	1	8	0	1	0	0	0	2	0	0	0	0	0	0	0	0	0	0	0	0	0	0	11	0	0	0	0	0	0
appA	89107829	b0980	JW0963	ECK0971	annotated	1	1	1	1	1	1	1	1	1	1	1	1	1	1	1	1	7	0	4	1	0	0	0	0	0	0	0	0	0	0	0	0	0	0	0	0	0	12	0	0	0	0	0	1
appB	89107828	b0979	JW0961	ECK0970	annotated	1	1	1	1	1	1	1	1	1	1	1	1	1	1	1	1	6	4	6	3	0	0	0	1	0	0	0	1	1	0	0	3	5	0	0	0	1	31	0	0	0	0	0	0
appC	89107827	b0978	JW0960	ECK0969	annotated	1	1	1	1	1	1	1	1	1	1	1	1	1	1	1	1	17	11	26	6	2	0	26	0	0	1	4	1	5	2	0	20	7	0	0	0	9	137	0	0	0	0	1	0
appY	89107429	b0564	JW0553	ECK0556	annotated	0	0	0	1	0	0	0	0	0	0	0	0	0	0	0	0	5	4	2	0	0	0	2	0	0	0	0	0	1	1	0	0	0	0	0	0	0	15	0	0	3	8	0	0
apt	89107338	b0469	JW0458	ECK0463	annotated	1	1	1	1	1	1	1	1	1	1	1	1	1	1	1	1	65	22	39	11	12	1	76	0	1	0	5	1	6	24	5	33	0	5	5	1	22	334	0	1	4	2	0	0
aqpZ	89107726	b0875	JW0859	ECK0866	annotated	1	1	1	1	1	1	1	1	1	1	1	1	1	1	1	1	26	11	26	4	1	0	11	0	0	0	2	1	2	6	0	15	1	0	0	1	6	113	0	2	3	1	0	0
araA	89106946	b0062	JW0061	ECK0063	annotated	1	1	1	0	1	1	1	1	1	1	1	1	0	1	1	1	16	1	1	1	0	0	18	0	0	0	0	0	4	0	1	8	0	0	1	0	0	51	0	0	6	4	0	0
araB	89106947	b0063	JW0062	ECK0064	annotated	1	1	1	0	1	1	1	1	1	1	1	1	1	1	1	1	17	2	12	1	0	0	10	0	1	0	0	1	2	0	1	7	0	0	0	1	0	55	0	0	1	9	0	0
araC	89106948	b0064	JW0063	ECK0065	annotated	1	1	1	0	1	1	1	1	1	1	1	0	1	1	1	1	35	10	11	1	0	0	25	0	1	0	0	0	4	2	1	3	0	1	0	1	0	95	0	0	4	33	1	1
araD	89106945	b0061	JW0060	ECK0062	annotated	1	1	1	0	1	1	1	1	1	1	1	1	1	1	1	1	15	0	0	0	0	0	22	0	0	0	0	0	1	1	0	0	0	0	0	0	0	39	0	0	3	10	0	2
araE	89109624	b2841	JW2809	ECK2839	annotated	1	1	1	1	1	1	1	1	1	0	0	1	1	1	1	1	7	0	1	0	0	0	1	0	0	0	0	0	0	0	0	2	0	0	0	0	1	12	0	0	1	1	1	0
araF	89108739	b1901	JW1889	ECK1899	annotated	1	1	1	1	1	1	1	1	1	1	0	1	0	0	1	1	14	6	3	0	0	0	1	0	0	0	0	0	0	0	0	0	0	0	0	0	0	24	0	0	0	0	0	0
araG	89108738	b1900	JW1888	ECK1898	annotated	1	1	1	1	1	1	1	1	1	1	1	1	1	1	1	1	18	8	4	0	0	0	1	0	0	0	0	0	0	0	0	1	0	0	1	0	0	33	18	20	240	318	11	9
araH	89108737	b4460	JW1887	ECK1897	annotated	1	1	1	1	1	1	0	1	1	1	1	1	1	1	1	1	15	6	8	0	0	0	0	0	0	1	0	0	0	1	0	0	0	0	1	0	1	33	0	0	6	22	0	0
araJ	89107266	b0396	JW0386	ECK0390	annotated	1	1	1	1	1	1	1	1	1	1	1	0	1	1	1	1	10	0	0	2	2	0	6	0	0	0	0	0	6	0	0	4	0	2	0	0	0	32	0	0	7	4	0	1
arcA	89111109	b4401	JW4364	ECK4393	annotated	1	1	1	1	1	1	1	1	1	1	1	1	1	1	1	1	43	0	8	0	0	0	1	0	0	0	0	0	0	0	0	0	0	0	0	0	1	53	0	0	53	124	0	0
arcB	89109973	b3210	JW5536	ECK3200	annotated	1	1	1	1	1	1	1	1	1	1	1	1	1	1	1	1	41	8	28	7	2	0	8	0	0	1	0	0	7	2	3	3	0	1	3	1	8	123	5	20	62	116	6	7
argA	89109601	b2818	JW2786	ECK2814	annotated	1	1	1	1	1	1	1	1	1	1	1	1	1	1	1	1	63	32	21	14	9	0	19	0	1	2	2	1	1	17	4	27	0	2	3	0	18	236	0	2	7	9	0	0
argB	89110071	b3959	JW5553	ECK3950	annotated	1	1	1	1	1	1	1	1	1	1	1	1	1	1	1	1	63	5	50	10	5	0	32	1	1	3	4	1	9	18	5	22	0	0	1	1	22	253	0	1	9	9	0	0
argC	89110072	b3958	JW3930	ECK3949	annotated	1	1	1	1	1	1	1	1	1	1	1	1	1	1	1	1	68	31	51	16	10	0	42	1	2	3	5	1	9	24	5	36	0	2	3	1	39	349	0	1	5	5	1	2
argD	89110650	b3359	JW3322	ECK3347	annotated	1	1	1	1	1	1	1	1	1	1	1	1	1	1	1	1	50	11	35	3	1	0	23	0	0	1	0	0	7	1	1	11	0	0	2	0	17	163	1	5	14	23	0	0
argE	89110073	b3957	JW3929	ECK3948	annotated	1	1	1	1	1	1	1	1	1	1	1	1	1	1	1	1	60	19	30	10	1	1	25	0	0	3	0	1	8	0	3	14	0	1	0	1	26	203	4	1	4	3	0	1
argF	89107147	b0273	JW0266	ECK0274	annotated	0	0	0	1	0	0	0	0	0	0	0	0	0	0	0	0	24	14	3	5	5	0	18	0	0	2	4	0	1	13	3	4	0	3	0	0	12	111	1	2	12	14	1	1
argG	89109936	b3172	JW3140	ECK3161	annotated	1	1	1	1	1	1	1	1	1	1	1	1	1	1	1	1	74	32	51	16	11	0	53	1	1	3	5	1	9	24	5	36	0	2	3	1	39	367	3	1	7	5	0	0
argH	89110070	b3960	JW3932	ECK3951	annotated	1	1	1	1	1	1	1	1	1	1	1	1	1	1	1	1	74	32	51	16	11	0	52	1	1	3	5	1	9	24	5	36	0	2	3	1	39	366	0	2	8	8	1	1
argI	89110970	b4254	JW4211	ECK4247	annotated	1	1	1	1	1	1	1	1	1	1	1	1	1	1	1	1	59	20	50	11	7	0	46	1	2	1	2	1	8	13	4	34	0	1	5	1	35	301	1	2	13	14	1	2
argK	89109696	b2918	JW2885	ECK2914	annotated	0	0	0	1	1	1	1	1	1	0	1	1	1	1	1	1	3	17	26	10	0	0	14	0	0	3	5	1	9	0	4	27	0	2	4	0	18	143	0	0	0	0	1	0
argO	89109701	b2923	JW2890	ECK2919	annotated	1	1	1	1	1	1	1	1	1	1	1	1	1	1	1	1	51	20	19	4	3	1	17	0	0	0	0	0	0	0	0	21	0	0	0	0	1	137	0	0	0	0	0	0
argP	89109694	b2916	JW2883	ECK2912	annotated	1	1	1	1	1	1	1	1	1	1	1	1	1	1	1	1	44	18	14	2	0	0	0	0	0	0	0	0	0	0	0	20	0	0	0	0	0	98	0	0	0	0	0	0
argR	89109999	b3237	JW3206	ECK3226	annotated	1	1	1	1	1	1	1	1	1	1	1	1	1	1	1	1	42	0	1	3	0	0	42	0	2	3	5	1	4	0	0	34	3	0	1	0	0	141	0	0	1	1	0	0
argS	89108716	b1876	JW1865	ECK1877	annotated	1	1	1	1	1	1	1	1	1	1	1	1	1	1	1	1	81	32	63	17	12	1	77	1	2	3	5	1	10	24	5	36	7	5	5	1	46	434	1	1	11	13	3	2
argT	89109130	b2310	JW2307	ECK2304	annotated	1	1	0	1	1	1	1	1	1	1	1	1	1	1	1	1	23	4	9	0	1	0	1	0	0	0	0	0	0	0	0	1	0	0	0	0	0	39	0	0	12	8	0	0
arnA	89109072	b2255	JW2249	ECK2248	annotated	1	1	1	1	1	1	1	1	1	1	1	1	1	1	1	1	18	11	5	4	2	0	0	0	0	0	1	0	1	17	0	10	0	1	0	1	3	74	0	8	9	6	0	1
arnB	89109070	b2253	JW5372	ECK2246	annotated	1	1	1	1	1	1	1	1	1	1	1	1	1	1	1	1	56	29	44	15	12	0	28	1	2	1	5	1	9	24	4	15	1	4	4	1	25	281	0	4	7	10	6	6
arnC	89109071	b2254	JW2248	ECK2247	annotated	1	1	1	1	1	1	1	1	1	1	1	1	1	1	1	1	29	17	17	16	1	0	7	1	1	0	5	1	8	18	4	31	1	1	0	1	40	199	4	6	16	8	1	2
arnT	89109074	b2257	JW2251	ECK2250	annotated	1	1	1	1	1	1	1	1	1	1	1	1	1	1	1	1	42	20	23	10	1	1	1	1	0	0	5	1	5	21	0	0	0	2	0	1	0	134	0	4	0	0	0	0
aroA	89107758	b0908	JW0891	ECK0899	annotated	1	1	1	1	1	1	1	1	1	1	1	1	1	1	1	1	80	32	50	16	11	1	54	1	2	3	5	1	11	24	5	37	7	3	2	1	41	387	0	1	8	12	1	1
aroB	89110621	b3389	JW3352	ECK3376	annotated	1	1	1	1	1	1	1	1	1	1	1	1	1	1	1	1	81	32	50	13	12	1	54	0	2	3	5	1	11	24	5	37	7	3	2	1	17	361	0	1	6	6	0	0
aroC	89109149	b2329	JW2326	ECK2323	annotated	1	1	1	1	1	1	1	1	1	1	1	1	1	1	1	1	81	32	50	16	11	1	53	1	2	3	5	1	11	24	5	37	7	3	2	1	41	387	1	1	11	6	1	1
aroD	89108533	b1693	JW1683	ECK1691	annotated	1	1	1	1	1	1	1	1	1	1	1	1	1	1	1	1	6	3	1	4	0	0	32	1	0	0	0	0	0	0	1	0	0	0	0	1	30	79	0	1	2	5	0	0
aroE	89110729	b3281	JW3242	ECK3268	annotated	1	1	1	1	1	1	1	1	1	1	1	1	1	1	1	1	80	32	41	1	12	0	9	0	1	0	0	0	10	0	1	8	1	1	1	0	5	203	1	1	3	11	0	0
aroF	89109402	b2601	JW2582	ECK2598	annotated	1	1	1	1	1	1	1	1	1	1	1	1	1	1	1	1	62	4	0	8	0	0	6	0	0	2	2	0	0	7	3	0	1	1	0	0	0	96	0	0	7	9	0	0
aroG	89107605	b0754	JW0737	ECK0743	annotated	1	1	1	1	1	1	1	1	1	1	1	1	1	1	1	1	49	31	10	2	0	0	4	0	0	0	3	0	0	14	0	18	0	0	0	1	0	132	0	0	9	9	0	0
aroH	89108544	b1704	JW1694	ECK1702	annotated	1	1	1	1	1	1	1	1	1	1	1	1	1	1	1	1	33	0	0	0	0	0	4	0	0	0	0	0	0	0	0	0	0	0	0	0	0	37	0	0	8	9	0	0
aroK	89110620	b3390	JW5947	ECK3377	annotated	1	1	1	1	1	1	1	1	1	1	1	1	1	1	1	1	81	32	50	9	10	1	45	1	2	3	5	1	7	21	2	37	1	2	2	0	6	318	0	1	6	7	2	0
aroL	89107259	b0388	JW0379	ECK0383	annotated	1	1	1	1	1	1	1	1	1	1	1	1	1	1	1	1	11	0	0	7	3	0	13	0	0	0	0	0	4	3	4	0	6	0	0	1	3	55	0	1	6	7	0	0
aroM	89107261	b0390	JW0381	ECK0385	annotated	1	1	1	1	1	1	1	1	1	1	1	1	1	1	1	1	6	1	2	0	0	0	3	0	0	0	0	0	0	0	0	0	0	0	0	0	2	14	0	0	0	0	0	0
aroP	89106993	b0112	JW0108	ECK0111	annotated	1	1	1	1	1	1	1	1	1	1	1	1	1	1	1	1	27	10	9	1	0	0	3	0	0	0	0	0	1	3	0	7	0	0	0	0	4	65	0	1	7	5	1	0
arpA	89110738	b4017	JW3977	ECK4009	annotated	1	0	0	1	1	0	1	1	1	0	1	1	1	0	0	1	2	0	0	0	0	0	0	0	0	0	0	0	0	0	0	0	0	0	0	0	0	2	0	0	0	0	0	0
arsB	89110511	b3502	JW3469	ECK3487	annotated	0	0	0	1	1	1	1	1	1	0	1	1	1	1	1	1	20	12	11	4	8	1	26	0	1	1	0	0	0	3	2	22	0	0	5	1	11	128	0	1	1	1	0	0
arsC	89110510	b3503	JW3470	ECK3488	annotated	1	1	1	1	1	1	1	1	1	1	1	1	1	1	1	1	20	14	37	2	0	0	15	0	0	0	0	0	0	2	0	14	0	0	0	0	1	105	0	0	1	0	0	0
arsR	89110512	b3501	JW3468	ECK3486	annotated	0	0	0	1	1	1	1	1	1	0	1	1	0	1	1	1	51	6	38	13	8	1	46	1	2	3	4	1	3	18	5	32	0	3	5	0	30	270	0	1	6	6	0	0
artI	89107714	b0863	JW0847	ECK0854	annotated	1	1	1	1	1	1	1	1	1	1	1	1	1	1	1	1	30	2	22	2	6	0	9	0	0	0	1	0	0	1	0	11	1	0	1	0	1	87	0	0	16	12	0	0
artJ	89107711	b0860	JW0844	ECK0851	annotated	0	1	1	1	1	1	1	1	1	1	1	0	1	1	1	1	32	3	10	2	2	1	11	0	0	0	1	0	0	4	2	4	6	0	4	0	3	85	0	0	18	10	0	1
artM	89107712	b0861	JW0845	ECK0852	annotated	1	1	1	1	1	1	1	1	1	1	1	1	1	1	1	1	26	0	12	0	0	0	0	0	0	0	0	0	0	0	0	0	0	0	0	0	0	38	0	0	20	12	1	0
artP	89107715	b0864	JW0848	ECK0855	annotated	1	1	1	1	1	1	1	1	1	1	1	1	1	1	1	1	26	0	0	0	0	0	2	0	0	0	0	0	0	0	0	0	0	0	0	0	1	29	21	28	332	431	23	9
artQ	89107713	b0862	JW0846	ECK0853	annotated	1	1	1	1	1	1	1	1	1	1	1	1	1	1	1	1	36	0	12	0	0	0	0	0	0	0	0	0	0	0	0	0	0	0	0	0	0	48	0	0	25	12	1	1
ascB	89109503	b2716	JW2686	ECK2711	annotated	1	1	0	1	1	1	1	1	1	1	1	1	0	0	1	1	14	0	1	0	0	0	23	0	0	0	0	0	0	0	0	1	0	0	1	0	4	44	0	0	28	25	0	0
ascF	89109502	b2715	JW5435	ECK2710	annotated	1	1	0	1	1	1	1	1	1	1	1	0	0	0	1	1	7	0	0	0	0	0	3	0	0	0	0	0	0	0	0	0	0	0	0	0	0	10	0	0	10	16	0	0
ascG	89109501	b2714	JW5434	ECK2709	annotated	1	1	0	1	1	1	1	1	1	1	1	1	1	1	1	1	12	2	4	1	0	0	1	0	0	0	0	0	0	0	0	7	0	0	0	0	0	27	0	0	43	40	0	0
asd	89110578	b3433	JW3396	ECK3419	annotated	1	1	1	1	1	1	1	1	1	1	1	1	1	1	1	1	56	32	0	5	0	0	0	0	0	0	0	0	0	0	0	3	0	0	0	0	0	96	0	1	2	0	0	1
aslA	89110219	b3801	JW3773	ECK3794	annotated	1	1	1	1	1	0	1	1	1	1	0	1	0	0	0	0	13	9	12	2	1	0	0	0	0	0	0	1	5	1	0	8	0	0	0	1	3	56	0	0	1	0	1	0
aslB	89110220	b3800	JW5594	ECK3793	annotated	1	1	1	1	1	1	1	1	1	1	1	0	1	1	1	1	19	5	7	6	0	0	8	0	2	0	1	1	4	4	1	2	0	0	2	0	11	73	0	0	1	4	0	0
asmA	89108884	b2064	JW2049	ECK2058	annotated	1	1	1	1	1	1	1	1	1	1	1	1	1	1	1	1	45	5	17	3	0	0	0	0	0	0	0	0	0	0	0	0	0	0	0	0	0	70	0	0	0	0	0	0
asnA	89110263	b3744	JW3722	ECK3738	annotated	1	1	1	1	1	1	1	1	1	1	1	1	1	1	1	1	20	0	0	0	0	1	33	0	0	0	0	1	4	0	0	0	0	1	0	0	0	60	0	0	1	3	0	0
asnB	89107532	b0674	JW0660	ECK0662	annotated	1	1	1	1	1	1	1	1	1	1	1	1	1	1	1	1	60	21	24	12	7	0	43	0	2	0	1	1	8	10	3	26	0	0	1	1	32	252	1	1	7	13	0	2
asnC	89110264	b3743	JW3721	ECK3737	annotated	1	1	1	1	1	1	1	1	1	1	1	1	1	1	1	1	40	5	1	0	0	0	10	0	1	0	5	0	9	0	1	19	0	0	0	0	29	120	2	0	2	2	0	0
asnS	89107780	b0930	JW0913	ECK0921	annotated	1	1	1	1	1	1	1	1	1	1	1	1	1	1	1	1	53	0	0	16	0	1	71	0	0	3	0	1	11	8	4	5	1	5	4	1	36	220	3	1	10	19	1	1
aspA	89110860	b4139	JW4099	ECK4133	annotated	1	1	1	1	1	1	1	1	1	1	1	1	1	1	1	1	48	11	7	11	9	0	27	0	1	0	0	0	6	5	4	14	0	1	4	0	4	152	0	2	8	10	2	0
aspC	89107778	b0928	JW0911	ECK0919	annotated	1	1	1	1	1	1	1	1	1	1	1	1	1	1	1	1	52	1	17	1	0	0	4	0	0	0	0	0	0	0	0	0	4	0	0	1	0	80	0	0	0	0	0	0
aspS	89108706	b1866	JW1855	ECK1867	annotated	1	1	1	1	1	1	1	1	1	1	1	1	1	1	1	1	82	32	63	17	11	1	78	1	2	3	5	1	10	24	5	34	7	5	5	1	11	398	3	2	18	33	4	3
asr	89108438	b1597	JW5826	ECK1592	annotated	0	0	0	0	0	0	0	0	0	0	0	0	0	0	0	0	0	0	0	0	0	0	0	0	0	0	0	0	0	0	0	0	0	0	0	0	0	0	0	0	0	0	0	0
astA	89108586	b1747	JW1736	ECK1745	annotated	1	1	1	1	1	1	1	1	1	1	1	1	1	1	1	1	44	5	9	5	0	0	0	0	0	0	0	0	0	0	0	0	0	0	0	0	0	63	0	0	0	0	0	0
astB	89108584	b1745	JW1734	ECK1743	annotated	1	1	1	1	1	1	1	1	1	1	1	1	0	0	0	1	39	6	9	1	0	0	0	0	0	0	0	0	0	0	0	0	0	0	0	0	0	55	0	0	0	0	0	0
astC	89108587	b1748	JW1737	ECK1746	annotated	1	1	1	1	1	1	1	1	1	1	1	0	0	0	0	1	29	24	28	15	10	0	22	1	2	1	5	1	6	23	4	27	0	2	3	0	17	220	1	5	13	24	0	0
astD	89108585	b1746	JW5282	ECK1744	annotated	1	1	1	1	1	1	1	1	1	1	1	1	1	1	1	0	44	5	9	2	0	0	0	0	0	0	0	0	0	0	0	0	0	0	0	0	0	60	0	3	7	5	0	0
astE	89108583	b1744	JW1733	ECK1742	annotated	1	1	1	1	1	1	1	1	1	1	1	1	1	1	1	1	43	5	0	0	0	0	0	0	0	0	0	0	1	0	0	0	0	0	0	0	0	49	0	0	0	0	0	0
atoA	89109041	b2222	JW2216	ECK2215	annotated	1	1	1	1	1	1	0	0	1	1	0	0	0	0	0	1	35	24	38	8	1	1	22	0	0	2	0	0	4	0	0	23	0	0	4	0	0	162	0	0	0	2	0	0
atoB	89109043	b2224	JW2218	ECK2217	annotated	1	1	1	1	0	1	0	0	1	1	0	0	0	0	0	1	22	6	10	5	0	0	28	0	0	2	0	0	4	2	1	7	0	0	3	0	14	104	0	0	1	1	0	0
atoC	89109039	b2220	JW2214	ECK2213	annotated	1	1	1	1	0	1	0	0	1	1	0	0	0	0	0	1	12	8	39	13	7	1	29	1	2	0	5	1	9	1	1	9	7	5	3	1	14	168	1	31	40	89	8	5
atoD	89109040	b2221	JW2215	ECK2214	annotated	0	1	1	1	1	1	0	0	1	1	0	0	0	0	0	1	35	24	40	8	1	1	21	0	0	2	0	0	4	0	0	23	0	0	4	0	3	166	0	0	0	2	0	0
atoE	89109042	b2223	JW2217	ECK2216	annotated	1	1	1	1	0	1	0	0	1	1	0	0	0	0	0	1	23	8	4	2	1	1	9	0	0	0	0	0	1	0	0	4	0	0	1	0	3	57	0	0	0	0	0	0
atoS	89109038	b2219	JW2213	ECK2212	annotated	1	1	1	1	0	1	0	0	1	1	0	0	0	0	0	1	46	30	50	12	6	0	26	1	2	2	2	1	8	17	5	6	4	3	5	1	7	234	4	23	35	81	4	4
atpA	89110273	b3734	JW3712	ECK3727	annotated	1	0	1	1	1	1	1	1	1	1	1	1	1	1	1	1	81	32	63	17	12	1	74	1	2	0	5	1	11	24	5	37	1	2	5	1	6	381	0	8	27	40	1	1
atpB	89110269	b3738	JW3716	ECK3731	annotated	1	1	1	1	1	1	1	1	1	1	0	1	1	1	1	1	81	32	63	16	12	1	62	1	2	0	5	1	10	24	4	37	1	0	3	1	2	358	0	3	4	10	1	0
atpC	89110276	b3731	JW3709	ECK3724	annotated	1	0	1	1	1	1	1	1	1	1	1	1	1	1	1	1	80	32	49	17	12	1	59	1	2	0	4	1	4	24	5	30	1	2	1	1	0	326	0	1	5	6	0	0
atpD	89110275	b3732	JW3710	ECK3725	annotated	1	1	1	1	1	1	1	1	1	1	1	1	1	1	1	1	81	32	63	17	12	1	75	1	2	2	5	1	11	24	5	37	1	2	5	1	36	414	0	9	33	49	0	1
atpE	89110270	b3737	JW3715	ECK3730	annotated	1	0	1	1	1	1	1	1	1	1	1	1	1	1	1	1	80	27	0	0	0	0	3	0	0	0	0	0	0	0	0	0	0	0	0	0	0	110	0	0	0	0	0	0
atpF	89110271	b3736	JW3714	ECK3729	annotated	1	0	1	1	1	1	1	1	1	1	1	1	1	1	1	1	80	32	1	2	0	1	63	0	2	0	5	0	10	8	5	36	1	0	5	1	0	252	0	1	5	2	1	1
atpG	89110274	b3733	JW3711	ECK3726	annotated	1	1	1	1	1	1	1	1	1	1	1	1	1	1	1	1	81	32	63	17	12	1	74	1	2	0	5	1	10	24	5	37	1	2	5	1	2	376	0	3	12	16	0	0
atpH	89110272	b3735	JW3713	ECK3728	annotated	1	0	1	1	1	1	1	1	1	1	1	1	1	1	1	1	80	32	46	16	0	1	61	0	1	0	4	1	3	24	5	9	0	0	4	1	0	288	0	0	2	2	0	0
atpI	89110268	b3739	JW5611	ECK3732	annotated	1	1	1	1	1	1	1	1	1	1	1	1	1	1	1	1	26	0	0	0	0	0	0	0	0	0	0	0	0	0	0	0	0	0	0	0	0	26	0	0	0	0	0	0
avtA	89110440	b3572	JW5652	ECK3561	annotated	1	1	1	1	1	1	1	1	1	1	1	1	1	1	1	0	29	1	0	1	0	0	1	0	0	0	0	0	0	6	0	2	0	1	0	0	0	41	1	1	2	4	0	0
azoR	89108257	b1412	JW1409	ECK1405	annotated	1	0	1	1	1	1	1	1	1	1	1	1	1	1	1	1	46	25	27	4	1	0	38	0	1	0	0	0	1	2	0	9	0	0	0	0	0	154	0	0	0	0	0	0
bacA	89109827	b3057	JW3029	ECK3047	annotated	1	1	1	1	1	1	1	1	1	1	1	0	1	1	1	1	68	32	46	17	9	1	56	1	2	3	5	1	10	23	4	36	1	4	5	1	19	344	0	1	9	8	0	0
baeR	89108899	b2079	JW2064	ECK2075	annotated	1	1	1	1	1	1	1	1	1	1	1	1	1	1	1	1	28	6	32	5	7	0	26	0	1	1	3	1	0	2	4	18	0	2	0	0	5	141	1	18	67	133	11	6
baeS	89108898	b2078	JW2063	ECK2074	annotated	1	1	1	1	1	1	1	1	1	1	1	1	1	1	1	1	36	10	21	9	4	0	49	0	2	3	1	1	2	14	5	29	0	1	1	0	10	198	5	19	51	110	4	5
barA	89109572	b2786	JW2757	ECK2780	annotated	1	1	1	1	1	1	1	1	1	1	1	1	1	1	1	1	59	23	46	16	5	0	17	0	1	1	3	1	7	13	4	15	0	4	1	0	8	224	5	15	57	124	3	5
basR	89110834	b4113	JW4074	ECK4106	annotated	1	1	1	1	1	1	1	1	1	1	1	0	1	1	1	1	16	7	12	1	0	0	1	0	0	1	0	0	2	1	0	0	0	0	0	0	1	42	1	18	56	130	10	6
basS	89110833	b4112	JW4073	ECK4105	annotated	1	1	1	1	1	1	1	1	1	1	1	1	1	1	1	1	13	0	5	2	4	0	2	0	0	0	0	0	0	0	0	0	0	0	0	0	0	26	3	17	37	59	1	3
bax	89110442	b3570	JW5653	ECK3559	annotated	1	1	1	1	1	1	1	1	1	1	1	1	1	1	1	0	35	0	2	1	3	1	0	0	0	0	0	0	0	0	0	0	0	0	2	0	0	44	0	0	0	0	0	0
bcp	89109286	b2480	JW2465	ECK2476	annotated	1	1	1	1	1	1	1	1	1	1	1	1	1	1	1	1	75	32	60	14	12	0	29	1	0	3	5	1	10	24	4	36	1	2	4	1	27	341	0	2	1	3	0	0
bcr	89109000	b2182	JW5363	ECK2176	annotated	1	1	1	1	1	1	1	1	1	1	0	1	1	1	1	0	63	27	60	9	6	0	23	0	0	1	0	0	4	3	1	22	0	0	0	1	5	225	0	0	5	2	0	1
bcsA	89110480	b3533	JW5665	ECK3518	annotated	1	1	1	1	1	0	1	1	1	1	1	1	0	0	0	0	21	12	14	6	0	0	8	1	0	0	2	0	2	17	3	11	0	0	0	0	4	101	0	1	1	0	0	0
bcsB	89110481	b3532	JW3500	ECK3517	annotated	1	1	1	1	1	0	1	1	1	1	1	1	1	1	1	1	15	8	1	0	0	0	3	1	0	0	0	0	0	0	0	0	0	0	0	0	0	28	0	2	0	0	0	0
bcsC	89110483	b3530	JW5942	ECK3515	annotated	1	1	1	1	1	1	1	1	1	1	1	0	0	0	0	0	16	14	3	7	0	0	2	0	0	1	1	1	0	7	2	0	0	2	0	0	5	61	0	0	0	0	0	0
bcsE	89110478	b3536	JW3504	ECK3521	annotated	1	1	1	0	1	0	1	1	1	1	1	0	1	1	0	1	12	2	0	0	0	0	0	0	0	0	0	0	0	0	0	0	0	0	0	0	0	14	0	0	0	0	0	0
bcsF	89110477	b3537	JW5663	ECK3522	annotated	1	0	1	1	1	0	1	1	1	1	1	1	1	1	1	1	6	0	0	0	0	0	0	0	0	0	0	0	0	0	0	0	0	0	0	0	0	6	0	0	0	0	0	0
bcsG	89110476	b3538	JW3506	ECK3523	annotated	1	1	1	1	1	1	1	1	1	1	1	0	1	1	1	1	13	9	0	0	0	0	0	0	0	0	0	0	0	0	0	0	0	0	0	0	0	22	0	0	0	0	0	0
bcsZ	89110482	b3531	JW3499	ECK3516	annotated	1	1	1	1	1	0	1	1	1	1	1	0	0	1	1	1	15	9	8	0	0	0	2	1	0	0	2	0	0	0	0	0	0	0	0	0	0	37	0	1	0	0	0	0
bdm	89108324	b1481	JW5239	ECK1475	annotated	1	1	1	1	1	1	1	1	1	1	1	0	0	0	0	0	3	0	0	0	0	0	0	0	0	0	0	0	0	0	0	0	0	0	0	0	0	3	0	0	0	0	0	0
betA	89107184	b0311	JW0303	ECK0309	annotated	1	1	1	1	1	1	1	1	1	1	0	0	0	0	1	0	40	25	39	1	0	0	4	0	0	1	0	0	0	1	0	25	0	0	0	1	0	137	0	0	0	0	0	0
betB	89107185	b0312	JW0304	ECK0310	annotated	1	1	1	1	1	1	1	1	1	1	0	0	1	1	1	1	39	14	21	2	0	0	13	0	0	1	0	0	2	2	1	11	0	0	0	0	6	112	0	3	9	9	0	0
betI	89107186	b0313	JW0305	ECK0311	annotated	1	1	1	1	1	1	1	1	1	1	0	0	0	0	1	0	34	5	18	3	0	0	8	0	0	1	0	0	0	1	0	12	0	0	0	0	0	82	0	0	0	0	0	0
betT	89107187	b0314	JW0306	ECK0312	annotated	1	1	1	1	1	1	1	1	1	1	0	0	0	0	1	0	57	10	16	2	4	0	24	0	0	0	0	0	1	7	0	23	0	1	0	0	5	150	0	1	0	1	0	0
bfd	89110673	b3337	JW3299	ECK3324	annotated	1	0	1	1	1	1	1	1	1	1	0	1	1	1	1	0	41	2	0	1	0	0	0	0	0	0	0	0	0	1	0	0	0	0	0	0	0	45	0	0	0	0	0	0
bfr	89110674	b3336	JW3298	ECK3323	annotated	1	1	1	1	1	1	1	1	1	1	1	1	1	1	1	0	60	30	42	8	1	0	1	0	0	1	1	1	0	3	0	14	0	2	0	1	4	169	0	2	0	0	0	0
bglA	89109680	b2901	JW2869	ECK2896	annotated	1	1	1	1	1	1	1	1	1	1	1	0	1	1	1	1	19	3	4	0	0	0	27	0	1	2	0	0	0	1	1	14	0	0	2	0	4	78	0	0	28	25	0	0
bglB	89110286	b3721	JW3699	ECK3714	annotated	1	1	1	1	1	1	0	0	0	1	0	0	0	1	1	0	10	1	17	3	0	0	25	0	0	0	0	1	2	1	4	14	0	1	2	0	7	88	0	0	29	25	0	0
bglF	89110285	b3722	JW3700	ECK3715	annotated	1	1	1	1	1	1	0	0	0	1	0	0	1	1	1	1	9	0	0	0	0	0	37	0	0	0	0	0	0	0	0	8	0	0	0	0	0	54	0	0	17	27	0	0
bglG	89110284	b3723	JW3701	ECK3716	annotated	1	1	1	1	1	1	0	0	1	1	1	0	1	1	1	1	9	0	0	0	0	0	43	0	0	0	0	0	0	0	0	6	0	0	0	0	0	58	0	0	6	5	0	0
bglH	89110287	b3720	JW3698	ECK3713	annotated	1	1	1	1	1	1	0	0	1	1	0	0	1	1	1	1	5	0	0	0	0	0	0	0	0	0	0	0	0	0	0	0	0	0	0	0	0	5	0	0	0	0	0	0
bglJ	89111075	b4366	JW5955	ECK4356	annotated	1	1	1	1	1	1	1	1	1	1	0	0	1	1	1	1	5	0	0	0	0	0	0	0	0	0	0	0	0	0	0	0	0	0	0	0	0	5	0	0	0	0	0	0
bglX	89108949	b2132	JW2120	ECK2125	annotated	1	1	1	1	1	1	1	1	1	1	1	1	1	1	1	1	35	8	12	2	0	0	18	0	1	0	3	1	8	0	4	24	0	0	4	0	4	124	0	0	21	32	5	3
bhsA	89107958	b1112	JW1098	ECK1098	annotated	1	1	1	1	1	1	1	1	1	1	1	1	1	1	1	1	10	0	0	0	0	0	0	0	0	0	0	0	0	0	0	0	0	0	0	0	0	10	0	0	0	0	0	0
bioA	89107625	b0774	JW0757	ECK0763	annotated	1	1	1	1	1	1	1	1	1	1	1	1	1	1	1	1	74	32	50	16	10	1	15	1	1	0	5	0	8	17	0	27	3	2	0	1	5	268	1	4	9	20	0	0
bioB	89107626	b0775	JW0758	ECK0764	annotated	1	1	1	1	1	1	1	1	1	1	1	1	1	1	1	1	76	31	43	16	12	1	31	1	2	1	5	0	9	23	0	29	3	2	3	1	14	303	0	2	0	1	0	0
bioC	89107628	b0777	JW0760	ECK0766	annotated	1	1	1	1	1	1	1	1	1	1	1	1	1	1	1	1	68	22	29	11	1	0	13	1	0	1	4	1	5	11	4	9	0	0	0	0	11	191	0	1	2	1	0	0
bioD	89107629	b0778	JW0761	ECK0767	annotated	1	1	1	1	1	1	1	1	1	1	1	1	1	1	1	1	63	29	38	16	10	1	20	1	1	0	5	0	9	22	3	26	3	2	0	1	6	256	0	1	0	0	0	0
bioF	89107627	b0776	JW0759	ECK0765	annotated	1	1	1	1	1	1	1	1	1	1	1	1	1	1	1	1	72	29	32	8	9	1	5	0	0	0	5	0	5	16	0	19	6	2	0	0	3	212	0	2	1	0	0	3
bioH	89110598	b3412	JW3375	ECK3399	annotated	1	1	1	1	1	1	1	1	1	1	1	1	1	1	1	1	64	17	16	7	0	0	10	0	0	1	0	1	3	7	4	9	0	0	1	0	2	142	0	0	0	0	0	0
bipA	89110157	b3871	JW5571	ECK3864	annotated	1	1	1	1	1	1	1	1	1	1	1	1	1	1	1	1	77	32	62	17	12	1	63	0	0	2	5	1	10	24	5	35	1	2	0	1	0	350	1	5	42	39	2	4
birA	89110061	b3973	JW3941	ECK3965	annotated	1	1	1	1	1	1	1	1	1	1	1	1	1	1	1	1	76	32	61	15	9	1	62	1	2	3	5	1	9	14	5	36	4	4	5	1	31	377	0	2	7	8	0	0
bisC	89110463	b3551	JW5940	ECK3538	annotated	1	1	1	1	1	1	1	1	1	1	1	1	1	1	1	1	5	1	4	0	0	0	0	0	0	0	0	0	0	0	0	2	0	0	0	0	0	12	0	4	2	7	0	3
blc	89110872	b4149	JW4110	ECK4145	annotated	1	1	1	1	1	1	1	1	1	1	1	1	1	1	1	1	42	20	10	8	2	0	0	0	0	0	4	0	5	1	0	6	1	0	0	0	0	99	0	0	0	0	0	0
blr	89108466	b4409	JW5963	ECK1620	annotated	1	0	0	0	0	1	1	0	0	1	0	0	0	0	0	0	1	0	0	0	0	0	0	0	0	0	0	0	0	0	0	0	0	0	0	0	0	1	0	0	0	0	0	0
bolA	89107305	b0435	JW5060	ECK0429	annotated	1	1	1	1	1	1	1	1	1	1	1	1	1	1	0	1	70	28	55	2	0	0	0	0	0	0	0	0	0	4	0	0	0	2	0	0	1	162	0	0	0	0	0	0
borD	89107423	b0557	JW0546	ECK0549	annotated	1	1	1	1	0	0	1	1	0	1	0	0	0	0	0	0	5	0	0	0	0	0	0	0	0	0	0	0	0	0	0	0	0	0	0	0	0	5	0	0	0	0	0	0
brnQ	89107271	b0401	JW0391	ECK0395	annotated	1	1	1	1	1	1	1	1	1	1	1	1	1	1	1	1	47	1	1	1	3	1	45	0	0	0	0	0	0	0	0	6	7	2	0	0	0	114	0	0	1	1	0	0
bssR	89107687	b0836	JW0820	ECK0826	annotated	1	1	1	1	1	1	1	1	1	1	1	0	1	1	1	1	4	0	0	0	0	0	0	0	0	0	0	0	0	0	0	0	0	0	0	0	0	4	0	0	0	0	0	0
bssS	89107906	b1060	JW5152	ECK1045	annotated	1	1	1	1	1	1	1	1	1	1	0	1	0	1	0	1	11	0	0	0	0	0	0	0	0	0	0	0	0	0	0	0	0	0	0	0	0	11	0	0	0	0	0	0
btuB	89110064	b3966	JW3938	ECK3958	annotated	1	1	1	1	1	1	1	1	1	1	0	1	1	1	1	1	50	27	25	5	2	0	0	0	0	0	2	1	3	4	0	0	0	0	0	0	0	119	0	3	2	1	1	1
btuC	89108551	b1711	JW1701	ECK1709	annotated	1	1	1	1	1	1	1	1	1	1	1	1	1	1	1	1	46	28	37	8	7	1	19	0	1	3	3	0	9	4	5	17	0	1	1	0	23	213	0	0	5	14	1	0
btuD	89108549	b1709	JW1699	ECK1707	annotated	1	1	1	1	1	1	1	1	1	1	1	1	1	1	1	1	16	0	0	0	0	0	0	0	0	0	0	0	0	0	0	0	0	0	0	0	0	16	5	17	135	205	2	3
btuE	89108550	b1710	JW1700	ECK1708	annotated	1	1	1	1	1	1	1	1	1	1	1	1	1	1	1	1	49	28	34	5	0	1	36	0	0	0	0	1	6	17	3	24	0	3	0	1	0	208	0	0	0	0	0	0
btuF	89107039	b0158	JW0154	ECK0157	annotated	1	1	1	1	1	1	1	1	1	1	1	1	1	1	1	1	52	28	14	11	5	1	32	0	1	3	5	0	5	3	5	10	0	3	5	0	25	208	0	0	0	1	0	0
btuR	89108116	b1270	JW1262	ECK1264	annotated	1	1	1	1	1	1	1	1	1	1	1	1	1	1	1	1	51	26	33	12	1	1	22	0	1	3	5	0	0	23	5	23	0	3	5	0	20	234	6	1	1	2	0	0
cadA	89110853	b4131	JW4092	ECK4125	annotated	1	1	1	1	1	1	1	1	1	1	0	0	0	0	0	0	13	5	1	0	0	0	19	0	0	0	0	0	1	3	0	4	0	0	0	0	1	47	0	0	4	3	0	0
cadB	89110854	b4132	JW4093	ECK4126	annotated	1	1	1	1	1	1	1	1	1	1	0	0	1	1	1	0	10	0	0	0	0	0	0	0	0	0	0	0	0	0	0	0	0	0	0	0	0	10	0	1	2	0	0	0
cadC	89110855	b4133	JW4094	ECK4127	annotated	1	1	1	1	1	1	1	1	1	1	0	0	0	0	0	0	11	0	2	0	0	0	0	0	0	0	0	0	0	0	0	0	0	0	0	0	0	13	0	0	0	1	2	0
caiA	89106923	b0039	JW0038	ECK0040	annotated	1	1	1	1	1	1	1	1	1	1	0	1	1	1	1	1	38	10	29	6	3	1	16	0	1	1	0	1	2	2	2	13	0	2	2	0	10	139	3	0	2	12	0	0
caiB	89106922	b0038	JW0037	ECK0039	annotated	1	1	1	1	1	1	1	1	1	1	0	1	1	1	1	0	5	0	0	0	0	0	2	0	0	0	0	0	0	0	0	0	0	0	0	0	1	8	0	0	0	1	0	0
caiC	89106921	b0037	JW0036	ECK0038	annotated	1	1	1	1	1	1	1	1	1	1	0	1	1	1	1	1	12	9	17	2	0	0	6	0	0	0	0	0	0	0	3	6	0	0	0	0	4	59	1	3	16	19	1	3
caiD	89106920	b0036	JW0035	ECK0037	annotated	1	1	1	1	1	1	1	1	1	1	0	1	1	1	1	1	12	10	20	3	0	0	2	0	0	0	0	0	0	1	0	22	0	0	0	0	1	71	1	1	2	4	1	0
caiE	89106919	b0035	JW5004	ECK0036	annotated	1	1	1	1	1	1	1	1	1	1	0	1	1	1	1	1	6	3	1	0	0	0	2	0	0	1	0	0	0	1	0	6	0	0	0	0	1	21	0	0	3	3	0	0
caiF	89106918	b0034	JW0033	ECK0035	annotated	1	1	1	1	1	1	1	1	1	1	0	1	1	1	1	1	2	0	0	0	0	0	0	0	0	0	0	0	0	0	0	0	0	0	0	0	0	2	0	0	0	0	0	0
caiT	89106924	b0040	JW0039	ECK0041	annotated	1	1	1	1	1	1	1	1	1	1	0	1	1	1	1	1	5	0	0	0	0	0	3	0	0	0	0	0	0	0	0	0	0	0	0	0	0	8	0	1	0	1	0	0
can	89107007	b0126	JW0122	ECK0125	annotated	1	1	1	1	1	1	1	1	1	1	1	1	1	1	1	1	61	23	9	4	0	0	0	0	0	1	0	0	3	0	0	9	0	2	0	0	1	113	0	0	0	0	0	0
carA	89106916	b0032	JW0030	ECK0033	annotated	1	1	1	1	1	1	1	1	1	1	1	1	1	1	1	1	78	32	58	17	11	1	61	1	2	3	5	1	11	24	5	37	0	2	3	1	38	391	4	2	18	21	4	1
carB	89106917	b0033	JW0031	ECK0034	annotated	1	1	1	1	1	1	1	1	1	1	1	1	1	1	1	1	78	32	58	17	12	1	61	1	2	3	5	1	11	24	5	37	0	2	3	1	38	392	3	2	21	30	3	3
cbl	89108809	b1987	JW1966	ECK1982	annotated	1	1	1	1	1	1	1	1	1	1	0	1	1	1	1	1	13	24	0	0	0	0	1	0	0	0	0	0	0	0	0	1	0	0	0	0	0	39	0	0	19	26	1	0
cbpA	89107851	b1000	JW0985	ECK0991	annotated	1	1	1	1	1	1	1	1	1	1	1	1	1	1	1	1	34	17	17	6	11	0	2	0	1	1	0	0	8	14	3	13	0	0	0	1	0	128	0	1	12	8	1	0
cbpM	89107850	b0999	JW0984	ECK0990	annotated	1	1	1	1	1	1	1	1	1	1	1	1	1	1	1	1	18	2	0	0	0	0	0	0	0	0	0	0	0	0	0	0	0	0	0	0	0	20	0	0	0	0	0	0
cbrA	89110323	b3690	JW5631	ECK3682	annotated	1	1	1	0	1	1	1	1	1	1	0	1	1	1	1	1	3	0	15	0	2	0	4	1	0	0	5	0	0	7	0	2	0	0	0	0	3	42	1	1	0	0	0	0
cbrB	89110291	b3716	JW3694	ECK3709	annotated	1	1	1	1	1	1	0	0	0	1	0	0	1	1	1	1	2	0	0	0	0	0	0	0	0	0	0	0	0	0	0	0	0	0	0	0	0	2	0	0	0	0	0	0
cbrC	89110290	b3717	JW3695	ECK3710	annotated	0	0	0	1	1	1	0	0	0	0	0	0	0	0	1	0	4	2	0	0	0	0	3	0	0	0	0	0	0	0	0	2	0	0	0	0	0	11	0	0	0	0	0	0
cca	89109826	b3056	JW3028	ECK3046	annotated	1	1	1	1	1	1	1	1	1	1	1	1	1	1	1	1	81	32	22	11	5	0	17	1	1	3	5	0	11	11	5	32	0	0	5	0	1	243	0	1	7	7	0	0
cchA	89109262	b2457	JW2441	ECK2452	annotated	1	1	1	1	1	1	1	1	1	1	1	0	0	0	0	1	7	4	5	2	0	1	20	0	0	0	0	1	0	24	0	6	0	0	0	1	0	71	0	0	0	1	0	0
cchB	89109261	b2456	JW2440	ECK2451	annotated	1	1	1	1	1	1	1	1	1	1	1	0	0	0	0	1	8	3	5	2	0	1	18	0	0	0	0	1	0	24	0	1	0	0	0	1	0	64	0	0	0	0	0	0
ccmA	89109017	b2201	JW5366	ECK2193	annotated	1	1	1	1	1	1	1	1	1	1	1	1	1	1	1	1	63	18	62	0	0	0	0	0	0	0	0	0	0	0	1	0	0	0	0	0	0	144	12	21	187	276	9	2
ccmB	89109016	b2200	JW2188	ECK2192	annotated	1	1	1	1	1	1	1	1	1	1	1	1	1	1	1	1	62	18	56	2	0	0	0	0	0	1	0	1	0	0	0	0	0	0	0	0	3	143	0	0	0	0	0	0
ccmC	89109015	b2199	JW2187	ECK2191	annotated	0	1	1	1	1	1	1	1	1	1	1	1	1	1	1	1	63	18	63	5	0	0	1	0	0	3	0	1	2	0	4	1	0	0	0	0	8	169	0	0	0	0	0	0
ccmD	89109014	b2198	JW2186	ECK2190	annotated	1	0	1	1	1	1	1	1	1	1	1	1	1	1	1	1	33	0	0	0	0	0	0	0	0	0	0	0	0	0	0	0	0	0	0	0	0	33	0	0	0	0	0	0
ccmE	89109013	b2197	JW2185	ECK2189	annotated	1	1	1	1	1	1	1	1	1	1	1	1	1	1	1	1	62	18	63	1	0	0	0	0	0	3	0	1	0	0	0	1	0	0	0	0	0	149	0	0	0	0	0	0
ccmF	89109012	b2196	JW2184	ECK2188	annotated	1	1	1	1	1	1	1	1	1	1	1	1	1	1	1	1	62	18	63	15	0	0	5	0	0	3	1	1	2	0	4	3	0	2	0	0	8	187	1	0	0	1	0	0
ccmG	89109011	b2195	JW2183	ECK2187	annotated	1	1	1	1	1	1	1	1	1	1	1	1	1	1	1	1	63	28	55	11	5	0	24	0	1	3	2	1	5	0	4	23	0	1	0	1	1	228	0	3	0	0	0	0
ccmH	89109010	b2194	JW2182	ECK2186	annotated	1	1	1	1	1	1	1	1	1	1	1	1	1	1	1	1	52	18	54	1	0	0	1	0	0	3	0	0	0	0	0	0	0	0	0	0	0	129	0	0	0	0	0	0
cdaR	89107043	b0162	JW5013	ECK0161	annotated	1	1	1	1	1	1	1	1	1	1	1	1	0	0	0	1	37	5	1	0	0	0	32	0	0	0	0	0	0	0	3	8	0	0	0	0	0	86	0	0	2	5	0	0
cdd	89108960	b2143	JW2131	ECK2136	annotated	1	1	1	1	1	1	1	1	1	1	1	1	1	1	1	1	41	1	12	1	0	0	35	0	2	2	0	1	0	2	3	11	0	0	5	0	9	125	0	0	0	1	0	0
cdh	89110111	b3918	JW3889	ECK3910	annotated	1	1	1	1	1	1	1	1	1	1	1	0	1	1	1	1	10	5	4	1	1	0	0	0	0	0	0	0	0	0	0	4	0	0	0	0	0	25	0	0	0	0	0	0
cdsA	89107055	b0175	JW5810	ECK0174	annotated	1	1	1	1	1	1	1	1	1	1	1	1	1	1	1	1	75	32	33	8	8	0	40	0	1	3	4	1	5	4	1	15	6	2	3	1	0	242	0	1	4	5	1	0
cedA	89108570	b1731	JW1720	ECK1729	annotated	1	1	1	1	1	1	1	1	1	1	0	0	1	1	1	1	5	0	0	0	0	0	0	0	0	0	0	0	0	0	0	0	0	0	0	0	0	5	0	0	0	0	0	0
cfa	89108503	b1661	JW1653	ECK1657	annotated	1	1	1	1	1	1	1	1	1	1	1	1	1	1	1	1	56	28	43	10	4	0	29	1	0	2	4	0	1	7	1	26	0	0	0	0	1	213	0	0	1	2	0	0
chaA	89108064	b1216	JW1207	ECK1210	annotated	1	1	1	1	1	1	1	1	1	1	1	1	1	1	1	1	19	11	13	2	2	0	5	0	0	0	0	1	2	10	0	10	0	0	0	0	0	75	0	0	0	0	0	0
chaB	89108065	b1217	JW1208	ECK1211	annotated	1	0	1	1	1	1	1	1	1	1	1	1	1	1	1	1	12	1	5	0	0	0	0	0	0	0	0	0	0	1	0	1	0	0	0	0	3	23	0	0	0	0	0	0
chaC	89108066	b1218	JW1209	ECK1212	annotated	1	1	1	1	1	1	1	1	1	1	1	1	1	1	1	1	16	17	34	1	0	0	0	0	0	0	0	0	0	1	0	0	0	0	0	0	0	69	0	0	0	0	0	0
chbA	89108575	b1736	JW1725	ECK1734	annotated	1	1	1	1	1	1	1	1	1	1	0	0	1	1	1	1	19	0	0	0	0	0	44	0	0	0	0	0	0	0	0	1	0	1	0	0	0	65	0	0	3	1	0	0
chbB	89108577	b1738	JW1727	ECK1736	annotated	1	1	1	1	1	1	1	1	1	1	1	0	1	1	1	1	18	0	0	0	0	0	40	0	0	0	0	0	0	0	0	0	0	1	0	0	0	59	0	0	4	1	0	0
chbC	89108576	b1737	JW1726	ECK1735	annotated	1	1	1	1	1	1	1	1	1	1	0	0	1	0	1	1	22	1	0	0	1	0	49	0	0	0	0	0	0	1	0	1	0	1	0	0	0	76	0	0	13	9	0	0
chbF	89108573	b1734	JW1723	ECK1732	annotated	1	1	1	1	1	1	1	1	1	1	0	1	1	1	1	1	16	0	1	0	0	0	25	0	0	0	0	1	0	0	2	11	0	0	3	0	0	59	0	0	4	5	0	0
chbG	89108572	b1733	JW1722	ECK1731	annotated	1	1	1	1	1	1	1	1	1	1	0	0	1	1	1	1	20	11	22	8	0	0	20	0	1	0	0	1	3	7	1	0	0	0	0	0	0	94	0	1	1	2	0	0
chbR	89108574	b1735	JW1724	ECK1733	annotated	1	1	1	1	1	1	1	1	1	1	0	0	0	0	0	1	12	0	2	1	0	0	7	0	0	0	0	0	2	1	0	2	0	0	0	0	1	28	0	0	5	7	0	1
cheA	89108728	b1888	JW1877	ECK1889	annotated	1	1	1	0	1	1	1	1	1	1	0	0	1	1	1	1	57	30	35	17	10	0	33	0	2	1	0	1	1	10	4	3	0	5	5	0	16	230	2	1	1	2	0	1
cheB	89108723	b1883	JW1872	ECK1884	annotated	1	1	1	1	1	1	1	1	1	1	1	0	1	1	1	1	52	30	36	17	9	0	32	0	2	0	2	1	4	3	4	6	0	5	5	0	16	224	0	4	2	10	1	1
cheR	89108724	b1884	JW1873	ECK1885	annotated	1	1	1	1	1	1	1	1	1	1	1	0	1	1	1	1	52	29	38	16	8	0	34	0	2	0	2	1	4	3	4	6	0	5	5	0	16	225	2	2	0	0	1	0
cheW	89108727	b1887	JW1876	ECK1888	annotated	1	1	1	1	1	1	1	1	1	1	0	0	1	1	1	1	49	28	30	17	9	0	33	0	2	0	0	1	1	2	4	3	0	5	5	0	16	205	0	2	0	0	0	0
cheY	89108722	b1882	JW1871	ECK1883	annotated	1	1	1	1	1	1	1	1	1	1	1	0	1	1	1	1	57	29	36	15	9	0	4	0	1	1	0	1	1	2	2	4	0	1	1	0	3	167	2	31	52	101	6	5
cheZ	89108721	b1881	JW1870	ECK1882	annotated	1	1	1	1	1	1	1	1	1	1	1	0	1	1	1	1	49	26	0	0	0	0	0	0	0	0	0	0	0	0	0	0	0	0	0	0	0	75	0	0	0	0	0	0
chiA	89110672	b3338	JW3300	ECK3325	annotated	1	1	1	0	0	1	0	0	0	1	0	0	0	0	0	0	3	4	3	0	0	0	1	0	0	0	0	0	0	0	0	7	0	0	0	0	0	18	0	0	0	0	0	0
cho	89108580	b1741	JW1730	ECK1739	annotated	1	1	1	1	1	1	1	1	1	1	1	1	1	1	1	1	7	13	0	0	0	0	0	0	0	0	0	0	4	0	0	8	0	0	0	0	0	32	1	1	2	5	0	0
chpA	89109568	b2782	JW2753	ECK2776	annotated	1	1	0	1	1	1	1	1	1	1	1	1	0	0	0	1	8	5	5	4	1	0	11	0	1	2	2	0	1	4	1	3	0	3	0	0	2	53	0	1	0	1	0	0
chpB	89110945	b4225	JW4184	ECK4221	annotated	0	0	0	1	1	1	1	1	1	0	0	1	1	0	1	0	2	3	4	0	0	0	1	0	0	0	0	1	0	2	0	0	0	0	0	0	0	13	0	0	0	0	0	0
chpR	89109569	b2783	JW2754	ECK2777	annotated	1	0	0	1	1	1	1	1	1	1	1	1	0	0	0	1	4	1	3	1	0	0	5	0	0	1	1	0	0	3	1	0	0	1	0	0	0	21	0	0	0	0	0	0
chpS	89110944	b4224	JW5750	ECK4220	annotated	0	0	0	1	1	1	1	1	1	0	0	1	0	0	0	0	4	2	2	0	0	0	0	0	0	0	0	1	0	0	0	0	0	0	0	0	0	9	0	0	0	0	0	0
cirA	89108972	b2155	JW2142	ECK2148	annotated	1	1	1	1	1	1	1	1	1	1	1	0	0	0	1	1	40	14	23	12	7	0	0	1	0	0	3	1	9	5	0	0	0	2	0	0	0	117	0	4	1	1	1	1
citA	89107486	b0619	JW0611	ECK0612	annotated	1	1	1	1	1	1	1	1	1	1	0	0	0	0	0	1	18	0	0	0	0	0	9	0	1	0	0	0	0	0	0	9	0	0	0	0	2	39	0	1	2	7	0	0
citB	89107487	b0620	JW0612	ECK0613	annotated	1	1	1	1	1	1	1	1	1	1	1	0	0	0	0	1	20	0	0	1	1	0	11	0	1	1	0	0	0	0	1	7	0	0	0	0	0	43	0	2	3	8	0	0
citC	89107485	b0618	JW0610	ECK0611	annotated	1	1	1	1	0	1	1	1	1	1	1	0	1	1	0	0	14	1	1	1	0	1	12	0	0	0	0	0	0	0	0	0	0	1	0	0	0	31	0	0	0	0	0	0
citD	89107484	b0617	JW0609	ECK0610	annotated	1	0	0	1	1	1	1	1	1	1	1	0	1	1	1	1	12	1	1	1	0	1	12	0	0	0	0	0	0	0	0	0	0	1	0	0	0	29	0	0	0	0	1	0
citE	89107483	b0616	JW0608	ECK0609	annotated	1	1	1	1	1	1	1	1	1	1	1	0	1	1	1	1	24	21	43	4	4	1	16	0	0	2	1	0	0	0	4	29	0	1	0	0	9	159	0	0	2	0	1	0
citF	89107482	b0615	JW5087	ECK0608	annotated	1	1	1	1	1	1	1	1	1	1	1	0	1	1	1	1	13	1	2	1	0	1	13	0	0	0	0	0	0	0	0	0	0	1	0	0	0	32	0	0	2	0	0	0
citG	89107480	b0613	JW0605	ECK0606	annotated	1	1	1	1	1	1	1	1	1	1	1	0	0	1	1	1	25	14	9	2	0	1	12	0	0	0	0	0	0	0	0	2	0	1	0	0	2	68	0	0	0	0	0	0
citT	89107479	b0612	JW0604	ECK0605	annotated	1	1	1	1	1	1	1	1	1	1	1	0	0	0	1	1	28	5	10	5	3	0	19	1	0	0	0	0	2	0	0	8	1	2	0	1	7	92	0	0	0	0	0	0
citX	89107481	b0614	JW0606	ECK0607	annotated	1	1	1	1	1	1	1	1	1	1	1	0	0	1	1	1	13	1	1	1	0	1	13	0	0	0	0	0	0	0	0	0	0	0	0	0	0	30	0	0	1	0	0	0
clcA	89107036	b0155	JW5012	ECK0154	annotated	1	1	1	1	1	1	1	1	1	1	1	1	1	1	1	1	51	15	22	11	1	1	34	0	1	0	5	1	5	23	0	13	0	1	2	1	19	206	1	0	8	5	1	0
clcB	89108433	b1592	JW5263	ECK1587	annotated	1	1	1	1	1	1	1	1	1	1	1	1	1	1	1	1	14	14	29	7	3	0	10	0	0	1	1	0	6	0	1	6	0	2	0	0	14	108	1	0	5	4	1	0
cld	89108848	b2027	JW5836	ECK2022	annotated	1	1	1	1	1	0	1	1	1	1	1	1	1	1	1	1	8	0	0	0	1	0	0	0	0	0	0	0	0	0	0	0	0	0	0	0	0	9	0	0	0	0	0	0
clpA	89107733	b0882	JW0866	ECK0873	annotated	1	1	1	1	1	1	1	1	1	1	1	1	1	1	1	1	63	32	56	13	10	0	4	0	0	2	0	0	1	0	0	0	0	5	0	0	3	189	0	4	14	24	1	4
clpB	89109394	b2592	JW2573	ECK2590	annotated	1	1	1	1	1	1	1	1	1	1	1	1	1	1	1	1	76	32	61	17	12	1	75	1	2	3	5	1	10	24	5	37	7	4	5	1	4	383	0	4	14	23	2	4
clpP	89107307	b0437	JW0427	ECK0431	annotated	1	1	1	1	1	1	1	1	1	1	1	1	1	1	1	1	82	32	63	17	12	1	64	1	2	3	5	1	11	24	5	37	7	5	5	1	0	378	0	2	12	12	0	1
clpS	89107732	b0881	JW0865	ECK0872	annotated	1	1	1	1	1	1	1	1	1	1	1	1	1	1	1	1	62	32	48	13	10	0	4	0	0	2	0	0	1	1	4	11	0	3	0	1	0	192	0	0	0	0	0	0
clpX	89107308	b0438	JW0428	ECK0432	annotated	1	1	1	1	1	1	1	1	1	1	1	1	1	1	1	1	82	32	63	17	12	1	63	1	2	3	5	1	10	24	3	37	7	5	5	1	0	374	0	2	13	13	0	1
cls	89108095	b1249	JW1241	ECK1243	annotated	1	1	1	1	1	1	1	1	1	1	1	1	1	1	1	1	56	24	21	14	2	1	63	0	1	1	0	1	5	3	1	16	0	0	1	1	3	214	0	0	5	6	0	0
cmk	89107760	b0910	JW0893	ECK0901	annotated	1	1	1	1	1	1	1	1	1	1	1	1	1	1	1	1	78	29	59	16	0	1	78	1	2	3	5	1	10	23	4	37	7	5	5	1	0	365	0	1	7	4	3	1
cmoA	89108710	b1870	JW1859	ECK1871	annotated	1	1	1	1	1	1	1	1	1	1	1	1	1	1	1	1	61	0	2	4	12	0	3	0	0	0	0	0	1	4	2	2	0	0	0	0	2	93	0	1	0	0	0	0
cmoB	89108711	b1871	JW1860	ECK1872	annotated	1	1	1	1	1	1	1	1	1	1	1	1	1	1	1	1	59	0	2	7	12	0	1	0	0	0	0	0	0	1	0	0	0	0	0	0	0	82	0	0	0	0	0	0
cmr	89107693	b0842	JW0826	ECK0832	annotated	1	1	1	1	1	1	1	1	1	1	1	0	1	1	1	0	14	2	0	1	0	0	0	0	0	0	0	0	0	0	0	0	0	0	0	0	0	17	1	0	1	1	0	1
cmtA	89109710	b2933	JW2900	ECK2928	annotated	1	1	1	0	1	1	1	1	0	1	1	1	0	0	0	0	3	0	0	0	0	0	1	0	0	0	0	0	0	0	0	0	0	0	0	0	0	4	0	0	2	1	0	0
cmtB	89109711	b2934	JW2901	ECK2929	annotated	1	1	1	0	1	0	1	1	1	1	1	1	0	0	0	1	11	0	0	0	0	0	14	0	0	0	0	0	0	0	0	0	0	0	0	0	0	25	0	0	2	2	0	0
cnu	89108467	b1625	JW1617	ECK1621	annotated	1	0	1	1	1	1	1	1	1	1	1	1	1	1	1	1	7	0	0	0	0	0	0	0	0	0	0	0	0	0	0	0	0	0	0	0	0	7	0	0	0	0	0	0
coaA	89110060	b3974	JW3942	ECK3966	annotated	1	1	1	1	1	1	1	1	1	1	1	1	1	1	1	1	39	0	27	2	0	0	31	0	0	0	0	0	0	0	1	29	0	0	0	0	2	131	0	0	0	0	0	0
coaD	89110377	b3634	JW3609	ECK3624	annotated	1	0	1	1	1	1	1	1	1	1	1	1	1	1	1	1	78	32	58	17	12	1	71	1	2	3	5	1	10	24	5	36	0	5	5	1	0	367	0	1	6	4	1	1
coaE	89106985	b0103	JW0100	ECK0103	annotated	1	1	1	1	1	1	1	1	1	1	1	1	1	1	1	1	78	32	56	15	12	1	66	1	2	3	5	1	10	24	5	36	7	2	5	1	0	362	0	1	5	8	0	1
cobB	89107966	b1120	JW1106	ECK1106	annotated	1	1	1	1	0	1	1	1	1	1	1	1	1	1	1	1	55	20	29	14	7	1	50	1	1	3	0	1	10	1	4	30	0	3	5	1	23	259	0	0	5	5	0	0
cobC	89107507	b0638	JW0633	ECK0631	annotated	1	1	1	1	1	1	1	1	1	1	0	0	1	1	1	1	46	4	19	10	1	1	32	0	1	0	0	1	6	17	4	24	0	2	0	0	2	170	0	0	9	10	0	0
cobS	89108813	b1992	JW1970	ECK1987	annotated	1	1	1	1	1	1	1	1	1	1	1	1	1	1	1	1	44	24	32	11	2	1	29	0	0	2	5	0	6	22	5	24	0	3	3	0	30	243	0	1	2	1	0	0
cobT	89108812	b1991	JW1969	ECK1986	annotated	1	1	1	1	1	1	1	1	1	1	1	1	1	1	1	1	43	24	38	11	0	1	23	0	1	3	5	0	6	0	5	29	0	3	3	0	0	195	0	1	2	5	0	0
cobU	89108814	b1993	JW1971	ECK1988	annotated	1	1	1	1	1	1	1	1	1	1	0	1	1	0	1	1	41	24	33	11	2	1	29	0	0	3	5	0	6	24	5	26	0	3	3	0	0	216	0	1	0	4	0	1
codA	89107209	b0337	JW0328	ECK0334	annotated	1	1	1	0	1	1	1	1	1	1	0	0	0	0	0	0	31	17	20	0	0	0	10	0	0	0	0	0	0	19	0	10	0	0	0	0	3	110	0	0	1	1	0	0
codB	89107208	b0336	JW0327	ECK0333	annotated	1	1	1	0	1	1	1	1	1	1	0	0	0	0	0	0	28	3	1	1	1	0	13	0	0	0	0	0	0	0	1	8	0	0	0	0	8	64	0	0	3	2	0	0
cof	89107316	b0446	JW0436	ECK0440	annotated	1	1	1	1	1	1	1	1	1	1	1	1	1	1	1	1	8	0	1	0	0	0	2	0	0	1	0	0	1	0	0	0	0	0	0	0	0	13	0	0	16	13	0	0
copA	89107353	b0484	JW0473	ECK0478	annotated	1	1	1	1	1	1	1	1	1	1	1	1	1	1	1	1	66	32	45	17	12	1	66	1	2	3	4	1	9	24	5	37	1	4	5	1	37	373	2	6	44	42	0	0
corA	89110204	b3816	JW3789	ECK3810	annotated	1	1	1	1	1	1	1	1	1	1	1	1	1	1	1	1	48	27	32	7	5	1	11	1	0	1	3	0	5	7	3	13	1	0	1	0	13	179	0	1	1	0	0	0
cpdA	89109802	b3032	JW3000	ECK3023	annotated	1	1	1	1	1	1	1	1	1	1	1	1	1	1	1	1	62	12	25	1	0	0	1	0	0	0	0	0	0	12	0	18	5	0	0	0	12	148	0	0	1	0	0	0
cpdB	89110933	b4213	JW4171	ECK4209	annotated	1	1	1	1	1	1	1	1	1	1	1	1	1	1	1	1	37	9	13	1	2	0	38	1	0	2	0	1	5	2	1	6	0	1	2	0	0	121	0	0	1	2	0	0
cpsB	89108869	b2049	JW2034	ECK2043	annotated	1	1	1	1	1	1	1	1	1	1	1	0	1	1	1	1	44	24	48	17	7	0	13	1	2	3	5	1	10	24	1	12	0	2	5	1	18	238	0	1	1	1	2	0
cpsG	89108868	b2048	JW2033	ECK2042	annotated	1	1	1	1	1	1	1	1	1	1	1	0	1	1	0	1	45	32	42	13	12	0	16	1	1	0	4	1	10	0	4	33	0	2	0	0	26	242	1	1	13	20	0	0
cpxA	89110117	b3911	JW3882	ECK3904	annotated	1	1	1	1	1	1	1	1	1	1	1	1	1	1	1	1	45	6	9	2	8	0	3	0	0	0	0	1	2	3	0	20	0	1	0	0	1	101	5	18	42	93	2	5
cpxP	89110115	b4484	JW5558	ECK3906	annotated	1	1	1	1	1	1	1	1	1	1	1	1	1	1	1	1	14	0	0	1	0	0	0	0	0	0	0	0	0	0	0	0	0	0	0	0	0	15	0	0	0	0	0	0
cpxR	89110116	b3912	JW3883	ECK3905	annotated	1	1	1	1	1	1	1	1	1	1	1	1	1	1	1	1	54	6	2	3	0	0	43	0	0	1	0	1	1	2	1	1	0	0	0	1	6	122	3	33	62	138	12	6
crcA	89107491	b0622	JW0617	ECK0615	annotated	1	1	1	1	1	1	1	1	0	1	1	1	1	1	1	1	12	2	0	0	0	0	0	0	0	0	0	0	0	0	0	0	0	0	0	0	0	14	0	0	0	0	0	0
crcB	89107493	b0624	JW0619	ECK0617	annotated	1	1	1	1	1	1	1	1	1	1	1	1	1	1	1	1	66	31	30	11	8	0	34	1	1	1	5	1	8	2	1	23	0	1	1	0	15	240	0	0	2	2	0	0
creA	89111105	b4397	JW4360	ECK4389	annotated	1	1	1	1	1	1	1	1	1	1	1	1	1	1	1	1	40	25	28	2	0	0	0	0	0	0	0	0	0	0	0	0	0	0	0	0	0	95	0	0	0	0	0	0
creB	89111106	b4398	JW4361	ECK4390	annotated	1	1	1	1	1	1	1	1	1	1	1	1	1	1	1	1	21	11	14	2	0	0	5	0	0	0	0	0	0	0	0	9	1	4	0	0	0	67	1	23	65	134	10	5
creC	89111107	b4399	JW4362	ECK4391	annotated	1	1	1	1	1	1	1	1	1	1	1	0	1	1	1	1	19	11	5	3	2	0	3	0	0	1	0	0	2	1	0	1	0	2	0	0	2	52	4	7	36	87	4	3
creD	89111108	b4400	JW4363	ECK4392	annotated	1	1	1	1	1	1	1	1	1	1	1	0	1	1	1	1	27	8	2	1	0	1	0	0	0	0	0	0	3	0	0	0	0	2	0	0	0	44	0	0	0	0	0	0
crl	89107113	b0240	JW0230	ECK0241	annotated	1	1	1	1	1	1	1	1	1	1	1	1	1	1	1	1	16	0	0	0	0	0	0	0	0	0	0	0	0	0	0	0	0	0	0	0	0	16	0	0	0	0	0	0
crp	89110652	b3357	JW5702	ECK3345	annotated	1	1	1	1	1	1	1	1	1	1	1	1	1	1	1	1	58	22	32	9	8	0	33	0	1	3	1	1	5	13	4	34	0	4	3	0	0	231	0	1	3	1	0	0
crr	89109231	b2417	JW2410	ECK2412	annotated	1	1	1	1	1	1	1	1	1	1	1	1	1	1	1	1	43	2	3	0	1	0	18	0	0	0	0	0	0	0	0	4	0	1	0	0	0	72	0	0	9	16	0	0
csdA	89109596	b2810	JW2781	ECK2806	annotated	1	1	1	1	1	1	1	1	1	1	1	1	1	1	1	1	31	0	0	0	0	0	6	0	0	0	0	0	0	0	0	0	0	0	0	0	0	37	0	5	17	21	1	5
csdE	89109597	b2811	JW2782	ECK2807	annotated	1	1	1	1	1	1	1	1	1	1	1	1	1	1	1	1	46	0	21	0	0	0	0	0	0	0	0	0	0	6	0	7	0	1	0	0	0	81	0	0	0	0	0	1
csgA	89107887	b1042	JW1025	ECK1028	annotated	1	1	1	1	1	1	1	1	1	1	1	0	0	0	0	1	5	0	0	0	0	0	0	0	0	0	0	0	0	0	0	0	0	0	0	0	0	5	0	0	0	0	0	0
csgB	89107886	b1041	JW1024	ECK1027	annotated	1	1	1	1	1	1	1	1	1	1	0	0	1	1	1	1	15	0	4	0	0	0	0	0	0	0	0	0	0	0	0	0	0	0	0	0	0	19	0	0	0	0	0	0
csgC	89107888	b1043	JW1026	ECK1029	annotated	1	1	1	1	1	1	1	1	1	1	0	0	1	1	0	1	3	0	0	0	0	0	0	0	0	0	0	0	0	0	0	0	0	0	0	0	0	3	0	0	0	0	0	0
csgD	89107885	b1040	JW1023	ECK1026	annotated	1	1	1	1	1	1	1	1	1	1	1	0	1	1	1	0	27	0	0	2	0	0	0	0	0	0	0	0	0	9	0	0	0	0	0	0	0	38	0	0	3	2	0	0
csgE	89107884	b1039	JW1022	ECK1025	annotated	1	1	1	1	1	1	1	1	1	1	0	1	1	1	1	1	11	1	0	0	0	0	0	0	0	0	0	0	0	0	0	0	0	0	0	0	0	12	0	0	0	0	0	0
csgF	89107883	b1038	JW1021	ECK1024	annotated	1	1	1	1	1	1	1	1	1	1	0	1	0	1	1	1	16	1	0	0	0	0	0	0	0	0	0	0	1	0	0	0	0	0	0	0	0	18	0	0	0	0	0	0
csgG	89107882	b1037	JW1020	ECK1023	annotated	1	1	1	1	1	1	1	1	1	1	0	1	0	0	0	1	20	1	5	0	0	0	0	0	0	0	1	0	1	0	0	0	0	0	0	0	0	28	0	0	0	0	0	0
csiD	89109452	b2659	JW5427	ECK2653	annotated	1	1	1	1	1	1	1	1	1	1	1	0	1	1	1	1	7	1	1	0	0	0	0	0	0	0	0	0	0	0	0	0	0	0	0	0	0	9	0	0	0	0	0	0
csiE	89109341	b2535	JW5878	ECK2532	annotated	1	1	1	1	1	0	1	1	1	1	1	1	1	1	1	1	8	0	0	0	0	0	7	0	0	0	0	0	0	0	0	0	0	0	0	0	0	15	0	0	0	0	0	0
csiR	89109457	b2664	JW2639	ECK2658	annotated	1	1	1	1	1	1	1	1	1	1	1	1	1	1	1	1	31	14	17	0	1	0	3	0	0	0	0	0	0	0	0	7	0	0	1	1	0	75	0	0	1	3	0	0
cspA	89110458	b3556	JW3525	ECK3543	annotated	1	0	1	1	1	1	1	1	1	1	1	1	1	1	1	1	24	2	24	1	0	0	32	0	0	1	0	0	0	0	0	3	0	0	0	0	0	87	0	4	1	4	0	0
cspB	89108399	b1557	JW1549	ECK1551	annotated	0	0	1	1	1	0	0	0	0	0	0	0	0	0	0	0	7	0	4	0	2	0	8	0	0	0	1	0	0	0	1	2	0	0	0	1	0	26	0	3	1	4	0	0
cspC	89108662	b1823	JW1812	ECK1821	annotated	1	0	1	1	1	1	1	1	1	1	1	1	1	1	1	1	22	3	11	6	0	0	6	0	0	1	0	0	4	0	0	2	0	0	1	0	3	59	0	3	1	4	0	0
cspD	89107731	b0880	JW0864	ECK0871	annotated	1	0	1	1	1	1	1	1	1	1	1	1	1	1	1	1	61	24	7	3	0	0	3	0	0	0	0	0	2	0	0	4	0	0	0	0	1	105	0	3	0	4	0	0
cspE	89107492	b0623	JW0618	ECK0616	annotated	1	0	1	1	1	1	1	1	1	1	1	1	1	1	1	1	44	4	24	9	1	1	27	1	1	0	3	1	2	0	0	14	0	0	4	0	4	140	0	3	1	4	0	0
cspF	89108400	b1558	JW1550	ECK1552	annotated	0	0	1	1	0	0	0	0	0	0	0	0	0	0	0	0	1	0	0	0	0	0	0	0	0	0	0	0	0	0	0	0	0	0	0	0	0	1	0	0	0	0	0	0
cspG	89107840	b0990	JW0974	ECK0980	annotated	1	0	1	1	1	1	1	1	1	1	1	0	1	1	1	1	21	4	31	0	0	0	7	0	0	2	1	0	2	1	0	23	0	0	0	0	0	92	0	3	1	4	0	0
cspH	89107839	b0989	JW5134	ECK0979	annotated	1	0	1	1	1	1	1	1	1	1	1	1	1	1	1	1	2	0	0	0	0	0	0	0	0	0	0	0	0	0	0	0	0	0	0	0	0	2	0	0	0	0	0	0
cspI	89108394	b1552	JW1544	ECK1546	annotated	0	0	1	1	0	1	0	0	0	0	0	0	0	0	0	0	10	1	3	0	0	0	0	0	0	0	0	0	2	0	0	2	0	0	1	0	1	20	0	4	1	4	0	0
csrA	89109483	b2696	JW2666	ECK2691	annotated	1	0	1	1	1	1	1	1	1	1	1	1	1	1	1	1	75	1	0	9	1	0	28	0	2	0	0	0	0	0	0	4	0	5	4	1	0	130	0	1	0	0	0	0
csrD	89110013	b3252	JW3221	ECK3240	annotated	1	1	1	1	1	1	1	1	1	1	1	1	1	1	1	1	42	8	0	0	2	0	0	0	0	0	0	0	0	0	0	0	0	0	0	0	0	52	0	5	1	0	0	0
cstA	89107465	b0598	JW0590	ECK0591	annotated	1	1	1	1	1	1	1	1	1	1	1	0	1	1	1	1	32	16	7	9	4	1	29	1	0	0	2	1	3	0	0	20	0	3	2	0	9	139	0	1	3	6	0	0
cueO	89107004	b0123	JW0119	ECK0122	annotated	1	1	1	1	1	1	1	1	1	1	1	1	1	1	1	1	41	20	31	7	4	0	19	1	0	1	0	1	2	5	2	19	0	0	0	0	2	155	0	0	0	0	0	0
cueR	89107356	b0487	JW0476	ECK0481	annotated	1	1	1	1	1	1	1	1	1	1	1	1	1	1	1	1	50	24	30	7	0	0	35	0	0	0	0	0	1	2	2	10	0	0	0	0	1	162	0	0	7	7	0	0
cusA	89107440	b0575	JW0564	ECK0567	annotated	1	1	1	1	1	1	1	1	1	1	1	1	1	1	1	1	49	28	28	12	6	0	0	1	0	0	0	1	10	5	0	0	1	2	0	1	0	144	0	8	3	4	5	0
cusB	89107439	b0574	JW0563	ECK0566	annotated	1	1	1	1	1	1	1	1	1	1	1	0	0	0	0	1	44	27	23	11	5	0	0	1	0	0	0	1	7	1	0	0	0	1	0	0	0	121	0	2	0	0	0	1
cusC	89107437	b0572	JW0561	ECK0564	annotated	1	1	1	1	1	1	1	1	1	1	0	1	1	1	0	1	56	32	39	15	10	0	0	0	0	0	5	1	9	0	0	0	1	0	0	1	0	169	0	2	0	0	4	2
cusF	89107438	b0573	JW0562	ECK0565	annotated	1	1	1	1	1	1	1	1	1	1	0	0	1	1	1	1	11	13	6	0	0	0	0	0	0	0	0	0	0	0	0	0	0	0	0	0	0	30	0	0	0	0	0	0
cusR	89107436	b0571	JW0560	ECK0563	annotated	1	1	1	1	1	1	1	1	1	1	0	0	1	1	1	1	44	26	42	10	6	1	17	0	1	3	3	1	6	22	5	31	0	0	2	0	3	223	1	33	72	143	10	7
cusS	89107435	b0570	JW5082	ECK0562	annotated	1	1	1	1	1	1	1	1	1	1	0	0	1	1	1	1	28	23	22	7	4	1	26	0	0	2	2	1	4	15	4	16	0	0	0	0	1	156	4	14	41	97	4	4
cutA	89110858	b4137	JW4097	ECK4131	annotated	1	0	1	1	1	1	1	1	1	1	0	1	1	1	1	1	35	24	30	9	5	0	1	1	0	3	3	1	0	19	4	8	4	2	2	1	31	183	0	1	0	0	0	0
cutC	89108714	b1874	JW1863	ECK1875	annotated	1	1	1	1	1	1	1	1	1	1	1	1	1	1	1	1	27	5	7	0	0	1	27	0	0	0	0	0	6	0	0	12	0	1	0	0	0	86	0	0	2	4	0	1
cvpA	89109133	b2313	JW2310	ECK2307	annotated	1	1	1	1	1	1	1	1	1	1	1	1	1	1	1	1	67	29	44	3	0	0	0	0	0	0	0	1	0	0	0	0	0	0	0	0	0	144	0	1	0	0	0	0
cvrA	89108036	b1191	JW5184	ECK1179	annotated	1	1	1	1	1	1	1	1	1	1	1	1	1	1	1	1	51	11	25	7	4	1	15	0	1	2	0	0	8	21	4	15	0	1	0	1	20	187	0	1	2	2	0	0
cyaA	89110214	b3806	JW3778	ECK3800	annotated	1	1	1	0	1	1	1	1	1	1	1	1	1	1	1	1	46	0	0	1	0	0	0	0	0	0	0	0	0	0	0	0	0	0	0	0	0	47	0	0	0	0	0	0
cyaY	89110213	b3807	JW3779	ECK3801	annotated	1	1	1	1	1	1	1	1	1	1	1	1	1	1	1	1	49	27	5	1	0	0	0	0	0	0	0	0	0	0	0	0	0	0	0	0	0	82	0	0	0	0	0	0
cybB	89108261	b1418	JW5224	ECK1410	annotated	1	1	1	1	1	1	1	1	1	1	1	1	1	1	1	1	15	5	10	0	0	0	0	0	0	0	0	0	0	0	0	0	0	0	0	0	0	30	0	0	0	0	0	0
cycA	89110928	b4208	JW4166	ECK4204	annotated	1	1	1	1	1	1	1	1	1	1	1	1	1	1	1	1	17	2	10	0	0	0	31	0	0	0	0	0	0	0	0	16	0	0	0	0	4	80	0	1	8	3	1	0
cydA	89107590	b0733	JW0722	ECK0721	annotated	1	1	1	1	1	1	1	1	1	1	1	1	1	1	1	1	53	13	27	11	7	0	20	1	0	0	1	1	4	8	1	17	4	0	0	1	4	173	0	0	0	0	1	0
cydB	89107591	b0734	JW0723	ECK0722	annotated	1	0	1	1	1	1	1	1	1	1	1	1	1	1	1	1	66	19	38	14	8	0	25	0	0	1	4	0	7	8	1	28	2	0	0	1	2	224	0	0	0	0	0	0
cydC	89107736	b0886	JW0869	ECK0877	annotated	1	1	1	1	1	1	1	1	1	1	1	1	1	1	1	1	49	6	11	3	0	1	31	0	0	0	5	0	0	0	2	16	0	0	0	0	0	124	8	23	271	387	18	8
cydD	89107737	b0887	JW0870	ECK0878	annotated	1	1	1	1	1	1	1	1	1	1	1	1	1	1	1	1	50	6	15	3	0	1	30	0	0	1	5	0	0	0	1	28	0	1	0	0	1	142	5	18	212	297	14	4
cynR	89107210	b0338	JW5894	ECK0335	annotated	0	0	0	0	1	1	1	1	1	0	0	0	0	0	0	0	32	16	11	5	2	1	31	0	0	0	0	1	1	9	2	22	0	0	0	0	0	133	0	0	24	41	2	2
cynS	89107212	b0340	JW0331	ECK0337	annotated	0	0	0	1	1	1	1	1	1	0	0	0	0	0	0	0	15	17	12	0	0	0	2	1	0	0	0	0	0	14	0	7	0	0	0	0	1	69	0	0	0	0	0	0
cynT	89107211	b0339	JW0330	ECK0336	annotated	0	0	0	0	1	1	1	1	1	0	0	0	0	0	0	0	25	19	44	11	12	0	3	0	0	1	1	1	3	10	1	18	1	0	0	0	7	157	0	0	0	1	0	0
cynX	89107213	b0341	JW0332	ECK0338	annotated	0	0	0	1	1	1	1	1	1	0	0	0	0	0	0	0	20	10	4	0	0	0	3	0	0	0	0	0	0	0	0	0	0	0	0	0	0	37	0	0	1	0	0	0
cyoA	89107302	b0432	JW0422	ECK0426	annotated	1	1	1	1	1	1	1	1	1	1	1	0	0	0	0	1	64	26	58	11	0	0	18	1	0	3	0	1	3	18	4	8	1	2	0	0	12	230	0	0	0	0	0	0
cyoB	89107301	b0431	JW0421	ECK0425	annotated	1	1	1	1	1	1	1	1	1	1	1	0	0	0	0	1	67	31	61	11	1	0	18	1	0	3	0	1	5	24	4	34	1	2	0	1	14	279	0	0	0	0	0	0
cyoC	89107300	b0430	JW0420	ECK0424	annotated	1	1	1	1	1	1	1	1	1	1	1	0	1	1	1	1	67	31	61	11	0	0	18	1	0	3	0	1	3	24	4	34	1	2	0	0	11	272	0	0	0	0	0	0
cyoD	89107299	b0429	JW0419	ECK0423	annotated	1	1	1	1	1	1	1	1	1	1	1	0	1	1	1	1	44	19	26	0	0	0	4	0	0	0	0	0	0	0	0	0	1	0	0	0	0	94	0	0	0	0	0	0
cyoE	89107298	b0428	JW0418	ECK0422	annotated	1	1	1	1	1	1	1	1	1	1	1	0	1	1	0	1	66	31	61	11	0	0	19	1	0	3	0	1	5	24	4	34	1	2	0	1	22	286	0	0	0	0	0	0
cysA	89109236	b2422	JW2415	ECK2417	annotated	1	1	1	1	1	1	1	1	1	1	1	1	0	1	1	1	40	30	31	7	1	0	9	0	0	0	1	0	0	10	1	11	0	2	0	1	1	145	22	28	347	461	21	12
cysB	89108121	b1275	JW1267	ECK1269	annotated	1	1	1	1	1	1	1	1	1	1	1	1	1	1	1	1	62	15	0	1	0	0	8	0	0	0	0	0	0	0	0	5	0	0	0	0	0	91	0	0	23	29	2	0
cysC	89109537	b2750	JW2720	ECK2745	annotated	1	1	1	1	1	1	1	1	1	1	1	1	1	1	1	1	57	14	31	11	4	0	23	1	0	2	3	1	7	23	4	20	0	0	1	1	10	213	2	2	0	1	0	0
cysD	89109539	b2752	JW2722	ECK2747	annotated	1	1	1	1	1	1	1	1	1	1	1	1	1	1	1	1	60	31	38	8	4	0	9	0	1	0	2	1	8	0	0	27	0	2	0	1	6	198	0	0	4	9	0	0
cysE	89110404	b3607	JW3582	ECK3597	annotated	1	1	1	1	1	1	1	1	1	1	1	1	1	1	1	1	72	32	46	16	12	0	53	0	2	1	5	1	8	24	5	22	0	2	5	1	18	325	0	1	7	9	0	1
cysG	89110641	b3368	JW3331	ECK3356	annotated	1	1	1	1	1	1	1	1	1	1	1	1	1	1	1	1	66	32	45	16	5	1	39	1	2	3	5	1	7	24	4	32	0	3	1	1	38	326	0	3	9	18	1	0
cysH	89109549	b2762	JW2732	ECK2757	annotated	1	1	1	1	1	1	1	1	1	1	1	1	1	1	1	1	64	30	45	7	3	0	18	0	0	3	1	1	4	24	4	28	0	2	0	1	15	250	0	1	1	3	0	0
cysI	89109550	b2763	JW2733	ECK2758	annotated	1	1	1	0	1	1	1	1	1	1	1	1	1	1	1	1	61	28	44	6	5	0	21	0	0	3	0	1	2	24	2	27	0	2	0	1	10	237	0	0	0	1	0	0
cysJ	89109551	b2764	JW2734	ECK2759	annotated	1	1	1	1	1	1	1	1	1	1	1	1	1	1	1	1	59	23	22	1	0	0	17	0	0	0	0	0	0	23	1	14	7	2	0	1	0	170	0	0	0	0	0	0
cysK	89109228	b2414	JW2407	ECK2409	annotated	1	1	1	1	1	1	1	1	1	1	1	1	1	1	1	1	69	18	45	15	12	1	57	0	2	3	5	1	7	24	5	16	0	2	5	1	19	307	1	2	4	12	0	1
cysM	89109235	b2421	JW2414	ECK2416	annotated	1	1	1	1	1	1	1	1	1	1	1	1	1	1	1	1	47	31	14	8	1	1	5	1	1	1	0	1	5	3	3	24	0	0	1	0	25	172	0	2	6	13	0	1
cysN	89109538	b2751	JW2721	ECK2746	annotated	1	1	1	1	1	1	1	1	1	1	1	1	1	1	1	1	62	31	38	7	4	0	8	0	1	0	2	1	8	0	0	27	0	2	0	1	33	225	1	3	19	22	1	1
cysP	89109239	b2425	JW2418	ECK2420	annotated	1	1	1	1	1	1	1	1	1	1	1	1	1	1	1	1	20	2	14	0	0	0	0	0	0	0	0	0	0	0	0	0	0	0	0	0	0	36	0	0	0	2	0	0
cysQ	89110934	b4214	JW4172	ECK4210	annotated	1	1	1	0	1	1	1	1	1	1	1	1	1	1	1	1	70	3	51	6	8	0	0	1	0	1	1	0	6	24	2	21	5	2	0	0	1	202	0	2	1	0	0	0
cysS	89107393	b0526	JW0515	ECK0519	annotated	1	1	1	1	1	1	1	1	1	1	1	1	1	1	1	1	81	32	63	17	12	1	78	1	1	3	5	1	10	24	5	37	7	5	5	1	39	428	0	1	8	9	0	0
cysU	89109238	b2424	JW2417	ECK2419	annotated	1	1	1	1	1	1	1	1	1	1	1	1	1	1	1	1	49	30	35	9	10	0	14	0	0	0	1	0	0	21	1	16	0	2	3	0	28	219	0	2	22	27	0	0
cysW	89109237	b2423	JW2416	ECK2418	annotated	1	1	1	1	1	1	1	1	1	1	1	1	0	1	1	1	42	30	35	9	3	0	15	0	1	2	1	0	1	9	1	13	0	3	0	0	7	172	0	1	11	20	0	0
cysZ	89109227	b2413	JW2406	ECK2408	annotated	1	1	1	1	1	1	1	1	1	1	1	1	1	1	1	1	56	1	1	2	0	0	0	0	0	0	0	0	0	3	3	6	0	0	0	0	0	72	0	0	0	0	0	0
cytR	89110095	b3934	JW3905	ECK3926	annotated	1	1	1	1	1	1	1	1	1	1	1	1	1	1	1	1	24	10	26	1	0	0	48	0	1	1	0	1	6	0	3	20	0	0	2	0	0	143	0	0	51	46	0	0
dacA	89107501	b0632	JW0627	ECK0625	annotated	1	1	1	1	1	0	1	1	1	1	1	1	1	1	1	1	47	0	14	0	0	0	8	0	0	0	0	0	0	0	0	4	0	1	0	0	0	74	0	0	8	19	0	0
dacB	89109945	b3182	JW3149	ECK3171	annotated	1	1	1	1	1	1	1	1	1	1	1	1	1	1	1	1	55	31	9	8	1	0	6	0	0	1	0	1	8	17	0	30	0	0	2	0	2	171	0	1	0	0	0	0
dacC	89107690	b0839	JW0823	ECK0829	annotated	1	1	1	1	1	1	1	1	1	1	0	1	1	0	0	0	35	31	44	5	1	1	57	0	2	0	4	0	0	0	0	5	7	1	0	0	0	193	0	0	8	20	0	0
dacD	89108830	b2010	JW5329	ECK2004	annotated	1	1	1	1	1	1	1	1	1	0	0	1	0	0	0	1	7	0	12	0	1	0	9	0	0	0	0	0	0	0	0	22	1	1	0	0	0	53	0	0	8	21	0	0
dadA	89108034	b1189	JW1178	ECK1177	annotated	1	1	1	1	1	1	1	1	1	1	1	1	1	1	1	1	48	31	40	6	2	0	13	0	0	0	0	0	1	22	2	19	0	0	0	1	14	199	0	0	0	0	0	0
dadX	89108035	b1190	JW1179	ECK1178	annotated	1	1	1	1	1	1	1	1	1	1	0	0	1	1	1	1	26	31	16	8	3	0	40	0	1	1	0	0	0	12	0	4	0	1	1	0	1	145	0	1	5	6	0	0
damX	89110622	b3388	JW3351	ECK3375	annotated	0	1	1	1	1	1	1	1	1	1	1	1	1	1	1	1	14	0	0	0	0	0	0	0	0	0	0	0	0	0	0	0	0	0	0	0	0	14	0	0	0	0	0	0
dam	89110623	b3387	JW3350	ECK3374	annotated	1	1	1	1	1	1	1	1	1	1	1	1	1	1	1	1	46	9	7	4	4	1	29	0	1	0	0	0	0	11	4	1	0	2	1	0	10	130	1	0	0	2	0	0
dapA	89109284	b2478	JW2463	ECK2474	annotated	1	1	1	1	1	1	1	1	1	1	1	1	1	1	1	1	80	32	62	17	12	0	57	1	2	1	5	1	11	24	1	35	7	2	5	1	25	381	4	1	10	9	0	3
dapB	89106915	b0031	JW0029	ECK0032	annotated	1	1	1	1	1	1	1	1	1	1	1	1	1	1	1	1	80	32	60	16	12	0	57	1	2	0	5	1	11	24	3	35	7	2	5	1	21	375	0	1	6	4	0	0
dapD	89107046	b0166	JW0161	ECK0164	annotated	1	1	1	1	1	1	1	1	1	1	1	1	1	1	1	1	57	32	61	5	5	0	38	0	0	0	5	1	6	0	0	6	0	0	5	0	4	225	0	0	0	1	0	1
dapE	89109277	b2472	JW2456	ECK2467	annotated	1	1	1	1	1	1	1	1	1	1	1	1	1	1	1	1	78	32	61	4	12	0	10	1	0	2	0	0	2	0	3	28	1	1	4	0	18	257	4	1	4	2	0	0
dapF	89110210	b3809	JW5592	ECK3804	annotated	1	1	1	1	1	1	1	1	1	1	1	1	1	1	1	1	80	32	60	17	12	0	41	1	1	0	5	1	10	24	1	36	7	2	4	0	15	349	0	1	8	10	1	0
dbpA	89108191	b1343	JW1337	ECK1340	annotated	1	1	1	1	1	1	1	1	1	1	1	0	1	1	1	1	48	22	4	5	3	0	1	0	0	1	0	0	0	0	0	0	0	0	0	1	1	86	0	4	9	4	1	4
dcd	89108885	b2065	JW2050	ECK2059	annotated	1	1	1	1	1	1	1	1	1	1	1	1	1	1	1	1	66	31	35	1	10	0	4	1	0	2	0	0	2	11	4	35	7	2	0	0	37	248	0	0	3	1	0	0
dcm	89108792	b1961	JW1944	ECK1959	annotated	1	1	1	1	1	1	1	1	1	1	1	1	1	1	1	1	26	8	14	6	6	0	24	0	0	0	1	0	4	6	1	8	0	0	0	0	18	122	0	2	6	10	1	0
dcp	89108379	b1538	JW1531	ECK1531	annotated	1	1	1	1	1	1	1	1	1	1	1	1	1	1	1	1	24	2	37	2	0	0	0	0	0	0	0	0	7	0	0	9	0	0	0	1	0	82	0	0	0	0	2	5
dcrB	89110540	b3472	JW5682	ECK3456	annotated	1	1	1	1	1	1	1	1	1	1	1	1	1	1	1	1	11	0	0	0	0	0	0	0	0	0	0	0	0	0	0	0	0	0	0	0	0	11	0	0	0	0	0	0
dctA	89110485	b3528	JW3496	ECK3513	annotated	1	1	1	0	1	1	1	1	1	1	1	1	1	1	1	1	26	22	26	4	6	0	9	0	1	2	0	1	2	1	0	22	5	0	0	0	0	127	0	1	4	6	1	0
dctR	89110506	b3507	JW3475	ECK3491	annotated	1	1	1	1	1	1	1	1	1	1	1	1	1	1	1	1	1	0	0	0	0	0	0	0	0	0	0	0	0	0	0	0	0	0	0	0	0	1	0	0	0	0	0	0
dcuA	89110859	b4138	JW5735	ECK4132	annotated	1	1	1	1	1	1	1	1	1	1	1	1	1	1	1	1	21	1	0	2	8	0	4	0	0	0	0	0	0	0	0	2	0	0	0	0	0	38	0	0	1	1	0	0
dcuB	89110844	b4123	JW4084	ECK4116	annotated	1	1	1	1	0	1	1	1	1	1	1	1	1	1	1	1	27	3	0	5	7	0	5	0	0	0	0	0	4	0	0	1	0	0	0	0	0	52	0	0	2	1	0	0
dcuC_v2	89107490	b0621	JW0616	ECK0614	annotated	1	1	1	1	1	0	1	1	1	1	1	0	1	1	1	1	17	0	0	0	0	0	0	0	0	0	0	0	0	0	0	0	0	0	0	0	0	17	0	0	0	0	0	0
dcuC	89107488	b0621	JW0613	ECK0614	annotated	0	0	0	0	0	0	0	0	0	0	0	0	0	0	0	0	0	0	0	0	0	0	0	0	0	0	0	0	0	0	0	0	0	0	0	0	0	0	0	0	0	0	0	0
dcuD	89109989	b3227	JW3196	ECK3216	annotated	0	0	0	1	1	0	1	1	1	0	0	0	1	1	1	1	10	0	0	0	1	0	4	0	0	0	0	0	0	0	0	2	0	0	0	0	0	17	0	0	0	0	0	0
dcuR	89110845	b4124	JW4085	ECK4117	annotated	1	1	1	0	1	1	1	1	1	1	1	1	1	1	1	1	9	0	0	0	0	0	22	0	0	0	0	0	0	0	0	16	0	0	0	0	0	47	0	2	0	5	0	1
dcuS	89110846	b4125	JW4086	ECK4118	annotated	1	1	1	1	1	1	1	1	1	1	1	1	1	1	1	1	9	0	1	1	0	0	23	0	0	1	0	0	0	0	0	22	0	0	0	0	2	59	0	5	4	2	1	0
dcyD	89108754	b1919	JW5313	ECK1918	annotated	0	1	1	1	1	1	0	1	1	1	1	1	1	1	1	1	30	12	17	7	0	0	5	0	0	0	0	0	5	2	0	8	0	0	2	0	3	91	0	0	0	0	0	0
ddg	89109198	b2378	JW2375	ECK2374	annotated	1	1	1	1	1	1	1	1	1	1	1	1	1	1	1	1	22	4	7	3	4	0	0	0	0	0	2	0	1	0	0	0	0	0	0	0	0	43	0	1	0	0	0	0
ddlA	89107252	b0381	JW0372	ECK0376	annotated	1	1	1	1	1	1	1	1	1	1	1	1	1	1	1	1	36	1	6	3	11	0	50	0	1	3	5	1	7	21	5	37	6	3	1	0	0	197	0	1	7	10	3	1
ddlB	89106975	b0092	JW0090	ECK0093	annotated	1	1	1	1	1	1	1	1	1	1	1	1	1	1	1	1	56	32	56	15	0	1	18	1	1	0	0	0	3	3	0	7	1	2	4	1	5	206	0	1	9	11	2	1
ddpA	89108330	b1487	JW5240	ECK1481	annotated	0	0	0	1	0	1	1	1	1	0	1	0	0	0	0	1	6	7	22	3	0	0	5	0	0	0	0	1	0	2	1	11	1	1	1	0	14	75	2	0	22	16	1	1
ddpB	89108329	b1486	JW1481	ECK1480	annotated	0	0	0	1	1	1	1	1	1	0	1	0	0	0	0	1	6	3	18	1	1	0	5	0	0	0	0	0	0	12	0	7	0	0	4	0	15	72	1	0	20	13	0	1
ddpC	89108328	b1485	JW1480	ECK1479	annotated	1	1	1	1	1	1	1	1	1	1	1	0	0	1	1	1	11	8	22	0	1	0	10	0	0	0	0	0	0	0	3	13	0	0	4	0	18	90	1	0	16	11	0	0
ddpD	89108327	b1484	JW1479	ECK1478	annotated	0	0	0	1	1	1	1	1	1	0	1	0	1	1	1	1	5	1	5	0	1	0	2	0	0	0	0	0	0	0	0	0	0	1	0	0	1	16	22	26	266	363	15	6
ddpF	89108326	b1483	JW1478	ECK1477	annotated	0	0	0	1	1	1	1	1	1	0	1	1	1	0	1	1	3	1	3	0	0	0	1	0	0	0	0	0	0	0	0	0	0	0	0	0	0	8	22	26	303	413	19	7
ddpX	89108331	b1488	JW1483	ECK1482	annotated	0	0	0	1	1	1	1	1	1	0	1	0	0	0	1	1	11	7	13	5	1	0	12	0	0	0	1	1	7	14	0	11	0	0	0	1	0	84	0	0	1	0	0	0
deaD	89109927	b3162	JW5531	ECK3150	annotated	1	1	1	1	1	1	1	1	1	1	1	1	1	1	1	1	74	5	5	10	7	1	68	0	1	3	5	0	10	20	2	32	1	4	3	1	28	280	1	4	8	5	1	3
dedA	89109137	b2317	JW2314	ECK2311	annotated	1	1	1	1	1	1	1	1	1	1	1	1	1	1	1	1	40	32	9	9	8	0	42	0	1	2	5	1	8	10	1	35	1	3	0	1	7	215	0	0	4	3	0	1
dedD	89109134	b2314	JW5378	ECK2308	annotated	1	1	1	1	1	1	1	1	1	1	1	1	1	1	1	1	36	7	0	0	0	0	0	0	0	0	0	0	0	0	0	0	0	0	0	0	0	43	0	0	0	0	0	0
def	89110724	b3287	JW3248	ECK3273	annotated	1	1	1	1	1	1	1	1	1	1	1	1	1	1	1	1	82	32	63	17	12	1	76	1	2	3	5	1	11	24	5	37	7	5	5	1	1	391	0	1	6	6	0	3
degP	89107042	b0161	JW0157	ECK0160	annotated	1	1	1	1	1	1	1	1	1	1	1	1	1	1	1	1	44	16	54	14	12	0	39	1	1	0	3	0	3	14	3	28	7	4	1	1	10	255	0	5	7	11	0	1
degQ	89109996	b3234	JW3203	ECK3223	annotated	1	1	1	1	1	1	1	1	1	1	1	1	1	0	1	1	49	31	29	8	0	0	27	0	2	3	3	1	7	16	3	16	4	2	4	0	7	212	0	5	7	10	0	1
degS	89109997	b3235	JW3204	ECK3224	annotated	1	1	1	1	1	1	1	1	1	1	1	1	1	1	1	1	54	0	0	0	0	0	8	0	1	0	0	0	0	3	0	1	0	0	0	0	2	69	0	5	7	9	0	1
deoA	89111090	b4382	JW4345	ECK4374	annotated	1	1	1	1	1	1	1	1	1	1	1	1	1	1	1	1	36	10	27	5	0	0	63	0	2	3	0	1	1	0	1	27	0	1	5	1	21	204	0	0	3	3	0	0
deoB	89111091	b4383	JW4346	ECK4375	annotated	1	1	1	1	1	1	1	1	1	1	1	1	1	1	1	1	41	1	16	3	1	0	57	0	2	3	0	1	0	0	1	1	0	0	2	0	0	129	0	0	4	3	0	0
deoC	89111089	b4381	JW4344	ECK4373	annotated	1	1	1	1	1	1	1	1	1	1	1	1	1	1	1	1	47	5	18	7	0	0	70	1	2	3	0	1	9	14	4	32	0	2	5	1	17	238	0	0	6	11	2	1
deoD	89111092	b4384	JW4347	ECK4376	annotated	1	1	1	1	1	1	1	1	1	1	1	1	1	1	1	1	46	1	6	1	1	1	53	0	0	3	0	0	1	0	0	5	0	2	0	0	8	128	1	1	3	4	0	0
deoR	89107691	b0840	JW0824	ECK0830	annotated	1	1	1	1	1	1	1	1	1	1	1	1	1	1	1	1	14	2	9	0	0	0	0	0	0	0	0	0	0	0	0	0	0	0	0	0	0	25	0	0	8	12	0	0
der	89109317	b2511	JW5403	ECK2507	annotated	1	1	1	1	1	1	1	1	1	1	1	1	1	1	1	1	81	32	62	17	12	1	77	1	2	3	5	1	11	24	5	37	7	5	5	1	8	397	0	2	8	11	1	1
dfp	89110372	b3639	JW5642	ECK3629	annotated	1	1	1	1	1	1	1	1	1	1	1	1	1	1	1	1	76	32	54	17	11	1	65	1	2	3	5	1	10	24	5	36	0	3	5	1	43	395	0	2	6	6	0	3
dgkA	89110763	b4042	JW4002	ECK4034	annotated	1	1	1	1	1	1	1	1	1	1	1	1	1	1	1	1	61	28	18	10	11	0	40	0	1	3	0	0	3	24	1	1	0	0	1	0	0	202	1	1	1	1	0	0
dgoA	89110320	b4477	JW5628	ECK3685	annotated	1	1	1	1	1	1	0	0	1	1	0	0	0	0	0	0	14	10	24	1	0	0	27	0	1	1	0	1	1	11	0	8	0	0	2	0	2	103	0	0	3	4	0	0
dgoD	89110321	b4478	JW5629	ECK3684	annotated	1	1	0	1	1	1	0	0	1	1	0	0	0	0	0	0	21	18	18	1	0	0	11	0	1	1	0	1	0	1	1	12	0	0	0	0	11	97	0	0	2	1	0	0
dgoK	89110319	b3693	JW3670	ECK3686	annotated	1	1	1	1	1	1	0	0	1	1	0	0	1	1	1	1	15	9	26	0	0	0	0	0	0	0	0	0	0	0	0	2	0	0	0	0	0	52	0	0	0	0	0	0
dgoR	89110318	b4479	JW5627	ECK3687	annotated	1	1	1	1	1	1	0	0	1	1	0	0	1	1	0	1	17	10	15	2	0	0	3	0	0	0	0	0	0	0	0	19	0	0	0	0	0	66	0	0	1	3	0	0
dgoT	89110322	b3691	JW5859	ECK3683	annotated	1	1	1	1	1	1	0	0	1	1	0	0	1	1	1	1	10	5	7	3	0	0	7	0	0	1	0	1	0	2	0	5	0	0	1	0	6	48	0	0	0	2	1	0
dgsA	89108435	b1594	JW1586	ECK1589	annotated	1	1	1	1	1	1	1	1	1	1	1	1	1	1	1	1	21	10	7	1	0	1	27	0	0	1	3	0	1	1	4	9	1	0	5	1	0	93	0	1	11	17	2	2
dgt	89107041	b0160	JW0156	ECK0159	annotated	1	1	1	1	1	1	1	1	1	1	1	0	1	1	1	0	62	27	55	8	5	0	8	0	0	2	0	1	9	1	0	33	0	0	0	0	0	211	0	0	2	0	0	0
dhaH	89108043	b1198	JW5185	ECK1186	annotated	1	1	1	1	1	1	1	1	1	1	1	0	1	1	1	0	9	3	14	0	0	1	22	0	0	1	2	0	1	0	0	11	1	0	0	0	1	66	0	1	2	2	0	0
dhaK	89108045	b1200	JW5187	ECK1188	annotated	1	1	1	1	1	1	1	1	1	1	1	0	1	1	1	0	17	11	17	4	0	1	34	0	0	1	0	0	1	0	3	18	0	1	0	0	1	109	0	0	1	1	0	0
dhaL	89108044	b1199	JW5186	ECK1187	annotated	1	1	1	1	1	1	1	1	1	1	1	1	1	1	1	0	17	11	14	4	0	1	37	0	0	0	0	0	1	0	3	18	0	1	0	0	1	108	0	0	1	2	0	0
dhaR	89108046	b1201	JW5188	ECK1189	annotated	1	1	1	1	1	1	0	0	1	1	1	1	1	1	1	0	7	0	0	0	0	0	0	0	0	0	0	0	0	0	2	5	0	0	0	0	0	14	0	16	1	3	3	1
diaA	89109914	b3149	JW3118	ECK3137	annotated	1	1	1	1	1	1	1	1	1	1	1	1	1	1	1	1	63	30	5	3	4	0	1	1	0	0	0	1	0	0	0	2	0	1	0	0	1	112	0	2	1	0	0	0
dicA	89108412	b1570	JW1562	ECK1564	annotated	0	0	0	1	1	0	1	1	0	0	1	0	1	0	0	0	9	2	7	0	0	0	7	0	0	0	0	0	0	2	0	0	0	0	0	0	0	27	0	0	0	1	0	0
dicB	89108416	b1575	JW1566	ECK1569	annotated	0	0	1	1	1	0	1	1	1	1	0	0	0	0	0	0	1	0	0	0	0	0	0	0	0	0	0	0	0	0	0	0	0	0	0	0	0	1	0	0	0	0	0	0
dicC	89108411	b1569	JW1561	ECK1563	annotated	0	0	0	1	1	0	1	1	1	0	0	0	1	1	1	0	3	0	0	0	0	0	0	0	0	0	0	0	0	0	0	0	0	0	0	0	0	3	0	0	0	0	0	0
dinB	89107104	b0231	JW0221	ECK0232	annotated	1	1	1	1	1	1	1	1	1	1	0	1	1	1	1	1	62	30	44	16	6	1	72	0	2	0	0	1	8	2	1	33	1	2	0	1	17	299	0	2	9	9	0	0
dinD	89110367	b3645	JW3620	ECK3635	annotated	1	1	1	1	1	0	1	1	1	1	1	1	1	1	1	1	6	1	0	2	1	0	1	0	0	0	2	0	3	2	0	1	0	0	0	0	0	19	0	0	1	2	0	0
dinF	89110765	b4044	JW4004	ECK4036	annotated	1	1	1	1	1	1	1	1	1	1	1	1	1	1	1	1	43	5	30	2	1	1	25	0	0	0	0	0	7	4	0	24	0	2	0	0	3	147	0	0	7	21	0	2
dinG	89107650	b0799	JW0784	ECK0788	annotated	1	1	1	1	1	1	1	1	1	1	1	1	1	1	1	1	49	8	0	0	0	0	1	0	0	0	0	0	0	0	0	0	0	0	0	0	0	58	0	1	2	4	0	0
dinI	89107907	b1061	JW1048	ECK1046	annotated	1	1	1	1	1	1	1	1	1	1	1	1	1	1	1	1	12	0	0	0	0	0	0	0	0	0	0	0	0	0	0	0	0	0	0	0	0	12	0	0	0	0	0	0
dinJ	89107101	b0226	JW0216	ECK0227	annotated	0	0	0	1	1	1	1	1	1	0	0	1	0	0	0	1	6	9	17	1	0	0	2	0	0	0	1	0	0	0	0	0	0	0	0	0	0	36	0	0	0	0	0	0
dipZ	89110857	b4136	JW5734	ECK4130	annotated	1	1	1	1	1	1	1	1	1	1	1	1	1	1	1	1	71	32	50	16	11	1	25	0	1	3	4	1	10	18	5	9	7	3	5	1	12	285	3	2	1	1	0	0
djlA	89106939	b0055	JW0054	ECK0056	annotated	1	1	1	1	1	1	1	1	1	1	1	1	1	1	1	1	62	1	26	3	8	0	0	0	0	0	0	0	2	0	0	0	0	0	0	0	0	102	0	0	0	0	0	0
djlB	89107515	b0646	JW0641	ECK0639	annotated	0	0	0	1	1	0	1	1	1	0	1	0	1	1	1	1	1	0	0	0	0	0	0	0	0	0	0	0	0	0	0	0	0	0	0	0	0	1	0	0	0	0	0	0
djlC	89107518	b0649	JW0644	ECK0642	annotated	0	0	0	1	1	0	0	0	1	0	0	0	1	1	1	1	3	0	0	0	0	0	0	0	0	0	0	0	0	0	0	0	0	0	0	0	0	3	0	0	0	0	0	0
dkgA	89109783	b3012	JW5499	ECK3004	annotated	1	1	1	1	1	1	1	1	1	1	1	1	1	1	1	1	21	3	18	3	2	0	48	0	0	1	0	1	4	2	2	32	0	2	3	0	2	144	0	2	12	17	0	0
dkgB	89107082	b0207	JW0197	ECK0207	annotated	1	1	1	1	1	1	1	1	1	1	1	1	1	1	1	1	23	12	19	0	0	0	0	0	0	0	0	0	0	0	0	0	0	0	0	0	4	58	0	2	12	18	1	0
dksA	89107026	b0145	JW0141	ECK0144	annotated	1	1	1	1	1	1	1	1	1	1	1	1	1	1	1	1	77	32	60	17	10	0	8	1	1	0	0	1	0	0	0	7	1	0	0	0	0	215	0	0	0	0	0	0
dld	89108950	b2133	JW2121	ECK2126	annotated	1	1	1	1	1	1	1	1	1	1	1	1	1	1	1	1	22	5	5	0	0	0	1	0	0	0	0	0	0	2	0	1	0	0	0	0	0	36	0	0	0	0	0	0
dmsA	89107744	b0894	JW5118	ECK0885	annotated	1	1	1	1	1	1	1	1	1	1	1	1	1	1	0	1	22	14	10	3	2	0	11	1	0	2	5	0	0	0	4	4	0	0	0	0	8	86	1	6	3	9	1	6
dmsB	89107745	b0895	JW0878	ECK0886	annotated	1	1	1	1	1	1	1	1	1	1	0	0	1	1	1	1	14	8	6	4	7	0	5	0	0	0	0	1	1	0	0	1	0	0	0	1	8	56	1	1	3	3	1	5
dmsC	89107746	b0896	JW0879	ECK0887	annotated	1	1	1	1	1	1	1	1	1	1	1	1	1	1	1	1	10	0	0	0	1	0	1	0	0	0	0	0	0	0	0	1	0	0	0	0	0	13	0	0	0	1	0	0
dmsD	89108432	b1591	JW5262	ECK1586	annotated	1	1	1	1	1	1	1	1	1	1	1	0	1	1	0	1	21	0	2	1	0	0	5	0	0	0	0	0	0	0	0	1	0	0	0	0	2	32	0	0	0	1	0	0
dnaA	89110311	b3702	JW3679	ECK3694	annotated	1	1	0	0	1	1	1	1	1	1	1	1	1	1	1	1	77	32	63	17	12	0	78	1	2	3	5	1	10	24	5	37	7	5	5	1	0	385	0	3	10	9	2	0
dnaB	89110773	b4052	JW4012	ECK4044	annotated	1	1	1	1	1	1	1	1	1	1	1	1	1	1	1	1	80	31	63	17	11	1	78	1	2	3	5	1	9	23	5	33	7	5	5	1	0	381	0	1	12	8	0	0
dnaC	89111070	b4361	JW4325	ECK4351	annotated	1	1	1	1	1	1	1	1	1	1	1	1	1	1	1	1	15	2	8	4	0	0	40	1	0	1	1	1	0	1	5	1	0	1	0	0	0	81	0	1	3	16	0	1
dnaE	89107064	b0184	JW0179	ECK0183	annotated	1	1	1	1	1	1	1	1	1	1	1	1	1	1	1	1	82	32	63	17	12	1	78	1	2	3	5	1	11	24	5	37	7	5	5	1	0	392	0	1	21	27	1	2
dnaG	89109836	b3066	JW3038	ECK3056	annotated	1	1	1	1	1	1	1	1	1	1	1	1	1	1	1	1	82	32	63	17	12	1	77	1	2	3	5	1	10	24	5	37	7	5	5	1	0	390	0	1	10	4	0	1
dnaJ	89106899	b0015	JW0014	ECK0015	annotated	1	1	1	1	1	1	1	1	1	1	1	1	1	1	1	1	81	32	63	17	11	1	78	1	2	3	5	1	11	24	5	37	7	5	5	1	20	410	0	1	13	10	0	0
dnaK	89106898	b0014	JW0013	ECK0014	annotated	1	1	1	1	1	1	1	1	1	1	1	1	1	1	1	1	82	32	63	17	12	1	78	1	2	3	5	1	11	24	5	37	7	5	5	1	21	413	0	3	16	22	0	2
dnaN	89110312	b3701	JW3678	ECK3693	annotated	1	1	1	1	1	1	1	1	1	1	1	1	1	1	1	1	81	32	63	17	12	1	70	1	2	3	5	1	11	24	5	37	7	5	5	1	0	383	0	1	10	13	1	0
dnaQ	89107090	b0215	JW0205	ECK0215	annotated	1	1	1	1	1	1	1	1	1	1	1	1	1	1	1	1	81	32	62	6	3	0	15	0	0	1	4	0	5	0	3	20	2	2	2	0	1	239	0	0	6	12	0	0
dnaT	89111071	b4362	JW4326	ECK4352	annotated	1	1	1	1	1	1	1	1	1	1	1	1	1	1	1	1	7	0	0	0	0	0	0	0	0	0	0	0	0	0	0	0	0	0	0	0	0	7	0	0	0	0	0	0
dnaX	89107339	b0470	JW0459	ECK0464	annotated	1	1	1	1	1	1	1	1	1	1	1	1	1	1	1	1	80	32	63	17	6	0	63	1	2	1	5	1	9	23	5	28	7	5	5	1	37	391	1	1	9	14	0	0
dos	89108332	b1489	JW1484	ECK1483	annotated	1	1	1	1	1	1	0	1	1	1	1	0	0	0	1	1	10	9	7	0	0	0	3	0	0	1	0	1	0	3	0	3	0	2	0	0	1	40	0	6	5	13	0	0
dppA	89110469	b3544	JW3513	ECK3531	annotated	1	1	1	1	1	1	1	1	1	1	0	1	1	1	1	1	47	19	24	9	4	1	30	1	0	3	3	0	0	8	3	20	0	1	5	0	13	191	2	0	21	17	1	1
dppB	89110470	b3543	JW3512	ECK3530	annotated	1	1	1	1	1	1	1	1	1	1	1	1	1	1	1	1	43	17	27	7	4	0	26	1	0	3	4	0	1	23	4	26	0	1	5	0	28	220	1	0	18	12	0	1
dppC	89110471	b3542	JW3511	ECK3529	annotated	1	1	1	1	1	1	1	1	1	1	1	1	1	1	0	1	36	16	23	10	3	1	14	0	0	2	2	0	1	0	4	10	0	0	1	0	16	139	1	0	18	11	0	0
dppD	89110472	b3541	JW3510	ECK3528	annotated	1	1	1	1	1	1	1	1	1	1	1	1	1	1	1	1	28	16	20	12	1	0	20	0	0	3	5	0	0	0	3	3	5	2	5	0	15	138	20	21	224	319	16	6
dppF	89110473	b3540	JW3509	ECK3527	annotated	1	1	1	1	1	1	1	1	1	1	1	1	1	1	1	1	30	15	18	9	3	0	8	1	0	0	0	1	0	0	0	4	6	1	3	0	22	121	22	27	289	406	21	7
dps	89107663	b0812	JW0797	ECK0801	annotated	1	1	1	1	1	1	1	1	1	1	1	1	1	1	1	1	43	21	26	5	2	0	33	0	0	2	0	0	3	8	4	30	1	0	0	1	2	181	0	0	0	1	0	0
dsbA	89110167	b3860	JW3832	ECK3852	annotated	1	1	1	1	1	1	1	1	1	1	1	1	1	1	1	1	75	32	1	1	3	0	0	0	0	0	0	0	0	0	0	0	0	0	0	0	0	112	0	0	0	0	0	0
dsbB	89108030	b1185	JW5182	ECK1173	annotated	1	1	1	1	1	1	1	1	1	1	1	1	1	1	1	1	66	27	0	1	4	0	0	0	0	0	0	0	0	0	0	0	0	0	0	0	0	98	0	0	0	0	0	0
dsbC	89109672	b2893	JW2861	ECK2888	annotated	1	1	1	1	1	1	1	1	1	1	1	1	1	1	1	1	68	31	2	6	0	0	0	0	0	0	0	0	0	0	0	0	0	0	0	0	0	107	0	0	0	0	0	0
dsbG	89107472	b0604	JW0597	ECK0598	annotated	1	1	1	1	1	1	1	1	1	1	0	0	1	1	1	1	20	10	1	0	0	0	0	1	0	0	0	0	0	0	0	0	0	0	0	0	0	32	0	0	0	0	0	0
dsdA	89109186	b2366	JW2363	ECK2362	annotated	1	1	1	1	1	1	1	1	1	1	1	1	1	1	1	1	22	8	1	0	0	1	17	0	0	0	0	0	0	0	0	0	0	0	0	0	0	49	0	0	2	0	0	0
dsdC	89109184	b2364	JW2361	ECK2360	annotated	1	1	1	1	0	1	0	0	1	1	0	0	0	0	0	0	16	2	2	0	0	0	0	0	0	0	0	0	0	0	0	0	0	0	0	0	0	20	0	0	9	15	0	0
dsdX	89109185	b2365	JW2362	ECK2361	annotated	1	1	1	1	0	1	0	0	1	1	0	0	0	0	0	0	22	0	0	0	0	1	4	0	0	0	0	0	0	0	0	0	0	0	3	0	1	31	0	0	2	2	0	0
dsrB	89108784	b1952	JW1936	ECK1950	annotated	1	0	1	1	1	1	1	1	1	1	1	1	1	1	1	1	10	0	0	0	0	0	0	0	0	0	0	0	0	0	0	0	0	0	0	0	0	10	0	0	0	0	0	0
dtd	89110141	b3887	JW3858	ECK3880	annotated	1	1	1	1	1	1	1	1	1	1	1	1	1	1	1	1	68	22	8	17	1	1	64	1	2	3	2	1	10	3	5	27	1	0	5	1	1	243	0	0	3	6	3	0
dusA	89110770	b4049	JW5950	ECK4041	annotated	1	1	1	1	1	1	1	1	1	1	1	1	1	1	1	1	73	24	40	1	0	0	3	0	0	3	0	0	0	18	0	0	0	3	0	0	0	165	0	1	4	7	0	0
dusB	89110020	b3260	JW3228	ECK3247	annotated	1	1	1	1	1	1	1	1	1	1	1	1	1	1	1	1	66	32	58	17	12	1	61	1	2	2	5	1	10	22	4	30	7	5	5	1	5	347	0	1	8	10	0	1
dusC	89108957	b2140	JW2128	ECK2133	annotated	1	1	1	1	1	1	1	1	1	1	0	1	1	1	1	1	54	15	0	1	0	0	5	0	0	0	0	0	0	0	0	0	1	0	0	0	0	76	0	1	4	8	0	1
dut	89110371	b3640	JW3615	ECK3630	annotated	1	1	1	1	1	1	1	1	1	1	1	1	1	1	1	1	69	31	63	16	3	1	54	1	2	0	5	1	10	4	0	36	7	4	0	0	3	310	2	1	8	4	0	2
dxr	89107053	b0173	JW0168	ECK0172	annotated	1	1	0	1	1	1	1	1	1	1	1	1	1	1	1	1	75	32	50	14	12	1	36	1	2	3	5	1	7	24	1	37	7	4	5	1	0	318	0	1	9	12	0	4
dxs	89107290	b0420	JW0410	ECK0414	annotated	1	1	1	1	1	1	1	1	1	1	1	1	1	1	1	1	77	32	62	15	12	1	64	1	2	3	5	1	11	24	5	37	7	4	5	1	23	392	0	3	22	27	3	3
eaeH	89107172	b0297	JW0291	ECK0297	annotated	1	1	1	1	1	1	1	1	1	1	0	0	0	0	0	0	0	1	1	0	0	0	0	0	0	0	0	0	0	2	0	0	0	0	0	0	0	4	0	0	0	0	0	0
eamA	89108374	b1533	JW5250	ECK1526	annotated	1	1	1	1	1	1	1	1	1	1	0	1	1	1	1	0	34	24	32	5	0	0	16	0	0	2	0	0	5	6	1	13	0	0	4	0	12	154	0	0	0	0	0	0
eamB	89109384	b2578	JW2562	ECK2576	annotated	1	1	1	1	1	1	1	1	1	1	1	1	1	1	1	1	44	21	21	1	0	0	7	0	0	0	0	0	0	0	0	0	0	0	0	0	0	94	0	0	0	0	0	0
ebgA	89109845	b3076	JW5511	ECK3066	annotated	1	1	1	1	1	1	1	1	1	1	1	0	1	1	1	1	11	1	1	0	0	0	6	0	1	0	0	1	4	1	0	7	0	0	1	1	0	35	1	0	30	30	4	2
ebgC	89109846	b3077	JW3048	ECK3067	annotated	1	1	1	1	1	1	1	1	1	1	1	0	1	1	1	1	7	0	0	0	0	0	0	0	0	0	0	0	0	0	0	0	0	0	0	0	0	7	0	0	1	0	0	0
ebgR	89109844	b3075	JW3046	ECK3065	annotated	1	1	1	1	1	1	1	1	1	1	1	1	1	1	1	1	8	0	1	0	0	0	32	0	0	0	0	0	0	0	0	2	0	0	0	0	0	43	0	0	26	18	0	0
ecnA	89110869	b4410	JW5737	ECK4142	annotated	1	0	1	1	1	1	0	1	1	1	0	1	1	0	0	1	5	0	0	0	0	0	0	0	0	0	0	0	0	0	0	0	0	0	0	0	0	5	0	0	0	0	0	0
ecnB	89110870	b4411	JW4108	ECK4143	annotated	1	0	1	1	0	1	1	1	1	1	0	0	1	0	1	1	4	0	0	0	0	0	0	0	0	0	0	0	0	0	0	0	0	0	0	0	0	4	0	0	0	0	0	0
eco	89109025	b2209	JW2197	ECK2201	annotated	1	0	1	1	1	1	1	1	1	1	1	0	1	1	1	1	24	6	4	0	3	0	0	0	0	0	0	1	0	2	0	0	0	0	0	0	0	40	0	0	0	0	0	0
ecpD	89107021	b0140	JW0136	ECK0139	annotated	1	1	1	1	1	1	1	1	1	1	1	0	0	0	0	1	18	9	0	0	0	0	0	0	0	0	0	0	0	0	0	0	0	0	0	0	0	27	0	0	0	0	0	0
eda	89108690	b1850	JW1839	ECK1851	annotated	1	1	1	1	1	1	1	1	1	1	1	1	1	1	1	1	57	21	35	1	1	0	7	0	0	1	0	0	6	7	0	13	0	2	0	0	1	152	0	0	3	4	0	0
edd	89108691	b1851	JW1840	ECK1852	annotated	1	1	1	1	1	1	1	1	1	1	1	1	1	1	1	1	47	21	32	0	1	0	0	0	0	0	0	0	0	0	0	4	0	0	0	0	0	105	1	1	6	12	3	3
efp	89110868	b4147	JW4107	ECK4141	annotated	1	1	1	1	1	1	1	1	1	1	1	1	1	1	1	1	76	32	58	17	12	1	74	1	2	3	5	1	10	24	5	36	7	5	5	1	0	375	0	1	5	4	2	0
ego	89108354	b1513	JW1506	ECK1506	annotated	0	0	0	1	1	1	1	1	1	0	0	0	1	1	1	0	9	0	3	0	0	0	1	0	0	0	0	0	0	0	0	1	0	0	0	0	2	16	13	21	258	341	8	6
elaA	89109085	b2267	JW2262	ECK2261	annotated	1	1	1	1	1	1	1	1	1	1	1	1	1	1	1	1	51	26	10	3	0	0	37	0	0	0	0	0	4	4	1	22	0	0	2	0	4	164	0	0	0	1	0	0
elaB	89109084	b2266	JW2261	ECK2260	annotated	1	1	1	1	1	1	1	1	1	1	1	1	1	1	1	1	13	16	0	0	0	0	0	0	0	0	0	0	0	0	0	0	0	0	0	0	0	29	0	0	0	0	0	0
elaC	89109086	b2268	JW2263	ECK2262	annotated	1	1	1	0	1	1	1	1	1	1	1	1	1	1	1	1	17	6	15	9	1	0	54	0	0	2	0	0	10	24	4	23	7	3	4	0	46	225	1	1	4	4	1	0
elaD	89109087	b2269	JW5840	ECK2263	annotated	0	0	0	1	1	0	1	1	0	0	0	0	0	0	0	0	2	0	0	0	0	0	0	0	0	0	0	0	0	0	0	0	0	0	0	0	0	2	0	0	0	0	0	0
elbA	89108005	b1160	JW1147	ECK1147	annotated	0	0	1	1	0	0	0	0	0	0	0	1	1	0	0	1	2	0	0	0	0	0	0	0	0	0	0	0	0	0	0	0	0	0	0	0	0	2	0	0	0	0	0	0
elbB	89109972	b3209	JW3176	ECK3198	annotated	1	1	1	1	1	1	1	1	1	1	1	1	1	1	1	1	41	1	9	10	0	0	0	0	0	0	5	0	0	0	0	0	0	0	0	0	0	66	0	0	0	0	0	0
emrA	89109477	b2685	JW2660	ECK2679	annotated	1	0	1	1	1	1	1	1	1	1	1	1	0	0	0	1	38	20	31	5	0	0	2	1	0	0	3	1	4	2	0	0	1	0	0	0	0	108	0	2	0	0	0	1
emrB	89109478	b2686	JW2661	ECK2680	annotated	1	1	1	1	1	1	1	1	1	1	1	0	1	1	1	1	49	25	44	10	1	0	41	1	0	2	5	1	3	1	1	17	1	0	0	0	7	209	1	0	11	5	0	1
emrD	89110339	b3673	JW5634	ECK3664	annotated	1	1	1	1	1	1	1	1	1	1	1	1	1	1	1	1	24	0	2	0	0	0	2	0	0	0	0	1	0	0	0	0	0	0	0	0	0	29	0	0	5	2	0	1
emrE	89107408	b0543	JW0531	ECK0534	annotated	1	1	1	1	1	1	1	1	0	1	0	0	1	1	1	1	48	17	27	6	1	0	15	0	0	1	3	0	1	8	3	17	0	0	0	0	3	150	0	1	0	0	0	0
emrK	89109188	b2368	JW2365	ECK2364	annotated	1	1	1	1	1	1	1	1	1	1	1	1	1	1	1	1	22	0	33	3	1	0	15	0	0	0	3	1	3	2	0	0	0	0	0	0	0	83	0	1	1	0	0	1
emrY	89109187	b2367	JW2364	ECK2363	annotated	1	1	1	1	1	1	1	1	1	1	1	1	1	1	1	1	5	0	2	0	0	0	15	0	0	1	0	0	0	0	2	23	0	0	0	0	7	55	0	0	11	5	0	1
emtA	89108038	b1193	JW5821	ECK1181	annotated	1	1	1	1	1	1	1	1	1	1	1	1	1	1	1	1	14	7	4	1	0	0	2	0	0	0	0	0	0	0	0	0	0	2	1	0	0	31	0	0	0	0	0	0
endA	89109722	b2945	JW2912	ECK2940	annotated	1	1	1	0	1	1	1	1	1	1	1	1	1	1	1	1	42	4	0	4	1	0	0	0	0	0	0	0	1	0	0	0	0	0	0	0	0	52	0	0	0	0	0	0
eno	89109565	b2779	JW2750	ECK2773	annotated	1	1	1	1	1	1	1	1	1	1	1	1	1	1	1	1	81	32	58	17	12	1	77	1	2	3	5	1	10	24	5	37	7	5	5	1	45	429	1	1	6	8	2	0
entA	89107463	b0596	JW0588	ECK0589	annotated	1	1	1	1	1	1	1	1	1	1	1	1	1	1	1	1	19	1	4	2	0	0	9	0	0	0	0	0	0	0	1	6	0	0	0	0	0	42	1	5	19	29	4	4
entB	89107462	b0595	JW0587	ECK0588	annotated	1	1	1	1	1	1	1	1	1	1	1	1	1	1	1	1	20	5	4	4	0	0	10	0	0	0	0	1	0	0	1	9	0	0	3	0	2	59	1	1	0	0	0	0
entC	89107460	b0593	JW0585	ECK0586	annotated	1	1	1	1	1	1	1	1	1	1	1	1	0	0	0	1	21	4	2	3	0	0	19	0	0	0	0	0	9	19	4	26	0	0	0	0	3	110	2	2	3	10	1	0
entD	89107449	b0583	JW5085	ECK0575	annotated	1	1	1	1	1	1	1	1	1	1	1	1	1	1	1	1	29	1	5	0	0	0	0	0	0	0	0	0	0	0	0	12	0	0	0	0	0	47	0	0	0	0	0	0
entE	89107461	b0594	JW0586	ECK0587	annotated	1	1	1	1	1	1	1	1	1	1	1	1	1	1	1	1	24	7	4	3	1	0	9	0	0	0	0	0	0	1	1	20	0	0	0	0	0	70	1	3	14	18	0	4
entF	89107453	b0586	JW0578	ECK0579	annotated	1	1	1	1	1	1	1	1	1	1	1	1	1	1	1	1	34	13	21	5	3	0	42	0	1	0	1	0	2	5	1	24	0	0	0	1	0	153	1	3	11	15	0	1
entS	89107458	b0591	JW0583	ECK0584	annotated	1	1	1	1	1	1	1	1	1	1	1	1	1	1	1	1	24	24	37	6	1	0	26	0	0	2	5	1	2	5	4	26	0	2	2	0	1	168	0	0	0	1	0	0
envC	89110398	b3613	JW5646	ECK3603	annotated	1	1	1	1	1	1	1	1	1	1	1	1	1	1	1	1	64	16	40	14	2	1	26	1	2	1	5	0	8	8	0	11	0	1	0	0	0	200	0	0	1	3	0	1
envR	89110024	b3264	JW3232	ECK3251	annotated	1	1	1	1	1	1	1	1	1	1	1	0	0	0	0	1	4	1	6	3	0	0	6	1	0	0	0	0	1	1	0	8	0	0	2	0	0	33	0	0	0	0	0	0
envY	89107431	b0566	JW0555	ECK0558	annotated	0	0	0	1	1	0	1	1	1	0	0	0	1	1	1	1	7	2	1	0	0	0	0	0	0	0	0	0	0	0	0	1	0	0	0	0	0	11	0	0	0	3	0	0
envZ	89110606	b3404	JW3367	ECK3391	annotated	1	1	1	1	1	1	1	1	1	1	1	1	1	1	1	1	53	27	52	3	1	0	0	0	0	0	0	0	0	6	0	3	0	1	0	0	0	146	4	11	28	66	0	3
epd	89109705	b2927	JW2894	ECK2923	annotated	1	1	1	1	1	1	1	1	1	1	1	1	1	1	1	1	56	17	51	3	0	0	1	0	0	0	0	0	1	0	1	1	0	0	0	0	0	131	1	1	5	8	0	2
eptA	89110835	b4114	JW5730	ECK4107	annotated	1	1	1	1	1	1	1	1	1	1	1	1	1	1	1	1	50	12	5	1	8	0	0	0	0	0	0	0	4	0	0	0	0	0	0	0	0	80	0	0	1	0	2	0
eptB	89110468	b3546	JW5660	ECK3533	annotated	1	1	1	1	1	1	1	1	1	1	1	0	1	1	1	1	9	0	4	1	2	0	0	0	0	0	0	0	1	0	0	0	0	0	0	0	0	17	0	0	1	0	1	0
era	89109372	b2566	JW2550	ECK2564	annotated	1	1	1	1	1	1	1	1	1	1	1	1	1	1	1	1	78	32	62	17	12	1	77	1	2	3	5	1	10	24	4	37	0	3	5	0	6	380	0	1	11	10	3	2
erfK	89108811	b1990	JW1968	ECK1985	annotated	1	1	1	1	1	1	1	1	1	1	1	1	1	1	1	0	6	2	26	4	0	0	11	0	0	0	0	1	1	1	0	1	0	0	2	0	0	55	0	0	0	0	0	0
essD	89107419	b0554	JW0543	ECK0545	annotated	1	1	1	1	1	1	1	1	1	1	0	1	1	1	1	1	2	0	0	0	0	0	0	0	0	0	0	0	0	0	0	0	0	0	0	0	0	2	0	0	0	0	0	0
essQ	89108398	b1556	JW5255	ECK1550	annotated	0	0	1	1	1	0	0	1	0	0	0	0	0	0	0	0	3	0	0	0	0	0	0	0	0	0	0	0	0	0	0	0	0	0	0	0	0	3	0	0	0	0	0	0
etk	89107830	b0981	JW0964	ECK0972	annotated	0	0	0	1	1	1	1	1	0	0	1	1	1	0	1	1	21	8	27	9	0	0	35	0	0	2	2	0	3	7	2	15	1	0	4	1	1	138	0	2	7	6	1	0
etp	89107831	b0982	JW5132	ECK0973	annotated	0	0	0	1	1	1	1	1	0	0	1	1	1	1	1	1	36	18	18	3	2	0	30	0	0	1	2	0	3	15	1	27	0	0	0	0	0	156	0	0	5	1	2	0
eutA	89109256	b2451	JW2435	ECK2446	annotated	1	1	1	1	1	1	1	1	1	1	0	0	1	0	1	1	6	0	0	0	0	1	12	0	0	0	0	0	0	0	0	1	0	0	0	0	0	20	0	0	0	0	0	0
eutB	89109255	b2441	JW2434	ECK2436	annotated	1	1	1	1	1	1	1	1	1	1	1	0	0	0	0	0	22	15	18	3	0	1	14	0	0	0	0	1	1	0	1	8	0	0	0	0	0	84	0	0	0	0	0	0
eutC	89109254	b2440	JW2433	ECK2435	annotated	1	1	1	1	1	1	1	1	1	1	1	1	0	0	0	1	22	15	18	1	0	1	13	0	0	0	0	1	1	0	1	9	0	0	0	0	0	82	0	0	0	0	0	0
eutE	89109260	b2455	JW2439	ECK2450	annotated	1	1	1	1	1	1	1	1	1	1	1	0	0	0	0	1	6	0	2	1	0	0	6	0	0	0	0	1	0	0	0	1	0	0	0	1	0	18	0	1	7	7	1	0
eutG	89109258	b2453	JW2437	ECK2448	annotated	1	1	1	1	1	1	1	1	1	1	0	0	0	0	0	1	8	2	7	3	0	0	2	0	0	1	1	0	1	1	0	3	0	2	2	0	6	39	0	0	24	31	0	0
eutH	89109257	b2452	JW2436	ECK2447	annotated	1	1	1	1	1	1	1	1	1	1	0	0	0	0	0	1	6	0	1	0	0	1	13	0	1	0	0	0	0	0	0	0	0	0	0	0	0	22	0	0	0	0	0	0
eutI	89109263	b2458	JW2442	ECK2453	annotated	1	1	1	1	1	1	1	1	1	1	1	0	0	0	0	1	5	2	7	1	1	1	11	0	0	0	2	1	0	0	0	1	0	2	2	0	0	36	0	0	7	2	0	0
eutJ	89109259	b2454	JW2438	ECK2449	annotated	1	1	1	1	1	1	1	1	1	1	1	0	0	0	0	1	5	2	2	2	0	1	14	0	0	0	0	0	0	0	0	1	0	0	0	0	0	27	0	0	1	0	0	0
eutK	89109252	b2438	JW2431	ECK2433	annotated	1	1	1	1	1	1	1	1	1	1	1	1	1	1	1	1	3	0	0	0	0	0	1	0	0	0	0	0	0	0	0	0	0	0	0	0	0	4	0	0	0	1	0	0
eutL	89109253	b2439	JW2432	ECK2434	annotated	1	1	1	1	1	1	1	1	1	1	1	1	1	1	1	1	6	0	2	0	0	1	14	0	0	0	0	0	0	0	0	1	0	0	0	0	0	24	0	0	2	1	0	0
eutP	89109266	b2461	JW2445	ECK2456	annotated	1	1	1	1	1	1	1	1	1	1	1	0	1	1	1	1	5	0	0	2	0	1	17	0	0	0	0	0	0	0	0	0	0	0	0	0	0	25	0	0	0	1	0	0
eutQ	89109265	b2460	JW2444	ECK2455	annotated	1	1	1	1	1	1	1	1	1	1	1	0	0	0	0	1	5	0	0	1	0	1	12	0	0	0	0	0	0	0	0	6	0	0	0	0	0	25	0	0	0	0	0	0
eutR	89109251	b2437	JW2430	ECK2432	annotated	1	1	1	1	1	1	1	1	1	1	1	1	0	1	1	1	13	15	3	0	1	0	0	0	0	0	0	0	0	3	0	5	0	0	0	0	0	40	0	0	0	0	0	0
eutS	89109267	b2462	JW2446	ECK2457	annotated	1	1	1	1	1	1	1	1	1	1	1	1	1	1	1	1	5	0	0	2	0	1	19	0	0	0	0	0	0	0	0	0	0	0	0	0	0	27	0	0	0	2	0	0
eutT	89109264	b2459	JW2443	ECK2454	annotated	1	1	1	1	1	1	1	1	1	1	1	0	0	0	0	1	4	0	0	0	0	1	8	0	0	0	0	0	0	0	0	0	0	0	0	0	0	13	0	0	0	0	0	0
evgA	89109189	b2369	JW2366	ECK2365	annotated	1	1	1	1	1	1	1	1	1	1	1	1	1	1	1	1	10	0	2	0	0	0	0	0	0	0	0	0	0	1	0	2	0	0	0	0	0	15	0	3	13	13	0	0
evgS	89109190	b2370	JW2367	ECK2366	annotated	1	1	1	0	1	1	1	1	1	1	1	1	1	1	1	1	27	15	9	7	2	0	3	0	0	0	1	0	5	4	3	4	0	1	2	0	0	83	3	14	67	135	7	8
exbB	89109778	b3006	JW2974	ECK2999	annotated	1	1	1	1	1	1	1	1	1	1	1	1	1	1	1	1	18	2	36	2	6	1	0	0	0	0	0	1	1	7	0	0	6	1	0	1	0	82	0	0	0	0	0	0
exbD	89109777	b3005	JW2973	ECK2998	annotated	1	1	1	1	1	1	1	1	1	1	1	1	1	1	1	1	54	32	56	17	12	0	0	1	0	2	5	1	0	5	0	0	4	2	0	1	0	192	0	1	0	0	0	0
exoX	89108684	b1844	JW1833	ECK1845	annotated	1	1	1	1	1	1	1	1	1	1	1	1	1	1	1	1	14	10	6	2	3	0	9	1	0	2	0	0	5	3	3	18	7	0	0	1	0	84	0	1	4	9	0	0
exo	89109584	b2798	JW5446	ECK2793	annotated	1	1	1	1	1	1	1	1	1	1	1	1	1	1	1	1	32	2	0	0	0	0	1	0	0	0	0	0	0	0	0	0	0	0	0	0	0	35	0	1	6	4	0	1
exuR	89109863	b3094	JW3065	ECK3085	annotated	1	1	1	1	1	1	1	1	1	1	1	1	1	1	1	1	14	8	12	0	0	0	2	0	0	0	0	0	0	0	0	3	0	0	0	0	0	39	0	0	1	5	0	0
exuT	89109862	b3093	JW3064	ECK3084	annotated	1	1	1	1	1	1	1	1	1	1	1	1	1	1	1	1	20	7	9	2	0	0	1	0	0	0	0	1	5	0	0	1	0	0	0	0	0	46	0	0	0	1	2	0
fabA	89107804	b0954	JW0937	ECK0945	annotated	1	1	1	1	1	1	1	1	1	1	1	1	1	1	1	1	70	5	40	1	0	0	0	0	0	0	0	0	0	2	0	3	0	0	0	0	0	121	0	0	0	0	0	0
fabB	89109143	b2323	JW2320	ECK2317	annotated	1	1	1	1	1	1	1	1	1	1	1	1	1	1	1	1	75	8	39	2	1	0	0	0	0	0	0	0	3	0	0	1	0	0	0	0	0	129	0	7	8	16	4	1
fabD	89107938	b1092	JW1078	ECK1078	annotated	1	1	1	1	1	1	1	1	1	1	1	1	1	1	1	1	80	32	63	17	12	1	61	1	2	3	5	1	10	24	5	33	7	1	5	1	0	364	0	1	3	10	3	2
fabF	89107941	b1095	JW1081	ECK1081	annotated	1	1	1	1	1	1	1	1	1	1	1	1	1	1	1	1	63	32	62	17	12	1	61	1	2	3	5	1	11	24	5	37	7	3	5	1	0	353	0	8	9	19	4	1
fabG	89107939	b1093	JW1079	ECK1079	annotated	1	1	0	1	1	1	1	1	1	1	1	1	1	1	1	1	81	32	63	17	12	1	61	1	2	3	5	1	10	24	5	36	7	3	5	1	19	389	1	7	25	39	5	5
fabH	89107937	b1091	JW1077	ECK1077	annotated	1	1	1	1	1	1	1	1	1	1	1	1	1	1	1	1	76	32	61	17	12	1	62	1	2	3	5	1	10	24	4	30	7	3	3	1	39	394	0	1	5	5	0	0
fabI	89108134	b1288	JW1281	ECK1283	annotated	1	1	1	1	1	1	1	1	1	1	1	1	1	1	1	1	47	31	63	12	12	0	30	1	0	3	5	1	7	24	5	24	7	0	0	1	0	273	0	0	6	9	0	1
fabR	89110067	b3963	JW3935	ECK3955	annotated	1	1	1	1	1	1	1	1	1	1	1	1	1	1	1	1	56	3	4	2	0	0	1	1	0	0	0	0	0	0	0	19	0	0	0	0	0	86	0	0	0	0	0	0
fabZ	89107060	b0180	JW0175	ECK0179	annotated	1	1	1	1	1	1	1	1	1	1	1	1	1	1	1	1	79	31	62	16	12	1	61	1	2	3	5	1	9	24	4	4	7	1	5	1	0	329	0	3	4	4	1	1
fadA	89110177	b3845	JW5578	ECK3837	annotated	1	1	1	1	1	1	1	1	1	1	1	1	1	1	1	1	51	7	12	4	0	0	17	0	0	1	0	1	3	1	2	12	0	2	0	0	26	139	0	0	1	1	0	0
fadB	89110176	b3846	JW3822	ECK3838	annotated	1	1	1	1	1	1	1	1	1	1	0	1	1	1	1	1	49	14	13	2	0	0	2	0	0	0	0	0	0	0	1	4	0	0	0	1	4	90	1	1	3	8	1	0
fadD	89108644	b1805	JW1794	ECK1803	annotated	1	1	1	1	1	1	1	1	1	1	1	1	1	1	1	1	68	31	40	11	7	1	28	1	0	3	4	1	6	21	5	31	0	4	0	0	21	283	1	3	20	24	1	4
fadE	89107096	b0221	JW5020	ECK0222	annotated	1	1	1	1	1	1	1	1	1	1	0	0	1	1	1	1	56	11	6	2	0	0	0	0	0	0	0	0	1	1	0	0	0	0	0	0	0	77	2	0	0	5	0	0
fadH	89109850	b3081	JW3052	ECK3071	annotated	1	1	1	1	1	1	1	1	1	1	1	1	1	1	1	1	54	17	31	8	0	1	39	0	1	3	1	1	1	2	3	23	0	3	3	0	13	204	0	2	8	24	1	0
fadI	89109162	b2342	JW2339	ECK2336	annotated	1	1	1	1	1	1	1	1	1	1	1	1	1	1	1	1	51	3	4	5	0	0	0	0	0	0	0	0	3	0	0	22	0	0	0	0	3	91	0	0	1	1	0	0
fadJ	89109161	b2341	JW2338	ECK2335	annotated	1	1	1	1	1	1	1	1	1	1	1	1	1	1	1	1	44	21	37	6	0	0	3	0	0	2	0	0	1	1	0	27	0	0	0	0	3	145	1	0	3	9	1	0
fadK	89108541	b1701	JW5910	ECK1699	annotated	1	1	1	1	1	0	1	1	1	1	0	0	1	1	1	0	21	20	25	9	0	0	20	0	2	0	3	1	4	2	0	28	0	1	0	1	13	150	1	3	19	22	0	5
fadL	89109164	b2344	JW2341	ECK2338	annotated	1	1	1	1	1	1	1	1	1	1	1	1	1	1	1	1	59	16	14	9	8	0	0	1	0	0	0	0	3	0	0	0	0	0	0	0	0	110	0	1	0	0	0	0
fadR	89108032	b1187	JW1176	ECK1175	annotated	1	1	1	1	1	1	1	1	1	1	1	1	1	1	1	1	40	0	0	1	0	0	0	0	0	0	0	0	0	0	1	4	0	0	0	0	0	46	0	0	0	0	0	0
fbaA	89109703	b2925	JW2892	ECK2921	annotated	1	1	1	1	1	1	1	1	1	1	1	1	1	1	1	1	37	0	1	4	9	0	0	0	0	0	0	0	4	0	0	34	0	1	0	0	0	90	0	0	6	10	0	0
fbaB	89108915	b2097	JW5344	ECK2090	annotated	1	1	1	1	1	1	1	1	1	1	1	1	1	1	1	1	9	0	16	7	2	0	0	0	0	0	0	0	5	5	1	0	7	2	0	1	13	68	0	0	1	1	0	0
fbp	89110951	b4232	JW4191	ECK4227	annotated	1	1	1	1	1	1	1	1	1	1	1	1	1	1	1	1	63	31	26	10	12	0	0	0	0	0	5	0	5	11	0	0	0	2	0	0	7	172	0	2	0	0	0	0
fcl	89108872	b2052	JW2037	ECK2046	annotated	1	1	1	1	1	0	1	1	1	1	1	0	1	1	1	1	16	11	22	13	3	0	3	0	1	1	4	1	9	20	1	9	0	2	0	1	5	122	0	5	5	5	1	1
fdhD	89110133	b3895	JW3866	ECK3888	annotated	1	1	1	1	1	1	1	1	1	1	1	1	1	1	1	1	51	25	38	14	6	0	27	0	1	2	0	0	0	1	3	26	0	0	0	0	24	218	0	0	2	4	0	0
fdhE	89110137	b3891	JW3862	ECK3884	annotated	1	1	1	1	1	1	1	1	1	1	1	1	1	1	1	1	24	8	8	6	0	0	1	1	1	0	0	1	0	0	0	0	0	0	0	0	1	51	0	0	0	0	0	0
fdhF	89110800	b4079	JW4040	ECK4072	annotated	0	1	1	1	1	1	1	1	1	0	0	0	0	0	0	0	41	26	34	11	7	0	29	0	2	2	0	1	0	7	1	19	0	0	1	0	34	215	2	7	4	10	0	4
fdnG	89108317	b1474	JW1470	ECK1468	annotated	1	1	1	1	1	1	1	1	1	1	1	0	1	1	1	1	15	4	2	8	4	0	4	0	1	0	0	1	0	1	1	0	0	0	0	0	2	43	0	4	3	4	0	3
fdnH	89108318	b1475	JW1471	ECK1469	annotated	1	0	1	1	1	1	1	1	1	1	1	1	1	1	1	1	8	0	3	7	0	0	4	1	1	0	0	1	0	0	0	6	0	0	0	0	8	39	0	1	1	4	1	4
fdnI	89108319	b1476	JW1472	ECK1470	annotated	1	1	1	1	1	1	1	1	1	1	1	1	1	1	1	1	29	7	8	3	7	0	3	1	1	0	0	0	0	0	0	1	0	0	0	0	0	60	0	0	0	0	0	0
fdoG	89110134	b3894	JW3865	ECK3887	annotated	0	1	1	1	0	1	1	1	1	0	1	1	1	1	1	1	18	7	9	3	0	0	2	1	0	0	0	0	0	0	0	5	0	0	0	0	5	50	0	4	3	4	0	4
fdoH	89110135	b3893	JW3864	ECK3886	annotated	1	1	1	1	1	1	1	1	1	1	1	1	1	1	1	1	19	8	6	4	0	0	0	0	0	0	0	0	0	0	0	0	0	0	1	0	2	40	0	1	1	4	1	4
fdoI	89110136	b3892	JW3863	ECK3885	annotated	1	1	1	1	1	1	1	1	1	1	1	1	1	1	1	1	22	23	15	6	2	0	5	1	1	0	0	1	0	0	0	1	0	0	0	0	2	79	0	0	0	0	0	0
fdrA	89107386	b0518	JW0506	ECK0511	annotated	1	1	1	1	1	1	1	1	1	1	0	1	0	0	0	0	2	0	0	0	0	0	3	0	0	0	0	0	0	0	0	1	0	0	0	0	0	6	0	0	0	0	0	0
fdx	89109331	b2525	JW2509	ECK2522	annotated	1	1	1	1	1	1	1	1	1	1	1	1	1	1	1	1	62	28	59	5	0	0	1	0	0	0	2	0	0	6	1	4	0	0	0	0	1	169	0	0	0	0	0	0
feaB	89108232	b1385	JW1380	ECK1382	annotated	0	0	0	1	1	1	0	0	0	0	0	0	0	0	0	0	13	6	8	4	0	0	10	0	0	0	0	0	1	8	0	13	0	0	0	0	3	66	0	3	9	7	0	0
feaR	89108231	b1384	JW1379	ECK1381	annotated	0	0	0	1	1	1	0	0	0	0	0	0	0	0	0	0	15	14	25	1	0	0	1	0	0	0	0	0	0	0	1	9	0	0	0	0	0	66	0	0	1	2	0	1
fecA	89111001	b4291	JW4251	ECK4281	annotated	0	0	0	1	1	0	0	0	0	0	0	1	0	0	0	1	31	13	6	3	2	0	0	0	0	0	0	0	5	0	0	0	0	2	0	0	0	62	0	1	0	0	0	0
fecB	89111000	b4290	JW4250	ECK4280	annotated	0	0	0	1	1	0	0	0	0	0	0	0	0	0	0	1	22	6	10	1	1	0	24	0	0	1	0	0	0	6	1	24	0	1	1	0	2	100	0	0	0	0	0	0
fecC	89110999	b4289	JW4249	ECK4279	annotated	0	0	0	1	1	0	0	0	0	0	0	1	0	0	0	1	19	3	9	5	2	0	22	0	1	2	1	0	1	0	0	2	0	0	1	0	17	85	0	0	5	13	1	0
fecD	89110998	b4288	JW4248	ECK4278	annotated	0	0	0	1	1	0	0	0	0	0	0	1	1	1	1	1	29	8	17	8	5	1	43	0	1	2	4	0	2	6	3	12	0	1	5	0	22	169	0	0	5	13	1	0
fecE	89110997	b4287	JW4247	ECK4277	annotated	0	0	0	1	1	0	0	0	0	0	0	1	0	0	0	1	25	13	26	7	1	0	15	0	0	1	3	0	7	10	1	2	7	1	3	0	19	141	20	28	285	386	15	8
fecI	89111003	b4293	JW4253	ECK4283	annotated	0	0	0	1	1	0	0	0	0	0	0	1	0	0	0	1	26	21	26	4	2	0	6	0	0	0	0	0	6	0	1	9	0	1	0	1	0	103	0	0	0	0	0	0
fecR	89111002	b4292	JW4252	ECK4282	annotated	0	0	0	1	1	0	0	0	0	0	0	0	0	0	0	1	23	15	22	0	2	0	0	0	0	0	0	0	5	0	0	0	0	0	0	0	0	67	0	0	0	0	0	0
feoA	89110602	b3408	JW3371	ECK3395	annotated	1	0	1	1	1	1	1	1	1	1	1	1	1	1	1	1	22	0	4	2	1	0	5	0	0	0	5	0	2	3	1	1	0	0	1	0	8	55	0	0	4	2	0	0
feoB	89110601	b3409	JW3372	ECK3396	annotated	1	1	1	1	1	1	1	1	1	1	1	1	1	1	1	1	47	14	21	16	8	0	39	1	2	2	5	1	9	7	4	4	0	3	5	1	32	221	0	1	22	21	3	0
feoC	89110600	b3410	JW3373	ECK3397	annotated	1	0	1	1	1	1	1	1	1	1	1	1	1	1	1	1	9	0	0	0	0	0	0	0	0	0	0	0	0	0	0	0	0	0	0	0	0	9	0	0	0	0	0	0
fepA	89107450	b0584	JW5086	ECK0576	annotated	1	1	1	1	1	1	1	1	1	1	1	1	1	1	1	1	18	3	0	1	0	0	0	0	0	0	0	0	0	1	0	0	0	0	0	0	0	23	0	4	1	0	0	0
fepB	89107459	b0592	JW0584	ECK0585	annotated	1	1	1	1	1	1	1	1	1	1	1	1	1	1	1	1	12	2	4	0	0	0	16	0	0	0	0	0	0	0	0	8	0	0	0	0	0	42	0	0	0	0	0	0
fepC	89107455	b0588	JW0580	ECK0581	annotated	1	1	1	1	1	1	1	1	1	1	1	1	1	1	1	1	26	10	15	5	3	1	40	0	2	2	3	0	2	7	5	29	0	1	2	1	15	169	17	28	291	398	12	8
fepD	89107457	b0590	JW0582	ECK0583	annotated	1	1	1	1	1	1	1	1	1	1	1	1	1	1	1	1	21	2	9	1	0	0	27	0	0	2	0	0	0	4	2	23	0	0	1	0	2	94	0	0	5	14	1	0
fepE	89107454	b0587	JW0579	ECK0580	annotated	1	1	1	1	1	1	1	1	1	1	1	1	0	0	0	1	7	0	0	0	0	0	0	0	0	0	0	0	0	0	0	0	0	0	0	0	0	7	0	0	0	0	0	0
fepG	89107456	b0589	JW0581	ECK0582	annotated	1	1	1	1	1	1	1	1	1	1	1	1	1	1	1	1	19	2	7	0	0	0	10	0	0	0	0	0	0	1	0	21	0	0	0	0	0	60	0	0	5	15	1	0
fes	89107451	b0585	JW0576	ECK0577	annotated	1	1	1	1	1	1	1	1	1	1	1	1	1	1	1	1	11	3	1	1	0	0	1	0	0	2	0	1	0	0	2	7	0	0	0	1	0	30	0	0	0	0	0	0
ffh	89109411	b2610	JW5414	ECK2607	annotated	1	1	1	1	1	1	1	1	1	1	1	1	1	1	1	1	81	32	63	17	12	1	77	1	2	3	5	1	10	24	4	37	7	3	5	1	45	431	0	2	14	16	1	1
fhlA	89109518	b2731	JW2701	ECK2726	annotated	1	1	1	1	1	1	1	1	1	1	1	0	1	1	1	0	15	1	8	6	0	0	0	0	0	0	5	1	0	0	0	0	0	0	0	1	0	37	0	18	2	5	4	1
fhuA	89107031	b0150	JW0146	ECK0149	annotated	1	1	1	1	1	1	1	1	1	1	1	1	1	1	1	1	51	20	32	1	4	0	0	0	0	0	0	0	5	5	0	0	0	1	0	0	0	119	0	0	1	0	0	0
fhuB	89107034	b0153	JW0149	ECK0152	annotated	1	1	1	1	1	1	1	1	1	1	1	1	1	1	1	1	26	5	8	0	0	0	4	0	0	0	0	0	0	1	0	3	0	0	0	0	0	47	0	0	5	14	0	0
fhuC	89107032	b0151	JW0147	ECK0150	annotated	1	1	1	1	1	1	1	1	1	1	1	1	1	1	1	1	43	13	19	4	3	0	5	0	0	0	0	0	3	5	3	3	0	0	0	0	6	107	20	27	287	395	13	12
fhuD	89107033	b0152	JW0148	ECK0151	annotated	1	1	1	1	1	1	1	1	1	1	1	1	1	1	1	1	24	5	7	0	0	0	3	0	0	2	0	0	0	1	1	5	0	0	0	0	0	48	0	0	0	0	0	0
fhuE	89107948	b1102	JW1088	ECK1088	annotated	1	1	1	1	1	1	1	1	1	1	1	1	0	0	1	1	38	13	8	0	4	0	0	0	0	0	0	0	0	0	0	0	0	0	0	0	0	63	0	0	0	0	0	0
fhuF	89111076	b4367	JW4331	ECK4357	annotated	1	1	1	1	1	1	1	1	1	1	1	1	1	1	1	1	15	5	3	0	0	0	0	0	0	0	0	0	0	0	0	0	0	0	0	0	0	23	0	0	0	0	0	0
fic	89110648	b3361	JW3324	ECK3349	annotated	1	1	1	1	1	1	1	1	1	1	1	1	1	1	1	1	16	2	11	1	1	0	8	0	0	0	0	0	0	0	0	7	0	0	0	0	0	46	0	0	3	3	0	0
fieF	89110114	b3915	JW3886	ECK3907	annotated	1	1	1	1	1	1	1	1	1	1	1	1	1	1	1	1	61	24	47	16	9	1	53	1	2	3	5	1	9	16	5	17	1	1	5	0	31	308	0	2	6	8	1	0
fimA	89111026	b4314	JW4277	ECK4305	annotated	1	1	1	0	0	1	1	1	1	1	1	0	1	1	1	0	6	4	0	0	0	0	0	0	0	0	0	0	0	0	0	0	0	0	0	0	0	10	0	0	0	0	0	0
fimB	89111024	b4312	JW4275	ECK4303	annotated	1	1	1	0	0	1	1	1	1	1	1	0	1	1	1	0	5	0	1	1	0	0	5	0	0	0	0	0	0	1	0	1	0	0	0	0	0	14	0	3	14	10	0	1
fimC	89111028	b4316	JW4279	ECK4307	annotated	1	1	1	0	0	1	1	1	1	1	1	0	1	1	1	0	3	1	0	0	0	0	0	0	0	0	0	0	0	0	0	0	0	0	0	0	0	4	0	0	0	0	0	0
fimD	89111029	b4317	JW5780	ECK4308	annotated	1	1	1	0	0	1	1	1	1	1	0	1	0	0	1	0	12	5	3	0	0	0	0	0	0	0	0	0	0	0	0	0	0	0	0	0	0	20	0	0	0	0	0	0
fimE	89111025	b4313	JW4276	ECK4304	annotated	1	1	1	0	0	1	1	1	1	1	1	0	1	1	1	0	2	1	1	0	0	0	0	0	0	0	0	0	0	1	0	0	0	0	0	0	1	6	0	3	17	13	0	2
fimF	89111030	b4318	JW4281	ECK4309	annotated	1	1	1	0	1	1	1	1	1	1	1	0	1	1	1	0	8	3	0	0	0	0	0	0	0	0	0	0	0	0	0	0	0	0	0	0	0	11	0	0	0	0	0	0
fimG	89111031	b4319	JW4282	ECK4310	annotated	1	1	1	0	1	1	1	1	1	1	1	0	1	1	1	0	6	0	0	0	0	0	0	0	0	0	0	0	0	0	0	0	0	0	0	0	0	6	0	0	0	0	0	0
fimH	89111032	b4320	JW4283	ECK4311	annotated	1	1	1	0	1	1	1	1	1	1	1	0	1	1	1	0	2	0	0	0	0	0	0	0	0	0	0	0	0	0	0	0	0	0	0	0	0	2	0	0	0	0	0	0
fimI	89111027	b4315	JW5779	ECK4306	annotated	1	1	1	0	0	1	1	1	1	1	1	0	1	1	0	0	8	3	0	0	0	0	0	0	0	0	0	0	0	0	0	0	0	0	0	0	0	11	0	0	0	0	0	0
fimZ	89107402	b0535	JW5073	ECK0528	annotated	0	0	0	1	1	1	1	1	1	0	1	0	1	0	1	0	13	9	5	1	0	0	1	0	0	0	1	0	4	5	0	0	0	0	0	0	0	39	0	1	21	16	0	0
fis	89110021	b3261	JW3229	ECK3248	annotated	1	1	1	1	1	1	1	1	1	1	1	1	1	1	1	1	72	29	1	3	0	0	0	0	0	0	0	0	0	0	0	0	0	0	0	0	0	105	0	0	0	0	0	0
fiu	89107656	b0805	JW0790	ECK0794	annotated	1	1	1	1	1	1	1	1	1	1	0	1	0	0	0	0	22	26	22	1	1	0	0	0	0	0	0	0	1	0	0	0	0	0	0	0	0	73	0	1	0	0	0	0
fixA	89106925	b0041	JW0040	ECK0042	annotated	1	1	1	1	1	1	1	1	1	1	0	1	1	1	1	1	44	28	46	11	0	1	28	0	2	2	5	1	7	3	4	29	0	2	4	0	8	225	0	0	2	8	0	0
fixB	89106926	b0042	JW0041	ECK0043	annotated	1	1	0	1	1	1	1	1	1	1	0	1	1	0	0	1	29	14	37	6	0	1	4	0	0	3	2	1	3	1	1	8	0	0	2	0	12	124	0	0	3	9	2	3
fixC	89106927	b0043	JW0042	ECK0044	annotated	1	1	1	1	1	1	1	1	1	1	0	1	1	1	1	1	11	0	13	4	0	0	2	0	1	0	4	0	1	10	2	8	0	0	1	0	25	82	3	0	0	1	0	0
fixX	89106928	b0044	JW0043	ECK0045	annotated	1	0	1	1	1	1	1	1	1	1	0	1	1	1	1	1	2	4	9	2	0	0	4	0	1	0	0	0	0	0	2	0	0	0	1	0	9	34	0	0	0	1	1	0
fklB	89110927	b4207	JW5746	ECK4203	annotated	1	1	1	1	1	1	1	1	1	1	0	1	1	0	1	0	64	20	19	11	0	0	0	0	0	1	0	0	9	18	1	20	7	2	0	1	0	173	0	1	0	1	4	2
fkpA	89110663	b3347	JW3309	ECK3334	annotated	1	1	1	1	1	1	1	1	1	1	1	1	1	1	1	1	51	21	9	3	2	0	0	0	0	2	0	1	1	16	1	29	5	2	0	0	0	143	0	0	0	1	4	2
fkpB	89106912	b0028	JW0026	ECK0029	annotated	1	1	1	1	1	1	1	1	1	1	1	1	1	1	1	1	55	26	2	10	0	0	0	0	0	0	4	0	2	1	2	0	0	0	1	0	35	138	3	1	2	2	0	1
fldA	89107542	b0684	JW0671	ECK0672	annotated	1	1	1	1	1	1	1	1	1	1	1	1	1	1	1	1	53	2	9	4	9	1	12	0	0	0	2	0	5	13	0	0	0	0	0	0	1	111	0	0	0	0	0	1
fldB	89109674	b2895	JW2863	ECK2890	annotated	1	1	1	1	1	1	1	1	1	1	1	1	1	1	1	1	25	0	0	0	1	0	0	0	0	0	2	0	0	8	1	0	0	0	0	0	1	38	0	0	0	0	0	1
flgA	89107918	b1072	JW1059	ECK1057	annotated	1	1	1	1	1	1	1	1	1	1	1	1	1	1	1	1	23	27	3	2	0	0	0	0	0	0	0	0	0	0	0	0	0	0	0	0	0	55	0	0	0	0	0	0
flgB	89107919	b1073	JW1060	ECK1058	annotated	1	1	1	1	1	1	1	1	1	1	1	1	1	1	1	1	56	27	10	12	10	0	27	0	2	0	0	1	0	0	0	1	0	3	5	0	0	154	0	0	0	0	0	0
flgC	89107920	b1074	JW1061	ECK1059	annotated	1	1	1	1	1	1	1	1	1	1	1	1	0	0	0	1	56	27	42	12	10	0	33	1	2	0	0	1	1	0	0	4	0	5	5	1	0	200	0	1	0	0	0	0
flgD	89107921	b1075	JW1062	ECK1060	annotated	1	1	1	1	1	1	1	1	1	1	1	1	0	1	1	1	55	27	33	12	8	0	10	0	0	0	0	0	1	0	0	0	0	0	5	0	0	151	0	0	0	0	0	0
flgE	89107922	b1076	JW1063	ECK1061	annotated	1	1	1	1	1	1	1	1	1	1	1	1	1	1	1	1	55	27	36	10	9	0	14	1	2	0	0	1	1	0	0	3	0	5	4	0	0	168	0	3	1	0	0	0
flgF	89107923	b1077	JW1064	ECK1062	annotated	1	1	1	1	1	1	1	1	1	1	1	0	0	0	1	1	56	27	7	0	0	0	1	0	0	0	0	0	0	0	0	0	0	0	0	0	0	91	0	2	1	0	0	0
flgG	89107924	b1078	JW1065	ECK1063	annotated	1	1	1	1	1	1	1	1	1	1	1	0	1	1	1	0	56	27	41	12	10	0	31	1	2	0	0	1	1	0	0	1	0	5	5	1	0	194	0	2	2	0	0	0
flgH	89107925	b1079	JW5153	ECK1064	annotated	1	1	1	1	1	1	1	1	1	1	1	1	1	1	1	1	57	27	41	11	10	0	0	1	0	0	0	1	1	0	0	0	0	0	2	0	0	151	0	1	0	0	0	0
flgI	89107926	b1080	JW1067	ECK1065	annotated	1	1	1	1	1	1	1	1	1	1	1	1	1	1	1	1	57	27	42	12	10	0	0	1	0	0	0	1	1	0	0	0	0	3	5	1	0	160	0	1	0	0	0	0
flgJ	89107927	b1081	JW1068	ECK1066	annotated	1	1	1	1	1	1	1	1	1	1	0	1	1	1	1	1	55	27	1	6	0	0	31	0	0	0	0	0	2	0	0	0	0	0	1	0	0	123	0	0	0	0	0	0
flgK	89107928	b1082	JW1069	ECK1067	annotated	1	1	1	1	1	1	1	1	1	1	1	0	0	0	0	1	55	27	38	11	9	0	33	0	1	0	0	0	1	0	0	2	0	5	5	1	0	188	0	1	0	0	0	0
flgL	89107929	b1083	JW1070	ECK1068	annotated	1	1	1	1	1	1	1	1	1	1	1	1	0	0	1	1	48	25	6	9	5	0	26	0	2	0	0	1	1	0	0	4	0	4	5	0	0	136	0	1	0	0	0	0
flgM	89107917	b1071	JW1058	ECK1056	annotated	1	1	1	1	1	1	1	1	1	1	1	1	1	1	1	1	10	1	0	0	0	0	0	0	0	0	0	0	0	0	0	0	0	0	0	0	0	11	0	0	0	0	0	0
flgN	89107916	b1070	JW1057	ECK1055	annotated	1	1	1	1	1	1	1	1	1	1	1	0	1	1	1	1	11	0	0	0	0	0	0	0	0	0	0	0	0	0	0	0	0	0	0	0	0	11	0	0	0	0	0	0
flhA	89108719	b1879	JW1868	ECK1880	annotated	1	1	1	1	1	1	1	1	1	1	1	1	1	1	1	1	56	28	42	14	10	0	34	1	1	0	0	1	1	0	0	3	7	5	5	1	0	209	0	1	0	0	2	0
flhB	89108720	b1880	JW1869	ECK1881	annotated	1	1	1	1	1	1	1	1	1	1	1	1	1	1	1	1	57	28	42	14	10	0	34	1	2	0	0	1	1	0	0	3	7	5	5	1	0	211	0	1	0	0	0	0
flhC	89108731	b1891	JW1880	ECK1892	annotated	1	1	1	0	1	1	1	1	1	1	1	1	1	1	1	1	12	25	0	0	0	0	0	0	0	0	0	0	0	0	0	0	0	0	0	0	0	37	0	0	0	0	0	0
flhD	89108732	b1892	JW1881	ECK1893	annotated	1	1	1	1	1	1	1	1	1	1	1	1	0	0	0	1	12	25	0	0	0	0	0	0	0	0	0	0	0	0	0	0	0	0	0	0	0	37	0	0	0	0	0	0
flhE	89108718	b1878	JW1867	ECK1879	annotated	1	1	1	1	1	1	1	1	1	1	1	1	1	1	1	0	8	3	0	0	0	0	0	0	0	0	0	0	0	0	0	0	0	0	0	0	0	11	0	0	0	0	0	0
fliA	89108757	b1922	JW1907	ECK1921	annotated	1	1	1	1	1	1	1	1	1	1	1	1	0	0	1	1	53	27	6	14	9	0	33	1	2	0	0	1	1	3	0	16	6	4	5	1	0	182	0	3	5	10	1	0
fliC	89108758	b1923	JW1908	ECK1922	annotated	1	1	1	0	1	1	1	1	1	1	1	0	1	1	1	1	53	26	16	10	9	0	34	1	1	0	0	1	1	0	0	4	0	4	5	1	0	166	0	2	2	0	0	1
fliD	89108759	b1924	JW1909	ECK1923	annotated	1	1	1	1	1	1	1	1	1	1	1	1	1	1	1	1	51	27	13	9	10	0	25	1	2	0	0	0	1	0	0	3	0	2	3	1	0	148	0	0	0	0	0	0
fliE	89108769	b1937	JW1921	ECK1935	annotated	1	1	1	1	1	1	1	1	1	1	1	0	1	1	1	1	45	23	0	3	0	0	13	0	2	0	0	0	0	0	0	0	0	0	2	0	0	88	0	1	0	0	0	0
fliF	89108770	b1938	JW1922	ECK1936	annotated	1	1	1	1	1	1	1	1	1	1	1	0	0	0	0	1	57	27	42	12	10	0	32	1	2	0	0	1	1	0	0	4	1	5	5	0	0	200	0	1	0	0	0	0
fliG	89108771	b1939	JW1923	ECK1937	annotated	1	1	1	1	1	1	1	1	1	1	0	0	1	1	1	1	57	27	40	12	10	0	34	1	1	0	0	1	1	0	0	4	0	5	5	1	0	199	0	1	0	0	0	1
fliH	89108772	b1940	JW1924	ECK1938	annotated	1	1	1	1	1	1	1	1	1	1	0	0	1	1	1	1	55	25	0	2	0	0	6	0	0	0	0	0	0	0	0	0	0	1	0	0	0	89	0	0	0	0	0	0
fliI	89108773	b1941	JW1925	ECK1939	annotated	1	1	1	1	1	1	1	1	1	1	0	1	1	1	1	1	57	27	41	14	10	0	35	1	2	3	0	1	2	0	0	4	7	5	5	1	30	245	0	9	28	42	1	2
fliJ	89108774	b1942	JW1926	ECK1940	annotated	1	1	1	1	1	1	1	1	1	1	1	0	1	0	0	1	29	19	0	0	0	0	0	0	0	0	0	0	0	0	0	0	0	0	0	0	0	48	0	0	0	0	0	0
fliK	89108775	b1943	JW1927	ECK1941	annotated	1	1	1	1	1	1	1	1	1	1	0	0	1	1	1	1	10	7	0	0	0	0	0	0	0	0	0	0	0	0	0	0	0	0	0	0	0	17	0	0	0	0	0	0
fliL	89108776	b1944	JW1928	ECK1942	annotated	1	1	1	1	1	1	1	1	1	1	1	0	1	1	1	1	24	27	0	2	2	0	0	0	0	0	0	0	0	0	0	0	0	0	0	0	0	55	0	0	0	0	0	0
fliM	89108777	b1945	JW1929	ECK1943	annotated	1	1	1	1	1	1	1	1	1	1	1	0	1	1	1	1	55	27	26	12	10	0	31	0	2	0	0	1	1	0	0	3	0	5	5	1	0	179	0	1	0	0	0	0
fliN	89108778	b1946	JW1930	ECK1944	annotated	1	1	1	1	1	1	1	1	1	1	1	0	1	1	1	1	57	27	37	13	10	0	33	1	2	0	0	1	1	0	0	3	1	5	5	1	0	197	0	1	1	0	0	0
fliO	89108779	b1947	JW5316	ECK1945	annotated	1	1	1	1	1	1	1	1	1	1	1	0	1	1	1	1	35	18	0	1	0	0	0	0	0	0	0	0	0	0	0	0	0	0	0	0	0	54	0	0	0	0	0	0
fliP	89108780	b1948	JW1932	ECK1946	annotated	1	1	1	1	1	1	1	1	1	1	0	1	1	0	1	1	57	26	42	14	10	0	34	1	2	0	0	1	1	0	0	3	7	5	5	1	0	209	0	1	1	0	0	0
fliQ	89108781	b1949	JW1933	ECK1947	annotated	1	1	1	1	1	1	1	1	1	1	1	0	1	1	1	1	54	27	16	11	10	0	29	1	2	0	0	1	1	0	0	3	6	4	4	1	0	170	0	1	0	0	0	0
fliR	89108782	b1950	JW1934	ECK1948	annotated	1	1	1	1	1	1	1	1	1	1	1	1	1	1	1	1	57	27	35	13	9	0	34	1	2	0	0	1	1	0	0	3	5	4	5	1	0	198	0	1	0	0	0	0
fliS	89108760	b1925	JW1910	ECK1924	annotated	1	1	1	1	1	1	1	1	1	1	1	1	1	1	1	1	52	27	0	9	8	0	29	0	2	0	0	1	0	0	0	0	0	4	5	0	0	137	0	0	0	0	0	0
fliT	89108761	b1926	JW1911	ECK1925	annotated	1	1	1	1	1	1	1	1	1	1	0	0	1	1	1	1	10	0	0	0	0	0	0	0	0	0	0	0	0	0	0	0	0	0	0	0	0	10	0	0	0	0	0	0
fliY	89108755	b1920	JW1905	ECK1919	annotated	0	1	1	1	1	1	1	1	1	1	1	1	1	0	1	1	46	20	21	7	8	0	46	0	2	3	0	0	0	3	3	20	0	4	1	0	12	196	0	0	20	14	0	1
fliZ	89108756	b1921	JW1906	ECK1920	annotated	1	1	1	1	1	0	1	1	1	1	1	1	1	1	1	0	9	0	0	0	0	0	0	0	0	0	0	0	0	0	0	0	0	0	0	0	0	9	0	0	0	0	0	0
flk	89109141	b2321	JW2318	ECK2315	annotated	1	1	1	1	1	1	1	1	1	1	1	1	1	1	1	1	10	0	0	0	0	0	0	0	0	0	0	0	0	0	0	0	0	0	0	0	0	10	0	0	0	0	0	0
flu	89108819	b2000	JW1982	ECK1993	annotated	1	0	1	1	1	1	1	1	1	1	0	0	1	1	0	0	6	6	2	0	0	0	0	0	0	0	0	0	0	0	0	0	0	0	0	0	0	14	0	0	0	0	0	0
flxA	89108408	b1566	JW1558	ECK1560	annotated	0	0	0	1	0	0	0	0	0	0	0	0	0	0	0	0	1	0	0	0	0	0	0	0	0	0	0	0	0	0	0	0	0	0	0	0	0	1	0	0	0	0	0	0
fmt	89110723	b3288	JW3249	ECK3274	annotated	1	1	1	1	1	1	1	1	1	1	1	1	1	1	1	1	81	32	63	17	12	1	76	1	2	3	5	1	10	24	5	37	7	5	5	1	2	390	0	2	8	4	0	0
fnr	89108182	b1334	JW1328	ECK1330	annotated	1	1	1	1	1	1	1	1	1	1	1	1	1	1	1	1	61	32	42	10	4	0	20	1	0	2	0	0	6	17	2	6	0	1	0	0	0	204	0	0	2	0	0	0
focA	89107754	b0904	JW0887	ECK0895	annotated	1	1	1	1	1	1	1	1	1	1	1	1	1	1	1	1	43	10	12	5	3	1	22	0	1	0	0	0	1	8	0	7	0	1	0	0	7	121	0	6	2	2	1	0
focB	89109298	b2492	JW2477	ECK2488	annotated	0	0	0	1	1	1	1	1	1	0	0	1	0	0	0	0	1	1	1	0	0	0	4	0	0	0	0	0	0	0	0	0	0	0	0	0	0	7	0	6	2	2	1	0
folA	89106932	b0048	JW0047	ECK0049	annotated	1	1	1	1	1	1	1	1	1	1	1	1	1	1	1	1	80	32	42	7	0	0	59	0	0	1	0	0	10	1	0	24	6	0	1	1	3	267	0	0	4	6	1	0
folB	89109828	b3058	JW3030	ECK3048	annotated	1	1	1	1	1	1	1	1	1	1	1	1	1	1	1	1	75	15	25	1	0	1	31	0	0	0	0	0	0	7	0	27	1	0	0	0	2	185	0	1	0	2	0	0
folC	89109135	b2315	JW2312	ECK2309	annotated	1	1	1	1	1	1	1	1	1	1	1	1	1	1	1	1	80	32	62	16	12	1	65	1	2	3	5	1	10	24	5	36	1	4	5	1	6	372	0	1	5	3	2	1
folD	89107396	b0529	JW0518	ECK0522	annotated	1	1	1	1	1	1	1	1	1	1	1	1	1	1	1	1	80	32	59	17	12	1	76	1	2	3	5	1	10	24	5	37	7	5	5	1	20	403	0	1	5	5	0	0
folE	89108970	b2153	JW2140	ECK2146	annotated	1	1	1	1	1	1	1	1	1	1	1	1	1	1	1	1	70	25	52	5	12	1	49	1	1	3	5	1	10	24	5	37	1	2	0	1	13	318	0	2	5	5	0	0
folK	89107023	b0142	JW0138	ECK0141	annotated	1	1	1	1	1	1	1	1	1	1	1	1	1	1	1	1	77	32	54	16	12	1	54	1	2	3	5	1	10	24	4	37	7	2	4	1	2	349	0	2	4	7	0	0
folM	89108447	b1606	JW1598	ECK1601	annotated	1	1	1	1	1	1	1	1	1	1	1	1	1	1	1	1	30	1	7	2	0	0	0	0	0	0	0	0	1	0	0	0	0	0	0	0	0	41	0	1	0	2	0	0
folP	89109940	b3177	JW3144	ECK3166	annotated	1	1	1	1	1	1	1	1	1	1	1	1	1	1	1	1	77	32	55	16	12	1	54	1	2	3	5	1	10	23	2	37	7	2	4	1	25	370	0	1	6	4	0	0
folX	89109123	b2303	JW2300	ECK2297	annotated	1	1	1	1	1	1	1	1	1	1	1	1	1	1	1	1	27	0	1	0	0	0	2	0	0	0	0	0	0	1	0	0	0	0	0	0	0	31	0	1	0	0	0	0
fpr	89110105	b3924	JW3895	ECK3916	annotated	1	1	1	1	1	1	1	1	1	1	1	1	1	1	1	1	63	27	39	3	0	0	0	0	0	0	3	0	1	0	0	3	0	0	0	1	6	146	0	0	0	0	0	0
frc	89109194	b2374	JW2371	ECK2370	annotated	1	1	1	1	1	1	1	1	1	1	1	1	1	1	1	1	1	9	16	2	0	0	4	0	0	0	0	0	0	0	0	11	0	2	0	0	0	45	0	0	1	2	2	0
frdA	89110877	b4154	JW4115	ECK4150	annotated	1	1	1	1	1	1	1	1	1	1	1	1	1	1	1	1	28	1	0	2	3	0	28	0	0	0	0	0	4	5	3	8	7	0	1	0	17	107	0	3	9	13	0	1
frdB	89110876	b4153	JW4114	ECK4149	annotated	1	1	1	0	1	1	1	1	1	1	1	1	1	1	1	1	28	1	2	12	9	0	22	1	0	0	5	1	8	7	3	14	7	2	0	1	28	151	0	1	3	4	0	1
frdC	89110875	b4152	JW4113	ECK4148	annotated	1	1	1	1	1	1	1	1	1	1	1	1	1	1	1	1	28	1	0	0	0	0	0	0	0	0	0	0	0	0	0	1	0	0	0	0	0	30	0	0	0	0	0	0
frdD	89110874	b4151	JW4112	ECK4147	annotated	1	1	1	1	1	1	1	1	1	1	1	1	1	1	1	1	29	1	0	0	0	0	0	0	0	0	0	0	0	0	0	1	0	0	0	0	0	31	0	0	0	0	0	0
fre	89110178	b3844	JW3820	ECK3836	annotated	1	1	1	1	1	1	1	1	1	1	1	1	1	1	1	1	64	32	10	3	0	0	3	0	0	0	3	0	0	0	0	16	0	0	4	0	2	137	0	0	0	2	0	0
frlA	89110639	b3370	JW3333	ECK3358	annotated	0	0	0	1	1	1	1	1	0	0	1	0	0	0	0	1	19	8	15	6	0	0	49	0	0	0	4	1	4	3	0	17	0	2	0	1	15	144	0	1	6	7	1	0
frlB	89110638	b3371	JW5700	ECK3359	annotated	0	0	0	1	1	1	1	1	0	0	1	0	1	1	1	1	4	0	3	0	0	1	5	0	0	0	0	0	0	0	0	1	0	0	0	0	3	17	0	2	8	8	0	0
frlC	89110637	b4474	JW5699	ECK3360	annotated	0	0	0	1	1	1	1	1	0	0	1	0	1	1	1	1	2	0	2	2	0	0	4	0	1	1	0	1	1	0	1	9	0	0	0	0	11	35	1	0	2	8	0	0
frlD	89110636	b3374	JW3337	ECK3361	annotated	0	0	0	1	1	1	1	1	0	0	1	0	1	1	1	1	8	3	8	1	0	0	6	0	0	0	0	1	1	3	0	3	0	0	0	0	2	36	0	0	10	11	1	0
frlR	89110635	b3375	JW5698	ECK3362	annotated	0	0	0	1	1	1	1	1	0	0	1	0	1	1	1	1	32	23	15	3	0	0	19	0	0	0	0	0	1	1	2	16	0	0	2	0	0	114	0	0	12	10	1	0
frmA	89107228	b0356	JW0347	ECK0353	annotated	1	1	1	1	1	1	1	1	1	1	0	0	0	0	0	1	55	27	41	5	0	0	16	0	0	0	0	0	1	11	0	29	0	0	2	0	9	196	0	5	11	16	2	0
frmB	89107227	b0355	JW0346	ECK0352	annotated	1	1	1	1	1	1	1	1	1	1	0	0	0	0	0	1	10	12	17	2	0	0	13	0	0	0	0	0	3	3	0	8	0	0	0	0	1	69	0	0	2	5	0	0
frmR	89107229	b0357	JW0348	ECK0354	annotated	1	1	1	1	1	1	1	1	1	1	0	0	0	0	0	1	14	9	17	4	0	0	13	0	1	0	2	0	0	0	1	0	0	1	0	0	0	62	0	0	0	0	0	0
frr	89107052	b0172	JW0167	ECK0171	annotated	1	1	1	1	1	1	1	1	1	1	1	1	1	1	1	1	81	32	63	17	12	1	77	1	2	3	5	1	10	24	5	37	7	5	5	1	0	389	0	1	3	2	0	2
frsA	89107112	b0239	JW0229	ECK0240	annotated	1	1	1	1	1	1	1	1	1	1	1	1	1	1	1	1	19	1	0	0	1	0	0	0	0	0	0	0	0	0	0	2	0	0	0	0	0	23	0	0	0	0	0	0
fruA	89108984	b2167	JW2154	ECK2160	annotated	1	1	1	1	1	1	1	1	1	1	1	1	1	1	1	1	37	4	5	0	0	1	47	0	1	2	0	0	0	0	2	13	0	1	0	0	1	114	0	0	3	7	0	1
fruB	89108986	b2169	JW2156	ECK2162	annotated	1	1	1	0	1	1	1	1	1	1	1	1	1	1	1	1	31	0	7	7	0	1	25	0	0	0	0	0	0	0	2	3	6	0	0	1	0	83	0	0	7	3	0	0
fruK	89108985	b2168	JW2155	ECK2161	annotated	1	1	1	1	1	1	1	1	1	1	1	1	1	1	1	1	38	4	6	0	0	1	54	0	1	2	0	0	0	0	3	16	0	1	2	0	1	129	0	0	9	12	0	0
fruR	89106963	b0080	JW0078	ECK0081	annotated	1	1	1	0	1	1	1	1	1	1	1	1	1	1	1	1	32	1	4	0	0	0	0	0	0	0	0	0	0	0	0	0	0	0	0	0	0	37	0	0	17	20	0	0
frvA	89110128	b3900	JW3871	ECK3893	annotated	0	0	0	0	1	1	1	1	1	0	1	0	1	1	1	1	3	0	0	0	0	0	23	0	0	0	1	0	0	0	0	10	1	1	0	0	1	40	0	0	4	3	0	1
frvB	89110129	b3899	JW5562	ECK3892	annotated	0	0	0	1	1	1	1	1	1	0	1	0	1	1	1	1	1	0	0	0	0	0	1	0	0	0	0	0	0	0	0	0	0	0	0	0	0	2	0	0	3	7	0	0
frvR	89110131	b3897	JW3868	ECK3890	annotated	0	0	0	1	1	1	1	1	1	0	1	0	0	1	1	1	5	0	0	0	0	0	3	0	0	0	0	0	0	0	0	0	0	0	0	0	0	8	0	0	0	0	0	0
frvX	89110130	b3898	JW3869	ECK3891	annotated	0	0	0	1	1	1	1	1	1	0	1	0	1	1	1	1	5	0	4	5	0	1	47	0	0	0	0	1	5	1	4	2	0	1	5	1	33	115	1	0	3	9	1	0
frwB	89110080	b3950	JW3922	ECK3941	annotated	1	0	1	1	1	1	1	1	1	1	1	1	1	1	1	0	5	0	0	0	0	0	1	0	0	0	0	0	0	0	0	0	0	0	0	0	0	6	0	0	3	3	0	1
frwC	89110081	b3949	JW3921	ECK3940	annotated	1	1	1	1	1	1	0	1	1	1	1	1	1	1	1	1	9	1	0	0	0	0	3	0	0	0	0	0	0	0	0	0	0	0	0	0	0	13	0	0	3	6	0	0
frwD	89110077	b3953	JW3925	ECK3944	annotated	1	1	1	1	1	1	1	1	1	1	1	1	1	1	1	1	2	0	0	0	0	0	0	0	0	0	0	0	0	0	0	0	0	0	0	0	0	2	0	0	2	3	0	1
fryA	89109203	b2383	JW2380	ECK2379	annotated	1	1	1	1	1	1	1	1	1	1	1	0	1	1	1	0	2	1	3	0	1	0	0	0	1	0	0	0	0	0	0	0	0	0	0	0	0	8	0	2	18	16	1	0
fryB	89109207	b2387	JW5389	ECK2383	annotated	1	1	1	1	1	1	1	1	1	1	1	1	1	1	1	1	2	0	0	0	0	0	1	0	0	0	0	0	0	0	0	0	0	0	0	0	0	3	0	0	2	3	0	1
fryC	89109206	b2386	JW2383	ECK2382	annotated	1	1	1	1	1	1	1	1	1	1	1	1	1	1	1	1	1	0	0	0	0	0	1	0	0	0	0	0	0	0	0	0	0	0	0	0	0	2	0	0	3	5	0	0
fsaA	89107676	b0825	JW5109	ECK0815	annotated	1	1	1	1	1	1	1	1	1	1	1	1	1	1	1	1	7	1	34	14	0	0	40	1	2	3	5	1	10	4	2	0	1	2	5	0	6	138	0	2	4	6	0	0
fsaB	89110083	b3946	JW3918	ECK3938	annotated	1	1	1	1	1	1	1	1	1	1	1	1	0	0	0	1	9	2	27	13	0	0	43	1	2	3	5	1	10	3	5	0	0	2	5	0	8	139	0	2	4	6	0	0
fsr	89107348	b0479	JW0468	ECK0473	annotated	1	1	1	1	1	1	1	1	1	1	0	0	1	1	1	1	20	20	26	3	3	0	13	0	0	3	0	1	6	0	4	7	0	0	1	0	11	118	1	1	2	0	2	0
ftnB	89108740	b1902	JW1890	ECK1900	annotated	1	1	1	1	1	1	1	1	1	1	1	1	1	1	1	1	5	0	0	0	0	0	0	0	0	0	0	0	0	0	0	0	0	0	0	0	0	5	0	0	1	0	0	0
ftn	89108743	b1905	JW1893	ECK1904	annotated	1	1	1	1	1	1	1	1	1	1	1	1	1	1	1	1	40	0	0	9	3	0	27	0	1	0	3	0	8	9	4	15	1	1	5	0	17	143	0	0	2	0	1	1
ftsA	89106977	b0094	JW0092	ECK0095	annotated	1	1	1	1	1	1	1	1	1	1	1	1	1	1	1	1	79	32	62	17	12	1	61	1	1	3	5	1	10	0	5	1	0	5	5	0	0	301	0	0	0	2	0	0
ftsB	89109535	b2748	JW2718	ECK2743	annotated	1	1	1	1	1	1	1	1	1	1	1	1	1	1	1	1	74	32	0	1	0	0	0	0	0	0	0	0	0	0	0	0	0	0	0	0	0	107	0	0	0	0	0	0
ftsE	89110549	b3463	JW3428	ECK3447	annotated	1	1	1	1	1	1	1	1	1	1	1	1	1	1	1	1	62	14	44	14	3	0	47	0	2	3	5	0	3	3	0	37	0	0	0	0	0	237	22	26	321	423	19	6
ftsH	89109941	b3178	JW3145	ECK3167	annotated	1	1	0	1	1	1	1	1	1	1	1	1	1	1	1	1	81	32	63	17	12	1	78	1	2	3	5	1	11	24	5	37	7	5	5	1	38	429	1	3	25	24	0	1
ftsI	89106967	b0084	JW0082	ECK0085	annotated	1	1	1	1	1	1	1	1	1	1	1	1	1	1	1	1	78	32	56	16	11	1	63	1	2	3	5	1	5	24	4	37	7	5	3	0	0	354	0	2	21	22	0	2
ftsK	89107740	b0890	JW0873	ECK0881	annotated	1	1	1	1	1	1	1	1	1	1	1	1	1	1	1	1	76	32	61	17	12	0	64	0	2	2	5	1	10	1	5	31	7	3	0	1	1	331	0	1	11	11	4	1
ftsL	89106966	b0083	JW0081	ECK0084	annotated	1	1	1	1	1	1	1	1	1	1	1	1	1	1	1	1	61	10	0	0	0	0	0	0	0	0	0	0	0	0	0	0	0	0	0	0	0	71	0	0	0	0	0	0
ftsN	89110096	b3933	JW3904	ECK3925	annotated	1	1	1	1	1	1	1	1	1	1	1	1	1	1	1	1	20	0	0	0	0	0	0	0	0	0	0	0	0	0	0	0	0	0	0	0	0	20	0	0	0	0	0	0
ftsQ	89106976	b0093	JW0091	ECK0094	annotated	1	1	1	1	1	1	1	1	1	1	1	1	1	1	1	1	73	32	11	4	0	0	0	0	0	0	0	0	0	0	0	0	0	0	0	0	0	120	0	0	0	0	0	0
ftsW	89106972	b0089	JW0087	ECK0090	annotated	1	1	1	1	1	1	1	1	1	1	1	1	1	1	1	1	78	32	31	16	12	0	64	0	2	3	5	0	10	24	4	37	7	5	3	0	0	333	0	2	17	17	0	1
ftsX	89110550	b3462	JW3427	ECK3446	annotated	1	1	1	1	1	1	1	1	1	1	1	1	1	1	1	1	63	14	11	13	0	0	47	0	2	3	5	0	10	5	0	28	0	0	0	0	0	201	0	0	1	4	0	0
ftsY	89110548	b3464	JW3429	ECK3448	annotated	1	1	1	1	1	1	1	1	1	1	1	1	1	1	0	1	81	32	63	17	12	1	78	1	2	3	5	1	10	24	4	37	7	3	5	1	36	423	0	2	12	16	1	0
ftsZ	89106978	b0095	JW0093	ECK0096	annotated	1	1	1	1	1	1	1	1	1	1	0	1	1	1	1	1	79	32	63	17	12	1	75	1	2	3	5	1	10	24	5	37	0	5	5	0	30	407	1	0	4	2	0	0
fucA	89109586	b2800	JW2771	ECK2795	annotated	1	1	1	1	1	1	1	1	1	1	1	1	1	1	1	1	21	15	28	4	0	1	16	0	2	1	0	0	0	4	1	15	0	1	4	0	20	133	0	0	3	9	0	1
fucI	89109588	b2802	JW2773	ECK2797	annotated	1	1	1	1	1	1	1	1	1	1	1	1	1	1	1	0	8	0	1	0	0	0	3	0	1	0	0	0	3	0	0	3	0	0	3	0	0	22	0	0	2	2	1	1
fucK	89109589	b2803	JW2774	ECK2798	annotated	1	1	1	1	1	1	1	1	1	1	0	1	0	0	0	1	8	0	0	0	0	0	0	0	0	0	0	0	1	1	1	1	0	0	0	0	0	12	0	0	13	21	0	1
fucO	89109585	b2799	JW2770	ECK2794	annotated	1	1	1	1	1	1	1	1	1	1	0	1	1	1	1	1	7	7	8	1	0	0	8	1	0	0	1	1	3	0	2	7	0	0	0	0	2	48	0	0	25	29	0	1
fucP	89109587	b2801	JW2772	ECK2796	annotated	1	1	1	1	1	1	1	1	1	1	0	0	1	1	1	1	31	3	7	0	4	0	8	0	0	0	0	1	9	0	0	1	0	0	0	1	0	65	0	0	1	0	1	0
fucR	89109591	b2805	JW2776	ECK2800	annotated	1	1	1	1	1	1	1	1	1	1	1	1	1	1	1	1	12	0	0	0	0	0	1	0	0	0	0	0	0	0	0	0	0	0	0	0	0	13	0	0	12	20	0	1
fucU	89109590	b2804	JW2775	ECK2799	annotated	1	1	1	1	1	1	1	1	1	1	1	1	1	1	1	1	10	8	13	0	0	0	4	0	0	0	0	0	0	0	2	0	0	0	1	0	0	38	0	0	2	2	0	0
fumA	89108453	b1612	JW1604	ECK1607	annotated	1	1	1	1	1	1	1	1	1	1	1	1	1	1	1	1	29	16	15	7	3	0	5	1	1	0	0	0	1	0	0	8	0	1	0	0	0	87	5	2	7	12	2	0
fumB	89110843	b4122	JW4083	ECK4115	annotated	1	1	1	1	1	1	1	1	1	1	1	1	1	1	1	1	38	15	12	10	4	0	16	0	0	0	0	0	6	0	1	3	0	0	3	0	0	108	5	2	7	12	2	0
fumC	89108452	b1611	JW1603	ECK1606	annotated	1	1	1	1	1	1	1	1	1	1	1	1	1	1	1	1	69	29	61	10	7	0	30	0	0	3	1	1	6	19	0	34	7	2	0	1	15	295	0	2	7	4	2	0
fur	89107541	b0683	JW0669	ECK0671	annotated	1	1	1	1	1	1	1	1	1	1	1	1	1	1	1	1	73	32	50	17	12	0	53	1	2	2	5	1	9	24	5	36	0	2	5	1	10	340	0	2	3	2	0	0
fusA	89110670	b3340	JW3302	ECK3327	annotated	1	1	1	1	1	1	1	1	1	1	1	1	1	1	1	1	82	32	63	17	11	1	78	1	2	3	5	1	11	24	5	37	7	5	5	1	46	437	0	4	63	51	2	4
fxsA	89110861	b4140	JW4100	ECK4134	annotated	1	1	1	1	1	1	1	1	1	1	1	1	1	1	1	1	56	0	20	6	1	0	8	0	0	0	0	0	1	0	0	5	0	0	0	1	6	104	0	0	0	0	0	0
gabD	89109454	b2661	JW2636	ECK2655	annotated	1	1	1	0	1	1	1	1	1	1	0	0	0	0	0	1	54	28	46	9	5	0	39	1	0	2	0	0	2	7	4	25	0	2	1	0	29	254	0	3	10	7	0	0
gabP	89109456	b2663	JW2638	ECK2657	annotated	1	1	1	1	1	1	1	1	1	1	1	1	1	1	1	1	15	7	2	0	0	0	8	0	0	0	0	0	0	0	0	21	0	0	0	0	4	57	0	1	9	4	1	0
gabT	89109455	b2662	JW2637	ECK2656	annotated	1	1	1	1	1	1	1	1	1	1	0	0	1	1	1	1	37	5	9	5	1	0	20	0	0	1	0	1	1	2	4	28	0	0	0	1	17	132	1	5	14	23	0	0
gadA	89110496	b3517	JW3485	ECK3502	annotated	1	1	1	1	1	1	1	1	1	1	1	0	1	1	1	1	5	4	3	3	0	0	5	0	0	0	0	0	4	3	2	17	0	0	0	0	25	71	4	0	2	2	1	0
gadB	89108336	b1493	JW1488	ECK1487	annotated	1	1	1	1	1	1	1	1	1	1	1	1	1	1	1	1	8	4	3	3	0	0	5	0	0	0	0	0	3	4	3	19	0	0	0	0	27	79	4	0	2	2	1	0
gadC	89108335	b1492	JW1487	ECK1486	annotated	1	1	1	1	1	1	1	1	1	1	1	1	1	1	1	1	11	1	2	1	0	0	15	0	0	0	0	0	4	0	0	8	6	0	0	0	3	51	0	1	3	2	0	0
gadE	89110501	b3512	JW3480	ECK3496	annotated	1	1	1	1	1	1	1	1	1	1	1	1	1	1	1	1	1	0	0	0	0	0	0	0	0	0	0	0	0	0	0	0	0	0	0	0	0	1	0	0	0	0	0	0
gadW	89110498	b3515	JW3483	ECK3499	annotated	1	1	1	1	1	1	1	1	1	1	1	0	1	1	1	1	5	1	0	1	0	0	1	0	0	0	0	0	1	0	0	0	0	0	0	0	0	9	0	0	0	0	0	0
gadX	89110497	b3516	JW3484	ECK3501	annotated	1	1	1	1	1	1	1	1	1	1	1	1	1	1	1	1	2	2	0	1	1	0	2	0	0	0	0	0	0	0	0	1	0	0	0	0	0	9	0	0	0	2	0	0
galE	89107610	b0759	JW0742	ECK0748	annotated	1	1	1	1	1	1	1	1	1	1	1	1	1	1	1	1	68	28	45	15	8	1	62	1	1	3	5	1	10	24	5	30	1	4	4	1	30	347	0	9	11	23	2	6
galF	89108862	b2042	JW2027	ECK2036	annotated	1	1	1	1	1	1	1	1	1	1	1	1	1	1	1	0	9	0	0	0	0	0	1	0	0	0	0	0	0	0	0	0	0	0	0	0	2	12	0	1	11	13	2	2
galK	89107608	b0757	JW0740	ECK0746	annotated	1	1	1	0	1	1	1	1	1	1	1	1	1	1	1	1	40	2	3	2	0	1	39	0	1	2	0	1	8	1	4	26	0	3	5	0	20	158	0	0	8	7	2	0
galM	89107607	b0756	JW0739	ECK0745	annotated	1	1	1	1	1	1	1	1	1	1	1	1	1	1	1	1	45	6	29	2	0	1	35	0	0	1	0	1	7	0	2	5	0	1	3	1	0	139	0	0	5	8	0	0
galP	89109720	b2943	JW2910	ECK2938	annotated	1	1	1	0	1	1	1	1	1	1	1	1	1	1	1	1	11	0	7	0	0	0	17	0	0	0	0	0	1	0	0	15	0	0	0	0	5	56	0	0	2	2	1	0
galR	89109620	b2837	JW2805	ECK2835	annotated	1	1	1	1	1	1	1	1	1	1	1	1	1	1	1	1	31	2	5	0	0	0	3	0	0	1	0	0	0	0	1	8	0	0	0	0	0	51	0	0	43	41	0	0
galS	89108968	b2151	JW2138	ECK2144	annotated	1	1	1	1	1	1	1	1	1	1	1	1	1	1	1	1	15	1	1	0	0	0	0	0	0	1	0	0	0	0	2	6	0	0	0	0	0	26	0	0	43	39	0	0
galT	89107609	b0758	JW0741	ECK0747	annotated	1	1	1	1	1	1	1	1	1	1	1	1	1	1	1	1	34	3	3	8	2	0	7	0	2	2	0	1	3	0	4	23	0	0	5	1	15	113	0	1	1	1	0	0
galU	89108082	b1236	JW1224	ECK1231	annotated	1	1	1	1	1	1	1	1	1	1	1	1	1	1	1	1	73	31	49	12	12	1	67	1	1	0	0	1	0	2	0	31	0	1	0	0	21	303	0	0	12	13	1	1
gapA	89108618	b1779	JW1768	ECK1777	annotated	1	1	1	1	1	1	1	1	1	1	1	1	1	1	1	1	45	20	9	17	12	1	76	1	2	3	5	1	11	24	5	37	7	5	5	1	7	294	1	1	6	8	0	2
garD	89109894	b3128	JW3097	ECK3116	annotated	1	1	1	1	1	1	1	1	1	1	0	0	1	1	0	1	16	18	21	0	0	0	4	0	0	0	0	1	0	0	0	2	0	0	0	0	2	64	0	0	4	1	2	1
garK	89109890	b3124	JW3093	ECK3112	annotated	1	1	1	1	1	1	1	1	1	1	1	1	1	1	1	1	40	6	3	2	0	0	46	0	1	0	0	0	4	3	0	31	0	0	0	0	0	136	0	0	4	6	0	0
garL	89109892	b3126	JW3095	ECK3114	annotated	1	1	1	1	1	1	1	1	1	1	1	1	0	0	1	1	11	14	19	1	0	0	2	0	0	0	0	1	0	1	2	9	0	2	0	0	3	65	0	0	1	0	0	0
garP	89109893	b3127	JW3096	ECK3115	annotated	1	1	1	1	1	1	1	1	1	1	0	0	1	1	1	1	7	1	2	1	0	0	4	0	0	0	0	0	0	0	0	6	0	0	2	0	0	23	0	0	1	1	1	0
garR	89109891	b3125	JW5526	ECK3113	annotated	1	1	1	1	1	1	1	1	1	1	1	1	1	1	1	1	35	3	13	7	1	0	21	0	0	2	0	1	0	10	4	21	0	1	0	1	11	131	0	1	3	4	0	0
gatA_v2	89108912	b2094	JW2081	ECK2087	annotated	0	0	0	0	0	0	0	0	0	0	0	0	0	0	0	0	4	0	0	0	0	0	6	0	0	0	0	0	0	0	0	0	0	0	0	0	0	10	0	0	0	0	0	0
gatA	89108910	b2094	JW2078	ECK2087	annotated	1	1	1	1	1	1	1	1	1	1	1	0	1	1	0	0	2	0	0	0	0	0	0	0	0	0	0	0	0	0	0	0	0	0	0	0	0	2	0	0	0	0	0	0
gatB	89108909	b2093	JW2077	ECK2086	annotated	1	1	1	1	1	1	1	1	1	1	1	1	1	1	1	1	4	0	1	0	0	0	9	0	0	0	0	0	0	0	0	0	0	0	0	0	0	14	0	0	0	2	0	0
gatC	89108908	b2092	JW2076	ECK2085	annotated	1	1	1	1	1	1	1	1	1	1	1	1	1	1	1	1	4	1	1	0	0	0	24	0	0	0	0	0	1	0	0	1	0	0	0	0	0	32	0	0	0	2	0	0
gatD	89108907	b2091	JW2075	ECK2084	annotated	1	1	1	1	1	1	1	1	1	1	1	1	1	1	0	1	4	3	3	0	0	0	10	0	0	0	1	0	1	0	0	2	0	0	0	0	0	24	0	5	10	19	2	0
gatY	89108914	b2096	JW5343	ECK2089	annotated	1	1	1	1	1	1	1	1	1	1	1	1	1	1	1	1	10	17	11	1	0	0	30	0	1	0	0	0	0	1	0	2	0	0	0	0	1	74	0	0	10	15	0	0
gatZ	89108913	b2095	JW2082	ECK2088	annotated	1	1	1	0	1	1	1	1	1	1	0	0	1	1	1	0	3	0	0	0	0	0	0	0	0	0	0	0	0	0	0	0	0	0	0	0	0	3	0	0	0	1	0	0
gcd	89107005	b0124	JW0120	ECK0123	annotated	1	1	1	1	1	1	1	1	1	1	1	0	1	1	1	1	28	15	33	0	0	0	0	0	0	1	0	1	0	0	0	2	0	0	0	0	0	80	0	0	0	0	0	0
gcl	89107375	b0507	JW0495	ECK0500	annotated	1	1	1	1	1	1	1	1	1	1	1	1	1	1	1	0	10	13	7	0	0	0	1	0	0	1	0	0	0	0	0	8	0	0	0	0	0	40	1	2	8	21	0	2
gcvA	89109594	b2808	JW2779	ECK2803	annotated	1	1	1	1	1	1	1	1	1	1	1	1	1	1	1	1	59	25	41	4	0	0	0	0	0	0	0	0	0	0	0	1	0	0	0	0	0	130	0	0	8	18	0	0
gcvH	89109683	b2904	JW2872	ECK2899	annotated	1	1	1	1	1	1	1	1	1	1	1	1	1	1	1	1	66	30	46	15	0	0	37	1	1	3	5	1	10	24	4	33	7	3	5	1	18	310	0	2	2	1	1	1
gcvP	89109682	b2903	JW2871	ECK2898	annotated	1	1	1	1	1	1	1	1	1	1	1	1	1	1	1	1	61	28	47	12	0	0	31	1	1	3	5	1	10	24	4	31	1	3	5	1	17	286	0	2	1	1	0	2
gcvR	89109285	b2479	JW2464	ECK2475	annotated	1	1	1	1	1	1	1	1	1	1	1	1	1	0	1	1	47	1	1	6	0	0	0	0	0	0	0	0	0	0	0	0	0	0	0	0	0	55	0	0	0	0	0	0
gcvT	89109684	b2905	JW2873	ECK2900	annotated	1	1	1	0	1	1	1	1	1	1	1	1	1	1	1	1	64	29	49	12	0	0	32	1	1	3	5	1	10	24	4	31	1	3	5	1	19	295	0	1	1	0	0	1
gdhA	89108600	b1761	JW1750	ECK1759	annotated	1	1	1	1	1	1	1	1	1	1	1	1	1	0	1	1	55	27	23	15	10	1	45	0	1	3	2	1	9	8	4	28	0	1	5	1	35	274	3	2	15	6	2	1
gfcA	89107836	b0987	JW5133	ECK0978	annotated	0	0	0	1	1	1	1	1	0	0	1	1	1	1	1	1	1	0	0	0	0	0	0	0	0	0	0	0	0	0	0	0	0	0	0	0	0	1	0	0	0	0	0	0
gfcB	89107835	b0986	JW0969	ECK0977	annotated	0	0	0	1	1	1	1	1	0	0	1	1	1	1	1	1	12	0	0	0	0	0	0	0	0	0	0	0	0	0	0	0	0	0	0	0	0	12	0	0	0	0	0	0
gfcC	89107834	b0985	JW0968	ECK0976	annotated	0	0	0	1	1	1	1	1	0	0	1	1	1	1	1	1	10	0	0	0	0	0	0	0	0	0	0	0	0	0	0	0	0	0	0	0	0	10	0	0	0	0	0	0
gfcD	89107833	b0984	JW0967	ECK0975	annotated	0	0	0	1	1	0	1	1	0	0	1	1	1	1	1	1	3	1	3	0	0	0	0	1	0	0	0	0	1	0	0	0	0	0	0	0	0	9	0	0	0	0	0	0
gfcE	89107832	b0983	JW0966	ECK0974	annotated	0	0	0	1	1	1	1	1	0	0	1	1	1	1	1	1	32	19	29	7	2	0	0	1	0	0	2	1	8	4	0	0	0	0	2	0	0	107	0	3	0	0	0	0
ggt	89110565	b3447	JW3412	ECK3431	annotated	1	1	1	1	1	1	1	1	1	1	1	1	1	1	1	1	60	29	44	6	2	1	18	0	0	3	0	1	4	16	4	24	0	2	2	0	18	234	0	0	0	0	0	0
ghrA	89107878	b1033	JW5146	ECK1019	annotated	1	1	1	1	0	1	1	1	1	1	1	1	0	0	0	1	40	20	29	3	0	0	8	0	0	3	0	0	1	3	0	9	0	0	0	0	1	117	0	1	6	11	0	0
gidA	89110266	b3741	JW3719	ECK3734	annotated	1	1	1	1	1	1	1	1	1	1	1	1	1	1	1	1	82	32	63	14	12	1	75	1	2	3	5	1	11	24	4	0	7	5	5	1	0	348	0	1	7	16	1	6
gidB	89110267	b3740	JW3718	ECK3733	annotated	1	1	1	1	0	1	1	1	1	1	1	1	1	1	1	1	72	32	52	17	12	1	77	1	2	3	5	1	11	23	5	36	0	3	5	1	0	359	0	0	8	12	0	2
glcA	89109749	b2975	JW2942	ECK2969	annotated	1	1	1	1	1	1	0	0	1	1	0	0	1	1	1	0	22	17	14	7	1	0	23	0	0	1	0	1	4	0	2	9	0	1	0	1	8	111	0	0	0	2	0	0
glcB	89109750	b2976	JW2943	ECK2970	annotated	1	1	1	1	1	1	0	0	1	1	0	0	1	1	1	0	39	15	35	2	0	0	4	0	0	0	0	0	0	0	0	16	0	0	0	0	0	111	0	0	0	0	0	0
glcC	89109755	b2980	JW2947	ECK2975	annotated	1	1	1	1	1	1	0	0	1	1	0	0	1	1	1	0	7	4	2	0	0	0	7	0	0	0	0	0	0	0	0	12	0	0	0	0	0	32	0	0	1	5	0	0
glcD	89109754	b2979	JW2946	ECK2974	annotated	1	1	1	1	1	1	0	0	1	1	0	0	0	0	0	0	30	32	50	16	10	1	33	1	1	3	5	1	2	21	3	27	0	2	2	1	23	264	1	1	4	2	0	0
glcE	89109753	b4468	JW5487	ECK2973	annotated	1	1	0	1	1	1	0	0	1	0	0	0	0	0	0	0	19	29	34	0	0	0	0	0	0	2	0	1	0	10	2	0	0	0	0	0	3	100	0	0	0	1	0	0
glcF	89109752	b4467	JW5486	ECK2972	annotated	1	0	0	1	1	1	0	0	1	0	0	0	0	0	0	0	18	30	34	8	1	0	18	1	1	3	2	1	0	18	3	2	0	0	0	1	14	155	1	1	0	0	0	0
glcG	89109751	b2977	JW2944	ECK2971	annotated	1	1	1	1	1	1	0	0	1	1	0	0	1	1	1	0	21	27	15	2	1	0	5	0	0	0	0	1	1	2	0	7	0	1	0	0	1	84	0	0	1	1	0	0
gldA	89110084	b3945	JW5556	ECK3937	annotated	1	1	1	1	1	1	1	1	1	1	1	1	0	0	0	1	14	2	2	1	0	0	25	0	0	0	0	0	1	19	0	5	0	0	1	0	40	110	0	0	11	8	0	0
glf	89108856	b2036	JW2021	ECK2030	annotated	0	0	0	1	0	0	0	0	1	0	0	0	0	0	0	0	13	1	7	1	2	0	26	0	0	3	0	0	1	1	0	25	0	0	1	0	3	84	0	0	7	11	0	4
glgA	89110582	b3429	JW3392	ECK3415	annotated	1	1	1	1	1	1	1	1	1	1	1	1	1	1	1	1	50	16	25	14	2	1	33	1	1	3	5	1	3	24	3	17	7	1	5	1	19	232	0	1	6	12	1	0
glgB	89110579	b3432	JW3395	ECK3418	annotated	1	1	1	1	1	1	1	1	1	1	1	1	1	1	1	1	50	21	30	11	2	1	28	1	1	2	0	1	9	24	2	32	7	0	1	1	2	226	0	2	10	18	1	1
glgC	89110581	b3430	JW3393	ECK3416	annotated	1	1	1	1	1	1	1	1	1	1	1	1	1	1	1	1	41	16	22	8	1	1	32	0	2	3	0	1	2	24	4	32	7	1	5	1	18	221	0	3	11	11	0	1
glgP	89110583	b3428	JW3391	ECK3414	annotated	1	1	1	1	1	1	1	1	1	1	1	1	1	1	1	1	35	11	27	12	2	1	29	1	1	2	4	1	2	24	3	23	7	1	3	1	7	197	0	3	15	22	0	2
glgS	89109819	b3049	JW3021	ECK3038	annotated	1	0	1	1	1	1	1	1	1	1	0	1	1	1	0	1	3	0	0	0	0	0	0	0	0	0	0	0	0	0	0	0	0	0	0	0	0	3	0	0	0	0	0	0
glgX	89110580	b3431	JW3394	ECK3417	annotated	1	1	1	1	1	1	1	1	1	1	1	1	1	1	1	1	49	18	30	8	0	1	25	0	1	2	0	1	4	16	4	33	7	1	5	1	6	212	0	2	9	9	1	1
glk	89109208	b2388	JW2385	ECK2384	annotated	1	1	1	1	1	1	1	1	1	1	1	1	1	1	1	1	39	20	41	6	1	0	1	0	0	0	0	0	0	23	1	0	0	0	0	0	0	132	0	0	0	0	0	0
glmM	89109939	b3176	JW3143	ECK3165	annotated	1	1	1	1	1	1	1	1	1	1	1	1	1	1	1	1	79	32	51	17	12	1	65	1	2	3	1	1	0	22	1	37	7	1	5	1	39	378	1	2	14	30	0	0
glmS	89110278	b3729	JW3707	ECK3722	annotated	1	1	1	0	1	1	1	1	1	1	1	1	1	1	1	1	78	32	53	17	12	1	64	1	2	3	5	1	8	24	5	37	7	3	5	1	42	401	0	2	12	14	0	1
glmU	89110277	b3730	JW3708	ECK3723	annotated	1	1	1	1	1	1	1	1	1	1	1	1	1	1	1	1	80	32	57	17	12	1	63	1	2	3	5	1	2	23	4	37	6	2	5	1	29	383	0	1	7	4	0	0
glnA	89110158	b3870	JW3841	ECK3863	annotated	1	1	1	1	1	1	1	1	1	1	1	1	1	1	1	1	72	32	56	16	12	0	61	1	2	3	0	1	7	24	5	37	0	2	5	0	45	381	2	1	10	8	0	0
glnB	89109359	b2553	JW2537	ECK2550	annotated	1	1	1	1	1	1	1	1	1	1	1	1	1	1	1	1	50	30	47	15	5	0	21	1	1	3	5	1	5	24	1	11	0	0	2	1	23	246	0	2	3	9	0	0
glnD	89107047	b0167	JW0162	ECK0165	annotated	1	1	1	1	1	1	1	1	1	1	1	1	1	1	1	1	67	30	45	14	7	0	0	0	0	0	0	1	0	0	0	24	0	1	0	1	0	190	0	0	3	0	0	0
glnE	89109823	b3053	JW3025	ECK3043	annotated	1	1	1	1	1	1	1	1	1	1	1	1	1	1	1	1	66	32	46	10	0	0	0	1	0	0	0	1	0	0	0	35	0	0	0	1	0	192	0	0	2	0	0	0
glnG	89110160	b3868	JW3839	ECK3861	annotated	1	1	1	1	1	1	1	1	1	1	1	1	1	1	1	1	58	29	48	1	3	0	3	0	0	0	0	0	1	4	1	1	0	0	0	0	2	151	0	32	32	90	7	5
glnH	89107662	b0811	JW0796	ECK0800	annotated	1	1	1	1	1	1	1	1	1	1	1	1	1	1	1	1	14	11	8	7	0	1	35	0	1	0	1	0	0	5	1	21	1	0	0	0	8	114	0	0	18	11	0	1
glnK	89107320	b0450	JW0440	ECK0444	annotated	1	1	1	1	1	1	1	1	1	1	1	1	1	1	1	1	49	19	22	1	2	0	4	0	0	0	0	0	0	2	0	22	0	2	0	0	7	130	0	2	3	9	0	0
glnL	89110159	b3869	JW3840	ECK3862	annotated	1	1	1	1	1	1	1	1	1	1	1	1	1	1	1	1	62	28	47	5	0	0	0	0	1	0	0	1	4	1	0	0	0	1	0	0	3	153	5	30	21	43	1	1
glnP	89107661	b0810	JW0795	ECK0799	annotated	1	1	1	1	1	1	1	1	1	1	1	1	1	1	1	1	26	14	14	5	2	0	30	0	0	3	0	0	0	0	1	9	0	0	0	0	1	105	0	0	23	16	1	1
glnQ	89107660	b0809	JW0794	ECK0798	annotated	1	1	1	1	1	1	1	1	1	1	1	1	1	1	1	1	13	12	5	2	2	0	28	0	1	0	2	0	0	1	0	9	4	0	0	0	7	86	23	28	359	471	24	10
glnS	89107538	b0680	JW0666	ECK0668	annotated	1	1	1	1	1	1	1	1	1	1	1	1	1	1	1	1	77	32	9	17	1	0	14	0	1	3	0	1	10	0	0	1	0	0	0	1	46	213	2	1	8	4	2	1
gloA	89108493	b1651	JW1643	ECK1647	annotated	1	1	1	1	1	1	1	1	1	1	1	1	1	1	1	1	70	32	46	6	0	1	25	0	0	1	0	0	2	20	0	4	0	0	0	0	8	215	0	0	0	1	0	0
gloB	89107087	b0212	JW0202	ECK0212	annotated	1	1	1	1	1	1	1	1	1	1	1	1	1	1	1	1	79	32	49	7	0	0	1	0	0	0	4	0	1	24	0	9	0	2	1	0	5	214	0	3	3	6	1	0
glpA	89109058	b2241	JW2235	ECK2233	annotated	1	1	1	1	1	1	1	1	1	1	1	1	1	1	1	1	20	0	0	8	0	0	6	0	0	0	0	0	1	1	4	2	0	0	0	0	13	55	0	0	2	8	0	1
glpB	89109059	b2242	JW2236	ECK2234	annotated	1	1	1	1	1	1	1	1	1	1	1	1	1	1	1	1	20	0	0	6	0	0	4	0	0	0	0	0	0	0	4	1	0	0	0	0	3	38	0	0	0	0	0	0
glpC	89109060	b2243	JW2237	ECK2235	annotated	1	1	1	1	1	1	1	1	1	1	1	1	1	1	1	1	21	8	4	8	9	0	4	0	0	0	2	0	1	0	4	2	0	0	0	0	20	83	2	1	1	4	0	0
glpD	89110585	b3426	JW3389	ECK3412	annotated	1	1	1	1	1	1	1	1	1	1	1	1	1	1	1	1	57	27	40	8	0	0	31	0	0	2	0	1	4	9	1	31	0	3	0	1	0	215	0	0	0	0	0	0
glpE	89110586	b3425	JW3388	ECK3411	annotated	1	1	1	1	1	1	1	1	1	1	1	1	1	1	1	1	54	12	4	5	0	0	11	0	0	2	0	0	2	1	5	14	0	0	0	0	3	113	0	0	0	1	0	0
glpF	89110102	b3927	JW3898	ECK3919	annotated	1	1	1	1	1	1	1	1	1	1	1	1	1	1	1	1	42	5	6	2	0	1	63	0	0	2	1	1	1	1	3	18	0	3	1	1	10	161	0	2	4	2	0	0
glpG	89110587	b3424	JW5687	ECK3410	annotated	1	1	1	1	1	1	1	1	1	1	1	1	1	1	1	1	53	7	2	1	2	0	25	0	0	0	0	1	3	1	1	12	1	1	2	1	9	122	0	0	2	3	0	0
glpK	89110103	b3926	JW3897	ECK3918	annotated	1	1	1	1	1	1	1	1	1	1	1	1	1	1	1	1	65	26	42	10	0	1	63	1	0	2	3	1	3	11	3	33	0	4	5	1	17	291	0	0	11	24	0	1
glpQ	89109056	b2239	JW2233	ECK2231	annotated	1	1	1	1	1	1	1	1	1	1	1	1	1	1	1	1	39	14	13	1	0	1	15	0	0	1	0	1	1	3	0	11	0	1	0	0	0	101	0	0	1	2	0	0
glpR	89110588	b3423	JW3386	ECK3409	annotated	1	1	1	1	1	1	1	1	1	1	1	1	1	1	1	1	41	20	31	2	0	1	25	0	0	2	0	0	1	0	0	10	0	0	0	0	0	133	0	0	16	24	0	1
glpT	89109057	b2240	JW2234	ECK2232	annotated	1	1	1	1	1	1	1	1	1	1	1	1	1	1	1	1	31	3	4	2	0	0	18	0	0	0	0	0	1	0	0	2	0	2	0	0	0	63	0	0	0	2	2	3
glpX	89110104	b3925	JW3896	ECK3917	annotated	1	1	1	1	1	1	1	1	1	1	1	1	1	1	1	1	24	0	55	9	0	1	23	0	1	3	0	1	0	24	4	33	0	0	3	0	4	185	0	0	0	0	0	0
gltA	89107578	b0720	JW0710	ECK0709	annotated	1	1	1	1	1	1	1	1	1	1	1	1	1	1	1	1	66	32	61	10	11	0	2	1	0	0	5	1	4	24	4	33	1	2	0	1	11	269	0	0	8	14	0	0
gltB	89109975	b3212	JW3179	ECK3202	annotated	0	1	1	1	1	1	1	1	1	1	1	1	1	1	1	1	64	31	46	16	7	0	36	1	1	3	5	1	8	24	5	35	0	2	2	1	21	309	1	0	18	20	5	1
gltD	89109976	b3213	JW3180	ECK3203	annotated	1	1	1	1	1	1	1	1	1	1	1	1	1	1	1	1	60	23	34	5	6	1	19	0	0	0	0	1	6	3	1	30	0	2	1	1	6	199	2	4	26	24	3	1
gltF	89109977	b3214	JW3181	ECK3204	annotated	0	0	0	1	0	0	0	0	0	0	0	0	0	0	0	0	2	0	0	0	0	0	0	0	0	0	0	0	0	0	0	0	0	0	0	0	0	2	0	0	0	0	0	0
gltI	89107524	b0655	JW5092	ECK0648	annotated	1	1	1	1	1	1	1	1	1	1	1	1	1	1	1	1	21	23	17	4	0	0	2	0	0	0	0	0	0	5	0	2	0	0	0	0	0	74	0	0	7	2	0	0
gltJ	89107523	b0654	JW0649	ECK0647	annotated	1	1	1	1	1	1	1	1	1	1	1	0	1	1	1	1	21	24	14	3	0	0	6	0	0	0	0	0	0	0	0	6	0	0	0	0	0	74	0	0	23	12	1	1
gltK	89107522	b0653	JW0648	ECK0646	annotated	1	1	1	1	1	1	1	1	1	1	1	1	1	1	1	1	20	23	13	1	2	0	1	0	0	0	0	0	0	0	0	14	0	0	0	0	0	74	0	0	26	14	1	1
gltL	89107521	b0652	JW0647	ECK0645	annotated	1	1	1	1	1	1	1	1	1	1	1	0	1	1	1	1	23	24	15	3	4	0	15	0	1	0	1	0	0	5	0	19	5	0	0	0	2	117	22	28	353	458	25	8
gltP	89110798	b4077	JW4038	ECK4070	annotated	1	1	1	1	1	1	1	1	1	1	1	0	1	1	1	1	52	5	17	6	5	1	36	1	0	2	0	0	5	4	0	3	3	3	0	1	13	157	0	1	4	6	1	0
gltS	89110359	b3653	JW3628	ECK3643	annotated	1	1	1	1	1	1	1	1	1	1	1	1	1	1	1	1	38	7	9	1	3	1	11	0	0	0	0	1	2	5	0	0	0	1	0	0	1	80	0	0	2	3	0	0
gltX	89109217	b2400	JW2395	ECK2394	annotated	1	1	1	1	1	1	1	1	1	1	1	1	1	1	1	1	81	32	63	17	12	1	78	1	2	3	5	1	10	24	5	36	7	5	5	1	0	389	2	2	12	7	0	0
glvB	89110331	b3682	JW3659	ECK3674	annotated	0	0	0	0	1	1	1	1	1	0	1	0	1	1	1	1	6	0	0	0	0	0	15	0	0	0	0	0	0	0	0	0	0	0	0	0	0	21	0	0	5	7	0	0
glvC	89110330	b3683	JW3660	ECK3675	annotated	0	0	0	0	1	1	1	1	1	0	1	0	0	0	1	1	6	0	0	0	0	0	15	0	0	0	0	0	0	0	0	0	0	0	0	0	0	21	0	0	4	8	0	0
glxK	89107382	b0514	JW0502	ECK0507	annotated	1	1	1	1	1	1	1	1	1	1	0	0	0	0	0	0	16	3	0	2	1	0	10	0	1	0	0	0	0	0	0	3	0	1	0	0	0	37	0	0	4	6	0	0
glxR	89107377	b0509	JW0497	ECK0502	annotated	1	1	1	1	1	1	1	1	1	1	0	0	0	0	0	0	31	31	37	1	0	0	13	1	0	1	0	0	0	10	0	7	0	2	0	0	9	143	0	2	3	3	0	0
glyA	89109357	b2551	JW2535	ECK2548	annotated	1	1	1	1	1	1	1	1	1	1	1	1	1	1	1	1	81	32	63	17	12	0	74	1	2	3	5	1	10	24	5	37	7	5	5	1	42	427	0	1	7	8	4	1
glyQ	89110453	b3560	JW3531	ECK3548	annotated	1	1	1	0	1	1	1	1	1	1	1	1	1	1	1	1	81	32	63	16	12	1	41	1	1	0	0	1	0	24	0	5	7	0	5	0	0	290	0	1	2	1	0	0
glyS	89110454	b3559	JW3530	ECK3547	annotated	1	1	1	1	1	1	1	1	1	1	1	1	1	1	1	1	80	32	63	16	12	1	42	1	1	0	0	1	0	24	0	5	7	0	5	0	0	290	0	1	3	3	1	0
gmd	89108873	b2053	JW2038	ECK2047	annotated	1	1	1	1	1	0	1	1	1	1	1	0	1	1	1	1	26	17	31	14	6	0	3	1	0	0	4	1	9	21	4	14	0	2	0	1	13	167	0	10	6	12	1	5
gmhB	89107081	b0200	JW0196	ECK0200	annotated	1	1	1	1	1	1	1	1	1	1	1	1	1	1	1	1	58	30	22	11	10	1	8	0	0	0	5	1	1	9	5	12	0	0	0	0	4	177	0	2	0	0	0	0
gmk	89110364	b3648	JW3623	ECK3638	annotated	1	1	1	1	1	1	1	1	1	1	1	1	1	1	1	1	80	32	63	17	12	1	76	1	2	3	5	1	10	24	5	37	7	2	5	1	0	384	0	1	5	2	0	0
gmr	89108131	b1285	JW1278	ECK1280	annotated	1	1	1	1	1	1	1	1	1	1	1	0	0	0	0	0	55	31	47	12	8	0	29	1	2	2	0	0	1	9	4	24	0	1	5	1	0	232	0	9	11	23	0	0
gnd	89108850	b2029	JW2011	ECK2024	annotated	1	1	1	1	1	1	1	1	1	1	1	1	1	1	1	1	60	13	26	8	0	0	45	1	0	2	5	1	7	24	4	37	7	2	3	1	4	250	0	2	6	1	0	0
gnsA	89107842	b4517	JW0976	ECK0982	annotated	1	0	1	1	1	0	0	0	1	1	0	0	1	0	1	1	2	0	0	0	0	0	0	0	0	0	0	0	0	0	0	0	0	0	0	0	0	2	0	0	0	0	0	0
gnsB	89108392	b1550	JW5253	ECK1544	annotated	0	0	1	1	0	1	0	0	0	0	0	0	0	0	0	0	2	0	0	0	0	0	0	0	0	0	0	0	0	0	0	0	0	0	0	0	0	2	0	0	0	0	0	0
gntK	89110575	b3437	JW3400	ECK3422	annotated	1	1	1	1	1	1	1	1	1	1	1	1	1	1	1	1	15	13	16	1	0	0	0	0	0	1	0	0	1	2	0	10	0	0	0	0	0	59	0	1	0	0	0	0
gntP	89111033	b4321	JW4284	ECK4312	annotated	0	0	1	0	1	1	1	1	1	0	0	0	1	1	1	0	5	0	0	0	0	0	1	0	0	0	0	0	0	0	0	0	0	0	0	0	0	6	0	0	2	2	0	0
gntR	89110574	b3438	JW5946	ECK3423	annotated	1	1	1	1	1	1	1	1	1	1	1	1	1	1	1	1	36	13	21	0	0	0	0	0	0	0	0	0	0	0	0	2	0	0	0	0	0	72	0	0	43	37	0	0
gntT	89110595	b3415	JW5690	ECK3402	annotated	1	1	1	1	1	1	1	1	1	1	1	1	1	1	1	1	17	9	6	0	0	1	23	0	0	0	0	1	3	0	0	7	0	0	0	0	4	71	0	0	2	2	0	0
gntU	89110576	b4476	JW5686	ECK3421	annotated	1	1	1	1	1	1	1	1	1	1	1	1	1	1	0	1	14	0	2	0	0	0	3	0	0	0	0	0	0	0	0	1	0	0	0	0	1	21	0	0	2	2	0	0
gntX	89110597	b3413	JW5691	ECK3400	annotated	1	1	1	1	1	1	1	1	1	1	1	0	1	1	1	1	66	31	54	16	0	1	31	1	2	3	4	1	10	13	5	1	1	1	3	1	0	245	0	1	0	3	0	0
gntY	89110596	b3414	JW3377	ECK3401	annotated	1	1	1	1	1	1	1	1	1	1	1	1	1	1	1	1	72	0	5	7	1	0	10	0	0	0	0	0	3	1	1	0	0	1	0	0	3	104	0	0	0	0	0	0
gor	89110513	b3500	JW3467	ECK3485	annotated	1	1	1	1	1	1	1	1	1	1	1	1	1	1	1	1	67	15	49	2	0	0	20	0	0	0	0	0	0	20	1	9	0	0	0	1	10	194	0	2	5	7	2	1
gph	89110625	b3385	JW3348	ECK3372	annotated	1	1	1	1	1	1	1	1	1	1	1	1	1	1	1	1	71	32	50	14	10	0	43	1	0	2	5	1	6	9	2	24	0	4	0	1	13	288	0	2	10	19	0	0
gpmA	89107606	b0755	JW0738	ECK0744	annotated	1	1	1	1	1	1	1	1	1	1	1	1	1	1	1	1	36	28	32	7	2	1	36	0	0	0	5	1	6	4	0	36	7	3	0	0	8	212	0	1	4	5	0	0
gpmI	89110399	b3612	JW3587	ECK3602	annotated	1	1	1	1	1	1	1	1	1	1	1	1	1	1	1	1	56	4	29	15	11	0	53	0	2	0	0	0	9	24	4	1	0	2	0	1	9	220	0	0	4	8	0	3
gpp	89110238	b3779	JW5603	ECK3771	annotated	0	1	1	1	1	1	1	1	1	1	1	1	1	1	1	1	28	2	29	6	9	1	19	1	1	0	0	0	5	0	2	31	0	0	0	0	3	137	0	0	5	3	0	1
gpsA	89110403	b3608	JW3583	ECK3598	annotated	1	1	1	1	1	1	1	1	1	1	1	1	1	1	1	1	77	32	62	16	11	1	74	1	1	3	5	1	10	12	2	36	7	5	5	0	4	365	0	1	6	12	0	3
gpt	89107111	b0238	JW0228	ECK0239	annotated	1	1	1	1	1	1	1	1	1	1	1	1	1	1	1	1	33	1	31	5	5	0	0	0	0	1	0	0	0	2	1	6	0	0	0	0	11	96	0	0	0	0	0	0
greA	89109944	b3181	JW3148	ECK3170	annotated	1	1	1	1	1	1	1	1	1	1	1	1	1	1	1	1	81	32	63	17	12	0	78	0	2	3	5	1	10	0	5	35	2	5	5	1	0	357	0	1	4	12	0	0
greB	89110604	b3406	JW3369	ECK3393	annotated	1	1	1	1	1	1	1	1	1	1	1	1	1	1	1	1	58	31	9	9	0	0	5	0	0	0	0	1	0	0	0	2	5	0	0	0	0	120	0	1	4	10	0	0
groL	89110864	b4143	JW4103	ECK4137	annotated	1	1	1	1	1	1	1	1	1	1	1	1	1	1	1	1	82	32	63	17	12	1	69	1	2	3	5	1	11	24	5	37	7	5	5	1	45	428	1	4	10	5	1	2
groS	89110863	b4142	JW4102	ECK4136	annotated	1	0	1	1	1	1	1	1	1	1	1	1	1	1	1	1	82	32	62	17	6	1	63	1	2	3	5	1	11	24	5	37	7	5	5	1	4	374	0	2	4	4	0	0
grpE	89109414	b2614	JW2594	ECK2610	annotated	1	0	1	1	1	1	1	1	1	1	1	1	1	1	1	1	81	32	63	17	12	1	68	1	2	3	5	1	11	24	5	30	7	4	4	1	20	392	0	1	8	6	0	0
grxA	89107700	b0849	JW0833	ECK0840	annotated	1	1	1	1	1	1	1	1	1	1	1	1	1	1	1	1	39	0	0	0	0	0	0	0	0	0	0	0	0	0	0	0	0	0	0	0	0	39	0	0	0	0	0	0
grxB	89107910	b1064	JW1051	ECK1049	annotated	1	1	1	1	1	1	1	1	1	1	1	1	1	1	1	1	20	1	2	0	0	0	0	0	0	0	0	0	0	0	0	0	0	0	0	0	0	23	0	0	0	0	0	0
grxC	89110401	b3610	JW3585	ECK3600	annotated	1	0	1	1	1	1	1	1	1	1	1	1	1	1	1	1	61	32	61	7	0	0	14	0	0	0	0	0	0	24	1	1	0	0	5	0	2	208	0	0	0	0	0	0
grxD	89108496	b1654	JW1646	ECK1650	annotated	1	1	1	1	1	1	1	1	1	1	1	1	1	1	1	1	81	31	62	3	0	0	0	0	0	0	0	0	0	24	0	0	0	2	0	0	4	207	0	0	0	0	0	0
gshA	89109480	b2688	JW2663	ECK2683	annotated	1	1	1	1	1	1	1	1	1	1	1	1	1	1	1	1	68	16	0	1	0	0	18	0	0	0	0	0	0	0	0	0	0	2	0	0	1	106	0	0	1	1	0	0
gshB	89109724	b2947	JW2914	ECK2942	annotated	1	1	1	1	1	1	1	1	1	1	1	1	1	1	1	1	70	32	58	2	0	0	0	0	0	0	0	0	1	24	0	1	0	0	0	0	1	189	0	0	0	0	0	0
gsiA	89107680	b0829	JW5897	ECK0819	annotated	1	1	1	1	1	1	1	1	1	1	1	1	1	1	1	1	23	24	22	2	2	1	9	0	0	0	0	0	1	16	1	34	1	0	0	0	15	151	20	23	255	340	18	7
gsiB	89107681	b0830	JW5111	ECK0820	annotated	1	1	1	1	1	1	1	1	1	1	1	1	1	1	1	1	11	18	15	0	4	0	10	0	0	0	0	0	0	19	3	14	0	0	2	0	3	99	2	0	24	18	0	1
gsiC	89107682	b0831	JW0815	ECK0821	annotated	1	1	1	1	1	1	1	1	1	1	1	1	1	1	1	1	14	22	25	2	1	1	26	0	0	0	0	1	0	2	1	29	0	1	3	0	15	143	1	0	19	12	0	1
gsiD	89107683	b0832	JW0816	ECK0822	annotated	1	1	1	1	1	1	1	1	1	1	1	1	1	1	0	1	16	24	25	10	7	1	43	1	0	3	5	1	1	20	3	31	0	1	3	0	21	216	1	0	18	12	0	0
gsk	89107346	b0477	JW0466	ECK0471	annotated	1	1	1	1	1	1	1	1	1	1	1	1	1	1	1	1	31	0	10	1	0	0	0	0	0	0	0	0	0	3	0	0	0	0	0	1	0	46	0	0	0	0	0	0
gspA	89110687	b3323	JW3285	ECK3310	annotated	1	1	1	1	0	1	0	0	0	1	0	0	0	0	0	0	6	0	0	0	0	0	0	0	0	0	0	0	0	0	0	0	0	0	0	0	0	6	0	0	0	0	0	0
gspC	89110686	b3324	JW3286	ECK3311	annotated	1	1	1	1	0	1	0	0	0	1	0	0	0	0	0	0	1	0	0	0	0	0	0	0	0	0	0	0	0	0	0	0	0	0	0	0	0	1	0	0	0	0	0	0
gspD	89110685	b3325	JW5707	ECK3312	annotated	1	1	1	1	1	1	1	1	1	1	0	1	0	0	0	0	53	24	24	12	10	1	0	1	0	1	2	1	0	2	0	0	7	3	0	1	0	142	0	1	0	0	0	0
gspE	89110684	b3326	JW3288	ECK3313	annotated	1	1	1	1	1	1	1	1	1	1	1	1	0	0	0	0	56	31	29	15	9	1	40	1	2	3	1	1	4	17	3	5	7	2	5	1	5	238	0	4	4	5	0	1
gspF	89110683	b3327	JW3289	ECK3314	annotated	1	1	1	1	1	1	1	1	1	1	1	1	0	0	0	0	57	31	20	15	11	1	37	1	2	3	0	1	3	17	1	3	7	2	4	1	0	217	0	2	4	5	0	0
gspG	89110682	b3328	JW3290	ECK3315	annotated	1	1	1	1	1	1	1	1	1	1	1	1	0	0	0	0	51	28	19	12	2	0	14	1	0	2	0	1	0	6	1	1	1	2	0	1	0	142	0	1	0	0	0	0
gspH	89110681	b3329	JW3291	ECK3316	annotated	1	1	1	1	0	1	1	1	0	1	0	0	0	0	0	0	28	2	0	0	0	0	0	0	0	0	0	0	0	0	0	0	0	0	0	0	0	30	0	0	0	0	0	0
gspI	89110680	b3330	JW5706	ECK3317	annotated	1	1	1	1	0	1	1	1	0	1	0	0	0	0	0	0	26	1	0	0	0	0	0	0	0	0	0	0	0	0	0	0	0	0	0	0	0	27	0	0	0	0	0	0
gspJ	89110679	b3331	JW3293	ECK3318	annotated	1	1	1	1	1	1	1	1	1	1	0	0	0	0	0	0	30	0	2	0	0	0	0	0	0	0	0	0	0	0	0	0	0	0	0	0	0	32	0	0	0	0	0	0
gspK	89110678	b3332	JW3294	ECK3319	annotated	1	1	1	1	1	1	1	1	1	1	1	1	0	0	0	0	48	3	5	3	0	0	0	0	0	0	0	0	0	0	0	0	0	0	0	0	0	59	0	0	0	0	0	0
gspL	89110677	b3333	JW5705	ECK3320	annotated	1	1	1	1	0	1	1	1	0	1	0	0	0	0	0	0	26	0	0	0	0	0	0	0	0	0	0	0	0	0	0	0	0	0	0	0	0	26	0	0	0	0	0	0
gspM	89110676	b3334	JW5704	ECK3321	annotated	1	1	1	1	0	1	0	0	0	1	0	0	0	0	0	0	1	0	0	0	0	0	0	0	0	0	0	0	0	0	0	0	0	0	0	0	0	1	0	0	0	0	0	0
gspO	89110675	b3335	JW3297	ECK3322	annotated	1	1	1	1	1	1	0	0	1	1	0	0	1	0	1	0	6	2	5	0	0	0	0	0	0	0	0	0	0	0	0	1	0	0	0	0	0	14	0	0	0	0	0	0
gss	89109763	b2988	JW2956	ECK2982	annotated	1	1	1	1	1	1	1	1	1	1	1	1	1	1	1	1	9	0	1	0	0	0	1	0	0	0	0	0	0	0	0	0	0	0	0	0	0	11	0	0	0	0	0	0
gst	89108477	b1635	JW1627	ECK1631	annotated	1	1	1	1	1	1	1	1	1	1	1	1	1	1	1	0	44	21	36	3	0	0	2	0	0	0	0	0	0	1	0	0	0	0	0	0	0	107	0	0	0	0	0	0
guaA	89109313	b2507	JW2491	ECK2503	annotated	1	1	1	1	1	1	1	1	1	1	1	1	1	1	1	1	77	32	58	17	12	1	66	1	2	3	5	1	10	24	5	37	4	4	5	1	42	407	5	3	21	27	0	0
guaB	89109314	b2508	JW5401	ECK2504	annotated	1	1	1	1	1	1	1	1	1	1	1	1	1	1	1	1	77	32	58	17	12	1	65	1	2	3	5	1	10	18	5	37	4	4	5	1	33	391	0	1	10	6	5	0
guaC	89106986	b0104	JW0101	ECK0104	annotated	1	1	1	1	1	1	1	1	1	1	1	1	1	1	1	1	22	10	4	1	1	0	19	0	0	0	0	0	1	22	1	0	0	0	0	0	2	83	0	1	4	4	2	0
guaD	89109663	b2883	JW5466	ECK2879	annotated	1	1	1	1	1	1	1	1	1	1	0	0	0	0	0	1	39	25	29	12	8	0	26	1	2	2	0	1	2	1	4	21	0	0	4	0	15	192	1	1	6	7	1	0
gudD	89109573	b2787	JW2758	ECK2781	annotated	1	1	1	1	1	1	1	1	1	1	1	0	1	1	1	1	15	14	6	1	0	0	3	0	0	0	0	1	0	0	0	10	0	0	0	0	1	51	0	0	0	0	0	0
gudP	89109575	b2789	JW2760	ECK2783	annotated	1	1	1	1	1	1	1	1	1	1	1	0	1	1	1	1	14	7	8	0	0	0	9	0	0	0	0	0	0	0	1	4	0	0	0	1	6	50	0	0	0	1	1	0
gudX	89109574	b2788	JW2759	ECK2782	annotated	1	1	1	1	1	1	1	1	1	1	1	0	1	1	1	1	7	0	3	1	0	0	0	0	0	2	0	0	0	0	0	2	0	0	0	0	1	16	0	0	0	1	0	0
gutM	89109493	b2706	JW2675	ECK2701	annotated	1	1	1	1	1	1	1	1	1	1	0	1	1	1	1	1	8	0	0	0	0	0	9	0	0	0	0	0	0	0	0	1	0	0	0	0	0	18	0	0	0	1	0	0
gutQ	89109495	b2708	JW5431	ECK2703	annotated	1	1	1	1	1	1	1	1	1	1	1	1	1	1	1	1	9	1	0	1	0	0	1	0	0	0	0	0	0	0	0	1	0	0	0	1	6	20	0	1	1	1	1	0
gyrA	89109048	b2231	JW2225	ECK2223	annotated	1	1	1	1	1	1	1	1	1	1	1	1	1	1	1	1	81	32	63	17	12	1	78	1	2	3	5	1	11	24	5	37	7	5	5	1	17	408	0	1	40	31	3	1
gyrB	89110314	b3699	JW5625	ECK3691	annotated	1	1	1	0	1	1	1	1	1	1	1	1	1	1	1	1	81	32	63	17	12	1	78	1	2	3	5	1	11	24	5	37	7	5	5	1	17	408	1	2	31	31	5	1
hcaB	89109347	b2541	JW2525	ECK2538	annotated	0	0	0	1	1	1	1	1	1	0	1	0	1	1	1	1	2	4	2	0	0	0	0	0	0	0	0	0	0	0	0	8	0	0	0	0	0	16	0	3	8	18	0	1
hcaC	89109346	b2540	JW2524	ECK2537	annotated	0	0	0	1	1	1	1	1	1	0	1	0	1	1	1	1	23	23	15	7	0	0	7	0	0	3	0	1	0	4	4	25	0	2	0	1	10	125	0	0	0	0	0	0
hcaD	89109348	b2542	JW2526	ECK2539	annotated	0	0	0	1	1	1	1	1	1	0	0	0	0	0	1	1	17	19	39	6	0	0	5	0	2	0	0	1	1	0	0	27	0	0	0	0	7	124	1	2	1	2	0	0
hcaE	89109344	b2538	JW2522	ECK2535	annotated	0	0	0	1	0	1	1	1	1	0	1	0	1	1	1	1	14	18	12	0	0	0	0	0	0	0	0	0	0	2	0	15	0	0	0	0	1	62	0	0	0	0	0	0
hcaF	89109345	b2539	JW2523	ECK2536	annotated	0	0	0	1	1	1	1	1	1	0	1	0	1	1	1	1	8	10	4	0	0	0	0	0	0	0	0	0	0	0	0	8	0	0	0	0	1	31	0	0	0	0	0	0
hcaR	89109343	b2537	JW2521	ECK2534	annotated	0	0	0	1	1	1	1	1	1	0	1	0	1	1	1	0	11	5	7	1	0	0	10	0	0	1	0	0	0	0	0	9	0	0	0	1	0	45	0	0	20	37	2	0
hcaT	89109342	b2536	JW2520	ECK2533	annotated	1	1	1	1	1	1	1	1	1	1	1	1	1	1	1	1	57	12	22	4	5	0	8	0	0	0	0	0	0	0	2	0	0	0	2	0	0	112	0	0	1	0	0	0
hchA	89108795	b1967	JW1950	ECK1963	annotated	1	1	1	1	1	1	1	1	1	1	0	0	1	1	1	1	27	6	10	2	0	0	11	0	0	1	0	0	2	0	0	10	0	0	0	0	0	69	0	0	0	0	0	0
hcp	89107724	b0873	JW0857	ECK0864	annotated	1	1	1	1	1	1	1	1	1	1	1	1	1	1	1	1	28	2	5	13	5	1	24	0	2	0	5	0	5	1	0	1	0	1	5	0	15	113	0	0	1	12	0	0
hcr	89107723	b0872	JW5117	ECK0863	annotated	1	1	1	1	1	1	1	1	1	1	1	1	1	1	1	1	47	7	16	4	0	1	2	0	0	0	0	0	0	2	0	7	0	0	0	0	5	91	0	0	0	1	0	0
hda	89109302	b2496	JW5397	ECK2492	annotated	1	1	1	1	1	1	1	1	1	1	1	1	1	1	1	1	63	32	15	0	0	0	0	0	0	0	0	0	0	0	0	0	0	0	0	0	0	110	0	2	3	6	1	0
hdeA	89110503	b3510	JW3478	ECK3494	annotated	1	1	1	1	1	1	1	1	1	1	1	1	1	1	1	1	1	0	2	0	0	0	0	0	0	0	0	0	0	0	0	0	0	0	0	0	0	3	0	0	0	0	0	0
hdeB	89110504	b3509	JW5669	ECK3493	annotated	1	1	1	1	1	1	1	1	1	1	1	1	1	1	1	1	5	0	0	0	0	0	0	0	0	0	0	0	0	0	0	0	0	0	0	0	0	5	0	0	0	0	0	0
hdeD	89110502	b3511	JW3479	ECK3495	annotated	1	1	1	1	1	1	1	1	1	1	1	1	1	1	1	1	8	0	8	1	1	0	0	0	0	0	0	1	0	1	0	0	1	0	0	0	0	21	0	0	0	0	0	0
hdfR	89110251	b4480	JW5607	ECK3756	annotated	1	1	1	1	1	1	1	1	1	1	1	1	1	1	1	1	35	7	10	0	0	1	3	0	0	0	0	0	0	0	0	0	0	0	0	0	0	56	0	0	10	10	1	0
hdhA	89108460	b1619	JW1611	ECK1614	annotated	1	1	1	1	1	1	1	1	1	1	1	1	1	0	0	1	14	16	27	2	8	0	10	0	1	1	0	0	4	6	1	19	0	0	0	0	10	119	1	7	23	37	5	5
helD	89107812	b0962	JW0945	ECK0953	annotated	1	1	1	1	1	1	1	1	1	1	1	1	1	1	1	1	26	1	2	0	0	0	0	0	0	0	0	0	1	0	0	1	1	0	0	0	3	35	0	1	7	6	1	1
hemA	89108055	b1210	JW1201	ECK1198	annotated	1	1	1	1	1	1	1	1	1	1	1	1	1	1	1	1	72	32	2	16	12	1	37	1	1	3	5	1	5	24	4	35	6	0	1	1	38	297	0	1	1	4	1	0
hemB	89107240	b0369	JW0361	ECK0366	annotated	1	1	1	1	1	1	1	1	1	1	1	1	1	1	1	1	72	32	59	17	12	1	39	1	2	3	5	1	5	24	4	35	7	2	1	1	38	361	0	1	3	6	0	0
hemC	89110215	b3805	JW5932	ECK3799	annotated	1	1	1	1	1	1	1	1	1	1	1	1	1	1	1	1	76	32	59	17	12	1	39	1	2	3	5	1	5	24	4	35	7	2	1	1	38	365	0	1	1	6	0	0
hemD	89110216	b3804	JW3776	ECK3798	annotated	1	1	1	1	1	1	1	1	1	1	1	1	1	1	1	1	66	24	0	8	0	0	5	0	0	0	2	1	0	1	1	1	0	0	0	0	0	109	0	0	0	0	0	0
hemE	89110041	b3997	JW3961	ECK3989	annotated	1	1	1	1	1	1	1	1	1	1	1	1	1	1	1	1	72	32	59	11	12	0	22	1	1	2	5	1	8	24	4	34	7	2	0	1	9	307	0	0	0	0	0	0
hemF	89109250	b2436	JW2429	ECK2431	annotated	1	1	1	1	1	1	1	1	1	1	1	1	1	0	1	1	66	31	57	3	0	0	0	0	0	0	0	0	5	24	1	0	1	0	0	0	0	188	0	0	0	0	0	0
hemG	89110172	b3850	JW3827	ECK3842	annotated	1	1	1	1	1	1	1	1	1	1	1	1	1	1	1	1	37	1	2	2	0	0	0	0	0	0	0	0	0	2	2	1	0	0	1	1	4	53	0	0	0	0	0	0
hemH	89107344	b0475	JW0464	ECK0469	annotated	1	1	1	1	1	1	1	1	1	1	1	1	1	1	1	1	72	32	59	11	11	0	27	1	0	2	0	1	6	24	3	7	7	2	0	1	1	267	0	0	0	1	0	0
hemL	89107035	b0154	JW0150	ECK0153	annotated	1	1	1	1	1	1	1	1	1	1	1	1	1	1	1	1	72	32	23	17	12	1	38	1	2	3	5	1	5	24	4	35	7	2	1	1	39	325	1	5	15	23	0	0
hemN	89110161	b3867	JW3838	ECK3860	annotated	1	1	1	1	1	1	1	1	1	1	1	1	1	1	1	1	58	28	37	4	12	0	0	1	0	0	5	0	6	5	1	1	6	2	1	1	1	169	0	1	10	11	1	2
hemX	89110217	b3803	JW3775	ECK3797	annotated	1	1	1	0	1	1	1	1	1	1	1	1	1	1	1	1	60	30	0	0	0	0	0	0	0	0	0	0	0	0	0	0	0	0	0	0	0	90	0	0	0	0	0	0
hemY	89110218	b3802	JW3774	ECK3796	annotated	1	1	1	1	1	1	1	1	1	1	1	1	1	1	1	1	61	18	1	0	0	0	0	0	0	0	0	0	0	0	0	0	0	0	0	0	0	80	0	0	0	0	0	0
hepA	89106943	b0059	JW0058	ECK0060	annotated	1	1	1	0	1	1	1	1	1	1	1	1	1	1	1	1	64	8	8	6	0	0	17	0	1	2	1	0	1	5	3	6	0	2	0	1	11	136	0	1	1	0	0	0
hflC	89110895	b4175	JW4133	ECK4171	annotated	1	1	1	1	1	1	1	1	1	1	1	1	1	1	1	1	75	31	57	9	2	0	6	0	0	0	0	0	0	1	0	0	0	3	5	0	1	190	0	1	2	2	0	0
hflD	89107978	b1132	JW5165	ECK1118	annotated	1	1	1	1	1	1	1	1	1	1	1	1	1	1	1	1	69	0	0	0	0	0	0	0	0	0	0	0	0	0	0	0	0	0	0	0	0	69	0	0	0	0	0	0
hflK	89110894	b4174	JW4132	ECK4170	annotated	1	1	1	1	1	1	1	1	1	1	1	1	1	1	1	1	75	31	57	9	0	0	6	0	0	0	0	0	0	1	0	0	0	3	5	0	3	190	0	1	4	4	0	0
hflX	89110893	b4173	JW4131	ECK4169	annotated	1	1	1	1	1	1	1	1	1	1	1	1	1	1	1	1	74	32	48	16	0	1	63	1	2	3	5	1	10	16	5	36	7	3	4	1	31	359	0	2	8	8	3	0
hfq	89110892	b4172	JW4130	ECK4168	annotated	1	1	1	1	1	1	1	1	1	1	1	1	1	1	1	1	73	32	49	5	0	0	35	1	2	0	0	1	0	0	0	0	0	2	5	0	0	205	0	0	1	0	0	0
hha	89107329	b0460	JW0449	ECK0454	annotated	1	1	1	1	1	1	1	1	1	1	1	1	1	1	0	1	12	0	0	0	0	0	0	0	0	0	0	0	0	0	0	0	0	0	0	0	0	12	0	0	0	0	0	0
hinT	89107949	b1103	JW1089	ECK1089	annotated	1	1	1	1	1	1	1	1	1	1	1	1	1	1	1	1	80	32	62	15	11	1	77	1	2	3	5	1	10	24	5	33	7	3	2	1	34	409	0	0	3	6	0	0
hipA	89108349	b1507	JW1500	ECK1500	annotated	1	1	1	1	0	1	1	1	0	0	0	1	0	0	0	0	27	20	20	5	1	0	0	0	0	0	3	1	3	0	0	7	0	1	0	0	0	88	0	0	4	4	0	1
hipB	89108350	b1508	JW1501	ECK1501	annotated	1	1	1	1	1	1	0	0	0	1	0	0	0	0	0	1	16	3	0	2	0	0	1	0	0	0	0	0	0	0	0	1	0	0	0	0	0	23	0	0	0	0	0	0
hisA	89108845	b2024	JW2006	ECK2019	annotated	1	1	1	1	1	1	1	1	1	1	1	1	1	1	1	1	74	32	46	14	11	0	40	1	2	3	5	1	9	24	5	36	0	2	2	1	27	335	3	2	12	12	1	0
hisB	89108843	b2022	JW2004	ECK2017	annotated	1	1	1	1	1	1	1	1	1	1	1	1	1	1	1	1	76	32	46	15	11	0	41	1	2	3	5	1	9	23	5	36	0	2	2	1	36	347	1	2	7	12	0	1
hisC	89108842	b2021	JW2003	ECK2016	annotated	1	1	1	1	1	1	1	1	1	1	1	1	1	1	1	1	76	32	46	16	11	1	50	1	2	3	5	1	10	24	5	36	0	3	2	1	40	365	5	4	18	25	1	1
hisD	89108841	b2020	JW2002	ECK2015	annotated	1	1	1	1	1	1	1	1	1	1	1	1	1	1	1	1	75	32	46	15	11	0	41	1	2	3	5	1	9	24	5	36	0	2	2	1	36	347	1	1	9	13	0	0
hisF	89108846	b2025	JW2007	ECK2020	annotated	1	1	1	1	1	1	1	1	1	1	1	1	1	1	1	1	75	32	46	16	11	0	41	1	2	3	5	1	9	24	5	36	0	2	2	1	36	348	3	2	10	14	0	1
hisG	89108840	b2019	JW2001	ECK2014	annotated	1	1	1	1	1	1	1	1	1	1	1	1	1	1	1	1	75	31	45	15	11	0	41	1	2	3	5	1	9	24	4	36	0	2	2	1	36	344	0	1	6	6	0	2
hisH	89108844	b2023	JW2005	ECK2018	annotated	1	1	1	1	1	1	1	1	1	1	1	1	1	1	1	1	74	32	46	16	11	0	40	1	1	3	5	1	9	23	5	36	0	2	2	1	36	344	3	1	6	5	0	1
hisI	89108847	b2026	JW2008	ECK2021	annotated	1	1	1	1	1	1	1	1	1	1	1	1	1	1	1	1	75	32	46	13	11	0	41	1	2	3	5	1	9	24	5	35	0	2	2	1	36	344	0	1	7	14	2	1
hisJ	89109129	b2309	JW2306	ECK2303	annotated	1	1	1	1	1	1	1	1	1	1	1	1	1	1	1	1	16	8	15	1	0	0	1	0	0	0	0	0	0	0	0	1	0	0	0	0	0	42	0	0	13	9	0	0
hisL	89108839	b2018	JW2000	ECK2013	annotated	0	0	0	0	0	0	0	0	0	0	0	0	0	0	0	0	0	0	0	0	0	0	0	0	0	0	0	0	0	0	0	0	0	0	0	0	0	0	0	0	0	0	0	0
hisM	89109127	b2307	JW2304	ECK2301	annotated	1	1	1	1	1	1	1	1	1	1	1	1	1	1	1	1	32	8	11	0	0	0	0	0	0	0	0	0	0	0	1	1	0	0	0	0	0	53	0	0	27	12	1	1
hisP	89109126	b2306	JW2303	ECK2300	annotated	1	1	1	1	1	1	1	1	1	1	1	1	1	1	1	1	34	12	19	0	0	0	14	0	0	0	0	0	0	1	0	3	0	0	0	0	3	86	22	28	340	426	26	9
hisQ	89109128	b2308	JW2305	ECK2302	annotated	1	1	1	1	1	1	1	1	1	1	1	1	1	1	1	1	29	8	13	0	0	0	0	0	0	0	0	0	0	0	1	0	0	0	0	0	0	51	0	0	21	11	1	1
hisS	89109320	b2514	JW2498	ECK2510	annotated	1	1	1	1	1	1	1	1	1	1	1	1	1	1	1	1	82	32	61	17	11	1	78	1	2	3	5	1	10	24	5	37	7	5	5	1	46	434	0	1	15	14	0	0
hlpA	89107058	b0178	JW0173	ECK0177	annotated	1	1	1	1	1	1	1	1	1	1	1	1	1	1	1	1	47	20	0	0	0	0	0	0	0	0	1	0	0	0	0	0	0	0	0	0	0	68	0	0	0	0	0	0
hlyE	89108027	b1182	JW5181	ECK1170	annotated	1	0	1	1	0	0	1	1	1	1	0	0	0	0	0	0	2	0	0	0	0	0	0	0	0	0	0	0	0	0	0	0	0	0	0	0	0	2	0	0	0	0	0	0
hmp	89109358	b2552	JW2536	ECK2549	annotated	1	1	1	1	1	1	1	1	1	1	1	1	1	1	1	1	47	23	17	6	2	0	19	1	0	1	0	1	1	2	1	19	0	0	0	1	3	144	0	1	0	0	0	0
hns	89108083	b1237	JW1225	ECK1232	annotated	1	1	1	1	1	1	1	1	1	1	1	1	1	1	1	1	29	1	0	1	0	0	0	0	0	0	0	0	0	0	0	0	0	0	0	0	0	31	0	0	0	0	0	0
hofB	89106988	b0107	JW0103	ECK0106	annotated	1	1	1	1	1	1	1	1	1	1	0	1	0	0	0	0	36	8	1	0	4	0	23	0	0	0	0	0	0	0	2	9	0	0	0	0	5	88	0	5	3	7	0	1
hofC	89106987	b0106	JW0102	ECK0105	annotated	1	1	1	1	0	1	1	1	1	1	1	0	1	1	1	1	40	9	1	2	1	0	17	0	0	0	0	0	1	10	0	1	0	0	0	0	0	82	0	2	4	4	0	0
hofM	89110615	b3395	JW5693	ECK3382	annotated	1	1	1	1	1	1	1	1	1	1	1	1	1	1	1	1	10	0	0	0	0	0	0	0	0	0	0	0	0	0	0	0	0	0	0	0	0	10	0	0	0	0	0	0
hofN	89110616	b3394	JW3357	ECK3381	annotated	1	1	1	1	1	1	1	1	1	1	1	1	1	1	1	0	5	0	0	0	0	0	0	0	0	0	0	0	0	0	0	0	0	0	0	0	0	5	0	0	0	0	0	0
hofO	89110617	b3393	JW3356	ECK3380	annotated	1	1	1	1	1	1	1	1	1	1	1	1	1	1	1	1	5	0	0	0	0	0	0	0	0	0	0	0	0	0	0	0	0	0	0	0	0	5	0	0	0	0	0	0
hofP	89110618	b3392	JW5694	ECK3379	annotated	1	0	1	1	1	0	1	1	1	1	1	1	0	0	1	1	5	0	0	0	0	0	0	0	0	0	0	0	0	0	0	0	0	0	0	0	0	5	0	0	0	0	0	0
hofQ	89110619	b3391	JW3354	ECK3378	annotated	1	1	1	1	1	1	1	1	1	1	1	0	1	1	1	1	68	32	18	17	0	0	0	0	0	2	3	0	3	5	0	0	1	0	4	1	0	154	0	1	0	0	0	0
hokA	89110457	b4455	JW3526	ECK3544	annotated	1	0	0	1	1	1	0	1	1	1	1	1	0	0	0	1	4	0	0	0	0	0	0	0	0	0	0	0	0	0	0	0	0	0	0	0	0	4	0	0	0	0	0	0
hokB	89108263	b4428	JW5225	ECK1412	annotated	0	1	0	1	0	0	1	1	1	1	0	0	0	0	0	0	4	0	0	0	0	0	0	0	0	0	0	0	0	0	0	0	0	0	0	0	0	4	0	0	0	0	0	0
hokD	89108404	b1562	JW1554	ECK1556	annotated	0	0	0	1	0	0	1	1	0	1	1	1	0	0	0	1	1	0	0	0	0	0	0	0	0	0	0	0	0	0	0	0	0	0	0	0	0	1	0	0	0	0	0	0
hokE	89107447	b4415	JW5084	ECK0574	annotated	1	0	0	1	0	1	1	1	1	1	0	0	0	1	0	0	2	0	0	0	0	0	0	0	0	0	0	0	0	0	0	0	0	0	0	0	0	2	0	0	0	0	0	0
holA	89107509	b0640	JW0635	ECK0633	annotated	1	1	1	1	1	1	1	1	1	1	1	1	1	1	1	1	80	32	0	2	0	0	3	0	0	1	0	0	0	0	0	1	0	0	0	0	0	119	0	1	0	0	0	0
holB	89107945	b1099	JW1085	ECK1085	annotated	1	1	1	1	1	1	1	1	1	1	1	1	1	1	1	1	77	30	30	5	2	0	29	0	0	2	1	1	4	1	2	26	1	0	0	1	0	212	0	0	7	6	0	0
holC	89110975	b4259	JW4216	ECK4252	annotated	1	1	1	1	1	1	1	1	1	1	1	1	1	1	1	1	66	10	0	2	0	0	0	0	0	0	0	0	0	0	0	0	0	0	0	0	0	78	0	0	0	0	0	0
holD	89111079	b4372	JW4334	ECK4363	annotated	1	0	1	1	1	1	1	1	1	1	1	1	1	1	1	1	25	0	0	0	0	0	0	0	0	0	0	0	0	0	0	0	0	0	0	0	0	25	0	0	0	0	0	0
holE	89108682	b1842	JW1831	ECK1843	annotated	1	0	1	1	1	1	1	1	1	1	1	1	1	1	1	1	12	0	0	0	0	0	0	0	0	0	0	0	0	0	0	0	0	0	0	0	0	12	0	0	0	0	0	0
hpf	89109966	b3203	JW3170	ECK3192	annotated	1	1	1	1	1	1	1	1	1	1	0	1	1	1	1	1	65	31	26	14	0	1	63	0	2	3	0	1	4	24	4	8	1	2	1	0	0	250	0	1	2	1	0	0
hpt	89107006	b0125	JW5009	ECK0124	annotated	1	1	1	1	1	1	1	1	1	1	1	1	1	1	1	1	68	16	23	16	0	1	77	1	2	3	3	1	9	1	5	37	0	2	5	1	0	271	0	1	14	8	1	2
hrpA	89108258	b1413	JW5905	ECK1406	annotated	1	1	1	1	1	1	1	1	1	1	1	1	1	1	1	1	68	32	0	6	0	0	0	0	0	0	0	0	0	0	0	29	0	3	0	1	0	139	0	0	2	0	0	0
hrpB	89107029	b0148	JW0144	ECK0147	annotated	1	1	1	1	1	1	1	1	1	1	1	0	1	1	1	1	49	0	42	13	1	0	1	0	0	2	0	1	2	7	0	15	0	0	0	1	0	134	0	0	2	0	1	0
hscA	89109332	b2526	JW2510	ECK2523	annotated	1	1	1	1	1	1	1	1	1	1	1	1	1	1	1	1	56	29	6	4	0	0	0	0	0	0	0	0	0	0	0	0	0	0	0	0	0	95	0	4	16	23	1	2
hscB	89109333	b2527	JW2511	ECK2524	annotated	1	1	1	1	1	1	1	1	1	1	1	1	1	1	1	1	57	29	10	4	0	0	0	0	0	0	0	0	0	0	0	0	0	0	0	0	0	100	0	0	0	0	0	0
hscC	89107519	b0650	JW0645	ECK0643	annotated	1	0	1	1	1	0	1	1	1	0	1	0	0	0	1	1	11	4	1	0	0	0	2	0	0	0	0	0	0	0	0	0	0	0	0	1	1	20	0	3	13	24	2	1
hsdM	89111058	b4349	JW4312	ECK4339	annotated	1	1	1	0	1	0	1	1	1	1	1	0	1	0	1	0	44	21	19	8	10	0	40	0	2	0	3	0	7	7	3	16	0	3	3	1	18	205	0	1	4	8	0	1
hsdR	89111059	b4350	JW4313	ECK4340	annotated	1	1	1	0	0	0	1	1	0	1	1	0	1	0	1	0	18	10	10	4	2	0	9	0	1	0	2	0	2	5	2	4	0	1	0	1	5	76	1	2	3	4	0	0
hsdS	89111057	b4348	JW4311	ECK4338	annotated	0	1	0	0	0	0	1	1	1	1	0	0	0	0	0	0	25	8	7	4	1	0	8	0	0	0	2	1	2	6	1	7	0	1	0	1	7	81	0	1	0	1	0	0
hslJ	89108226	b1379	JW1374	ECK1376	annotated	1	1	1	1	1	1	1	1	1	1	1	0	0	0	1	1	17	0	0	0	0	0	0	0	0	0	0	0	0	0	1	0	0	0	0	0	0	18	0	0	0	0	0	0
hslO	89110609	b3401	JW5692	ECK3388	annotated	1	1	1	1	1	1	1	1	1	1	1	1	1	1	1	1	67	28	49	11	0	1	62	1	1	3	0	0	0	23	0	0	0	3	3	0	0	252	0	0	1	5	0	0
hslR	89110610	b3400	JW3363	ECK3387	annotated	1	1	1	1	1	1	1	1	1	1	1	1	1	1	1	1	68	28	33	1	0	0	6	0	0	0	0	1	8	0	0	21	0	0	0	0	0	166	0	0	0	0	1	1
hslU	89110098	b3931	JW3902	ECK3923	annotated	1	1	1	1	1	1	1	1	1	1	1	1	1	1	1	1	73	27	61	11	11	0	37	1	2	1	5	1	2	0	0	0	0	4	5	0	0	241	0	2	11	9	0	1
hslV	89110097	b3932	JW3903	ECK3924	annotated	1	1	1	1	1	1	1	1	1	1	1	1	1	1	1	1	73	27	61	11	12	0	37	1	2	1	5	1	2	0	0	2	0	4	5	0	0	244	0	1	2	0	0	0
hspQ	89107816	b0966	JW5970	ECK0957	annotated	1	1	1	1	1	1	1	1	1	1	1	1	1	1	1	1	19	0	12	0	0	0	0	0	0	0	0	0	0	0	0	0	0	0	0	0	0	31	0	0	0	0	0	0
hsrA	89110253	b3754	JW3733	ECK3748	annotated	1	1	1	1	1	1	1	1	1	1	1	1	1	1	1	1	33	19	29	2	1	0	20	0	0	1	0	0	1	3	2	21	0	0	0	0	2	134	0	0	12	5	0	1
htgA	89106896	b0012	JW5001	ECK0012	annotated	0	0	0	1	0	0	1	1	0	1	0	0	0	1	0	0	0	0	0	0	0	0	0	0	0	0	0	0	0	0	0	0	0	0	0	0	0	0	0	0	0	0	0	0
htpG	89107342	b0473	JW0462	ECK0467	annotated	1	1	1	1	1	1	1	1	1	1	1	1	1	1	0	1	77	30	36	12	12	1	21	0	0	0	5	0	10	24	4	18	1	5	1	0	0	257	0	1	9	6	0	0
htpX	89108669	b1829	JW1818	ECK1828	annotated	1	1	1	1	1	1	1	1	1	1	1	1	1	1	1	1	77	31	34	17	11	1	36	1	0	0	3	1	4	5	4	30	1	2	2	0	44	304	0	1	2	1	0	0
htrC	89110050	b3989	JW3952	ECK3980	annotated	0	0	0	1	1	1	1	1	0	0	1	0	0	0	0	0	1	1	1	0	0	0	0	0	0	0	0	0	0	0	0	0	0	0	0	0	0	3	0	0	0	0	0	0
htrE	89107020	b0139	JW0135	ECK0138	annotated	1	1	1	1	1	0	1	1	1	1	0	0	0	0	0	0	11	8	0	0	0	0	0	0	0	0	0	0	0	0	0	0	0	0	0	0	0	19	0	0	0	0	0	0
htrG	89109825	b3055	JW3027	ECK3045	annotated	1	1	1	1	1	1	1	1	1	1	1	1	1	1	1	1	54	2	0	3	0	0	0	0	0	0	0	0	0	0	0	0	0	0	0	0	0	59	0	0	0	0	0	0
htrL	89110393	b3618	JW5644	ECK3608	annotated	0	0	0	1	0	0	1	1	0	0	0	0	1	0	1	0	1	0	0	0	0	0	0	0	0	0	0	0	0	0	0	0	0	0	0	0	0	1	0	0	0	0	0	0
hupA	89110038	b4000	JW3964	ECK3992	annotated	1	1	1	1	1	1	1	1	1	1	1	1	1	1	1	1	32	4	12	2	2	0	26	0	1	1	0	0	3	16	3	10	0	0	2	0	0	114	0	2	3	2	0	1
hupB	89107310	b0440	JW0430	ECK0434	annotated	1	1	1	1	1	1	1	1	1	1	1	1	1	1	1	1	66	29	26	13	7	1	49	0	2	2	5	0	9	9	1	12	0	0	3	0	0	234	0	2	3	2	0	1
hyaA	89107821	b0972	JW0954	ECK0963	annotated	1	1	1	1	1	1	1	1	1	1	1	1	1	1	1	1	12	8	14	3	12	0	7	1	0	0	2	0	2	2	3	6	0	0	0	0	4	76	0	0	0	1	0	0
hyaB	89107822	b0973	JW0955	ECK0964	annotated	1	1	1	1	1	1	1	1	1	1	1	1	1	1	1	1	4	8	13	6	8	0	3	1	0	0	3	0	2	0	2	8	0	0	0	0	11	69	0	0	1	2	0	0
hyaC	89107823	b0974	JW0956	ECK0965	annotated	1	1	1	1	1	1	1	1	1	1	1	1	1	1	1	0	14	11	13	5	11	0	3	1	0	0	3	0	2	0	2	2	0	0	0	0	0	67	0	0	0	0	0	0
hyaD	89107824	b0975	JW0957	ECK0966	annotated	1	1	1	1	1	1	1	1	1	1	1	1	1	1	1	1	5	8	13	7	3	0	2	0	0	0	2	0	1	0	2	4	0	0	0	0	14	61	0	1	0	0	0	0
hyaE	89107825	b0976	JW0958	ECK0967	annotated	1	1	1	1	1	1	1	1	1	1	1	1	1	1	1	1	3	7	2	0	0	0	0	0	0	0	0	0	0	0	0	0	0	0	0	0	0	12	0	0	0	0	0	0
hyaF	89107826	b0977	JW0959	ECK0968	annotated	1	1	1	1	1	1	1	1	1	1	1	0	1	1	1	1	4	7	13	0	0	0	0	1	0	0	0	0	0	0	0	0	0	0	0	0	0	25	0	0	0	0	0	0
hybA	89109771	b2996	JW2964	ECK2990	annotated	1	1	1	1	1	1	1	1	1	1	1	1	1	1	1	1	8	2	1	9	2	0	6	0	0	0	0	1	0	0	1	0	0	0	0	0	1	31	0	0	2	3	1	4
hybB	89109770	b2995	JW5494	ECK2989	annotated	1	1	1	1	1	1	1	1	1	1	1	1	1	1	1	1	8	2	1	8	0	0	6	0	0	0	0	1	0	0	1	0	0	0	0	0	0	27	0	0	0	0	0	0
hybC	89109769	b2994	JW2962	ECK2988	annotated	1	1	1	1	1	1	1	1	1	1	1	1	1	1	1	1	19	3	2	8	6	0	5	0	0	0	1	1	0	6	2	4	0	0	0	0	16	73	0	0	2	3	0	0
hybD	89109768	b2993	JW2961	ECK2987	annotated	1	1	1	1	1	1	1	1	1	1	1	1	1	1	1	1	17	2	1	7	12	0	3	1	0	0	1	1	1	2	1	9	0	0	0	0	9	67	0	1	0	0	0	0
hybE	89109767	b2992	JW2960	ECK2986	annotated	1	1	1	1	1	1	1	1	1	1	1	1	1	1	1	1	9	4	12	0	0	0	0	0	0	0	0	0	0	0	0	0	0	0	0	0	0	25	0	0	0	0	0	0
hybF	89109766	b2991	JW5493	ECK2985	annotated	1	1	1	1	1	1	1	1	1	1	1	1	1	1	1	1	20	12	15	9	7	0	9	1	1	0	2	0	0	5	2	9	0	1	0	0	12	105	0	0	0	1	0	0
hybG	89109765	b2990	JW2958	ECK2984	annotated	1	0	1	1	1	1	1	1	1	1	1	1	1	1	1	1	16	6	11	2	4	0	3	0	1	0	1	1	1	6	0	11	0	0	0	0	3	66	0	0	2	0	1	0
hybO	89109772	b2997	JW2965	ECK2991	annotated	1	1	1	1	1	1	1	1	1	1	1	1	1	1	1	1	9	3	1	9	1	0	2	0	0	0	0	1	0	0	4	9	0	0	0	0	6	45	0	0	0	1	0	0
hycA	89109512	b2725	JW2695	ECK2720	annotated	1	1	1	1	1	1	1	1	1	1	0	1	1	1	1	1	6	0	0	0	0	0	0	0	0	0	0	0	0	0	0	0	0	0	0	0	0	6	0	0	0	0	0	0
hycB	89109511	b2724	JW2694	ECK2719	annotated	1	1	1	1	1	1	1	1	1	1	0	1	1	1	1	1	8	0	2	1	4	0	0	0	0	0	0	0	1	0	0	0	0	0	0	0	0	16	1	0	2	4	0	1
hycC	89109510	b2723	JW2693	ECK2718	annotated	1	1	1	1	1	1	1	1	1	1	1	0	1	1	1	1	7	0	1	0	0	0	0	0	0	0	0	0	0	0	0	0	0	0	1	0	0	9	2	5	5	4	1	0
hycD	89109509	b2722	JW2692	ECK2717	annotated	1	1	1	1	1	1	1	1	1	1	1	1	1	1	1	1	7	7	10	6	5	0	6	0	1	0	0	0	0	0	1	5	0	0	1	0	17	66	0	2	3	2	0	0
hycE	89109508	b2721	JW2691	ECK2716	annotated	1	1	1	1	1	1	1	1	1	1	1	1	1	1	1	1	9	7	10	6	5	0	7	0	1	0	0	0	0	0	1	2	0	0	0	0	18	66	4	4	4	3	1	3
hycF	89109507	b2720	JW2690	ECK2715	annotated	1	1	1	1	1	1	1	1	1	1	1	1	0	0	1	1	19	4	4	6	5	0	6	0	1	0	0	0	0	15	0	0	0	0	1	0	14	75	0	3	0	0	0	1
hycG	89109506	b2719	JW2689	ECK2714	annotated	1	1	1	1	1	1	1	1	1	1	1	0	0	0	1	1	8	7	12	6	5	0	7	0	1	0	0	0	0	0	1	5	0	0	0	0	22	74	3	3	2	2	1	1
hycH	89109505	b2718	JW2688	ECK2713	annotated	1	1	1	1	1	1	1	1	1	1	1	1	0	0	1	1	7	0	1	0	0	0	2	0	0	0	0	0	0	0	0	0	0	0	0	0	0	10	0	0	0	0	0	0
hycI	89109504	b2717	JW2687	ECK2712	annotated	1	1	1	1	1	1	1	1	1	1	1	1	0	0	1	1	9	0	2	2	4	0	2	0	0	0	0	0	0	0	1	0	0	0	0	0	16	36	0	0	2	0	0	0
hydN	89109500	b2713	JW2683	ECK2708	annotated	1	1	1	1	1	1	1	1	1	1	1	0	1	1	1	1	8	0	1	0	0	0	2	0	0	0	0	1	0	0	1	0	0	0	0	0	2	15	1	1	6	5	1	2
hyfA	89109287	b2481	JW2466	ECK2477	annotated	0	0	0	1	1	1	1	1	1	0	0	1	1	1	1	1	4	1	3	0	0	0	2	0	0	0	0	0	0	0	0	0	0	0	0	0	1	11	1	0	2	5	0	1
hyfB	89109288	b2482	JW2467	ECK2478	annotated	0	0	0	1	0	0	1	1	1	0	0	1	0	0	0	1	13	7	16	9	6	0	9	0	0	0	0	0	0	0	1	10	0	0	4	1	29	105	5	8	7	6	1	0
hyfC	89109289	b2483	JW2468	ECK2479	annotated	0	0	0	1	1	1	1	1	1	0	1	1	1	1	1	1	5	0	3	6	2	0	6	0	1	0	0	0	0	0	0	0	0	1	2	0	11	37	0	3	3	2	0	0
hyfD	89109290	b2484	JW2469	ECK2480	annotated	0	0	0	1	0	0	1	1	1	0	0	0	1	1	1	1	7	3	11	3	0	0	5	0	0	1	0	0	0	0	2	4	0	0	0	0	6	42	5	8	6	5	1	0
hyfE	89109291	b2485	JW2470	ECK2481	annotated	0	0	0	1	1	1	1	1	1	0	1	1	1	1	1	1	4	7	9	6	4	0	3	0	0	0	0	0	0	0	0	4	0	0	0	0	2	39	0	1	0	1	0	0
hyfF	89109292	b2486	JW2471	ECK2482	annotated	0	0	0	1	0	1	1	1	1	0	1	1	1	1	1	1	10	7	18	8	4	0	6	0	0	0	0	0	0	0	1	5	0	0	1	1	22	83	4	8	6	5	1	0
hyfG	89109293	b2487	JW2472	ECK2483	annotated	0	0	0	1	1	1	1	1	1	0	1	1	0	0	0	1	2	0	2	0	0	0	0	0	0	0	0	0	0	0	0	1	0	0	0	0	4	9	4	4	4	3	1	3
hyfH	89109294	b2488	JW2473	ECK2484	annotated	0	0	0	1	1	1	1	1	1	0	1	0	1	1	1	1	12	0	1	3	2	0	7	0	1	0	0	0	0	3	0	0	0	0	0	0	20	49	3	3	0	0	0	0
hyfI	89109295	b2489	JW5805	ECK2485	annotated	0	0	0	1	1	1	1	1	1	0	1	1	1	1	1	1	3	1	2	3	1	0	1	0	0	0	0	0	0	0	0	2	0	0	0	0	3	16	1	3	2	2	1	1
hyfJ	89109296	b2490	JW2475	ECK2486	annotated	0	0	0	1	1	1	1	1	1	0	1	1	1	1	1	1	3	0	0	0	0	0	0	0	0	0	0	0	0	0	0	0	0	0	0	0	0	3	0	0	0	0	0	0
hyfR	89109297	b2491	JW2476	ECK2487	annotated	0	0	0	1	1	1	1	1	1	0	0	0	1	0	1	1	31	6	4	7	0	0	7	1	1	0	0	0	0	0	0	0	0	4	0	0	0	61	0	18	2	4	5	1
hyi	89107376	b0508	JW0496	ECK0501	annotated	1	1	1	1	1	1	1	1	1	1	0	0	0	1	0	1	17	19	18	0	0	0	3	0	0	1	0	1	2	1	1	14	0	0	0	1	0	78	0	0	0	0	0	0
hypA	89109513	b2726	JW2696	ECK2721	annotated	1	1	1	1	1	1	1	1	1	1	1	1	1	1	1	1	10	0	0	1	1	0	0	0	0	1	2	1	2	5	3	2	0	0	0	0	4	32	0	0	0	0	0	0
hypB	89109514	b2727	JW2697	ECK2722	annotated	1	1	1	1	1	1	1	1	1	1	1	1	1	1	1	1	38	19	28	13	12	0	18	1	1	1	4	1	2	14	5	18	0	1	0	0	20	196	0	1	1	3	0	0
hypC	89109515	b2728	JW2698	ECK2723	annotated	1	1	1	1	1	1	1	1	1	1	1	1	1	1	1	1	12	2	3	8	7	0	5	0	0	0	1	0	1	0	4	0	0	0	0	0	15	58	0	0	2	0	1	0
hypD	89109516	b2729	JW2699	ECK2724	annotated	1	1	1	1	1	1	1	1	1	1	1	1	1	1	1	1	27	12	15	13	12	0	12	1	1	0	4	1	2	7	4	12	0	0	0	0	29	152	0	0	5	5	0	0
hypE	89109517	b2730	JW2700	ECK2725	annotated	1	1	1	1	1	1	1	1	1	1	1	1	1	1	1	1	27	12	15	13	12	0	18	1	1	0	4	1	2	7	4	11	0	0	0	0	41	169	0	0	3	6	0	0
hypF	89109499	b2712	JW5433	ECK2707	annotated	1	1	1	1	1	1	1	1	1	1	1	1	1	1	1	1	27	12	15	13	11	0	13	1	1	0	4	1	2	7	4	11	0	0	0	0	29	151	0	0	5	7	1	0
hyuA	89109653	b2873	JW2841	ECK2869	annotated	1	1	1	1	1	1	1	1	1	1	1	0	0	0	0	0	9	13	22	2	0	0	14	0	0	0	0	1	0	2	0	11	0	0	3	0	10	87	1	1	13	10	0	0
iaaA	89107679	b0828	JW0812	ECK0818	annotated	1	1	1	1	1	1	0	1	1	1	1	1	1	1	1	1	29	18	13	6	1	0	5	0	0	0	0	1	6	9	4	3	0	0	0	1	24	120	0	0	3	0	0	0
iadA	89111040	b4328	JW4291	ECK4319	annotated	1	1	1	0	1	1	1	1	1	1	1	0	1	1	1	0	9	0	0	0	2	0	9	0	1	0	0	0	0	0	0	0	0	0	4	0	0	25	0	0	5	1	0	0
iap	89109540	b2753	JW2723	ECK2748	annotated	1	1	1	1	1	1	1	1	1	1	1	1	1	1	1	1	15	2	2	1	0	0	2	0	0	0	0	0	1	0	0	0	0	0	0	0	0	23	0	0	0	0	0	0
ibpA	89110326	b3687	JW3664	ECK3679	annotated	1	1	1	1	1	1	1	1	1	1	1	1	1	1	1	1	47	3	50	0	1	0	0	0	0	0	0	0	1	0	3	0	0	1	0	0	0	106	0	0	0	0	0	0
ibpB	89110327	b3686	JW3663	ECK3678	annotated	1	1	1	1	1	1	1	1	1	1	1	1	1	1	1	1	13	1	1	0	0	0	0	0	0	0	3	0	0	0	0	0	0	0	0	0	0	18	0	0	0	0	0	0
icd	89107982	b1136	JW1122	ECK1122	annotated	1	1	1	1	1	1	1	1	1	1	1	1	1	1	1	1	37	28	18	11	2	0	35	1	2	3	0	1	5	23	5	1	1	2	1	0	21	197	0	3	7	4	2	0
iclR	89110739	b4018	JW3978	ECK4010	annotated	1	1	1	1	1	1	1	1	1	1	1	1	1	1	1	1	21	8	19	2	0	0	3	1	0	1	0	1	0	0	0	24	0	0	0	0	1	81	0	0	5	1	0	0
idi	89109668	b2889	JW2857	ECK2884	annotated	1	1	1	1	1	1	1	1	1	1	1	1	1	1	1	1	11	1	8	1	0	0	5	0	0	0	1	0	8	0	0	21	0	0	0	0	5	61	0	0	0	2	0	0
idnD	89110983	b4267	JW4224	ECK4260	annotated	1	1	1	1	0	1	0	0	1	1	0	0	0	0	0	1	6	5	14	0	0	0	1	0	0	0	0	0	0	0	0	8	0	0	0	0	3	37	0	4	9	18	1	0
idnK	89110984	b4268	JW4225	ECK4261	annotated	0	1	1	1	0	1	0	0	1	1	0	0	0	0	0	1	28	9	10	2	0	0	0	0	0	0	0	0	0	2	1	19	0	0	0	0	0	71	0	1	0	0	0	0
idnO	89110982	b4266	JW4223	ECK4259	annotated	1	1	1	1	0	1	0	0	1	1	0	0	0	0	0	1	13	16	28	2	0	0	21	0	0	3	0	0	4	1	0	12	0	0	2	1	3	106	1	6	22	37	3	4
idnR	89110980	b4264	JW4221	ECK4257	annotated	1	1	1	1	0	1	0	0	1	1	0	0	0	0	0	1	6	5	2	0	0	0	0	0	0	0	0	0	0	0	0	0	0	0	0	0	0	13	0	0	38	29	0	0
idnT	89110981	b4265	JW4222	ECK4258	annotated	1	1	1	1	0	1	0	0	1	1	0	0	0	0	0	1	3	0	1	0	0	0	8	0	0	0	0	0	2	0	0	5	0	0	0	1	1	21	0	0	2	2	0	0
ihfA	89108552	b1712	JW1702	ECK1710	annotated	1	0	1	1	1	1	1	1	1	1	1	1	1	1	1	1	74	32	56	15	1	1	2	0	0	2	0	1	1	0	0	16	1	1	0	0	3	206	0	2	3	2	0	1
ihfB	89107762	b0912	JW0895	ECK0903	annotated	1	0	1	1	1	1	1	1	1	1	1	1	1	1	1	1	73	32	50	10	1	0	2	1	0	0	3	1	2	1	0	6	6	2	1	1	0	192	0	2	2	1	0	1
ileS	89106910	b0026	JW0024	ECK0027	annotated	1	1	1	1	1	1	1	1	1	1	1	1	1	1	1	1	82	32	63	17	11	1	78	1	2	3	5	1	10	24	5	37	7	5	5	1	46	436	1	2	32	31	1	2
ilvA	89110244	b3772	JW3745	ECK3764	annotated	1	1	1	1	1	1	1	1	1	1	1	1	1	1	1	1	65	32	22	2	6	0	27	1	0	3	0	0	5	19	2	21	0	0	1	1	15	222	1	1	6	7	1	0
ilvB	89110341	b3671	JW3646	ECK3662	annotated	1	1	1	1	1	1	1	1	1	1	1	1	1	1	1	1	46	3	1	4	0	0	16	0	0	1	0	0	1	0	0	0	0	2	0	1	0	75	1	2	10	23	1	2
ilvC	89110242	b3774	JW3747	ECK3766	annotated	1	1	1	1	1	1	1	1	1	1	1	1	1	1	1	1	75	32	51	14	12	0	43	1	2	3	5	1	10	24	5	37	0	2	2	1	36	356	1	1	6	4	0	1
ilvD	89110245	b3771	JW5605	ECK3763	annotated	1	1	1	0	1	1	1	1	1	1	1	1	1	1	1	1	74	32	48	14	11	0	44	1	2	3	5	1	10	24	5	36	0	2	2	1	37	352	1	1	7	13	3	3
ilvE	89110246	b3770	JW5606	ECK3762	annotated	1	1	1	1	1	1	1	1	1	1	1	1	1	1	1	1	73	32	55	17	12	0	58	1	2	3	5	1	11	24	5	37	0	2	3	1	27	369	0	2	7	6	0	0
ilvH	89106962	b0078	JW0077	ECK0080	annotated	1	1	1	0	1	1	1	1	1	1	1	1	1	1	1	1	65	32	45	14	11	0	37	1	2	3	5	1	8	24	5	35	0	2	2	1	22	315	1	1	6	4	1	0
ilvI	89106961	b0077	JW0076	ECK0079	annotated	1	1	1	0	1	1	1	1	1	1	1	1	1	1	1	1	67	32	47	14	11	0	47	1	2	2	5	1	9	24	5	36	0	0	2	0	38	343	1	2	9	25	1	2
ilvL	89110248	b3766	JW3739	ECK3759	annotated	0	0	0	0	0	0	0	0	0	0	0	0	0	0	0	0	0	0	0	0	0	0	0	0	0	0	0	0	0	0	0	0	0	0	0	0	0	0	0	0	0	0	0	0
ilvM	89110247	b3769	JW3742	ECK3761	annotated	0	1	1	1	1	1	1	1	1	1	1	1	1	1	1	1	37	0	0	0	0	0	0	0	0	0	0	0	0	0	0	0	0	0	0	0	0	37	0	0	0	0	0	0
ilvN	89110342	b3670	JW3645	ECK3661	annotated	1	1	1	1	1	1	1	1	1	1	1	1	1	1	1	1	8	3	0	2	0	0	2	0	0	0	0	0	0	0	0	0	0	0	0	0	0	15	0	1	5	1	0	0
ilvY	89110243	b3773	JW3746	ECK3765	annotated	1	1	1	1	1	1	1	1	1	1	1	1	1	1	1	1	43	4	1	2	0	0	2	0	0	0	0	0	0	0	0	0	0	0	0	0	0	52	0	0	16	28	2	0
imp	89106938	b0054	JW0053	ECK0055	annotated	1	1	1	1	1	1	1	1	1	1	1	1	1	1	1	1	76	32	31	7	2	0	0	0	0	0	0	0	0	0	0	0	0	0	0	0	0	148	0	0	0	0	0	0
inaA	89109054	b2237	JW2231	ECK2229	annotated	1	1	1	1	1	1	1	1	1	1	0	1	1	1	1	1	10	3	0	0	0	0	0	0	0	0	0	0	0	0	0	0	0	0	0	0	0	13	0	0	0	0	0	0
infA	89107734	b0884	JW0867	ECK0875	annotated	1	0	1	1	1	1	1	1	1	1	1	1	1	1	1	1	82	32	63	16	12	1	76	1	2	3	5	1	10	23	5	37	7	5	5	1	0	387	0	1	4	3	1	3
infB	89109933	b3168	JW3137	ECK3157	annotated	1	1	1	1	1	1	1	1	1	1	1	1	1	1	1	1	82	32	63	17	12	1	78	1	2	3	5	1	11	24	5	37	7	5	5	1	44	436	0	3	21	28	0	2
infC	89108558	b1718	JW5829	ECK1716	annotated	1	0	1	0	1	1	1	1	1	1	1	1	1	1	1	1	78	31	62	17	12	1	77	1	2	3	5	1	11	24	5	37	7	5	5	1	0	385	0	1	6	3	1	0
insA_v2	89107138	b0265	JW0257	ECK0023	annotated	1	1	0	1	0	0	0	0	0	1	0	1	0	0	0	0	3	0	0	0	0	0	0	0	0	0	0	0	0	0	0	0	0	0	0	0	1	4	0	0	0	0	0	0
insA_v3	89107149	b0275	JW0269	ECK0023	annotated	1	1	0	1	0	0	0	0	0	1	0	1	0	0	0	0	3	0	0	0	0	0	0	0	0	0	0	0	0	0	0	0	0	0	0	0	1	4	0	0	0	0	0	0
insA_v4	89107837	b4516	JW0971	ECK0023	annotated	1	1	0	1	0	0	0	0	0	1	0	1	0	0	0	0	3	0	0	0	0	0	0	0	0	0	0	0	0	0	0	0	0	0	0	0	1	4	0	0	0	0	0	0
insA_v6	89110568	b3444	JW3408	ECK0023	annotated	1	1	1	1	1	1	0	1	1	1	0	1	0	0	0	0	8	0	0	1	0	0	0	0	0	0	0	0	0	0	0	0	0	0	0	0	3	12	0	0	0	0	0	0
insA_v7	89111004	b4294	JW4254	ECK0023	annotated	0	0	0	1	1	1	1	0	0	0	0	1	1	0	1	1	2	0	0	0	0	0	0	0	0	0	0	0	0	0	0	0	0	0	0	0	0	2	0	0	0	0	0	0
insA	89106906	b0022	JW0021	ECK0023	annotated	1	1	1	1	1	1	0	1	1	1	0	1	0	0	0	0	8	0	0	1	0	0	0	0	0	0	0	0	1	0	0	0	0	0	0	0	3	13	0	0	0	0	0	0
insB_v2	89107137	b0264	JW0256	ECK0022	annotated	0	0	0	1	0	0	0	0	1	0	0	0	0	0	0	0	6	0	0	0	0	0	0	0	0	0	0	0	0	0	0	0	0	0	0	0	0	6	0	0	0	0	5	1
insB_v3	89107148	b0274	JW0268	ECK0022	annotated	0	0	0	1	0	0	0	0	1	0	0	0	0	0	0	0	6	0	0	0	0	0	0	0	0	0	0	0	0	0	0	0	0	0	0	0	0	6	0	0	0	0	5	1
insB_v4	89107838	b0988	JW0972	ECK0022	annotated	0	0	0	1	0	0	0	0	1	0	0	1	0	0	0	0	3	0	0	0	0	0	0	0	0	1	0	0	2	1	0	0	0	0	0	0	4	11	0	0	0	0	5	1
insB_v6	89110567	b3445	JW3409	ECK0022	annotated	1	1	1	1	1	1	1	1	1	1	1	0	1	1	1	1	6	0	0	1	0	0	0	0	0	0	0	0	0	1	0	0	0	0	0	0	0	8	0	0	0	0	5	1
insB	89106905	b0021	JW0020	ECK0022	annotated	1	1	1	1	1	1	1	1	1	1	1	0	1	1	1	1	6	0	0	1	0	0	0	0	0	0	0	0	0	1	0	0	0	0	0	0	0	8	0	0	0	0	5	1
insC_v10	89110987	b4272	JW4229	ECK0357	annotated	1	1	1	1	1	0	1	1	1	1	1	1	1	1	1	1	3	7	15	1	0	0	1	0	0	0	1	0	0	0	0	0	1	0	0	0	0	29	0	0	0	0	0	0
insC_v4	89108249	b1403	JW1400	ECK0357	annotated	1	1	1	1	1	0	1	1	1	1	1	1	1	1	1	1	3	7	15	1	0	0	1	0	0	0	1	0	0	0	0	0	1	0	0	0	0	29	0	0	0	0	0	0
insC_v5	89108817	b1997	JW1978	ECK0357	annotated	1	1	1	1	1	0	1	1	1	1	1	1	1	1	1	1	3	7	15	1	0	0	1	0	0	0	1	0	0	0	0	0	1	0	0	0	0	29	0	0	0	0	0	0
insC_v7	89109642	b2861	JW2829	ECK0357	annotated	1	1	1	1	1	0	1	1	1	1	1	1	1	1	1	1	3	7	15	1	0	0	1	0	0	0	1	0	0	0	0	0	1	0	0	0	0	29	0	0	0	0	0	0
insC_v8	89109814	b3044	JW3012	ECK0357	annotated	1	1	1	1	1	0	1	1	1	1	1	1	1	1	1	1	3	7	15	1	0	0	1	0	0	0	1	0	0	0	0	0	1	0	0	0	0	29	0	0	0	0	0	0
insC	89107231	b0360	JW0351	ECK0357	annotated	1	1	1	1	1	0	1	1	1	1	1	1	1	1	1	1	3	7	15	1	0	0	1	0	0	0	1	0	0	0	0	0	1	0	0	0	0	29	0	0	0	0	0	0
insD_v11	89110988	b4273	JW4230	ECK0358	annotated	1	1	1	1	1	0	1	1	1	1	1	1	1	1	1	1	4	5	13	3	0	0	1	0	0	0	0	0	0	0	0	1	0	0	0	0	0	27	0	0	1	1	0	0
insD_v4	89108248	b1402	JW1397	ECK0358	annotated	1	1	1	1	1	0	1	1	1	1	1	1	1	1	1	1	4	5	13	3	0	0	1	0	0	0	0	0	0	0	0	1	0	0	0	0	0	27	0	0	1	1	0	0
insD_v5	89108419	b1578	JW1570	ECK1572	annotated	0	0	0	0	0	0	0	0	0	0	0	0	0	0	0	0	0	0	1	0	0	0	0	0	0	0	1	0	0	0	0	0	0	0	0	0	0	2	0	0	1	0	0	0
insD_v6	89108816	b1996	JW1975	ECK0358	annotated	1	1	1	1	1	0	1	1	1	1	1	1	1	1	1	1	4	5	13	3	0	0	1	0	0	0	0	0	0	0	0	1	0	0	0	0	0	27	0	0	1	1	0	0
insD_v8	89109641	b2860	JW2826	ECK0358	annotated	1	1	1	1	1	0	1	1	1	1	1	1	1	1	1	1	4	5	13	3	0	0	1	0	0	0	0	0	0	0	0	1	0	0	0	0	0	27	0	0	1	1	0	0
insD_v9	89109815	b3045	JW3013	ECK0358	annotated	1	1	1	1	1	0	1	1	1	1	1	1	1	1	1	1	4	5	13	3	0	0	1	0	0	0	0	0	0	0	0	1	0	0	0	0	0	27	0	0	1	1	0	0
insD	89107232	b0361	JW0352	ECK0358	annotated	1	1	1	1	1	0	1	1	1	1	1	1	1	1	1	1	4	5	13	3	0	0	1	0	0	0	0	0	0	0	0	1	0	0	0	0	0	27	0	0	1	1	0	0
insE_v2	89107244	b0373	JW5050	ECK0298	annotated	1	0	1	1	1	1	0	0	1	1	0	1	1	1	1	1	9	1	0	0	0	0	0	0	0	0	0	0	0	0	0	0	0	0	0	0	0	10	0	0	0	0	0	0
insE_v3	89107405	b0540	JW5074	ECK0298	annotated	1	0	1	1	1	1	0	0	1	1	0	1	1	1	1	1	9	1	0	0	0	0	0	0	0	0	0	0	0	0	0	0	0	0	0	0	0	10	0	0	0	0	0	0
insE_v4	89107876	b1027	JW5144	ECK0298	annotated	1	0	1	1	1	1	0	0	1	1	0	1	1	1	1	1	9	1	0	0	0	0	0	0	0	0	0	0	0	0	0	0	0	0	0	0	0	10	0	0	0	0	0	0
insE_v5	89108905	b2088	JW5341	ECK0298	annotated	1	0	1	1	1	1	0	0	1	1	0	1	1	1	1	1	9	1	0	0	0	0	0	0	0	0	0	0	0	0	0	0	0	0	0	0	0	10	0	0	0	0	0	0
insE	89107173	b0298	JW5036	ECK0298	annotated	1	0	1	1	1	1	0	0	1	1	0	1	1	1	1	1	9	1	0	0	0	0	0	0	0	0	0	0	0	0	0	0	0	0	0	0	0	10	0	0	0	0	0	0
insF_v2	89107243	b0372	JW0363	ECK0299	annotated	1	1	1	1	1	1	1	1	1	1	1	1	1	1	1	1	40	20	25	7	1	0	20	0	0	2	2	1	4	3	0	20	0	1	0	1	0	147	0	0	30	20	3	0
insF_v3	89107406	b0541	JW0529	ECK0299	annotated	1	1	1	1	1	1	1	1	1	1	1	1	1	1	1	1	40	20	25	7	1	0	20	0	0	2	2	1	4	3	0	20	0	1	0	1	0	147	0	0	30	20	3	0
insF_v4	89107875	b1026	JW1012	ECK0299	annotated	1	1	1	1	1	1	1	1	1	1	1	1	1	1	1	1	40	20	25	7	1	0	20	0	0	2	2	1	4	3	0	20	0	1	0	1	0	147	0	0	30	20	3	0
insF_v5	89108906	b2089	JW2073	ECK0299	annotated	1	1	1	1	1	1	1	1	1	1	1	1	1	1	1	1	40	20	25	7	1	0	20	0	0	2	2	1	4	3	0	20	0	1	0	1	0	147	0	0	30	20	3	0
insF	89107174	b0299	JW0293	ECK0299	annotated	1	1	1	1	1	1	1	1	1	1	1	1	1	1	1	1	40	20	25	7	1	0	20	0	0	2	2	1	4	3	0	20	0	1	0	1	0	147	0	0	30	20	3	0
insG	89110991	b4278	JW5767	ECK4268	annotated	1	1	1	1	0	0	0	0	1	1	1	1	1	1	1	1	11	3	0	1	0	0	1	0	0	0	0	0	0	1	0	6	0	0	0	1	0	24	2	0	0	0	0	1
insH_v11	89109008	b2192	JW2179	ECK0261	annotated	0	0	0	1	0	0	0	0	0	0	0	0	0	0	0	0	5	8	5	1	0	0	0	0	1	0	0	0	1	0	0	0	0	0	0	0	0	21	3	0	1	2	1	0
insH_v12	89109757	b2982	JW2949	ECK0261	annotated	0	0	0	1	0	0	0	0	0	0	0	0	0	0	0	0	5	8	5	1	0	0	0	0	1	0	0	0	1	0	0	0	0	0	0	0	0	21	3	0	1	2	1	0
insH_v14	89109980	b3218	JW3185	ECK0261	annotated	0	0	0	1	0	0	0	0	0	0	0	0	0	0	0	0	5	8	5	1	0	0	0	0	1	0	0	0	1	0	0	0	0	0	0	0	0	21	3	0	1	2	1	0
insH_v17	89110508	b3505	JW3472	ECK0261	annotated	0	0	0	1	0	0	0	0	0	0	0	0	0	0	0	0	5	8	5	1	0	0	0	0	1	0	0	0	1	0	0	0	0	0	0	0	0	21	3	0	1	2	1	0
insH_v2	89107418	b0552	JW0540	ECK0261	annotated	0	0	0	1	0	0	0	0	0	0	0	0	0	0	0	0	5	8	5	1	0	0	0	0	1	0	0	0	1	0	0	0	0	0	0	0	0	21	3	0	1	2	1	0
insH_v4	89107525	b0656	JW0652	ECK0261	annotated	0	0	0	1	0	0	0	0	0	0	0	0	0	0	0	0	5	8	5	1	0	0	0	0	1	0	0	0	1	0	0	0	0	0	0	0	0	21	3	0	1	2	1	0
insH_v5	89108179	b1331	JW1324	ECK0261	annotated	0	0	0	1	0	0	0	0	0	0	0	0	0	0	0	0	5	8	5	1	0	0	0	0	1	0	0	0	1	0	0	0	0	0	0	0	0	21	3	0	1	2	1	0
insH_v6	89108217	b1370	JW1363	ECK0261	annotated	0	1	0	1	0	0	0	0	1	0	0	0	0	0	0	0	6	8	4	1	1	0	1	0	0	0	0	0	0	0	0	0	0	0	0	0	2	23	3	0	1	2	1	0
insH_v8	89108815	b1994	JW1972	ECK0261	annotated	0	0	0	1	0	0	0	0	0	0	0	0	0	0	0	0	12	11	5	0	0	0	2	0	1	0	0	0	1	0	0	1	0	0	0	0	1	34	3	0	1	2	1	0
insH_v9	89108851	b2030	JW2014	ECK0261	annotated	0	0	0	1	0	0	0	0	0	0	0	0	0	0	0	0	5	8	5	1	0	0	0	0	1	0	0	0	1	0	0	0	0	0	0	0	0	21	3	0	1	2	1	0
insH	89107132	b0259	JW0250	ECK0261	annotated	0	0	0	1	0	0	0	0	0	0	0	0	0	0	0	0	5	8	5	1	0	0	0	0	1	0	0	0	1	0	0	0	0	0	0	0	0	21	3	0	1	2	1	0
insI_v2	89108250	b1404	JW1401	ECK0258	annotated	0	0	1	1	1	0	0	1	0	0	0	0	0	0	0	0	12	5	9	1	0	0	20	0	0	0	0	0	0	2	0	7	0	1	0	0	0	57	0	0	6	6	1	3
insI_v3	89110995	b4284	JW4244	ECK0258	annotated	0	0	1	1	1	0	0	1	0	0	0	0	0	0	0	0	12	5	9	1	0	0	20	0	0	0	0	0	0	2	0	7	0	1	0	0	0	57	0	0	6	6	1	3
insI	89107129	b0256	JW0246	ECK0258	annotated	0	0	0	1	1	0	0	1	0	0	0	0	0	0	0	0	17	17	8	0	0	0	22	0	0	0	0	0	0	2	0	13	0	0	0	1	0	80	0	0	6	6	1	3
insJ	89110456	b3557	JW3527	ECK3545	annotated	1	1	1	1	0	1	0	0	1	0	1	0	1	1	1	0	8	6	1	0	0	1	6	0	0	0	0	0	0	0	0	0	0	0	0	0	0	22	0	0	1	1	0	0
insK	89110455	b3558	JW3528	ECK3546	annotated	1	1	1	1	0	1	1	1	1	1	1	1	1	1	1	1	15	17	13	3	2	1	40	0	1	0	2	0	3	0	1	9	1	0	1	0	0	109	0	0	36	23	3	0
insL_v2	89107448	b0582	JW0572	ECK0016	annotated	0	1	0	1	1	1	0	0	0	0	0	1	0	0	0	1	1	0	0	0	0	0	5	0	0	0	0	0	0	0	1	0	0	0	0	0	0	7	0	15	0	0	0	0
insL_v3	89109213	b2394	JW5390	ECK0016	annotated	0	1	0	1	1	1	0	0	0	0	0	1	0	0	0	1	1	0	0	0	0	0	5	0	0	0	0	0	0	0	1	0	0	0	0	0	0	7	0	15	0	0	0	0
insL	89106900	b0016	JW0015	ECK0016	annotated	0	1	0	1	1	1	0	0	0	0	0	1	0	0	0	1	1	0	0	0	0	0	5	0	0	0	0	0	0	0	1	0	0	0	0	0	0	7	0	15	0	0	0	0
insN_v2	89110994	b4283	JW5771	ECK0257	annotated	0	0	0	0	0	0	0	0	0	0	0	0	0	0	0	0	0	0	0	0	0	0	0	0	0	0	0	0	0	0	0	0	0	0	0	0	0	0	0	0	0	0	0	0
insN	89107128	b0255	JW5024	ECK0257	annotated	1	1	1	1	1	0	1	1	1	1	1	1	1	1	1	0	22	10	6	4	0	0	3	0	1	1	0	0	0	1	0	6	0	0	0	0	0	54	0	0	0	0	0	0
insO	89107130	b0257	JW0247	ECK0259	annotated	1	1	0	1	1	0	1	1	0	0	1	1	1	1	1	1	8	0	2	0	0	0	0	0	0	0	0	0	0	0	0	0	0	0	0	0	0	10	0	0	4	4	0	0
intA	89109421	b2622	JW2602	ECK2618	annotated	0	0	0	0	1	0	0	0	0	0	1	1	1	1	1	0	36	13	26	4	6	0	0	0	0	0	0	0	0	1	0	0	0	0	0	0	0	86	0	0	0	0	0	0
intB	89110986	b4271	JW4227	ECK4264	annotated	1	1	1	1	1	0	1	1	1	1	1	1	1	1	1	0	17	16	17	4	1	0	1	0	0	0	1	0	0	2	0	0	0	0	0	0	0	59	0	0	0	0	0	0
intD	89107403	b0537	JW0525	ECK0530	annotated	1	1	0	1	0	1	1	1	0	1	1	0	1	1	1	0	22	18	24	9	3	0	10	0	0	0	0	0	0	1	1	5	0	0	0	0	1	94	0	2	3	6	0	0
intE	89107986	b1140	JW1126	ECK1126	annotated	1	1	1	0	1	1	1	1	0	1	1	1	1	1	1	1	12	4	1	0	0	0	0	0	0	0	0	0	0	0	0	0	0	0	0	0	0	17	0	0	0	0	0	0
intF	89107155	b0281	JW0275	ECK0280	annotated	0	0	0	1	0	0	0	0	0	0	0	0	0	0	0	0	7	7	7	2	0	0	2	0	0	0	0	0	1	1	0	0	0	0	0	0	0	27	0	0	0	0	0	0
intQ	89108420	b1579	JW1571	ECK1573	annotated	0	0	0	0	1	0	1	1	0	0	0	0	0	0	1	1	9	1	1	1	3	0	17	0	1	2	0	0	3	1	1	9	0	0	0	0	0	49	0	1	10	19	2	0
intR	89108193	b1345	JW1339	ECK1342	annotated	1	1	1	1	0	0	1	1	0	1	1	1	0	1	1	0	16	5	3	2	4	0	21	0	2	0	0	0	1	2	0	9	0	0	0	0	0	65	0	0	12	22	1	0
intS	89109168	b2349	JW2345	ECK2343	annotated	1	1	1	1	1	1	1	1	1	1	0	0	1	1	1	1	22	8	7	1	2	0	1	0	0	0	0	0	0	1	0	0	0	0	0	0	0	42	0	0	0	0	0	0
iraP	89107253	b0382	JW0373	ECK0377	annotated	1	1	1	1	1	1	1	1	1	1	1	1	1	1	1	1	5	0	0	0	0	0	0	0	0	0	0	0	0	0	0	0	0	0	0	0	0	5	0	0	0	0	0	0
iscA	89109334	b2528	JW2512	ECK2525	annotated	1	1	1	1	1	1	1	1	1	1	1	1	1	1	1	1	60	32	48	3	0	0	1	0	0	0	0	0	1	24	0	0	1	0	0	0	0	170	0	0	0	0	0	0
iscR	89109337	b2531	JW2515	ECK2528	annotated	1	1	1	1	1	1	1	1	1	1	1	1	1	1	1	1	69	32	33	14	8	1	40	1	1	3	1	1	3	11	4	16	0	0	5	1	0	244	0	0	2	7	0	0
iscS	89109336	b2530	JW2514	ECK2527	annotated	1	1	1	1	1	1	1	1	1	1	1	1	1	1	1	1	76	32	60	17	11	1	61	1	1	3	5	1	6	24	5	36	7	4	3	1	15	370	0	5	23	20	0	2
iscU	89109335	b2529	JW2513	ECK2526	annotated	1	1	1	1	1	1	1	1	1	1	1	1	1	1	1	1	61	32	25	16	12	1	58	1	1	2	5	1	0	7	5	21	1	3	3	1	19	275	0	2	4	5	0	0
iscX	89109330	b2524	JW2508	ECK2521	annotated	1	0	1	1	1	1	1	1	1	1	1	1	1	1	1	1	46	19	8	2	0	0	0	0	0	0	0	0	0	1	0	0	0	0	0	0	0	76	0	0	0	0	0	0
ispA	89107291	b0421	JW0411	ECK0415	annotated	1	1	1	1	1	1	1	1	1	1	1	1	1	1	1	1	78	32	58	17	12	1	63	1	2	0	0	1	5	24	0	6	7	2	5	1	5	320	3	2	11	11	2	3
ispB	89109950	b3187	JW3154	ECK3176	annotated	1	1	1	1	1	1	1	1	1	1	1	1	1	1	1	1	76	32	63	17	11	1	41	1	1	3	5	1	11	24	5	37	2	5	3	1	44	384	3	2	13	11	3	4
ispD	89109534	b2747	JW2717	ECK2742	annotated	1	1	1	1	1	1	1	1	1	1	1	1	1	1	1	1	74	32	56	14	10	1	46	1	2	3	5	1	8	24	1	37	7	4	5	1	3	335	0	1	8	8	0	0
ispE	89108053	b1208	JW1199	ECK1196	annotated	1	1	1	1	1	1	1	1	1	1	1	1	1	1	1	1	74	32	58	14	12	1	51	1	2	3	5	1	7	24	1	34	7	4	5	1	0	337	0	1	5	8	0	0
ispF	89109533	b2746	JW2716	ECK2741	annotated	1	1	1	1	1	1	1	1	1	1	1	1	1	1	1	1	74	32	58	14	12	1	38	1	2	3	5	1	7	23	1	37	7	4	5	1	0	326	0	1	5	8	1	0
ispG	89109321	b2515	JW2499	ECK2511	annotated	1	1	1	1	1	1	1	1	1	1	1	1	1	1	1	1	74	32	58	14	12	1	36	1	2	3	5	1	7	24	1	37	7	4	5	1	0	325	0	1	10	8	0	1
ispH	89106913	b0029	JW0027	ECK0030	annotated	1	1	1	1	1	1	1	1	1	1	1	1	1	1	1	1	75	32	58	14	12	1	29	1	2	3	5	1	7	24	1	36	7	4	5	1	0	318	0	1	6	4	2	0
ispU	89107054	b0174	JW0169	ECK0173	annotated	1	1	1	1	1	1	1	1	1	1	1	1	1	1	1	1	80	32	55	17	11	1	65	1	2	3	5	1	10	24	5	37	7	5	5	1	45	412	1	1	7	10	1	1
ivbL	89110340	b3672	JW3647	ECK3663	annotated	0	0	0	0	0	0	0	0	0	0	0	0	0	0	0	0	0	0	0	0	0	0	0	0	0	0	0	0	0	0	0	0	0	0	0	0	0	0	0	0	0	0	0	0
ivy	89107095	b0220	JW0210	ECK0221	annotated	1	1	1	1	1	1	1	1	1	1	1	1	1	1	1	1	5	1	3	0	0	0	0	0	0	0	0	0	0	0	0	0	0	0	0	0	0	9	0	0	0	0	0	0
katE	89108571	b1732	JW1721	ECK1730	annotated	1	1	1	1	1	1	1	1	1	1	0	0	1	1	1	1	53	29	30	10	6	0	23	0	0	2	0	1	6	1	1	30	0	2	0	1	5	200	0	1	0	0	2	0
katG	89110087	b3942	JW3914	ECK3934	annotated	1	1	1	1	1	1	1	1	1	1	1	0	1	1	1	1	47	16	33	4	1	0	6	0	0	0	2	1	4	9	0	17	0	0	1	1	7	149	0	0	0	0	0	0
kbaY	89109902	b3137	JW3106	ECK3125	annotated	1	1	1	1	1	1	1	1	1	1	0	0	0	0	0	0	44	15	19	7	3	0	49	1	1	3	5	1	4	20	0	8	0	1	5	1	0	187	0	0	9	15	0	0
kbaZ	89109898	b3132	JW3101	ECK3120	annotated	1	1	1	1	1	1	1	1	1	1	0	0	1	1	0	0	14	6	8	0	0	0	1	0	0	0	0	0	1	0	0	2	0	0	0	0	0	32	0	0	0	1	0	0
kbl	89110394	b3617	JW3592	ECK3607	annotated	1	1	1	1	1	1	1	1	1	1	1	1	1	1	1	1	42	14	57	13	0	0	22	1	1	3	5	1	10	11	1	13	3	1	4	1	14	217	0	2	1	0	0	3
kch	89108096	b1250	JW1242	ECK1244	annotated	1	1	1	1	1	1	1	1	1	1	1	1	1	1	1	1	10	7	7	9	10	0	10	1	0	1	1	1	3	24	1	23	0	1	5	0	23	137	0	0	0	0	0	0
kdgK	89110487	b3526	JW5668	ECK3511	annotated	1	1	1	1	1	1	1	1	1	1	1	0	1	1	1	1	35	15	26	1	0	0	20	0	1	1	0	0	4	15	2	16	0	1	2	0	7	146	0	1	4	4	0	0
kdgR	89108667	b1827	JW1816	ECK1826	annotated	1	1	1	1	1	1	1	1	1	1	1	1	1	1	1	1	30	10	14	2	1	0	10	0	1	2	0	0	1	0	1	13	0	0	0	0	2	87	0	0	4	1	0	0
kdgT	89110119	b3909	JW5560	ECK3902	annotated	1	1	1	1	1	1	1	1	1	1	1	1	1	1	1	1	10	7	2	1	0	0	9	0	0	0	0	0	0	0	0	2	0	0	0	0	0	31	0	0	4	2	0	1
kdpA	89107556	b0698	JW0686	ECK0686	annotated	1	1	1	1	1	1	1	1	1	1	1	0	1	1	1	1	25	18	28	9	0	0	14	0	0	2	0	1	7	6	1	20	0	1	0	0	6	138	0	0	0	1	0	0
kdpB	89107555	b0697	JW0685	ECK0685	annotated	1	1	1	1	1	1	1	1	1	1	1	0	0	0	0	1	25	18	28	8	0	0	14	0	0	2	0	1	7	6	1	20	0	1	0	0	6	137	2	5	31	32	0	0
kdpC	89107554	b0696	JW0684	ECK0684	annotated	1	1	1	1	1	1	1	1	1	1	0	1	0	1	1	1	26	18	28	7	1	0	14	0	0	2	0	1	7	6	1	17	0	1	0	0	5	134	0	0	1	1	0	0
kdpD	89107553	b0695	JW0683	ECK0683	annotated	0	1	1	1	1	1	1	1	1	1	1	0	0	0	0	1	32	23	29	10	2	0	21	0	0	2	0	1	7	11	2	23	0	1	0	0	2	166	4	8	48	87	3	4
kdpE	89107552	b0694	JW5096	ECK0682	annotated	1	1	1	1	1	1	1	1	1	1	1	1	0	0	1	1	33	23	30	9	2	0	19	0	0	1	0	1	0	0	4	26	0	1	0	0	3	152	3	26	68	137	9	6
kdpF	89107557	b4513	JW0687	ECK0687	annotated	0	0	0	0	0	0	0	0	0	0	0	0	0	0	0	0	0	0	0	0	0	0	0	0	0	0	0	0	0	0	0	0	0	0	0	0	0	0	0	0	0	0	0	0
kdsA	89108060	b1215	JW1206	ECK1203	annotated	1	1	1	1	1	1	1	1	1	1	1	1	1	1	1	1	76	30	52	16	12	1	47	1	2	3	5	1	9	15	5	3	7	2	2	1	17	307	0	2	5	4	4	0
kdsB	89107768	b0918	JW0901	ECK0909	annotated	1	1	1	1	1	1	1	1	1	1	1	1	1	1	1	1	76	32	52	16	12	1	4	1	0	0	5	1	9	9	0	0	7	2	0	1	1	229	0	1	0	0	0	2
kdsC	89109961	b3198	JW3165	ECK3187	annotated	1	1	1	1	1	1	1	1	1	1	1	1	1	1	1	1	70	27	1	16	12	1	0	1	0	0	5	1	9	8	0	3	0	0	0	1	1	156	0	1	1	1	1	0
kdsD	89109960	b3197	JW3164	ECK3186	annotated	1	1	1	1	1	1	1	1	1	1	1	1	1	1	1	1	73	29	52	15	12	1	6	1	0	1	5	1	9	9	1	1	7	2	1	0	9	235	0	1	1	2	1	0
kdtA	89110378	b3633	JW3608	ECK3623	annotated	1	1	1	1	1	1	1	1	1	1	1	1	1	1	1	1	76	29	49	15	12	1	0	1	0	0	5	1	9	0	0	0	7	2	0	1	0	208	0	1	0	0	0	1
kduD	89109625	b2842	JW2810	ECK2840	annotated	1	1	1	1	1	1	1	1	1	1	1	0	1	1	1	1	23	10	26	3	0	0	12	0	1	1	0	1	0	2	3	16	0	0	1	0	8	107	1	7	22	37	4	4
kduI	89109626	b2843	JW2811	ECK2841	annotated	1	1	1	1	1	1	1	1	1	1	1	0	1	1	1	1	12	0	9	0	0	0	13	0	1	0	0	1	4	0	0	1	0	0	0	0	0	41	0	0	2	0	0	1
kefA	89107334	b0465	JW0454	ECK0459	annotated	1	1	1	1	1	1	1	1	1	1	1	1	1	1	1	1	35	15	9	7	0	0	4	1	0	1	4	0	1	9	1	1	0	0	0	1	9	98	0	0	1	3	1	0
kefB	89110659	b3350	JW3313	ECK3338	annotated	0	1	1	1	1	1	1	1	1	1	1	1	1	1	1	1	39	15	32	4	7	0	28	0	0	0	5	0	3	10	0	6	1	0	0	1	10	161	0	0	2	0	0	0
kefC	89106931	b0047	JW0046	ECK0048	annotated	1	1	1	1	1	1	1	1	1	1	1	1	1	1	1	1	50	27	41	12	11	0	33	0	0	1	0	0	3	15	0	9	0	2	1	0	19	224	0	0	4	1	0	0
kefF	89106930	b0046	JW0045	ECK0047	annotated	1	1	1	1	1	1	1	1	1	1	1	1	1	1	1	1	21	12	10	0	2	0	4	0	0	0	0	0	0	0	0	5	0	0	0	0	0	54	0	0	1	0	1	0
kefG	89110658	b3351	JW3314	ECK3339	annotated	1	1	1	1	1	1	1	1	1	1	1	1	1	1	1	1	22	2	1	4	4	1	9	0	0	0	0	0	3	1	0	2	0	1	0	0	0	50	0	0	1	0	1	0
kgtP	89109393	b2587	JW2571	ECK2585	annotated	1	1	1	1	1	0	1	1	1	1	1	1	1	1	1	1	19	9	19	2	2	0	4	0	0	0	0	0	1	1	1	14	0	0	0	0	0	72	0	0	3	2	0	0
kil	89108201	b1352	JW1347	ECK1350	annotated	0	0	0	1	0	0	1	1	0	0	0	0	1	0	0	0	2	0	0	0	0	0	0	0	0	0	0	0	0	0	0	0	0	0	0	0	0	2	0	0	0	0	0	0
kptA	89111043	b4331	JW5784	ECK4322	annotated	1	1	0	0	1	1	1	0	1	0	1	0	1	1	1	0	6	3	2	2	0	1	5	0	0	0	0	0	2	1	3	3	0	0	0	1	22	51	0	0	0	0	0	0
ksgA	89106935	b0051	JW0050	ECK0052	annotated	1	1	1	1	1	1	1	1	1	1	1	1	1	1	1	1	81	32	63	17	12	1	78	1	2	3	5	1	11	24	5	37	7	5	5	1	43	434	0	1	12	15	0	2
lacA	89107214	b0342	JW0333	ECK0339	annotated	1	1	1	1	0	0	1	1	1	1	0	0	0	0	0	0	19	9	9	7	1	0	20	0	0	3	1	0	5	2	1	11	0	1	0	0	14	103	0	2	12	12	2	0
lacI	89107217	b0345	JW0336	ECK0342	annotated	1	1	0	1	1	1	1	1	1	1	0	1	0	0	0	1	9	0	1	1	0	0	0	0	0	0	0	0	0	0	1	15	0	0	0	0	0	27	0	0	40	36	0	0
lacY	89107215	b0343	JW0334	ECK0340	annotated	1	1	1	1	1	1	1	1	1	1	0	0	0	0	0	1	11	0	0	0	0	0	4	0	0	0	0	0	0	0	0	2	0	0	0	0	0	17	0	0	1	0	0	0
lacZ	89107216	b0344	JW0335	ECK0341	annotated	1	1	1	0	1	1	1	1	1	1	0	1	0	0	0	1	19	1	1	0	0	0	18	0	0	0	0	0	4	0	2	5	0	1	1	0	0	52	1	0	27	27	4	2
lamB	89110757	b4036	JW3996	ECK4028	annotated	1	1	1	1	1	1	1	1	1	1	0	0	1	1	1	1	27	4	1	2	0	0	0	0	0	0	0	0	0	0	0	0	0	0	0	0	0	34	0	0	0	0	0	0
lar	89108196	b1348	JW5208	ECK1345	annotated	0	0	0	1	0	0	1	1	0	0	0	0	0	0	0	0	2	0	0	0	0	0	0	0	0	0	0	0	0	0	0	0	0	0	0	0	0	2	0	0	0	0	0	0
ldcA	89108037	b1192	JW1181	ECK1180	annotated	1	1	1	1	1	1	1	1	1	1	1	1	1	1	1	1	20	24	12	9	0	1	33	0	0	1	5	0	7	21	0	5	0	0	0	0	4	142	0	0	0	1	1	0
ldcC	89107066	b0186	JW0181	ECK0185	annotated	1	1	1	1	1	1	1	1	1	1	0	0	1	1	1	1	9	0	1	0	0	1	17	0	2	0	0	0	0	9	0	6	0	0	0	0	0	45	0	0	2	3	0	0
ldhA	89108227	b1380	JW1375	ECK1377	annotated	1	1	1	1	1	1	1	1	1	1	1	1	1	1	1	1	51	17	12	2	1	1	30	1	0	0	0	0	6	6	2	4	0	1	1	1	0	136	0	1	16	19	0	1
ldrA	89108061	b4419	JW5957	ECK1204	annotated	0	0	0	1	0	0	0	0	1	0	0	0	0	0	0	0	1	0	0	0	0	0	0	0	0	0	0	0	0	0	0	0	0	0	0	0	0	1	0	0	0	0	0	0
ldrB	89108062	b4421	JW5958	ECK1206	annotated	1	0	1	1	1	1	0	1	1	0	1	1	0	0	1	1	1	0	0	0	0	0	0	0	0	0	0	0	0	0	0	0	0	0	0	0	0	1	0	0	0	0	0	0
ldrC	89108063	b4423	JW5959	ECK1208	annotated	0	0	0	1	0	0	0	0	1	0	0	0	0	0	0	0	1	0	0	0	0	0	0	0	0	0	0	0	0	0	0	0	0	0	0	0	0	1	0	0	0	0	0	0
ldrD	89110475	b4453	JW5966	ECK3524	annotated	1	1	1	1	1	1	0	1	1	1	0	0	1	0	0	0	2	0	0	0	0	0	0	0	0	0	0	0	0	0	0	0	0	0	0	0	0	2	0	0	0	0	0	0
lepA	89109375	b2569	JW2553	ECK2567	annotated	1	1	1	1	1	1	1	1	1	1	1	1	1	1	1	1	81	32	63	17	12	1	78	1	2	3	5	1	10	24	5	37	7	5	5	1	0	390	1	5	44	38	3	6
lepB	89109374	b2568	JW2552	ECK2566	annotated	1	1	1	1	1	1	1	1	1	1	1	1	1	1	1	1	81	32	63	17	12	1	47	1	1	0	5	1	11	24	5	17	0	3	4	0	0	325	0	0	2	4	0	1
leuA	89106958	b0074	JW0073	ECK0076	annotated	1	1	1	0	1	1	1	1	1	1	1	1	1	1	1	1	75	32	47	16	11	0	46	1	2	3	5	1	10	24	5	36	0	2	3	1	39	359	4	3	4	8	1	0
leuB	89106957	b0073	JW5807	ECK0075	annotated	1	1	1	0	1	1	1	1	1	1	1	1	1	1	1	1	73	32	46	11	11	0	41	1	2	3	5	1	9	24	5	2	0	2	1	1	11	281	0	2	11	6	2	0
leuC	89106956	b0072	JW0071	ECK0074	annotated	1	1	1	0	1	1	1	1	1	1	1	1	1	1	1	1	73	32	46	15	11	0	43	1	2	3	5	1	9	24	5	36	0	2	2	1	38	349	0	2	15	15	0	0
leuD	89106955	b0071	JW0070	ECK0073	annotated	1	1	1	0	1	1	1	1	1	1	1	1	1	1	1	1	73	32	46	15	11	0	44	1	2	3	5	1	9	24	5	36	0	2	2	1	37	349	0	1	3	8	2	0
leuE	89108637	b1798	JW1787	ECK1796	annotated	1	1	1	1	1	1	1	1	1	1	1	1	0	0	0	1	32	23	14	3	4	0	10	0	0	0	1	0	0	2	0	10	0	0	0	0	3	102	0	0	0	0	0	0
leuL	89106959	b0075	JW0074	ECK0077	annotated	0	0	0	0	0	0	0	0	0	0	0	0	0	0	0	0	0	0	0	0	0	0	0	0	0	0	0	0	0	0	0	0	0	0	0	0	0	0	0	0	0	0	0	0
leuO	89106960	b0076	JW0075	ECK0078	annotated	1	1	1	0	1	1	1	1	1	1	0	0	1	1	1	1	52	24	33	2	0	0	0	0	0	0	0	0	0	2	0	14	0	0	0	0	0	127	0	0	0	1	0	0
leuS	89107511	b0642	JW0637	ECK0635	annotated	1	1	1	1	1	1	1	1	1	1	1	1	1	1	1	1	82	32	63	17	12	1	78	1	2	3	5	1	11	24	5	37	7	5	5	1	17	409	1	1	27	28	1	2
lexA	89110764	b4043	JW4003	ECK4035	annotated	1	1	1	1	1	1	1	1	1	1	1	1	1	1	1	1	60	27	49	14	0	0	52	0	2	1	0	1	1	17	5	35	1	2	5	1	0	273	0	1	6	3	0	0
lgt	89109611	b2828	JW2796	ECK2824	annotated	1	1	1	1	1	1	1	1	1	1	1	1	1	1	1	1	79	31	61	17	12	1	65	1	2	3	5	1	11	24	5	36	7	3	5	1	0	370	0	1	6	5	1	0
lhr	89108495	b1653	JW1645	ECK1649	annotated	0	0	1	1	1	1	1	1	1	1	1	0	0	0	1	0	16	12	40	5	0	0	6	0	1	0	1	1	3	10	2	33	1	0	0	1	45	177	3	0	6	3	0	0
ligA	89109225	b2411	JW2403	ECK2406	annotated	1	1	1	1	1	1	1	1	1	1	1	1	1	1	1	1	80	32	63	17	12	1	78	1	2	3	5	1	10	22	5	37	7	5	5	1	3	390	0	1	16	16	0	1
ligB	89110365	b3647	JW3622	ECK3637	annotated	1	1	1	1	1	1	1	1	1	1	0	0	1	1	1	1	16	0	0	0	0	0	0	0	0	0	0	0	0	2	0	0	0	0	0	0	0	18	0	1	7	4	0	1
ligT	89107028	b0147	JW5011	ECK0146	annotated	1	1	1	1	1	1	1	1	1	1	1	1	1	1	1	1	33	13	22	11	0	0	12	0	1	3	0	0	0	0	5	3	0	1	2	1	17	124	0	0	0	0	0	0
lipA	89107497	b0628	JW0623	ECK0621	annotated	1	1	1	1	1	1	1	1	1	1	1	1	1	1	1	1	79	32	63	13	3	0	24	1	1	3	5	1	11	24	3	35	7	3	0	1	10	319	0	1	0	0	0	0
lipB	89107499	b0630	JW5089	ECK0623	annotated	1	1	1	1	1	1	1	1	1	1	1	1	1	1	1	1	79	32	63	14	1	0	5	0	1	3	0	1	11	24	3	35	0	2	0	0	4	278	0	1	0	0	0	0
lit	89107985	b1139	JW1125	ECK1125	annotated	0	0	0	0	0	0	0	0	0	0	0	0	0	0	0	0	1	0	1	0	0	0	0	0	0	0	0	0	0	0	0	0	0	0	0	0	0	2	0	0	0	0	0	0
livF	89110558	b3454	JW3419	ECK3438	annotated	1	1	1	1	1	1	1	1	1	1	1	1	1	1	1	1	34	27	38	16	3	1	33	0	2	3	2	0	0	20	5	30	0	1	4	0	16	235	17	27	294	377	12	6
livG	89110557	b3455	JW3420	ECK3439	annotated	1	1	1	1	1	1	1	1	1	1	1	1	1	1	1	1	34	26	38	16	3	1	32	0	2	3	2	0	1	20	5	30	0	1	4	0	15	233	21	23	280	354	13	9
livH	89110555	b3457	JW3422	ECK3441	annotated	1	1	1	1	1	1	1	1	1	1	1	1	1	1	1	1	34	27	38	16	4	1	32	0	2	3	2	0	1	20	5	29	0	1	4	0	14	233	1	0	9	4	0	0
livJ	89110552	b3460	JW3425	ECK3444	annotated	1	1	1	1	1	1	1	1	1	1	1	1	1	1	1	1	13	5	21	4	3	1	12	0	2	0	1	1	0	7	1	9	0	0	1	0	12	93	1	0	5	1	0	0
livK	89110554	b3458	JW3423	ECK3442	annotated	1	1	1	1	1	1	1	1	1	1	1	1	1	1	1	1	20	22	24	14	0	0	20	0	1	3	1	0	0	6	3	20	0	1	3	0	9	147	1	0	6	1	0	0
livM	89110556	b3456	JW3421	ECK3440	annotated	1	1	1	1	1	1	1	1	1	1	1	1	1	1	1	1	34	27	36	16	4	1	32	0	2	3	2	0	0	20	5	29	0	1	4	0	15	231	1	0	8	5	0	0
lldD	89110406	b3605	JW3580	ECK3595	annotated	1	1	1	1	1	1	1	1	1	1	1	1	1	1	1	1	33	23	44	3	2	0	10	0	0	3	0	1	0	5	1	29	0	0	0	0	4	158	0	0	0	2	0	0
lldP	89110408	b3603	JW3578	ECK3593	annotated	1	1	1	1	1	1	1	1	1	1	1	1	1	1	1	1	36	6	9	2	5	0	18	0	1	0	0	0	0	1	0	4	0	1	0	1	3	87	0	0	0	3	0	0
lldR	89110407	b3604	JW3579	ECK3594	annotated	1	1	1	1	1	1	1	1	1	1	1	1	1	1	1	1	7	6	4	3	0	0	18	0	0	0	0	0	2	0	0	16	0	0	0	0	0	56	0	0	1	6	0	0
lnt	89107526	b0657	JW0654	ECK0649	annotated	1	1	1	1	1	1	1	1	1	1	1	1	1	1	1	1	72	32	57	17	10	0	1	1	0	3	5	1	1	15	0	29	0	4	5	1	0	254	0	1	0	0	0	0
lolA	89107741	b0891	JW0874	ECK0882	annotated	1	1	1	1	1	1	1	1	1	1	1	1	1	1	1	1	75	31	0	5	1	0	0	0	0	0	0	1	0	0	0	0	0	0	0	0	0	113	0	0	0	0	0	0
lolB	89108054	b1209	JW1200	ECK1197	annotated	1	1	1	1	1	1	1	1	1	1	1	1	1	1	1	1	71	16	0	0	0	0	0	0	0	0	0	0	0	0	0	0	0	0	0	0	0	87	0	0	0	0	0	0
lolC	89107962	b1116	JW5161	ECK1102	annotated	1	1	1	1	1	0	1	1	1	1	1	1	1	1	1	1	48	4	15	8	10	1	2	1	0	1	0	0	3	0	2	3	0	1	1	0	6	106	0	1	0	0	0	0
lolD	89107963	b1117	JW5162	ECK1103	annotated	1	1	1	1	1	1	1	1	1	1	1	1	1	1	1	1	79	32	59	16	1	0	16	1	0	2	5	1	7	2	1	13	7	3	3	1	13	262	22	28	321	421	22	7
lolE	89107964	b1118	JW1104	ECK1104	annotated	0	1	1	1	1	1	1	1	1	1	1	1	1	1	1	1	78	31	51	13	2	0	4	1	0	3	5	1	9	0	0	2	0	5	0	1	8	214	0	1	2	1	0	0
lon	89107309	b0439	JW0429	ECK0433	annotated	1	1	1	1	1	1	1	1	1	1	1	1	1	1	1	1	81	32	63	17	12	1	49	1	2	3	0	1	11	23	4	15	7	5	4	0	11	342	0	2	11	18	2	0
lpcA	89107097	b0222	JW0212	ECK0223	annotated	1	1	1	1	1	1	1	1	1	1	1	1	1	1	1	1	33	3	18	9	8	1	3	0	0	0	5	1	2	5	5	12	1	1	0	0	5	112	0	2	1	0	0	0
lpd	89106997	b0116	JW0112	ECK0115	annotated	1	1	1	1	1	1	1	1	1	1	1	1	1	1	1	1	81	32	63	15	3	0	64	1	2	3	5	1	11	24	5	37	7	3	5	1	24	387	1	3	8	7	2	2
lplA	89111094	b4386	JW4349	ECK4378	annotated	1	1	1	1	1	1	1	1	1	1	1	1	0	0	0	1	21	2	1	2	0	0	62	1	1	0	1	0	4	0	2	11	6	1	0	0	14	129	0	0	1	0	0	0
lplT	89109618	b2835	JW2803	ECK2831	annotated	1	1	1	1	1	1	1	1	1	1	1	1	1	1	1	1	48	32	23	5	6	0	2	0	0	0	0	1	0	0	0	0	7	0	0	1	0	125	0	0	0	0	0	0
lpp	89108517	b1677	JW1667	ECK1673	annotated	1	0	1	1	1	1	1	1	1	1	1	1	1	1	1	1	17	0	0	0	0	0	0	0	0	0	0	0	0	0	0	0	0	0	0	0	0	17	0	0	0	0	0	0
lptA	89109963	b3200	JW3167	ECK3189	annotated	1	1	1	1	1	1	1	1	1	1	1	1	1	1	1	1	72	28	5	6	1	0	0	1	0	0	0	0	0	1	0	0	0	0	0	0	0	114	0	0	0	0	0	0
lptB	89109964	b3201	JW3168	ECK3190	annotated	1	1	1	1	1	1	1	1	1	1	1	1	1	1	1	1	76	32	54	16	12	1	6	1	0	3	5	1	10	24	1	2	7	5	5	1	5	267	20	28	327	424	20	7
lpxA	89107061	b0181	JW0176	ECK0180	annotated	1	1	1	1	1	1	1	1	1	1	1	1	1	1	1	1	76	30	50	16	11	1	0	1	0	0	5	1	9	24	2	1	7	2	0	1	0	237	0	3	0	0	2	1
lpxB	89107062	b0182	JW0177	ECK0181	annotated	1	1	1	1	1	1	1	1	1	1	1	1	1	1	1	1	76	29	49	16	12	1	0	1	0	0	5	1	9	24	0	0	7	2	0	1	0	233	0	1	0	0	1	0
lpxC	89106979	b0096	JW0094	ECK0097	annotated	1	1	1	1	1	1	1	1	1	1	1	1	1	1	1	1	76	29	49	16	12	1	0	1	0	0	5	1	9	24	0	0	7	2	0	1	0	233	0	1	0	0	1	0
lpxD	89107059	b0179	JW0174	ECK0178	annotated	1	1	1	1	1	1	1	1	1	1	1	1	1	1	1	1	76	29	49	16	12	1	12	1	1	0	5	1	9	24	1	0	7	2	5	1	2	254	0	3	3	0	2	1
lpxH	89107391	b0524	JW0513	ECK0517	annotated	1	1	1	1	1	1	1	1	1	1	1	1	1	1	1	1	76	29	1	7	1	0	0	0	0	0	5	0	10	0	0	0	0	0	0	0	0	129	0	0	0	0	0	0
lpxK	89107765	b0915	JW0898	ECK0906	annotated	1	1	0	1	1	1	1	1	1	1	1	1	1	1	1	1	76	31	49	16	8	0	0	1	0	0	5	1	9	0	0	0	7	2	0	1	0	206	0	1	0	0	0	0
lpxL	89107900	b1054	JW1041	ECK1039	annotated	1	1	1	1	1	1	1	1	1	1	1	1	1	1	1	1	60	26	12	10	6	0	0	0	0	0	3	1	4	0	0	0	4	2	0	1	0	129	0	1	0	0	0	0
lpxM	89108695	b1855	JW1844	ECK1856	annotated	1	1	1	1	1	1	1	1	1	1	1	1	1	1	1	1	37	0	15	1	0	0	0	0	0	0	0	0	0	0	0	0	0	0	0	0	0	53	0	0	0	0	0	0
lrhA	89109107	b2289	JW2284	ECK2283	annotated	1	1	1	1	1	1	1	1	1	1	1	1	1	1	1	1	39	19	36	2	0	0	0	0	0	0	0	0	0	0	0	16	0	0	0	0	0	112	0	0	8	11	2	0
lrp	89107739	b0889	JW0872	ECK0880	annotated	1	1	1	1	1	1	1	1	1	1	1	1	1	1	1	1	61	27	43	4	0	0	22	0	0	2	0	1	6	1	0	24	0	0	0	0	20	211	0	0	2	1	0	0
lspA	89106911	b0027	JW0025	ECK0028	annotated	1	1	1	1	1	1	1	1	1	1	1	1	1	1	1	1	80	32	63	17	8	1	59	1	2	2	5	1	2	22	5	32	7	1	4	0	0	344	0	1	2	4	0	0
lsrB	89108357	b1516	JW1509	ECK1509	annotated	0	1	0	1	1	1	1	1	1	1	0	0	0	0	0	0	12	5	13	1	0	0	3	0	1	1	0	1	0	0	1	6	0	0	2	0	0	46	0	0	0	1	0	0
lsrC	89108355	b1514	JW1507	ECK1507	annotated	0	0	0	1	0	1	1	1	1	0	0	0	1	1	1	0	9	2	8	0	0	0	16	0	0	1	0	1	0	0	2	3	0	0	0	0	0	42	0	0	4	19	0	0
lsrD	89108356	b1515	JW1508	ECK1508	annotated	0	0	0	1	1	1	1	1	1	0	0	0	1	1	1	0	9	3	10	0	0	0	2	0	0	1	0	1	0	0	2	1	0	0	0	0	0	29	0	0	3	17	0	0
lsrF	89108358	b1517	JW1510	ECK1510	annotated	0	0	0	1	1	1	1	1	1	0	0	1	1	1	1	0	10	2	7	4	0	0	4	1	0	0	5	1	1	0	0	3	0	1	1	0	35	75	0	1	1	1	0	0
lsrG	89108359	b1518	JW1511	ECK1511	annotated	0	0	0	1	0	1	1	1	1	0	0	1	1	1	1	0	12	1	5	2	0	0	5	0	0	1	0	1	0	1	0	1	0	0	0	0	1	30	0	0	0	0	0	0
lsrK	89108352	b1511	JW1504	ECK1504	annotated	0	0	0	1	1	1	1	1	1	0	0	0	0	0	0	0	11	1	3	0	2	0	1	0	0	0	0	0	0	2	0	1	0	0	0	0	0	21	0	0	10	22	0	0
lsrR	89108353	b1512	JW1505	ECK1505	annotated	1	1	1	1	1	1	1	1	1	1	1	1	1	1	1	0	17	6	15	2	0	0	30	0	2	2	0	0	0	0	1	2	0	0	1	0	0	78	0	0	3	2	0	0
ltaE	89107721	b0870	JW0854	ECK0861	annotated	1	1	1	1	1	1	1	1	1	1	1	1	1	1	1	1	44	19	32	11	0	1	17	0	0	3	0	1	8	4	3	16	0	0	3	0	1	163	0	0	1	0	0	0
luxS	89109479	b2687	JW2662	ECK2681	annotated	1	1	1	1	1	1	1	1	1	1	1	1	1	1	1	1	40	1	0	1	12	0	49	0	0	3	0	0	2	0	0	5	0	1	0	0	0	114	0	0	6	3	0	2
lysA	89109621	b2838	JW2806	ECK2836	annotated	1	1	1	1	1	1	1	1	1	1	1	1	1	1	1	1	79	32	53	17	12	0	57	1	2	2	5	1	10	24	5	36	0	3	5	1	26	371	4	1	3	7	0	1
lysC	89110745	b4024	JW3984	ECK4016	annotated	1	1	1	1	1	1	1	1	1	1	1	1	1	1	1	1	44	1	18	4	0	0	10	0	0	0	5	1	9	0	0	0	6	0	2	0	15	115	2	1	8	8	1	1
lysP	89108973	b2156	JW2143	ECK2149	annotated	1	1	1	1	1	1	1	1	1	1	1	1	1	1	1	1	18	11	0	0	1	0	26	0	0	0	0	0	0	2	0	2	0	0	0	0	5	65	0	1	8	4	1	0
lysR	89109622	b2839	JW2807	ECK2837	annotated	1	1	1	1	1	1	1	1	1	1	1	1	1	1	1	1	23	16	20	0	0	0	1	0	0	0	0	0	0	0	0	0	0	0	0	0	0	60	0	0	14	24	1	0
lysS	89109669	b2890	JW2858	ECK2885	annotated	1	1	1	1	1	1	1	1	1	1	1	1	1	1	1	1	54	17	2	5	6	0	36	0	1	1	0	0	1	10	3	12	0	0	1	0	2	151	3	1	19	28	4	2
lysU	89110851	b4129	JW4090	ECK4123	annotated	1	1	1	1	1	1	1	1	1	1	0	0	0	0	0	1	40	15	1	12	7	1	47	1	1	3	5	1	10	14	2	23	7	2	4	1	14	211	3	1	19	27	4	2
lyxK	89110432	b3580	JW3552	ECK3569	annotated	1	1	1	1	1	1	0	0	1	1	0	0	0	0	1	0	11	0	8	0	0	0	2	0	0	0	0	0	0	0	0	0	0	0	0	0	0	21	0	0	10	21	0	1
maa	89107328	b0459	JW0448	ECK0453	annotated	1	1	1	1	1	1	1	1	1	1	1	1	0	0	1	1	41	9	27	8	1	0	37	0	1	0	2	1	4	4	4	7	0	0	0	1	6	153	0	2	9	9	3	0
macA	89107729	b0878	JW0862	ECK0869	annotated	1	1	1	1	1	1	1	1	1	1	1	1	1	1	1	1	48	22	34	14	11	1	24	1	2	1	5	1	8	20	4	6	0	0	1	0	0	203	0	7	3	1	0	2
macB	89107730	b0879	JW0863	ECK0870	annotated	1	1	1	1	0	1	1	1	1	1	1	1	1	1	0	1	57	24	33	15	10	1	73	0	2	3	5	1	9	23	4	27	1	2	3	1	34	328	9	21	263	344	26	8
maeB	89109268	b2463	JW2447	ECK2458	annotated	1	1	1	1	1	1	1	1	1	1	1	1	1	1	1	1	65	28	59	11	10	0	42	0	1	0	2	1	11	11	3	26	0	2	4	1	29	306	4	0	13	8	1	1
mak	89107265	b0394	JW0385	ECK0389	annotated	1	1	1	1	1	1	1	1	1	1	0	1	1	1	1	1	29	3	18	4	0	0	18	0	0	1	3	1	3	1	2	7	0	0	0	0	2	92	0	1	12	9	3	2
malE	89110755	b4034	JW3994	ECK4026	annotated	1	1	1	1	1	1	1	1	1	1	0	0	1	1	1	1	25	1	5	3	0	0	35	0	1	3	0	0	0	4	3	24	0	0	5	0	13	122	0	0	0	1	0	0
malF	89110754	b4033	JW3993	ECK4025	annotated	1	1	1	1	1	1	1	1	1	1	0	0	1	1	1	1	26	0	12	1	0	0	33	0	1	3	0	0	0	4	4	13	0	0	5	0	17	119	0	1	22	39	2	1
malG	89110753	b4032	JW3992	ECK4024	annotated	1	1	1	1	1	1	1	1	1	1	0	0	1	1	1	1	23	0	3	4	0	0	32	0	1	3	0	0	0	0	3	10	0	0	5	0	11	95	0	1	22	41	2	0
malI	89108461	b1620	JW1612	ECK1615	annotated	1	1	1	1	1	1	1	1	1	1	1	1	1	1	1	1	10	1	3	0	0	0	0	0	0	0	0	0	0	0	0	0	0	0	0	0	0	14	0	0	37	28	0	0
malK	89110756	b4035	JW3995	ECK4027	annotated	1	1	1	1	1	1	1	1	1	1	0	0	1	1	1	1	32	10	18	2	0	1	2	0	0	0	0	0	0	4	0	1	0	1	0	0	7	78	22	28	334	439	24	8
malM	89110758	b4037	JW3997	ECK4029	annotated	1	1	1	1	1	1	1	1	1	1	0	0	1	1	1	1	22	0	0	0	0	0	0	0	0	0	0	0	0	0	0	0	0	0	0	0	0	22	0	0	0	0	0	0
malP	89110593	b3417	JW5689	ECK3404	annotated	1	1	1	1	1	1	1	1	1	1	1	1	1	1	1	1	28	1	2	2	0	0	14	0	1	1	0	1	3	11	1	14	0	1	0	0	4	84	0	2	15	20	0	2
malQ	89110594	b3416	JW3379	ECK3403	annotated	1	1	1	1	1	1	1	1	1	1	1	1	1	1	1	1	49	17	25	13	0	1	19	1	0	2	0	1	2	24	4	25	7	1	0	1	7	199	0	1	13	11	0	1
malS	89110441	b3571	JW3543	ECK3560	annotated	1	1	1	1	1	1	1	1	1	1	1	0	1	1	1	0	26	0	5	1	0	0	5	0	0	2	0	0	4	2	1	6	0	0	2	0	2	56	0	0	6	9	2	0
malT	89110592	b3418	JW3381	ECK3405	annotated	1	1	1	1	1	1	1	1	1	1	1	1	0	0	1	1	31	12	3	1	0	0	4	0	1	1	0	0	0	1	4	11	0	0	0	0	0	69	0	0	0	0	0	0
malX	89108462	b1621	JW1613	ECK1616	annotated	1	1	1	1	1	1	1	1	1	1	1	1	1	1	1	1	10	0	0	0	0	0	12	0	0	0	0	0	0	0	0	2	0	1	0	0	0	25	0	0	5	8	0	0
malY	89108463	b1622	JW1614	ECK1617	annotated	1	1	1	1	1	1	1	1	1	1	1	1	1	1	1	1	27	10	9	5	6	1	43	0	0	3	0	0	4	0	4	19	0	1	4	0	1	137	4	2	18	16	1	0
malZ	89107273	b0403	JW0393	ECK0397	annotated	1	1	1	1	1	1	1	1	1	1	0	0	1	1	1	1	18	0	3	3	0	0	39	0	1	3	0	0	7	12	4	11	0	0	4	0	12	117	0	1	17	30	2	1
manA	89108454	b1613	JW1605	ECK1608	annotated	1	1	1	1	1	1	1	1	1	1	1	1	1	1	1	1	24	1	0	3	0	0	0	0	0	0	0	0	0	0	0	34	0	1	0	0	0	63	0	0	0	0	0	0
manX	89108656	b1817	JW1806	ECK1815	annotated	1	1	1	1	1	1	1	1	1	1	1	1	1	1	1	1	23	25	46	10	0	1	35	0	0	0	0	0	0	0	0	0	0	0	0	0	1	141	0	0	13	14	0	0
manY	89108657	b1818	JW1807	ECK1816	annotated	1	1	1	1	1	1	1	1	1	1	1	1	1	1	1	1	21	0	0	2	0	0	34	0	0	0	0	0	0	0	0	0	0	0	0	0	1	58	0	0	15	9	0	1
manZ	89108658	b1819	JW1808	ECK1817	annotated	1	1	1	1	1	1	1	1	1	1	1	1	1	1	1	1	21	0	0	7	0	1	35	0	0	0	0	0	0	0	0	0	0	0	0	0	1	65	0	0	17	13	0	0
maoC	89108234	b1387	JW1382	ECK1384	annotated	0	0	0	1	1	1	0	0	0	0	0	0	0	0	0	0	10	9	15	1	0	0	5	0	1	3	0	0	0	0	0	8	0	2	1	0	2	57	0	2	5	2	0	0
map	89107048	b0168	JW0163	ECK0166	annotated	1	1	1	1	1	1	1	1	1	1	1	1	1	1	1	1	82	32	63	17	11	1	77	1	2	3	5	1	10	24	5	37	7	5	5	1	35	424	1	2	11	12	1	1
marA	89108372	b1531	JW5249	ECK1524	annotated	1	1	1	1	1	0	1	1	1	1	1	1	1	1	1	1	24	14	17	5	2	0	17	0	1	0	0	0	3	3	1	15	0	1	0	0	0	103	0	0	11	38	0	0
marB	89108373	b1532	JW1525	ECK1525	annotated	1	0	1	1	1	0	1	1	1	1	1	0	1	1	1	1	5	0	0	0	0	0	0	0	0	0	0	0	0	0	0	0	0	0	0	0	0	5	0	0	0	0	0	0
marC	89108370	b1529	JW1522	ECK1522	annotated	1	1	1	1	1	1	1	1	1	1	1	1	1	1	1	1	17	8	10	0	0	0	0	0	0	0	0	1	1	1	0	1	0	0	0	0	1	40	1	1	0	0	0	0
marR	89108371	b1530	JW5248	ECK1523	annotated	1	1	1	1	1	1	1	1	1	1	1	1	1	1	1	1	32	20	29	6	0	0	26	0	2	0	0	1	0	2	2	26	0	0	0	0	4	150	0	0	1	1	0	0
matA	89107168	b0294	JW5031	ECK0293	annotated	1	1	1	1	1	1	1	1	1	1	1	0	0	0	0	0	2	0	0	0	0	0	0	0	0	0	0	0	0	0	0	0	0	0	0	0	0	2	0	0	0	0	0	0
matB	89107167	b0293	JW0287	ECK0292	annotated	1	1	1	1	1	0	1	1	1	1	1	0	0	0	0	0	4	0	0	0	0	0	0	0	0	0	0	0	0	0	0	0	0	0	0	0	0	4	0	0	0	0	0	0
matC	89107166	b0292	JW0286	ECK0291	annotated	1	1	1	1	1	1	1	1	1	1	1	0	0	0	0	0	5	0	0	0	0	0	0	0	0	0	0	0	0	0	0	0	0	0	0	0	0	5	0	0	0	0	0	0
mazG	89109567	b2781	JW2752	ECK2775	annotated	1	1	1	1	1	1	1	1	1	1	1	1	1	1	1	1	65	0	47	16	0	0	33	1	2	3	5	1	10	24	5	31	7	4	5	0	0	259	0	1	6	1	0	2
mcrA	89108004	b1159	JW1145	ECK1145	annotated	0	0	0	0	0	0	0	0	0	0	0	0	0	0	0	0	1	0	0	3	1	0	4	0	0	0	1	0	0	0	1	1	0	0	0	0	0	12	0	0	0	0	0	0
mcrB	89111055	b4346	JW5871	ECK4336	annotated	0	0	0	0	0	0	0	0	0	0	0	0	0	0	0	0	5	3	2	1	3	0	12	0	1	0	0	0	1	1	0	6	0	0	0	0	7	42	0	0	1	0	0	2
mcrC	89111054	b4345	JW5789	ECK4335	annotated	0	0	0	0	0	0	0	0	0	0	0	0	0	0	0	0	3	2	1	0	0	0	1	0	0	0	0	0	0	0	0	2	0	0	0	0	1	10	0	0	0	1	0	0
mdaB	89109798	b3028	JW2996	ECK3019	annotated	1	1	1	1	1	1	1	1	1	1	1	1	1	1	1	1	24	2	2	2	6	0	4	0	0	0	0	0	1	0	0	0	0	0	0	0	1	42	0	0	0	0	1	0
mdh	89109998	b3236	JW3205	ECK3225	annotated	1	1	1	1	1	1	1	1	1	1	1	1	1	1	1	1	57	20	60	14	11	1	63	1	1	3	5	1	10	8	5	28	7	4	4	1	33	337	0	1	5	6	0	0
mdlA	89107318	b0448	JW0438	ECK0442	annotated	1	1	1	1	1	1	1	1	1	1	1	1	1	1	1	1	23	21	2	8	0	0	43	0	1	3	5	1	6	24	2	12	0	1	5	0	4	161	6	18	228	341	13	4
mdlB	89107319	b0449	JW5061	ECK0443	annotated	1	1	1	1	1	1	1	1	1	1	1	1	1	1	1	1	23	1	0	8	0	0	39	0	1	0	1	1	0	12	3	11	0	0	5	0	1	106	7	20	255	380	16	3
mdoB	89111068	b4359	JW5794	ECK4349	annotated	1	1	1	0	1	1	1	1	1	1	1	1	1	1	1	1	12	1	1	0	1	0	1	0	0	0	0	0	0	0	0	0	0	1	0	0	0	17	0	0	1	2	0	0
mdoC	89107894	b1047	JW1034	ECK1033	annotated	1	1	1	1	1	1	1	1	1	1	1	1	1	1	1	1	12	0	2	0	0	0	2	0	0	0	0	0	0	0	0	3	0	2	0	0	0	21	0	0	0	0	0	0
mdoD	89108268	b1424	JW1420	ECK1418	annotated	1	1	1	1	1	1	1	1	1	1	1	1	1	1	1	1	17	7	6	0	0	0	0	0	0	0	0	0	0	0	0	0	0	0	0	0	0	30	0	0	0	0	0	0
mdoG	89107895	b1048	JW1035	ECK1034	annotated	1	1	1	1	1	1	1	1	1	1	1	1	1	1	1	1	26	12	23	1	0	0	0	0	0	0	0	0	0	0	0	0	0	0	0	1	0	63	0	0	0	0	0	0
mdoH	89107896	b1049	JW1037	ECK1035	annotated	1	1	1	1	1	1	1	1	1	1	0	1	1	1	1	1	34	13	28	1	0	0	0	0	0	0	0	0	0	0	0	0	0	0	0	1	0	77	0	0	0	0	0	0
mdtA	89108894	b2074	JW5338	ECK2070	annotated	1	1	1	1	1	1	1	1	1	1	1	0	1	0	1	1	42	26	39	10	1	0	7	1	0	1	0	1	4	13	1	0	0	1	1	0	0	148	0	8	0	0	2	0
mdtB	89108895	b2075	JW2060	ECK2071	annotated	1	1	1	1	1	1	1	1	1	1	1	0	0	0	1	1	33	24	29	10	1	1	13	0	0	3	0	1	5	0	3	0	0	2	1	0	0	126	0	8	5	4	10	0
mdtC	89108896	b2076	JW2061	ECK2072	annotated	1	1	1	1	1	1	1	1	1	1	1	0	1	1	1	1	27	25	39	5	6	1	24	1	1	2	2	1	4	3	3	9	1	3	1	0	0	158	0	8	5	4	10	1
mdtD	89108897	b2077	JW2062	ECK2073	annotated	1	1	1	1	1	1	1	1	1	1	1	1	1	1	1	1	15	6	0	0	0	0	6	0	0	1	0	0	0	0	0	5	0	0	0	0	3	36	1	0	11	5	0	1
mdtE	89110500	b3513	JW3481	ECK3497	annotated	1	1	1	1	1	1	1	1	1	1	1	1	0	0	0	1	7	5	11	1	4	0	1	0	0	0	1	1	7	5	1	0	0	1	0	1	0	46	0	7	0	0	1	1
mdtF	89110499	b3514	JW3482	ECK3498	annotated	1	1	1	1	1	1	1	1	1	1	1	1	0	0	1	1	1	1	0	0	1	0	0	0	0	0	0	0	0	1	0	0	0	0	0	0	0	4	0	8	4	4	10	3
mdtG	89107899	b1053	JW1040	ECK1038	annotated	1	1	1	1	1	1	1	1	1	1	0	1	0	0	0	1	20	11	15	7	2	0	54	0	2	3	4	0	5	11	3	15	0	2	2	1	24	181	6	0	0	0	0	0
mdtH	89107911	b1065	JW1052	ECK1050	annotated	1	1	1	1	1	1	1	1	1	1	1	1	1	1	1	1	18	1	6	3	0	0	25	0	1	1	0	0	0	5	3	18	0	0	0	0	4	85	2	0	1	0	0	0
mdtI	89108440	b1599	JW1591	ECK1594	annotated	1	1	1	1	1	1	1	1	1	1	1	1	1	1	1	1	16	2	2	3	2	0	0	0	0	1	0	0	0	0	0	0	0	0	0	0	0	26	0	1	0	0	0	0
mdtJ	89108441	b1600	JW1592	ECK1595	annotated	1	1	1	1	1	1	1	1	1	1	1	1	1	1	1	1	16	2	1	3	1	0	0	0	0	1	0	0	0	0	0	3	0	0	0	0	0	27	0	0	0	0	0	0
mdtK	89108505	b1663	JW1655	ECK1659	annotated	1	1	1	1	1	1	1	1	1	1	1	1	0	1	1	1	62	23	38	10	1	0	26	0	0	2	0	1	10	2	0	6	0	1	0	1	1	184	0	1	7	17	0	1
mdtL	89110299	b3710	JW3688	ECK3703	annotated	1	1	1	1	1	1	1	1	1	1	1	1	1	1	1	1	30	1	2	2	0	0	0	0	0	0	1	0	0	0	0	1	0	0	0	0	1	38	1	0	3	1	0	1
mdtM	89111049	b4337	JW4300	ECK4328	annotated	0	0	0	0	1	1	1	1	1	0	1	1	0	0	0	0	3	0	2	0	0	0	1	0	0	0	0	0	0	0	0	0	0	0	0	0	0	6	0	0	0	1	0	0
mdtN	89110803	b4082	JW4043	ECK4075	annotated	1	1	1	1	1	1	1	1	1	1	1	0	1	1	1	1	15	6	5	0	0	0	3	0	0	2	0	0	0	4	1	0	0	0	0	0	0	36	0	4	1	0	0	2
mdtO	89110802	b4081	JW4042	ECK4074	annotated	1	1	1	1	1	1	1	1	1	1	1	0	1	1	1	1	4	4	2	0	0	0	0	0	0	0	0	0	0	0	0	0	0	0	0	0	0	10	0	0	0	0	0	0
mdtP	89110801	b4080	JW4041	ECK4073	annotated	1	1	1	1	1	1	1	1	1	1	0	0	1	1	1	1	14	21	7	2	0	0	0	0	0	0	0	0	0	0	0	0	0	0	0	0	0	44	0	2	0	0	2	0
melA	89110840	b4119	JW4080	ECK4112	annotated	1	1	1	1	1	1	1	1	1	1	1	1	1	1	1	1	6	1	9	0	0	0	8	0	1	0	0	0	0	0	2	2	0	0	4	0	3	36	0	0	4	3	0	0
melB	89110841	b4120	JW4081	ECK4113	annotated	0	0	0	1	1	1	1	1	1	0	0	0	1	1	1	0	7	0	1	0	0	0	13	0	0	1	0	0	0	0	0	2	0	1	0	0	1	26	0	0	12	25	1	1
melR	89110839	b4118	JW4079	ECK4111	annotated	1	1	1	1	1	1	1	1	1	1	1	0	1	1	1	1	15	3	6	1	0	0	16	0	0	0	0	0	4	1	0	2	0	0	0	1	0	49	0	0	9	29	2	1
menA	89110099	b3930	JW3901	ECK3922	annotated	1	1	1	1	1	1	1	1	1	1	1	1	1	1	1	1	38	6	3	8	0	1	25	0	0	0	5	0	11	10	4	30	1	0	1	0	10	153	0	0	1	0	0	1
menB	89109080	b2262	JW2257	ECK2256	annotated	1	1	1	1	1	1	1	1	1	1	1	1	1	1	1	1	38	8	9	6	0	0	24	0	0	0	5	0	10	23	3	28	1	0	0	0	5	160	1	1	1	4	1	0
menC	89109079	b2261	JW2256	ECK2255	annotated	1	1	1	1	1	1	1	1	1	1	1	1	1	1	1	1	35	1	0	2	0	0	0	0	0	0	5	0	4	9	0	14	1	0	0	0	0	71	0	0	0	0	0	0
menD	89109082	b2264	JW5374	ECK2258	annotated	1	1	1	1	1	1	1	1	1	1	1	1	1	1	1	1	35	1	0	5	0	0	20	0	0	0	5	0	10	23	3	28	1	0	0	0	4	135	0	0	0	2	1	0
menE	89109078	b2260	JW2255	ECK2254	annotated	1	1	1	1	1	1	1	1	1	1	1	1	1	1	1	1	35	1	1	2	0	0	5	0	0	0	5	0	5	21	0	18	1	0	0	0	0	94	1	2	12	9	0	2
menF	89109083	b2265	JW2260	ECK2259	annotated	1	1	1	1	1	1	1	1	1	1	1	1	1	1	1	1	35	1	0	2	0	0	2	0	0	0	5	0	1	7	0	1	0	0	0	0	2	56	2	2	3	10	1	0
mepA	89109148	b2328	JW2325	ECK2322	annotated	1	1	1	1	1	1	1	1	1	1	1	1	1	1	1	1	24	0	31	1	0	0	0	0	0	0	0	0	0	0	0	0	0	0	0	0	0	56	0	0	0	0	0	0
metA	89110734	b4013	JW3973	ECK4005	annotated	1	1	1	1	1	1	1	1	1	1	1	1	0	1	1	1	40	1	23	0	2	0	40	0	0	0	0	0	4	14	0	3	0	0	2	0	0	129	0	0	8	8	0	0
metB	89110090	b3939	JW3910	ECK3931	annotated	1	1	1	1	1	1	1	1	1	1	1	1	1	1	1	1	73	30	46	14	12	1	56	0	1	3	5	1	10	15	4	35	0	3	3	1	34	347	0	0	16	24	1	1
metC	89109779	b3008	JW2975	ECK3000	annotated	1	1	1	1	1	1	1	1	1	1	1	1	1	1	1	1	43	21	41	1	2	0	1	0	0	0	0	0	0	0	0	0	0	0	1	0	0	110	0	0	12	20	1	0
metE	89110191	b3829	JW3805	ECK3823	annotated	1	1	1	1	1	1	1	1	1	1	1	1	1	1	1	1	69	24	23	3	10	0	31	1	2	0	0	1	3	5	3	25	0	0	1	0	34	235	0	0	3	6	0	0
metF	89110088	b3941	JW3913	ECK3933	annotated	1	1	1	1	1	1	1	1	1	1	1	1	1	1	1	1	70	32	44	10	1	0	25	1	2	1	5	0	8	0	2	23	0	2	4	1	1	232	0	0	2	8	1	0
metG	89108932	b2114	JW2101	ECK2107	annotated	1	1	1	1	1	1	1	1	1	1	1	1	1	1	1	1	82	32	63	17	11	1	78	1	2	3	5	1	10	24	5	37	7	5	5	1	46	436	1	2	16	22	3	1
metH	89110740	b4019	JW3979	ECK4011	annotated	1	1	1	1	1	1	1	1	1	1	1	1	1	1	1	1	57	31	46	15	5	1	34	0	2	3	5	1	7	24	4	27	0	2	5	1	14	284	0	1	5	19	2	0
metI	89107079	b0198	JW0194	ECK0198	annotated	1	1	1	1	1	1	1	1	1	1	1	1	1	1	1	1	48	17	27	2	8	1	61	0	2	1	0	0	1	1	0	23	5	2	1	0	1	201	0	1	8	5	0	0
metJ	89110091	b3938	JW3909	ECK3930	annotated	1	1	1	1	1	1	1	1	1	1	1	1	1	1	1	1	40	0	0	0	0	0	0	0	0	0	0	0	0	0	0	0	0	0	0	0	0	40	0	0	0	0	0	0
metK	89109719	b2942	JW2909	ECK2937	annotated	1	1	1	1	1	1	1	1	1	1	1	1	1	1	1	1	79	32	59	17	12	1	77	1	2	3	5	1	10	24	5	37	0	5	5	1	1	377	0	1	9	14	2	1
metL	89110089	b3940	JW3911	ECK3932	annotated	1	1	1	1	1	1	1	1	1	1	1	1	1	1	1	1	40	12	9	3	3	0	9	1	0	0	0	0	0	15	1	25	0	0	0	0	6	124	2	1	7	12	0	0
metN	89107080	b0199	JW0195	ECK0199	annotated	1	1	1	1	1	1	1	1	1	1	1	1	1	1	1	1	47	17	26	4	8	1	58	0	1	1	0	0	2	0	0	23	5	1	1	0	1	196	22	28	348	447	26	8
metQ	89107078	b0197	JW0193	ECK0197	annotated	1	1	1	1	1	1	1	1	1	1	1	1	1	1	1	1	47	17	25	1	7	1	57	0	1	1	0	0	1	0	0	21	5	1	1	0	0	186	0	0	3	3	0	0
metR	89110192	b3828	JW3804	ECK3822	annotated	1	1	1	1	1	1	1	1	0	1	1	1	1	1	1	1	65	23	10	2	0	0	3	0	0	0	0	1	1	1	0	1	0	0	0	0	0	107	0	0	13	19	1	0
mfd	89107960	b1114	JW1100	ECK1100	annotated	1	1	1	1	1	1	1	1	1	1	1	1	1	1	1	1	77	32	58	17	12	1	64	0	2	3	5	1	10	24	5	36	7	5	5	1	0	365	0	2	24	19	3	1
mglA	89108966	b2149	JW2136	ECK2142	annotated	1	1	1	0	1	1	1	1	1	1	1	0	1	1	1	1	21	11	8	3	0	1	28	0	1	0	0	0	0	4	1	8	0	2	1	0	6	95	17	18	220	312	7	8
mglB	89108967	b2150	JW2137	ECK2143	annotated	1	1	1	1	1	1	1	1	1	1	1	1	1	1	1	1	22	3	6	0	0	1	8	0	0	0	0	0	0	1	0	2	0	2	0	0	0	45	0	0	2	9	0	0
mglC	89108965	b2148	JW2135	ECK2141	annotated	1	1	1	1	1	1	1	1	1	1	1	1	1	1	1	1	21	4	3	0	0	1	6	0	0	0	0	0	0	1	0	3	0	2	0	0	0	41	0	0	7	19	0	0
mgrB	89108665	b1826	JW1815	ECK1824	annotated	0	0	1	1	1	1	1	1	1	1	1	1	1	1	1	1	4	0	0	0	0	0	0	0	0	0	0	0	0	0	0	0	0	0	0	0	0	4	0	0	0	0	0	0
mgsA	89107813	b0963	JW5129	ECK0954	annotated	1	1	1	1	1	1	1	1	1	1	1	1	1	1	1	1	34	16	11	5	0	0	30	0	1	2	1	0	6	4	3	1	0	3	5	0	2	124	0	0	1	4	1	0
mgtA	89110960	b4242	JW4201	ECK4237	annotated	1	1	1	1	1	1	1	1	1	1	1	1	1	1	1	1	35	25	28	16	2	1	71	1	2	1	5	0	7	11	4	32	0	1	2	0	22	266	2	5	42	34	0	0
mhpA	89107219	b0347	JW0338	ECK0344	annotated	0	0	0	1	1	1	1	1	1	0	0	0	0	0	0	1	16	19	32	3	0	0	7	0	0	0	0	1	0	1	0	24	0	0	0	0	0	103	0	0	0	0	0	0
mhpB	89107220	b0348	JW0339	ECK0345	annotated	0	0	0	1	1	1	1	1	1	0	0	0	0	0	0	1	9	13	9	0	0	0	0	0	0	0	0	0	0	0	0	9	0	0	0	0	1	41	0	0	0	0	0	0
mhpC	89107221	b0349	JW0340	ECK0346	annotated	0	1	0	1	1	1	1	1	1	0	0	0	0	0	0	0	40	21	39	7	0	0	26	0	0	1	4	0	5	18	4	27	1	2	3	1	15	214	1	1	0	1	0	0
mhpD	89107222	b0350	JW0341	ECK0347	annotated	0	0	0	0	1	1	1	1	1	0	1	0	1	1	1	1	17	21	23	1	0	0	12	0	0	2	0	0	1	1	3	18	0	0	0	0	0	99	0	0	0	0	0	0
mhpE	89107224	b0352	JW0343	ECK0349	annotated	0	0	0	0	1	1	1	1	1	0	0	0	0	0	0	1	19	18	3	0	1	0	9	1	0	0	0	0	1	1	3	17	0	0	0	0	2	75	1	2	0	1	0	0
mhpF	89107223	b0351	JW0342	ECK0348	annotated	0	0	0	0	1	1	1	1	1	0	0	0	0	0	0	1	9	17	3	0	0	0	4	0	0	0	0	0	0	0	3	15	0	0	0	0	0	51	0	0	0	0	0	0
mhpR	89107218	b0346	JW0337	ECK0343	annotated	0	0	0	1	1	1	1	1	1	0	0	0	0	0	0	0	5	11	9	0	0	0	0	0	0	0	0	0	0	0	0	0	0	0	0	0	0	25	0	0	0	0	0	0
mhpT	89107225	b0353	JW5046	ECK0350	annotated	0	0	0	1	1	1	1	1	1	0	0	0	0	0	0	1	23	15	13	2	0	0	9	0	0	0	0	1	1	0	0	11	0	0	1	0	0	76	0	0	1	1	0	0
miaA	89110891	b4171	JW4129	ECK4167	annotated	1	1	1	1	1	1	1	1	1	1	1	1	1	1	1	1	80	32	62	17	12	1	67	1	2	3	5	1	10	24	5	37	7	5	5	1	0	377	0	1	12	6	0	0
miaB	89107530	b0661	JW0658	ECK0653	annotated	1	1	1	1	1	1	1	1	1	1	1	1	1	1	1	1	77	32	63	17	12	1	39	1	2	3	5	1	11	24	5	37	5	4	5	1	41	386	1	3	14	17	4	2
minC	89108021	b1176	JW1165	ECK1164	annotated	1	1	1	1	1	1	1	1	1	1	1	1	1	1	1	1	68	29	18	3	0	0	6	0	0	0	0	0	0	1	0	0	0	0	2	0	0	127	0	0	0	0	0	0
minD	89108020	b1175	JW1164	ECK1163	annotated	1	1	1	1	1	1	1	1	1	1	1	1	1	1	1	1	71	31	54	16	12	1	51	1	2	3	4	1	6	24	4	30	4	5	5	1	24	350	0	1	6	15	1	1
minE	89108019	b1174	JW1163	ECK1162	annotated	1	1	1	1	1	1	1	1	1	1	1	1	1	1	1	1	62	29	18	3	1	0	4	0	0	0	0	0	0	13	0	0	0	0	0	0	0	130	0	0	1	1	0	0
mioC	89110265	b3742	JW3720	ECK3736	annotated	1	1	1	1	1	1	1	1	1	1	1	1	1	1	1	1	40	0	2	0	0	0	20	0	0	0	0	0	1	0	0	1	0	0	0	0	0	64	0	0	0	0	0	0
mipA	89108621	b1782	JW1771	ECK1780	annotated	1	1	1	1	1	1	1	1	1	1	1	1	1	1	1	1	25	5	2	0	1	0	0	0	0	0	0	0	0	0	0	0	0	0	0	0	0	33	0	0	0	0	0	0
mlrA	89108943	b2127	JW2115	ECK2119	annotated	1	1	1	1	1	0	1	1	1	1	1	1	0	0	0	1	20	7	2	1	12	0	27	0	0	1	0	0	2	0	2	10	0	0	0	0	0	84	0	0	1	1	0	0
mltA	89109599	b2813	JW2784	ECK2809	annotated	1	1	1	1	1	1	1	1	1	1	1	1	1	1	1	1	39	32	42	8	2	0	0	0	0	0	0	0	0	8	0	0	0	1	0	0	0	132	0	1	0	0	0	0
mltB	89109488	b2701	JW2671	ECK2696	annotated	1	1	1	1	1	1	1	1	1	1	1	1	1	1	1	1	65	32	49	7	1	0	0	0	0	0	0	0	0	0	0	0	0	0	0	0	0	154	0	0	0	0	0	0
mltC	89109740	b2963	JW5481	ECK2958	annotated	1	1	1	1	1	1	1	1	1	1	1	1	1	1	1	1	36	3	5	9	2	0	0	0	0	0	0	0	0	1	0	0	0	1	0	0	0	57	0	0	3	1	0	0
mltD	89107086	b0211	JW5018	ECK0211	annotated	1	1	1	1	1	1	1	1	1	1	1	1	1	1	1	1	61	32	3	17	12	0	2	1	0	0	5	1	10	0	0	0	0	2	0	0	0	146	0	0	1	0	1	0
mmuM	89107134	b0261	JW0253	ECK0263	annotated	0	0	0	1	0	0	0	0	0	0	0	0	0	0	0	0	25	0	9	3	0	0	27	0	1	0	0	0	1	0	1	9	0	0	0	0	0	76	0	0	2	7	0	0
mmuP	89107133	b0260	JW5027	ECK0262	annotated	0	0	0	1	0	0	0	0	0	0	0	0	0	0	0	0	14	1	4	0	1	0	22	0	0	0	0	0	2	1	0	4	1	1	0	0	5	56	0	1	10	5	1	0
mngA	89107588	b0731	JW0720	ECK0719	annotated	0	0	0	1	1	1	0	0	0	0	1	0	1	1	0	1	7	0	0	0	0	0	21	0	0	0	4	0	1	0	0	6	6	1	0	0	0	46	0	0	6	10	0	1
mngB	89107589	b0732	JW0721	ECK0720	annotated	0	0	0	1	1	0	0	0	0	0	0	0	1	1	1	1	3	0	1	0	0	0	16	0	0	0	0	0	1	5	3	8	0	0	3	0	4	44	1	0	1	1	0	0
mngR	89107587	b0730	JW0719	ECK0718	annotated	0	0	0	1	1	1	0	0	0	0	1	0	1	1	1	1	15	13	12	2	0	0	44	0	1	0	0	1	0	2	1	18	0	1	3	0	1	114	0	0	16	20	2	0
mntH	89109211	b2392	JW2388	ECK2387	annotated	1	1	1	1	1	1	1	1	1	1	1	1	1	1	1	1	30	12	26	5	1	0	38	0	1	2	1	1	7	1	0	22	0	0	0	1	13	161	0	0	7	3	0	0
mntR	89107668	b0817	JW0801	ECK0807	annotated	1	1	1	1	1	1	1	1	1	1	1	1	1	1	1	1	13	0	12	2	0	0	43	0	1	3	0	0	0	0	5	24	0	1	2	1	31	138	0	0	5	8	1	0
moaA	89107632	b0781	JW0764	ECK0770	annotated	1	1	1	1	1	1	1	1	1	1	1	1	1	1	1	1	63	28	45	15	12	0	39	1	2	3	5	1	5	17	5	32	0	1	2	1	44	321	2	3	5	10	0	0
moaB	89107633	b0782	JW0765	ECK0771	annotated	1	1	1	1	1	1	1	1	1	1	1	1	1	1	1	1	41	2	36	5	0	0	17	0	0	2	5	0	1	12	4	14	0	0	0	1	40	180	0	1	3	8	0	0
moaC	89107634	b0783	JW0766	ECK0772	annotated	1	1	1	1	1	1	1	1	1	1	1	1	1	1	1	1	64	28	45	15	12	0	36	1	2	3	5	1	4	17	4	31	0	0	2	1	39	310	0	1	3	8	0	0
moaD	89107635	b0784	JW0767	ECK0773	annotated	1	0	1	1	1	1	1	1	1	1	1	1	1	1	1	1	53	28	34	2	0	0	8	1	0	3	0	0	0	3	3	0	0	0	0	0	5	140	0	0	0	0	0	0
moaE	89107636	b0785	JW0768	ECK0774	annotated	1	1	1	1	1	1	1	1	1	1	1	1	1	1	1	1	63	28	45	6	0	0	18	1	0	3	0	1	3	17	4	32	0	0	0	1	38	260	4	0	1	0	0	0
mobA	89110170	b3857	JW3829	ECK3849	annotated	1	1	1	1	1	1	1	1	1	1	1	1	1	1	1	1	59	29	41	11	6	0	26	1	0	3	4	1	2	9	2	5	0	0	1	0	25	225	0	1	0	3	0	0
mobB	89110171	b3856	JW5575	ECK3848	annotated	1	1	1	1	1	1	1	1	1	1	1	1	1	1	1	1	24	21	23	11	11	0	26	0	1	0	5	0	0	0	0	0	0	0	0	0	18	140	0	1	2	3	0	0
modA	89107614	b0763	JW0746	ECK0752	annotated	1	1	1	1	1	1	1	1	1	1	1	1	1	1	1	1	58	28	38	15	11	0	32	1	2	3	5	1	0	10	5	32	0	0	0	0	17	258	0	0	4	7	0	0
modB	89107615	b0764	JW0747	ECK0753	annotated	1	1	1	1	1	1	1	1	1	1	1	1	1	1	1	1	57	13	34	14	7	0	35	1	2	3	5	1	1	4	4	25	0	1	1	0	27	235	0	1	19	30	0	0
modC	89107616	b0765	JW0748	ECK0754	annotated	1	1	1	1	1	1	1	1	1	1	1	1	1	1	1	1	48	18	35	8	1	0	5	1	0	0	5	0	0	0	0	0	0	0	0	0	0	121	21	27	292	405	17	8
modE	89107612	b0761	JW0744	ECK0750	annotated	1	1	1	1	1	1	1	1	1	1	1	1	1	1	1	1	32	23	23	10	9	0	4	0	1	0	5	0	1	0	0	4	0	0	0	0	6	118	0	0	0	0	0	0
modF	89107611	b0760	JW0743	ECK0749	annotated	1	1	1	1	1	1	1	1	1	1	1	1	1	1	1	1	25	0	0	8	1	0	21	0	0	1	1	0	6	1	2	7	0	0	0	0	6	79	8	15	143	211	4	2
moeA	89107678	b0827	JW0811	ECK0817	annotated	1	1	1	1	1	1	1	1	1	1	1	1	1	1	1	1	64	28	45	15	12	0	35	1	2	3	5	1	3	17	4	33	0	0	2	1	43	314	0	1	5	6	0	0
moeB	89107677	b0826	JW0810	ECK0816	annotated	1	1	1	1	1	1	1	1	1	1	1	1	1	1	1	1	66	31	54	13	9	0	33	1	2	3	4	1	6	24	4	34	0	0	2	1	39	327	0	2	7	13	1	1
mog	89106893	b0009	JW0008	ECK0009	annotated	1	1	1	1	1	1	1	1	1	1	1	1	1	1	1	1	36	28	11	10	11	0	18	1	2	1	0	1	2	2	0	24	0	0	2	0	2	151	0	1	3	10	0	0
mokB	89108264	b1420	JW5882	ECK1413	annotated	0	0	0	1	0	1	1	1	0	0	0	1	0	0	0	1	1	0	0	0	0	0	0	0	0	0	0	0	0	0	0	0	0	0	0	0	0	1	0	0	0	0	0	0
mokC	89106901	b0018	JW5879	ECK0018	annotated	0	0	0	1	0	1	1	1	0	1	1	1	0	1	0	1	3	0	0	0	0	0	0	0	0	0	0	0	0	0	0	0	0	0	0	0	0	3	0	0	0	0	0	0
motA	89108730	b1890	JW1879	ECK1891	annotated	1	1	1	1	1	1	1	1	1	1	0	1	1	1	1	1	42	28	40	11	8	0	30	1	2	0	0	1	1	0	0	2	0	5	5	1	0	177	0	0	0	0	0	0
motB	89108729	b1889	JW1878	ECK1890	annotated	1	1	1	1	1	1	1	1	1	1	0	1	1	1	1	1	47	27	39	9	1	0	29	0	2	0	0	1	2	0	0	3	0	2	1	0	0	163	0	0	0	0	0	0
mpaA	89108173	b1326	JW1319	ECK1322	annotated	1	1	0	1	1	1	1	1	1	1	1	1	1	1	1	1	12	3	0	1	0	0	0	0	0	0	0	0	0	2	0	1	0	0	0	0	0	19	0	0	0	0	0	0
mpl	89110952	b4233	JW4192	ECK4228	annotated	1	1	1	1	1	1	1	1	1	1	1	1	1	1	1	1	68	32	3	8	0	0	11	0	0	0	5	0	5	0	0	0	0	2	0	0	1	135	0	3	6	6	1	0
mppA	89108177	b1329	JW1322	ECK1326	annotated	0	1	1	1	1	1	1	1	1	1	1	1	1	1	1	1	13	1	2	1	0	0	22	0	1	0	0	0	0	2	1	15	5	3	0	0	0	66	1	0	15	11	1	0
mprA	89109476	b2684	JW2659	ECK2678	annotated	1	1	1	0	1	1	1	1	1	1	1	1	1	1	1	1	23	14	7	5	1	0	27	0	0	2	1	0	0	4	1	12	0	0	1	0	8	106	0	0	0	0	0	0
mqo	89109026	b2210	JW2198	ECK2202	annotated	1	1	1	1	1	1	1	1	1	1	1	1	0	0	0	1	30	8	9	0	9	0	11	0	0	0	0	0	2	13	0	20	0	0	0	0	0	102	0	0	0	0	0	0
mqsR	89109792	b3022	JW2990	ECK3013	annotated	0	0	0	1	0	1	0	0	0	0	0	0	0	0	0	0	5	6	1	2	0	0	0	0	0	0	0	0	0	0	0	0	0	0	0	0	0	14	0	0	0	0	0	0
mraW	89106965	b0082	JW0080	ECK0083	annotated	1	1	1	1	1	1	1	1	1	1	1	1	1	1	1	1	81	32	63	17	12	1	78	1	1	3	5	1	11	24	5	37	7	5	5	1	0	390	0	1	11	8	0	1
mraY	89106970	b0087	JW0085	ECK0088	annotated	1	1	1	1	1	1	1	1	1	1	1	1	1	1	1	1	79	32	57	17	11	1	63	1	2	3	5	1	10	24	4	37	7	5	5	0	16	380	0	1	9	8	1	1
mraZ	89106964	b0081	JW0079	ECK0082	annotated	1	0	1	1	1	1	1	1	1	1	1	1	1	1	1	1	57	32	26	16	0	0	55	0	2	3	4	0	8	0	5	35	0	2	0	0	0	245	0	1	7	3	0	0
mrcA	89110614	b3396	JW3359	ECK3383	annotated	1	1	1	1	1	1	1	1	1	1	1	1	1	1	1	1	68	32	54	16	12	1	62	1	2	3	5	0	10	23	4	28	0	5	2	0	0	328	0	0	8	12	5	1
mrcB	89107030	b0149	JW0145	ECK0148	annotated	1	1	1	1	1	1	1	1	1	1	1	1	1	1	1	1	68	0	18	5	0	0	14	0	0	1	0	1	0	4	0	23	0	0	4	0	0	138	0	0	8	11	3	2
mrdA	89107504	b0635	JW0630	ECK0628	annotated	1	1	1	1	1	1	1	1	1	1	1	1	1	1	1	1	74	31	33	17	12	1	47	1	2	1	5	1	10	23	4	29	0	5	5	0	0	301	0	2	23	25	0	1
mrdB	89107503	b0634	JW0629	ECK0627	annotated	1	1	1	1	1	1	1	1	1	1	1	1	1	1	1	1	74	31	34	17	12	1	50	1	2	2	5	1	10	24	4	10	7	3	5	0	0	293	0	2	17	19	0	1
mreB	89110012	b3251	JW3220	ECK3239	annotated	1	1	1	1	1	1	1	1	1	1	1	1	1	1	1	1	74	31	34	17	12	1	49	1	2	1	5	1	10	23	4	9	7	5	5	0	3	294	0	3	12	20	0	1
mreC	89110011	b3250	JW3219	ECK3238	annotated	1	1	1	0	1	1	1	1	1	1	1	1	1	1	1	1	74	31	31	16	0	1	57	0	2	0	3	1	6	21	2	2	0	3	0	0	0	250	0	1	6	5	0	1
mreD	89110010	b3249	JW3218	ECK3237	annotated	1	1	1	1	1	1	1	1	1	1	1	1	1	1	1	1	67	13	0	0	0	0	0	0	0	0	0	0	0	0	0	0	0	0	0	0	0	80	0	0	0	0	0	0
mrp	89108931	b2113	JW2100	ECK2106	annotated	1	1	1	1	1	1	1	1	1	1	1	1	1	1	1	1	73	32	63	15	12	1	38	1	2	3	5	1	11	24	5	37	1	3	5	1	45	378	1	1	10	10	2	0
mrr	89111060	b4351	JW4314	ECK4341	annotated	0	1	0	0	0	0	0	0	0	1	0	0	0	0	0	0	4	3	3	5	2	0	8	0	0	1	1	0	2	5	2	9	0	1	0	0	5	51	0	1	0	3	0	0
msbA	89107764	b0914	JW0897	ECK0905	annotated	1	1	1	1	1	1	1	1	1	1	1	1	1	1	1	1	76	30	63	17	12	1	72	1	2	3	5	1	10	24	5	36	7	3	5	1	19	393	7	22	271	401	16	4
mscL	89110720	b3291	JW3252	ECK3277	annotated	1	1	1	1	1	1	1	1	1	1	1	0	0	0	0	1	37	27	44	8	3	1	53	0	1	3	5	1	9	10	4	32	1	0	0	1	5	245	0	0	2	2	2	2
mscS	89109702	b2924	JW2891	ECK2920	annotated	1	1	1	1	1	1	1	1	1	1	1	1	1	1	1	1	68	22	34	11	8	1	7	0	0	0	0	1	10	13	2	11	0	4	5	1	38	236	0	1	1	4	1	0
msrA	89110939	b4219	JW4178	ECK4215	annotated	1	1	1	1	1	1	1	1	1	1	1	1	1	1	1	1	69	32	46	17	11	1	63	0	0	3	5	1	10	24	5	35	1	4	2	1	22	352	0	1	2	3	0	1
msrB	89108617	b1778	JW1767	ECK1776	annotated	1	1	1	1	1	1	1	1	1	1	1	1	1	1	1	1	60	32	44	16	10	1	58	0	0	2	3	1	9	24	2	34	0	3	0	1	18	318	0	0	3	3	2	0
msyB	89107898	b1051	JW1039	ECK1037	annotated	1	1	1	1	1	1	1	1	1	1	1	1	0	0	0	1	6	0	0	0	0	0	0	0	0	0	0	0	0	0	0	0	0	0	0	0	0	6	0	0	0	0	0	0
mtfA	89108803	b1976	JW1958	ECK1972	annotated	1	1	1	1	1	1	1	1	1	1	1	1	1	1	1	1	45	26	1	6	2	0	0	0	0	0	0	0	2	3	0	0	0	0	0	1	0	86	0	0	0	0	0	0
mtgA	89109971	b3208	JW3175	ECK3197	annotated	1	1	1	1	1	1	1	1	1	1	1	1	0	0	0	1	45	32	40	8	0	0	0	0	0	0	5	1	8	0	0	2	0	0	0	0	0	141	0	0	4	6	2	1
mtlA	89110413	b3599	JW3573	ECK3588	annotated	1	1	1	1	1	1	1	1	1	1	1	0	1	1	1	1	25	1	1	0	0	0	31	0	0	0	0	0	0	0	1	10	0	0	0	0	0	69	0	0	6	4	0	0
mtlD	89110412	b3600	JW3574	ECK3589	annotated	1	1	1	1	1	1	1	1	1	1	1	0	1	1	1	1	27	0	0	0	1	0	29	0	0	0	0	0	0	0	0	4	0	0	0	0	0	61	0	0	1	4	0	0
mtlR	89110411	b3601	JW3575	ECK3590	annotated	1	1	1	1	1	1	1	1	1	1	1	0	1	1	1	1	22	0	0	0	0	0	0	0	0	0	0	0	0	0	0	0	0	0	0	0	0	22	0	0	0	0	0	0
mtr	89109926	b3161	JW3130	ECK3149	annotated	1	1	1	1	1	1	1	1	1	1	1	1	1	1	1	1	32	1	0	1	0	0	0	0	0	0	0	0	0	0	0	0	0	0	0	0	0	34	0	0	0	0	0	0
mug	89109838	b3068	JW3040	ECK3058	annotated	1	1	1	1	1	1	1	1	1	1	1	1	0	0	1	1	7	2	6	3	0	0	1	0	0	2	0	0	0	0	0	11	0	0	0	0	0	32	0	1	0	0	0	0
mukB	89107774	b0924	JW0907	ECK0915	annotated	1	1	1	1	1	1	1	1	1	1	1	1	1	1	1	1	26	0	0	1	0	0	0	0	0	0	0	0	0	0	0	0	0	0	0	0	0	27	0	0	0	0	0	0
mukE	89107773	b0923	JW0906	ECK0914	annotated	1	1	1	1	1	1	1	1	1	1	1	1	1	1	1	1	26	0	0	1	0	0	0	0	0	0	0	0	0	0	0	0	0	0	0	0	0	27	0	0	0	0	0	0
mukF	89107772	b0922	JW0905	ECK0913	annotated	1	1	1	1	1	1	1	1	1	1	1	1	1	1	1	1	25	0	0	1	0	0	0	0	0	0	0	0	0	0	0	0	0	0	0	0	0	26	0	0	0	0	0	0
murA	89109952	b3189	JW3156	ECK3178	annotated	1	1	1	0	1	1	1	1	1	1	1	1	1	1	1	1	80	32	58	17	12	1	64	1	2	3	5	1	10	24	4	37	7	5	5	0	1	369	0	1	13	11	2	0
murB	89110062	b3972	JW3940	ECK3964	annotated	1	1	1	1	1	1	1	1	1	1	1	1	1	1	1	1	78	32	28	14	2	1	63	1	2	1	1	1	10	24	4	34	7	5	5	0	1	314	0	1	4	9	0	1
murC	89106974	b0091	JW0089	ECK0092	annotated	1	1	1	1	1	1	1	1	1	1	1	1	1	1	1	1	79	32	58	17	11	1	64	1	2	3	5	1	10	24	4	37	7	5	5	0	3	369	0	5	12	11	3	1
murD	89106971	b0088	JW0086	ECK0089	annotated	1	1	1	1	1	1	1	1	1	1	1	1	1	1	1	1	80	32	58	17	12	1	64	1	2	3	5	1	10	24	4	37	7	5	5	0	3	371	0	2	7	11	0	0
murE	89106968	b0085	JW0083	ECK0086	annotated	1	1	1	1	1	1	1	1	1	1	1	1	1	1	1	1	79	32	58	17	12	1	64	1	2	3	5	1	10	24	4	37	7	5	5	0	2	369	0	2	12	19	1	2
murF	89106969	b0086	JW0084	ECK0087	annotated	1	1	1	1	1	1	1	1	1	1	1	1	1	1	1	1	79	32	59	15	11	1	64	1	2	3	5	1	10	24	4	37	7	5	4	0	1	365	0	4	11	15	0	0
murG	89106973	b0090	JW0088	ECK0091	annotated	1	1	1	1	1	1	1	1	1	1	1	1	1	1	1	1	80	32	58	17	12	1	64	1	2	3	5	1	10	24	4	37	7	5	5	0	0	368	0	1	5	5	0	0
murI	89110063	b3967	JW5550	ECK3959	annotated	1	1	1	1	1	1	1	1	1	1	1	1	1	1	1	1	69	30	46	17	11	1	64	1	2	3	5	1	9	24	3	35	1	5	4	0	1	332	0	1	4	3	0	1
murP	89109243	b2429	JW2422	ECK2424	annotated	1	1	1	1	1	1	1	1	1	1	1	1	1	1	1	0	13	1	0	0	0	0	23	0	0	0	0	0	0	0	0	2	0	0	0	0	0	39	0	0	8	13	0	0
murQ	89109242	b2428	JW2421	ECK2423	annotated	1	1	1	1	1	1	1	1	1	1	1	1	1	1	1	1	26	1	14	1	0	0	35	0	0	2	0	1	10	20	0	10	0	0	2	1	1	124	0	1	1	0	1	0
mutH	89109614	b2831	JW2799	ECK2827	annotated	1	1	1	1	1	1	1	1	1	1	1	1	1	1	1	1	44	0	0	1	0	0	0	0	0	0	0	0	0	0	0	0	0	0	0	0	0	45	0	0	0	0	0	0
mutL	89110890	b4170	JW4128	ECK4166	annotated	1	1	1	1	1	1	1	1	1	1	1	1	1	1	1	1	75	31	62	17	0	1	63	1	2	3	5	1	11	10	5	1	7	4	5	1	13	318	0	1	3	7	2	0
mutM	89110376	b3635	JW3610	ECK3625	annotated	1	1	1	1	1	1	1	1	1	1	1	1	1	1	1	1	73	32	59	15	0	0	64	0	1	3	0	1	4	24	5	34	1	0	0	1	0	317	0	0	0	1	0	0
mutS	89109520	b2733	JW2703	ECK2728	annotated	1	1	1	1	1	1	1	1	1	1	1	1	1	1	1	1	74	30	62	17	3	1	64	1	2	3	4	1	11	24	5	1	7	5	5	1	13	334	0	1	10	18	1	3
mutT	89106982	b0099	JW0097	ECK0100	annotated	1	1	1	1	1	1	1	1	1	1	1	1	1	1	1	1	69	15	10	1	0	0	5	0	0	2	1	0	0	5	0	6	0	1	0	0	5	120	0	0	6	2	0	0
mutY	89109738	b2961	JW2928	ECK2956	annotated	1	1	1	1	1	1	1	1	1	1	1	1	1	1	1	1	75	32	49	15	6	0	39	0	0	3	5	1	10	17	4	35	7	3	0	1	11	313	0	2	12	12	0	0
mviM	89107914	b1068	JW1055	ECK1053	annotated	1	1	0	1	1	1	1	1	1	1	1	1	1	1	1	1	19	3	15	4	1	0	18	0	0	0	5	1	3	21	0	8	0	0	1	0	0	99	0	1	1	1	0	0
mviN	89107915	b1069	JW1056	ECK1054	annotated	1	1	1	1	1	1	1	1	1	1	1	1	1	1	1	1	80	32	60	17	11	1	21	1	2	3	0	1	1	24	4	37	7	5	5	0	0	312	0	1	4	0	0	0
nac	89108810	b1988	JW1967	ECK1983	annotated	1	1	1	1	1	1	1	1	1	1	0	1	1	1	1	1	13	18	19	0	0	0	2	0	0	0	0	0	0	0	1	4	0	0	0	0	0	57	0	0	14	26	2	0
nadA	89107601	b0750	JW0733	ECK0739	annotated	1	1	1	1	1	1	1	1	1	1	1	1	1	1	1	0	65	31	44	17	8	1	27	1	2	2	5	1	7	24	5	33	0	2	2	1	34	312	1	1	2	9	1	3
nadB	89109380	b2574	JW2558	ECK2572	annotated	1	1	1	1	1	1	1	1	1	1	0	1	0	0	0	0	63	31	37	17	6	1	42	1	2	2	5	1	7	24	4	28	0	2	1	1	16	291	0	2	8	15	0	1
nadC	89106990	b0109	JW0105	ECK0108	annotated	1	1	1	1	1	1	1	1	1	1	1	1	1	1	1	1	68	30	48	17	9	1	33	1	2	2	5	1	10	24	5	32	0	2	2	1	34	327	2	1	4	7	0	1
nadD	89107508	b0639	JW0634	ECK0632	annotated	1	1	1	1	1	1	1	1	1	1	1	1	1	1	1	1	60	27	19	16	11	1	76	1	2	1	5	1	10	9	5	37	0	5	4	1	0	291	0	1	3	4	0	0
nadE	89108579	b1740	JW1729	ECK1738	annotated	1	1	1	1	1	1	1	1	1	1	1	1	1	1	1	1	47	7	22	9	9	1	63	0	1	2	5	0	3	4	3	15	0	0	4	0	45	240	0	0	2	2	0	0
nadK	89109415	b2615	JW2596	ECK2611	annotated	1	1	1	1	1	1	1	1	1	1	1	1	1	1	1	1	80	32	63	17	12	1	72	1	2	0	5	1	10	24	5	37	1	3	5	1	45	417	1	1	7	9	1	0
nadR	89111098	b4390	JW5800	ECK4382	annotated	1	1	1	1	1	1	1	1	1	1	1	1	1	1	1	1	22	1	3	0	0	0	9	0	0	0	0	0	0	1	1	2	0	0	0	0	0	39	0	0	0	0	0	0
nagA	89107535	b0677	JW0663	ECK0665	annotated	1	1	1	1	1	1	1	1	1	1	1	1	1	1	1	1	53	8	23	0	1	1	58	0	1	3	0	1	5	18	1	26	0	1	5	1	6	212	0	0	9	7	0	0
nagB	89107536	b0678	JW0664	ECK0666	annotated	1	1	1	1	1	1	1	1	1	1	1	1	1	1	1	1	37	1	6	4	0	1	61	0	0	1	0	1	8	14	1	16	0	2	0	1	0	154	0	0	5	5	2	0
nagC	89107534	b0676	JW0662	ECK0664	annotated	1	1	1	1	1	1	1	1	1	1	1	1	1	1	1	1	27	3	18	10	0	0	37	0	2	1	2	1	6	8	3	33	0	0	3	0	10	164	0	1	15	18	3	2
nagD	89107533	b0675	JW0661	ECK0663	annotated	1	1	1	1	1	1	1	1	1	1	1	1	0	0	1	1	26	5	21	2	5	1	44	1	1	0	0	0	2	1	4	36	0	2	5	1	22	179	0	0	4	5	0	0
nagE	89107537	b0679	JW0665	ECK0667	annotated	1	1	1	1	1	1	1	1	1	1	1	1	1	1	1	1	25	6	4	0	1	1	48	0	0	1	0	0	0	0	0	9	0	0	0	0	0	95	0	0	11	20	0	0
nagK	89107965	b1119	JW1105	ECK1105	annotated	1	1	1	1	1	1	1	1	1	1	1	1	1	1	1	1	26	1	6	0	0	1	24	1	1	1	1	0	1	12	0	19	0	3	1	1	6	105	0	1	8	15	3	2
nagZ	89107953	b1107	JW1093	ECK1093	annotated	1	1	1	1	1	1	1	1	1	1	1	1	1	1	1	1	70	32	48	12	6	0	27	0	0	2	5	0	9	21	1	31	1	4	4	0	1	274	0	0	3	3	0	0
nanA	89109987	b3225	JW3194	ECK3214	annotated	1	1	1	1	1	1	1	1	1	1	1	1	1	1	1	1	16	0	1	0	0	1	16	0	0	0	0	1	1	0	3	1	0	0	0	0	2	42	4	1	10	9	0	2
nanC	89111023	b4311	JW5778	ECK4302	annotated	1	1	1	1	1	1	1	1	1	1	1	0	1	1	1	1	9	0	0	0	0	0	0	0	0	0	0	0	0	0	0	0	0	0	0	0	0	9	0	0	0	0	0	0
nanE	89109985	b3223	JW3192	ECK3212	annotated	1	1	1	1	1	1	1	1	1	1	1	1	1	1	1	1	18	0	1	0	0	1	28	0	0	1	0	0	1	13	0	5	0	1	2	0	0	71	0	0	2	3	0	0
nanK	89109984	b3222	JW5538	ECK3211	annotated	1	1	1	1	1	1	1	1	1	1	1	1	1	1	1	1	15	6	2	1	0	0	10	0	0	1	0	1	1	1	1	14	0	1	0	1	13	68	0	1	15	18	3	3
nanR	89109988	b3226	JW3195	ECK3215	annotated	1	1	1	1	1	1	1	1	1	1	1	1	1	1	1	1	8	2	10	0	0	0	3	0	0	0	0	0	0	0	0	14	0	1	0	0	0	38	0	0	1	2	0	0
nanT	89109986	b3224	JW3193	ECK3213	annotated	1	1	1	1	1	1	1	1	1	1	1	1	1	1	1	1	12	4	2	2	0	0	4	0	0	0	1	0	0	0	0	7	0	0	0	0	2	34	0	0	3	1	0	0
napA	89109022	b2206	JW2194	ECK2198	annotated	1	1	1	1	1	1	1	1	1	1	1	1	1	1	1	1	57	18	26	2	11	0	4	1	0	0	0	1	2	10	0	4	0	0	0	1	3	140	0	6	5	6	0	1
napB	89109019	b2203	JW5367	ECK2195	annotated	1	1	1	1	1	1	1	1	1	1	1	1	1	1	1	1	37	9	11	0	10	0	0	0	0	0	0	0	0	0	0	0	0	0	0	0	0	67	0	0	0	0	0	0
napC	89109018	b2202	JW2190	ECK2194	annotated	1	1	1	1	1	1	1	1	1	1	1	1	1	1	1	1	35	11	11	1	4	0	2	0	0	0	0	0	1	0	0	0	0	0	0	0	0	65	0	0	0	0	0	0
napD	89109023	b2207	JW2195	ECK2199	annotated	1	1	1	1	1	1	1	1	1	1	1	1	1	1	1	1	27	0	4	0	1	0	0	0	0	0	0	0	0	0	0	0	0	0	0	0	0	32	0	0	0	0	0	0
napF	89109024	b2208	JW2196	ECK2200	annotated	1	1	1	1	1	1	1	1	1	1	1	1	1	1	0	1	32	2	6	0	8	0	0	0	0	0	0	0	2	0	0	0	0	0	0	0	1	51	0	1	0	0	0	1
napG	89109021	b2205	JW2193	ECK2197	annotated	1	1	1	1	1	1	1	1	1	1	1	1	1	1	1	1	20	5	4	5	11	0	2	0	0	0	0	0	2	0	0	0	0	2	0	0	11	62	0	1	0	0	0	1
napH	89109020	b2204	JW2192	ECK2196	annotated	1	1	1	1	1	1	1	1	1	1	1	1	1	1	1	1	21	10	5	0	11	0	2	0	1	0	1	0	2	0	1	0	0	0	0	0	6	60	0	0	0	2	0	0
narG	89108072	b1224	JW1215	ECK1218	annotated	1	1	1	1	1	1	1	1	1	1	1	1	1	1	1	1	17	19	12	3	0	0	11	0	0	0	0	0	0	0	0	16	0	0	0	0	5	83	0	0	0	1	0	1
narH	89108073	b1225	JW1216	ECK1219	annotated	1	1	1	1	1	1	1	1	1	1	1	1	1	1	1	1	14	10	7	4	0	0	10	0	0	0	0	0	0	0	0	0	0	0	0	0	4	49	0	2	1	2	1	3
narI	89108075	b1227	JW1218	ECK1221	annotated	1	1	1	1	1	1	1	1	1	1	1	1	1	1	1	1	17	10	10	3	0	0	6	0	0	0	0	0	0	0	0	6	0	0	0	0	4	56	0	0	0	0	0	0
narJ	89108074	b1226	JW1217	ECK1220	annotated	1	1	1	1	1	1	1	1	1	1	1	1	1	1	1	1	17	12	10	1	0	0	7	0	0	0	0	0	0	0	0	15	0	0	0	0	0	62	0	0	0	0	0	0
narK	89108071	b1223	JW1214	ECK1217	annotated	1	1	1	1	1	1	1	1	1	1	1	1	1	1	1	1	28	22	23	3	2	0	14	1	0	1	0	1	0	1	1	29	0	0	0	0	1	127	0	2	0	0	0	0
narL	89108069	b1221	JW1212	ECK1215	annotated	1	1	1	1	1	1	1	1	1	1	1	1	1	1	1	1	29	24	26	6	1	0	46	0	1	2	0	1	2	8	5	34	0	2	0	0	4	191	4	20	33	70	1	2
narP	89109009	b2193	JW2181	ECK2185	annotated	1	1	1	1	1	1	1	1	1	1	1	1	1	1	1	1	42	12	19	5	0	0	45	0	2	1	0	0	1	8	5	31	0	3	1	1	0	176	0	6	22	32	0	1
narQ	89109274	b2469	JW2453	ECK2464	annotated	1	1	1	1	1	1	1	1	1	1	1	1	0	0	0	1	28	9	8	1	0	0	12	0	1	1	0	0	0	0	2	15	0	1	0	1	1	80	0	0	1	3	0	0
narU	89108312	b1469	JW1464	ECK1463	annotated	1	1	1	1	1	1	1	1	1	1	0	0	1	1	1	1	9	2	5	0	1	0	10	0	0	1	0	1	1	0	0	12	0	0	0	0	0	42	0	2	0	0	0	0
narV	89108308	b1465	JW1460	ECK1459	annotated	1	1	1	1	1	1	1	1	1	1	0	1	0	0	0	1	7	9	3	0	0	0	9	0	0	0	0	0	0	0	0	15	0	0	0	0	0	43	0	0	0	0	0	0
narW	89108309	b1466	JW1461	ECK1460	annotated	1	1	1	1	1	1	1	1	1	1	0	1	0	0	0	1	7	6	1	0	0	0	4	0	0	0	0	0	0	0	0	3	0	0	0	0	0	21	0	0	0	0	0	0
narX	89108070	b1222	JW1213	ECK1216	annotated	1	1	1	1	1	1	1	1	1	1	1	1	1	1	1	1	22	13	3	2	0	0	28	0	0	1	0	1	0	1	5	23	0	1	0	0	0	100	0	0	1	2	0	0
narY	89108310	b1467	JW1462	ECK1461	annotated	1	1	1	1	1	1	1	1	1	1	0	1	0	0	0	1	10	11	7	0	1	0	2	0	0	0	0	0	0	0	0	19	0	0	0	0	3	53	0	2	1	2	1	3
narZ	89108311	b1468	JW1463	ECK1462	annotated	1	1	1	1	1	1	1	1	1	1	0	0	0	0	1	1	5	2	1	1	0	0	0	0	0	0	0	0	0	0	0	7	0	0	0	0	0	16	0	1	0	1	0	1
ndh	89107955	b1109	JW1095	ECK1095	annotated	1	1	1	1	1	1	1	1	1	1	1	1	1	1	1	1	59	25	33	9	6	0	36	1	0	2	5	1	9	24	3	35	1	2	0	1	12	264	0	1	0	2	0	0
ndk	89109324	b2518	JW2502	ECK2514	annotated	1	1	1	1	1	1	1	1	1	1	1	1	1	1	1	1	76	32	62	16	12	0	45	1	0	3	5	1	9	24	5	35	7	4	3	1	44	385	0	2	2	2	1	2
nei	89107572	b0714	JW0704	ECK0703	annotated	1	1	1	1	1	1	1	1	1	1	1	1	1	1	1	1	7	0	0	3	0	0	0	0	0	0	0	1	1	2	0	25	0	0	0	1	0	40	0	0	0	1	0	0
nemA	89108492	b1650	JW1642	ECK1646	annotated	1	1	1	1	1	1	1	1	1	1	0	1	1	1	1	1	57	30	41	7	3	0	28	0	0	1	1	0	7	7	1	25	0	0	0	1	6	215	0	2	4	13	1	0
nepI	89110350	b3662	JW5938	ECK3653	annotated	1	1	1	1	1	1	1	1	1	1	1	1	1	1	1	1	20	11	11	2	0	0	1	0	0	0	0	0	2	0	0	9	0	0	0	0	1	57	0	0	3	2	0	0
nfi	89110040	b3998	JW5547	ECK3990	annotated	1	1	1	1	1	1	1	1	1	1	1	1	1	1	1	1	21	0	2	6	0	0	6	1	0	1	0	0	1	4	5	9	1	0	5	0	28	90	0	0	0	0	0	0
nfnB	89107443	b0578	JW0567	ECK0570	annotated	1	1	1	1	1	1	1	1	1	1	1	1	0	1	1	1	46	11	4	4	9	0	30	0	0	1	0	0	4	5	0	1	0	0	0	1	2	118	0	0	0	0	0	0
nfo	89108976	b2159	JW2146	ECK2152	annotated	1	1	1	1	1	1	1	1	1	1	1	1	1	1	1	1	30	0	0	13	8	0	47	1	0	1	5	1	4	0	4	21	7	0	5	0	16	163	0	1	2	7	0	0
nfrA	89107433	b0568	JW0557	ECK0560	annotated	1	1	1	1	1	0	1	1	1	1	0	0	0	0	0	1	4	0	0	0	0	0	0	0	0	0	0	0	0	0	0	0	0	0	0	0	0	4	0	0	0	0	0	0
nfrB	89107434	b0569	JW0558	ECK0561	annotated	1	1	1	1	0	0	1	1	1	1	0	1	1	0	1	0	5	5	9	0	0	0	0	0	0	1	0	1	0	0	0	1	0	0	0	0	0	22	0	0	0	0	0	0
nfsA	89107702	b0851	JW0835	ECK0842	annotated	1	1	1	1	1	1	1	1	1	1	1	1	1	1	1	1	24	7	7	9	0	0	52	0	1	3	0	0	4	0	2	12	0	0	2	0	23	146	0	0	2	2	0	0
nhaA	89106903	b0019	JW0018	ECK0020	annotated	1	1	1	1	1	1	1	1	1	1	1	1	1	1	1	1	49	10	32	12	12	0	4	0	0	1	0	0	9	0	0	26	0	0	0	1	0	156	0	0	5	3	0	1
nhaB	89108031	b1186	JW1175	ECK1174	annotated	1	1	1	1	1	1	1	1	1	1	1	1	1	1	1	1	44	0	0	0	0	0	0	0	0	0	0	0	0	0	0	0	0	0	0	0	0	44	0	0	0	0	0	0
nhaR	89106904	b0020	JW0019	ECK0021	annotated	1	1	1	1	1	1	1	1	1	1	1	1	1	1	1	1	40	20	10	5	0	0	0	0	0	0	0	1	2	0	1	0	0	0	0	0	0	79	0	0	3	7	0	0
nhoA	89108306	b1463	JW1458	ECK1457	annotated	1	1	1	1	1	1	1	1	1	1	0	0	0	0	0	1	18	10	8	3	0	0	13	0	0	0	1	0	0	2	1	14	0	0	0	0	0	70	0	0	0	1	0	0
nikA	89110536	b3476	JW3441	ECK3460	annotated	1	1	1	1	1	1	1	1	1	1	1	1	1	1	1	1	5	3	7	2	3	1	14	0	0	0	3	0	0	1	3	13	0	0	1	0	10	66	2	0	19	16	0	0
nikB	89110535	b3477	JW3442	ECK3461	annotated	1	1	1	1	1	1	1	1	1	1	1	1	1	1	1	1	6	3	4	4	6	1	13	0	0	0	0	0	0	0	1	5	0	0	0	0	1	44	1	0	19	12	0	1
nikC	89110534	b3478	JW3443	ECK3462	annotated	1	1	1	1	1	1	1	1	1	1	1	1	1	1	1	1	4	0	7	0	2	0	9	0	0	0	0	0	0	0	0	1	0	0	0	0	2	25	1	0	17	11	0	0
nikD	89110533	b3479	JW3444	ECK3463	annotated	1	1	1	1	1	1	1	1	1	1	1	1	1	1	1	1	3	0	3	0	1	0	0	0	0	0	0	0	0	0	0	0	0	0	0	0	0	7	19	15	201	308	12	5
nikE	89110532	b3480	JW3445	ECK3464	annotated	1	1	1	1	1	1	1	1	1	1	1	1	1	1	1	1	3	0	3	1	3	0	5	0	0	0	0	0	0	0	0	0	0	0	0	0	0	15	22	25	322	410	18	5
nikR	89110531	b3481	JW3446	ECK3465	annotated	1	1	1	1	1	1	1	1	1	1	1	1	1	1	1	1	9	7	12	12	7	0	2	0	0	0	2	1	1	0	0	0	0	0	0	0	36	89	0	1	1	2	0	0
ninE	89107413	b0548	JW0536	ECK0539	annotated	0	0	0	1	0	0	1	0	0	0	0	0	0	0	0	1	1	0	0	0	0	0	0	0	0	0	0	0	0	0	0	0	0	0	0	0	0	1	0	0	0	0	0	0
nirB	89110644	b3365	JW3328	ECK3353	annotated	1	1	1	1	1	1	1	1	1	1	1	1	1	1	1	1	51	26	29	13	0	1	49	1	2	2	0	1	3	1	3	24	0	1	1	1	30	239	2	2	4	9	0	0
nirC	89110642	b3367	JW3330	ECK3355	annotated	1	1	1	1	1	1	1	1	1	1	1	1	1	1	1	1	8	1	1	0	0	0	20	0	0	0	0	0	0	0	0	1	0	0	0	0	2	33	0	6	2	2	1	0
nirD	89110643	b3366	JW3329	ECK3354	annotated	1	1	1	1	1	1	1	1	1	1	1	1	1	1	1	1	34	12	0	2	0	0	0	0	0	1	0	0	2	1	0	22	0	0	0	0	0	74	0	0	0	0	0	0
nlpA	89110352	b3661	JW3635	ECK3651	annotated	1	1	1	1	1	1	1	1	1	1	1	1	0	0	0	1	8	0	1	0	3	0	5	0	1	0	0	0	0	0	0	3	0	0	0	0	0	21	0	0	3	2	0	0
nlpB	89109283	b2477	JW2462	ECK2473	annotated	1	1	1	1	1	1	1	1	1	1	1	1	1	1	1	1	36	1	0	0	0	0	0	0	0	0	0	0	0	0	0	0	0	0	0	0	0	37	0	0	0	0	0	0
nlpC	89108548	b1708	JW1698	ECK1706	annotated	1	1	1	1	1	1	1	1	1	1	1	1	1	1	1	1	26	0	26	5	1	0	13	0	0	2	1	0	4	6	1	24	1	1	1	1	1	114	0	0	9	13	0	0
nlpD	89109529	b2742	JW2712	ECK2737	annotated	1	1	1	1	1	1	1	1	1	1	1	1	1	1	1	1	62	25	15	3	0	0	12	0	1	0	1	0	3	3	0	8	0	2	0	0	0	135	0	1	2	0	0	2
nlpE	89107073	b0192	JW0188	ECK0192	annotated	1	1	1	1	1	1	1	1	1	1	1	1	1	1	1	1	23	3	0	0	3	0	0	0	0	0	0	0	4	0	0	0	0	0	0	0	0	33	0	0	0	0	0	0
nlpI	89109928	b3163	JW3132	ECK3151	annotated	1	1	1	1	1	1	1	1	1	1	1	1	1	1	1	1	39	0	5	3	0	0	0	0	0	0	0	0	0	1	2	0	0	0	0	0	3	53	0	0	0	0	0	0
nohA	89108389	b1548	JW1541	ECK1541	annotated	0	1	0	1	0	0	0	0	0	1	0	0	0	0	0	0	3	1	2	0	0	0	0	0	0	0	0	0	0	0	0	0	0	0	0	0	0	6	0	0	0	0	0	0
nohB	89107426	b0560	JW0549	ECK0552	annotated	1	0	1	1	1	0	1	1	0	0	0	0	1	0	1	1	6	0	2	0	0	0	0	0	0	0	0	0	0	0	0	0	0	0	0	0	0	8	0	0	0	0	0	0
norR	89109496	b2709	JW5843	ECK2704	annotated	1	1	1	1	1	1	1	1	1	1	1	1	1	1	1	1	36	11	1	1	0	0	0	0	0	0	0	0	0	2	0	0	0	0	0	0	0	51	0	16	1	4	3	1
norV	89109497	b2710	JW2680	ECK2705	annotated	1	1	0	1	1	1	1	1	1	1	1	1	1	1	1	1	40	31	13	13	4	1	22	0	2	0	5	0	5	24	0	11	0	1	5	0	26	203	0	5	14	11	1	3
norW	89109498	b2711	JW2681	ECK2706	annotated	1	1	1	1	1	1	1	1	1	1	1	1	1	1	1	1	36	14	4	7	1	1	43	0	0	2	3	0	6	0	2	5	0	3	4	0	27	158	1	2	2	6	0	0
npr	89109969	b3206	JW3173	ECK3195	annotated	1	1	1	1	1	1	1	1	1	1	1	1	1	1	1	1	53	21	25	3	0	0	1	0	0	0	0	0	0	0	0	2	0	2	0	0	0	107	0	1	1	0	0	0
nrdA	89109051	b2234	JW2228	ECK2226	annotated	1	1	1	1	1	1	1	1	1	1	1	1	1	1	1	1	72	29	7	4	12	1	6	1	0	0	0	0	6	4	1	11	7	1	0	0	2	164	0	1	4	2	0	0
nrdB	89109052	b2235	JW2229	ECK2227	annotated	1	1	1	1	1	1	1	1	1	1	1	1	1	1	1	1	75	29	24	4	12	1	11	0	0	0	0	0	3	4	1	11	6	2	0	0	1	184	0	0	1	0	0	0
nrdD	89110956	b4238	JW4197	ECK4233	annotated	1	1	1	1	1	1	1	1	1	1	1	1	1	1	1	1	35	10	7	5	9	1	53	0	2	0	1	0	6	0	0	5	0	1	2	0	17	154	7	1	13	18	2	3
nrdE	89109468	b2675	JW2650	ECK2669	annotated	1	1	1	1	1	1	1	1	1	1	1	1	1	1	1	1	19	3	48	12	0	0	59	0	0	3	3	1	4	0	2	25	0	3	5	1	25	213	0	1	3	3	0	0
nrdF	89109469	b2676	JW2651	ECK2670	annotated	1	1	1	1	1	1	1	1	1	1	1	1	1	1	1	1	14	0	21	0	0	0	49	1	0	2	0	0	0	0	0	20	0	0	0	0	0	107	0	0	2	0	0	0
nrdG	89110955	b4237	JW4196	ECK4232	annotated	1	1	1	1	1	1	1	1	1	1	1	1	1	1	1	1	36	2	0	1	0	1	46	0	0	0	0	0	5	5	0	6	0	0	1	0	2	105	0	0	4	8	0	0
nrdH	89109466	b2673	JW2648	ECK2667	annotated	1	0	1	1	0	1	1	1	1	1	1	1	1	1	1	1	13	0	10	0	0	0	20	0	0	2	0	0	0	0	0	20	0	0	0	0	0	65	0	0	2	0	0	0
nrdI	89109467	b2674	JW2649	ECK2668	annotated	1	1	1	1	1	1	1	1	1	1	1	1	1	1	1	0	12	0	10	0	0	0	44	0	0	2	0	0	0	0	0	19	0	0	0	0	0	87	0	0	0	0	1	0
nrdR	89107283	b0413	JW0403	ECK0407	annotated	1	1	1	1	1	1	1	1	1	1	1	1	1	1	1	1	69	32	55	13	0	1	58	0	2	3	0	1	0	23	5	37	7	1	5	1	1	314	0	1	1	1	0	0
nrfA	89110791	b4070	JW4031	ECK4063	annotated	1	1	1	1	1	1	1	1	1	1	1	0	1	1	1	1	25	0	0	15	6	0	7	0	1	0	0	0	4	0	0	0	0	0	0	1	0	59	0	0	0	0	1	0
nrfB	89110792	b4071	JW4032	ECK4064	annotated	1	1	1	0	1	1	1	1	1	1	1	0	1	1	1	1	24	2	1	1	0	0	0	0	0	0	0	0	0	0	0	0	0	0	0	1	0	29	0	0	0	0	0	0
nrfC	89110793	b4072	JW4033	ECK4065	annotated	1	1	1	1	1	1	1	1	1	1	1	0	1	1	1	1	31	14	13	13	7	0	6	1	0	1	5	1	5	0	4	3	0	2	0	0	14	120	0	1	4	5	1	4
nrfD	89110794	b4073	JW4034	ECK4066	annotated	1	1	1	1	1	1	1	1	1	1	1	0	1	1	1	1	24	2	1	2	4	0	2	0	0	0	5	1	0	0	2	1	0	0	0	0	4	48	0	0	0	0	0	0
nrfE	89110795	b4074	JW4035	ECK4067	annotated	1	1	1	1	1	1	1	1	1	1	1	0	1	1	1	1	3	3	0	1	3	0	2	0	1	0	4	0	3	0	0	0	0	0	0	0	5	25	1	0	0	1	0	0
nrfF	89110796	b4075	JW4036	ECK4068	annotated	1	0	1	1	1	1	1	1	1	1	1	0	1	1	1	1	19	6	18	0	0	0	1	0	0	0	0	0	0	0	0	1	0	0	0	0	0	45	0	0	0	0	0	0
nrfG	89110797	b4076	JW4037	ECK4069	annotated	1	1	1	1	1	1	1	1	1	1	1	0	1	1	1	1	38	16	12	0	0	0	0	0	0	0	0	0	0	1	0	0	0	0	0	0	0	67	0	0	0	0	0	0
nsrR	89110898	b4178	JW4136	ECK4174	annotated	1	1	1	1	1	1	1	1	1	1	1	1	1	1	1	1	50	29	41	6	2	1	22	0	1	0	5	1	2	1	0	18	0	0	1	1	0	181	0	0	0	4	0	0
nth	89108475	b1633	JW1625	ECK1629	annotated	1	1	1	1	1	1	1	1	1	1	1	1	1	1	1	1	79	32	63	17	11	1	60	1	2	3	5	1	10	24	5	34	7	5	5	1	46	412	0	3	12	8	1	0
nudB	89108705	b1865	JW1854	ECK1866	annotated	1	1	1	1	1	1	1	1	1	1	1	1	1	1	1	1	21	28	0	1	0	0	0	0	0	0	0	0	0	0	0	3	0	0	0	0	1	54	0	0	0	0	0	0
nudC	89110042	b3996	JW5548	ECK3988	annotated	1	1	1	1	1	1	1	1	1	1	1	1	1	1	1	1	49	18	40	11	0	0	15	0	0	1	0	0	5	0	1	30	0	0	0	0	11	181	0	0	4	2	0	0
nudD	89108871	b2051	JW5335	ECK2045	annotated	1	1	1	1	1	0	1	1	1	1	1	0	1	1	1	1	8	3	9	2	0	0	3	0	0	0	0	1	1	4	0	0	0	0	0	0	4	35	0	0	0	0	0	0
nudE	89110613	b3397	JW3360	ECK3384	annotated	1	1	1	1	1	1	1	1	1	1	1	1	1	1	1	1	63	17	3	1	0	1	10	0	0	3	0	0	0	6	2	4	0	2	3	0	9	124	0	1	2	4	0	0
nudF	89109804	b3034	JW3002	ECK3025	annotated	1	1	1	1	1	1	1	1	1	1	1	1	1	1	1	1	61	2	17	0	0	0	12	0	0	1	1	1	0	1	0	4	0	0	0	0	1	101	0	1	0	0	0	0
nudG	89108598	b1759	JW1748	ECK1757	annotated	1	1	1	1	1	1	1	1	1	1	1	1	1	1	1	1	15	17	42	14	0	0	27	0	0	0	2	1	2	2	1	27	0	0	0	0	6	156	0	0	6	2	0	0
nudH	89109613	b2830	JW2798	ECK2826	annotated	1	1	1	1	1	1	1	1	1	1	1	1	1	1	1	1	75	32	57	1	12	0	1	0	0	0	0	0	0	0	0	0	0	2	0	0	1	181	0	0	0	0	0	0
nudI	89109068	b2251	JW2245	ECK2244	annotated	1	1	1	1	1	1	1	1	1	1	0	0	1	1	1	1	9	0	2	2	0	0	6	0	0	2	0	0	3	2	1	12	0	0	1	1	9	50	0	0	0	1	0	0
nudJ	89107980	b1134	JW1120	ECK1120	annotated	1	1	1	1	1	1	1	1	1	1	1	1	1	1	1	1	47	27	4	1	0	0	7	0	0	1	0	0	0	1	0	3	0	0	0	0	6	97	0	0	0	0	0	0
nudK	89109272	b2467	JW2451	ECK2462	annotated	1	1	1	1	1	1	1	1	1	1	1	1	1	1	1	1	15	11	16	7	12	0	41	0	2	1	0	0	4	18	1	15	0	0	3	1	12	159	0	1	0	2	0	0
nudL	89108652	b1813	JW1802	ECK1811	annotated	1	1	1	1	1	1	1	1	1	1	1	1	1	1	1	1	55	26	42	6	0	0	14	0	1	3	0	0	4	0	4	31	0	2	2	1	7	198	0	0	0	1	0	0
nuoA	89109106	b2288	JW2283	ECK2282	annotated	1	1	1	1	1	1	1	1	1	1	1	1	1	1	1	1	45	32	61	12	9	0	11	1	0	3	5	1	7	24	5	24	1	2	0	0	10	253	1	2	0	0	0	2
nuoB	89109105	b2287	JW5875	ECK2281	annotated	1	1	1	1	1	1	1	1	1	1	1	1	1	1	1	1	46	32	61	12	12	0	11	1	0	3	5	1	7	24	5	22	1	2	4	0	32	281	3	3	2	2	1	1
nuoC	89109104	b2286	JW5375	ECK2280	annotated	1	1	1	1	1	1	1	1	1	1	1	1	1	1	1	1	46	32	61	12	11	0	11	1	0	3	5	1	7	24	5	23	1	2	4	0	32	281	5	4	3	2	2	2
nuoE	89109103	b2285	JW2280	ECK2279	annotated	1	1	1	1	1	1	1	1	1	1	1	1	1	1	1	1	49	28	61	13	2	0	19	1	2	3	0	1	7	6	5	23	1	2	5	0	3	231	1	5	2	1	0	0
nuoF	89109102	b2284	JW2279	ECK2278	annotated	1	1	1	1	1	1	1	1	1	1	1	1	1	1	1	1	50	32	61	13	2	0	19	1	2	3	0	1	6	6	5	23	1	2	5	0	5	237	1	6	4	5	0	1
nuoG	89109101	b2283	JW2278	ECK2277	annotated	1	1	1	1	1	1	1	1	1	1	1	1	1	1	1	1	45	32	58	12	6	0	6	1	1	3	0	1	4	6	5	20	1	2	0	0	1	204	0	3	4	0	0	0
nuoH	89109100	b2282	JW2277	ECK2276	annotated	1	1	1	1	1	1	1	1	1	1	1	1	1	1	1	1	46	32	61	13	12	0	11	1	0	3	5	1	7	24	5	24	1	2	2	0	32	282	3	3	0	2	0	1
nuoI	89109099	b2281	JW2276	ECK2275	annotated	1	1	1	1	1	1	1	1	1	1	1	1	1	1	1	1	46	32	61	12	11	0	12	1	0	3	5	1	8	11	5	23	1	2	0	0	30	264	3	3	2	1	0	2
nuoJ	89109098	b2280	JW2275	ECK2274	annotated	1	1	1	1	1	1	1	1	1	1	1	1	1	1	1	1	46	32	60	11	11	0	10	1	0	2	4	1	7	23	5	22	1	0	0	0	1	237	0	2	0	0	0	0
nuoK	89109097	b2279	JW2274	ECK2273	annotated	1	1	1	1	1	1	1	1	1	1	1	1	1	1	1	1	46	32	58	12	11	0	11	1	0	3	5	1	7	21	5	23	1	2	0	0	11	250	0	2	0	0	0	0
nuoL	89109096	b2278	JW2273	ECK2272	annotated	1	1	1	1	1	1	1	1	1	1	1	1	1	1	1	1	58	32	61	12	12	0	25	1	1	3	5	1	8	24	5	32	1	2	0	1	29	313	5	8	5	4	1	0
nuoM	89109095	b2277	JW2272	ECK2271	annotated	1	1	1	1	1	1	1	1	1	1	1	1	1	1	1	1	46	32	61	12	12	0	16	1	0	3	5	1	7	24	5	25	1	2	0	0	16	269	3	8	3	5	0	0
nuoN	89109094	b2276	JW2271	ECK2270	annotated	1	1	1	1	1	1	1	1	1	1	1	1	1	1	1	1	46	32	61	12	12	0	11	1	0	3	5	1	7	23	5	24	1	2	0	0	27	273	5	8	4	4	0	0
nupC	89109212	b2393	JW2389	ECK2388	annotated	1	1	1	1	1	1	1	1	1	1	1	1	1	1	1	1	16	1	0	0	0	0	23	0	0	0	0	0	0	0	0	0	0	0	0	0	0	40	0	0	0	0	0	0
nupG	89109741	b2964	JW2932	ECK2959	annotated	1	1	1	0	1	1	1	1	1	1	1	1	1	1	1	1	5	0	0	0	0	0	0	0	0	0	0	0	2	0	0	0	0	0	0	0	0	7	0	0	0	0	0	0
nupX	89108978	b2161	JW2148	ECK2154	annotated	1	0	0	1	1	1	1	1	1	0	1	1	1	1	1	1	41	2	23	2	1	0	13	0	0	0	0	1	3	2	0	1	0	0	0	1	0	90	0	0	0	0	0	0
nusA	89109934	b3169	JW3138	ECK3158	annotated	1	1	1	1	1	1	1	1	1	1	1	1	1	1	1	1	81	32	63	17	12	1	78	1	2	3	5	1	10	24	5	37	7	5	5	1	5	395	0	1	5	3	0	1
nusB	89107286	b0416	JW0406	ECK0410	annotated	1	0	1	1	1	1	1	1	1	1	1	1	1	1	1	1	80	32	48	17	12	1	63	1	2	3	5	1	1	5	5	33	1	5	4	1	0	320	0	1	6	2	0	0
nusG	89110057	b3982	JW3945	ECK3973	annotated	1	1	1	1	1	1	1	1	1	1	1	1	1	1	1	1	81	32	62	17	12	1	76	1	2	3	5	1	10	24	5	37	7	5	5	1	0	387	0	2	4	1	0	1
obgE	89109946	b3183	JW3150	ECK3172	annotated	1	1	1	1	1	1	1	1	1	1	1	1	1	1	1	1	81	32	63	17	11	1	78	1	2	3	5	1	11	24	5	37	7	5	5	1	4	394	0	1	5	6	1	1
ogrK	89108902	b2082	JW2067	ECK2079	annotated	0	1	1	1	1	1	1	1	1	1	1	0	0	0	0	0	9	1	0	0	0	0	0	0	0	0	0	0	0	0	0	0	0	0	0	0	0	10	0	0	0	0	0	0
ogt	89108183	b1335	JW1329	ECK1331	annotated	1	1	1	1	0	1	1	1	1	1	1	1	1	1	1	1	57	25	20	12	8	0	48	0	2	1	2	1	8	2	2	31	0	2	3	0	20	244	2	1	9	6	0	0
ompA	89107807	b0957	JW0940	ECK0948	annotated	1	1	1	1	1	1	1	1	1	1	1	1	1	1	1	1	52	31	7	4	1	0	1	0	0	0	0	0	1	2	0	3	0	0	0	0	0	102	0	0	0	0	0	1
ompC	89109031	b2215	JW2203	ECK2207	annotated	1	1	1	1	1	1	1	1	1	1	1	1	1	1	1	1	21	0	0	0	0	0	0	0	0	0	0	0	0	0	0	0	0	0	0	0	0	21	0	0	0	0	0	0
ompF	89107779	b0929	JW0912	ECK0920	annotated	1	1	1	1	1	1	1	1	1	1	1	1	1	1	1	1	11	1	0	0	0	0	0	0	0	0	0	0	0	0	0	0	0	0	0	0	0	12	0	0	0	0	0	0
ompG	89108166	b1319	JW1312	ECK1315	annotated	1	1	1	1	1	1	1	1	1	1	0	0	0	0	0	0	2	0	0	0	0	0	0	0	0	0	0	0	0	0	0	0	0	0	0	0	0	2	0	0	0	0	0	0
ompL	89110153	b3875	JW3846	ECK3868	annotated	0	0	0	1	1	0	1	1	1	0	0	0	1	0	1	0	3	0	0	0	0	0	0	0	0	0	0	0	0	0	0	0	0	0	0	0	0	3	0	0	0	0	0	0
ompN	89108223	b1377	JW1371	ECK1372	annotated	1	1	1	1	1	1	0	1	1	1	1	0	1	1	1	1	26	0	0	0	0	0	0	0	0	0	0	0	0	0	0	0	0	0	0	0	0	26	0	0	0	0	0	0
ompR	89110605	b3405	JW3368	ECK3392	annotated	1	1	1	1	1	1	1	1	1	1	1	1	1	1	1	1	57	27	53	6	10	0	36	0	0	0	0	0	4	24	3	15	0	0	0	1	1	237	2	19	62	137	11	6
ompT	89107430	b0565	JW0554	ECK0557	annotated	1	1	1	1	0	0	1	1	1	1	1	1	1	0	0	1	7	0	4	1	0	0	0	0	0	0	0	0	0	0	0	0	0	0	0	0	0	12	0	0	0	0	0	0
ompW	89108102	b1256	JW1248	ECK1250	annotated	1	1	1	1	1	1	1	1	1	1	1	1	1	1	1	1	53	25	33	2	0	0	0	0	0	0	0	0	0	0	0	0	0	0	0	0	0	113	0	0	0	0	0	0
ompX	89107665	b0814	JW0799	ECK0803	annotated	1	1	1	1	1	1	1	1	1	1	1	1	1	1	1	1	11	0	0	0	0	0	0	0	0	0	0	0	0	0	0	0	0	0	0	0	0	11	0	0	0	0	0	0
oppA	89108089	b1243	JW1235	ECK1237	annotated	1	1	1	1	1	1	1	1	1	1	1	1	1	1	1	1	33	8	19	2	0	0	26	0	1	0	2	0	1	1	3	10	2	2	0	1	1	112	0	0	12	13	1	0
oppB	89108090	b1244	JW1236	ECK1238	annotated	1	1	1	1	1	1	1	1	1	1	1	1	1	1	1	1	28	5	18	1	1	0	54	0	1	0	1	0	0	1	4	1	7	2	1	1	0	126	1	0	19	11	0	1
oppC	89108091	b1245	JW1237	ECK1239	annotated	1	1	1	1	1	1	1	1	1	1	1	1	1	1	1	1	28	8	26	1	3	0	61	1	1	1	0	1	0	11	4	21	7	2	4	1	6	187	1	0	16	11	0	0
oppD	89108092	b1246	JW1238	ECK1240	annotated	1	1	1	1	1	1	1	1	1	1	1	1	1	1	1	1	29	16	26	7	2	1	66	1	1	0	0	1	0	1	5	18	4	1	2	1	26	208	22	25	277	368	17	5
oppF	89108093	b1247	JW1239	ECK1241	annotated	1	1	1	1	1	1	1	1	1	1	1	1	1	1	1	1	26	16	24	7	0	1	64	0	1	3	5	0	0	1	5	14	4	3	3	1	17	195	21	26	297	406	22	7
orn	89110885	b4162	JW5740	ECK4158	annotated	1	1	1	1	1	1	1	1	1	1	1	1	1	1	1	1	81	31	0	3	0	0	0	0	0	0	0	0	0	0	0	36	0	0	0	0	0	151	0	0	2	0	0	0
osmB	89108129	b1283	JW1275	ECK1278	annotated	1	0	1	1	1	1	1	1	1	1	1	0	1	1	1	1	8	0	0	0	0	0	0	0	0	0	0	0	0	0	0	0	0	0	0	0	0	8	0	0	0	0	0	0
osmC	89108325	b1482	JW1477	ECK1476	annotated	1	1	1	1	1	1	1	1	1	1	1	1	1	1	1	1	30	22	34	3	0	0	16	0	0	3	0	1	4	0	1	22	0	0	0	0	0	136	0	0	0	0	0	0
osmE	89108578	b1739	JW1728	ECK1737	annotated	1	1	1	1	1	1	1	1	1	1	1	1	1	1	1	1	14	1	0	0	0	0	0	0	0	0	0	0	0	0	0	0	0	0	0	0	0	15	0	0	0	0	0	0
osmF	89108948	b2131	JW2119	ECK2124	annotated	1	1	1	1	1	1	1	1	1	1	1	1	1	1	1	1	21	12	24	3	1	1	49	0	0	2	0	1	1	6	3	28	0	0	1	0	5	158	0	1	1	2	0	0
osmY	89111083	b4376	JW4338	ECK4367	annotated	1	1	1	1	1	1	1	1	1	1	0	1	1	1	1	1	29	20	12	4	3	0	2	0	0	0	0	1	0	1	0	1	0	0	0	1	0	74	0	2	0	0	0	0
otsA	89108735	b1896	JW5312	ECK1895	annotated	1	1	1	1	1	1	1	1	1	1	0	1	0	0	0	1	17	18	35	9	0	0	4	0	0	1	0	1	5	9	1	34	0	0	0	0	11	145	5	0	0	0	0	0
otsB	89108736	b1897	JW1886	ECK1896	annotated	1	1	1	1	1	1	1	1	1	1	0	0	1	1	1	1	16	17	33	7	0	0	4	0	0	1	0	1	5	0	1	34	0	0	0	0	9	128	5	1	0	0	0	0
oxc	89109193	b2373	JW2370	ECK2369	annotated	1	1	1	1	1	1	1	1	1	1	1	1	1	1	1	1	2	8	7	3	0	0	2	0	0	0	0	1	0	0	3	9	0	0	0	0	0	35	1	2	6	19	1	2
oxyR	89110069	b3961	JW3933	ECK3953	annotated	1	1	1	1	1	1	1	1	1	1	1	1	1	1	1	1	69	29	44	5	0	0	12	0	0	1	0	0	9	0	1	21	0	0	0	1	0	192	0	0	24	37	2	0
paaA	89108235	b1388	JW1383	ECK1385	annotated	0	0	0	1	1	1	0	0	0	0	0	0	0	0	0	0	10	18	17	0	0	0	4	0	0	3	0	0	0	0	0	16	0	0	0	0	3	71	0	0	0	0	0	0
paaB	89108236	b1389	JW1384	ECK1386	annotated	0	0	0	1	1	1	0	0	0	0	0	0	0	0	0	0	10	17	17	0	0	0	0	0	0	2	0	0	0	0	0	14	0	0	0	0	0	60	0	0	0	0	0	0
paaC	89108237	b1390	JW1385	ECK1387	annotated	0	0	0	1	1	1	0	0	0	0	0	0	0	0	0	0	10	17	17	0	0	0	4	0	0	3	0	0	0	0	0	14	0	0	0	0	1	66	0	0	0	0	0	0
paaD	89108238	b1391	JW5217	ECK1388	annotated	0	0	0	1	1	1	0	0	0	0	0	0	0	0	0	0	12	17	26	1	0	0	7	0	0	3	0	0	3	0	1	17	0	0	0	0	14	101	0	0	0	0	0	0
paaE	89108239	b1392	JW1387	ECK1389	annotated	0	0	0	1	1	1	0	0	0	0	0	0	0	0	0	0	23	18	21	1	0	0	0	0	0	0	0	0	5	24	0	24	0	2	0	0	6	124	0	0	0	0	0	0
paaF	89108240	b1393	JW1388	ECK1390	annotated	0	0	0	1	1	1	0	0	0	0	0	0	0	0	0	0	45	26	47	10	3	1	28	0	1	2	0	1	6	0	4	29	0	2	0	1	20	226	1	2	2	4	1	0
paaG	89108241	b1394	JW1389	ECK1391	annotated	0	0	0	1	1	1	0	0	0	0	0	0	0	0	0	0	28	22	36	5	0	1	17	0	0	3	0	0	0	1	1	22	0	0	0	1	5	142	1	1	2	4	1	0
paaH	89108242	b1395	JW1390	ECK1392	annotated	1	0	1	1	1	1	0	0	0	1	0	0	0	0	0	0	16	27	44	11	0	1	34	0	1	3	0	1	6	1	4	31	0	3	0	0	21	204	0	0	2	5	0	0
paaI	89108243	b1396	JW1391	ECK1393	annotated	0	0	0	1	1	1	0	0	0	0	0	0	0	0	0	0	15	18	21	6	1	0	15	0	1	3	1	0	6	0	1	11	0	0	0	0	13	112	1	0	0	1	0	0
paaJ	89108244	b1397	JW1392	ECK1394	annotated	0	0	0	1	1	1	0	0	0	0	0	0	0	0	0	0	28	24	32	6	0	0	11	0	0	3	0	1	2	0	3	31	0	0	0	0	2	143	0	0	1	1	0	0
paaK	89108245	b1398	JW5218	ECK1395	annotated	0	0	0	1	1	1	0	0	0	0	0	0	0	0	0	0	23	26	25	16	1	0	16	0	2	3	3	0	8	1	4	14	0	0	0	1	21	164	0	1	4	8	0	0
paaX	89108246	b1399	JW1394	ECK1396	annotated	0	0	0	1	1	1	0	0	0	0	0	0	0	0	0	0	10	6	13	0	0	0	4	0	0	1	0	0	0	0	0	12	0	0	0	0	2	48	0	0	0	0	0	0
paaY	89108247	b1400	JW1395	ECK1397	annotated	0	0	0	1	1	1	0	0	0	0	0	0	0	0	0	0	10	9	22	3	1	0	5	0	0	1	0	0	1	9	0	14	0	0	1	1	15	92	0	0	4	3	0	0
pabA	89110649	b3360	JW3323	ECK3348	annotated	1	1	1	1	1	1	1	1	1	1	1	1	1	1	1	1	69	32	44	15	5	1	47	1	2	3	5	1	11	24	5	37	1	2	1	1	39	346	4	2	17	21	2	0
pabB	89108651	b1812	JW1801	ECK1810	annotated	1	1	1	0	1	1	1	1	1	1	1	1	1	1	1	1	66	3	30	13	4	1	28	0	1	1	1	0	5	14	0	13	1	0	0	0	7	188	2	2	5	11	1	1
pabC	89107942	b1096	JW1082	ECK1082	annotated	1	1	1	1	1	1	1	1	1	1	1	1	1	1	1	1	63	4	9	3	0	1	5	0	0	0	0	0	4	10	0	5	1	0	0	0	0	105	0	2	2	2	0	0
pagB	89110744	b4023	JW3983	ECK4015	annotated	1	1	1	1	1	1	1	1	1	1	1	1	0	0	1	1	8	0	0	0	0	0	0	0	0	0	0	0	0	0	0	0	0	0	0	0	0	8	0	0	0	0	0	0
pal	89107599	b0741	JW0731	ECK0730	annotated	1	1	1	1	1	1	1	1	1	1	1	1	1	1	1	1	77	31	62	17	11	0	0	1	0	0	5	1	6	0	0	0	7	2	0	0	0	220	0	1	0	0	0	0
panB	89107015	b0134	JW0130	ECK0133	annotated	1	1	1	1	1	1	1	1	1	1	1	1	1	1	1	1	69	32	49	16	12	0	34	1	2	3	5	0	10	24	5	33	0	2	4	1	21	323	0	0	1	3	1	0
panC	89107014	b0133	JW0129	ECK0132	annotated	1	1	1	1	1	1	1	1	1	1	1	1	1	1	1	1	69	32	50	16	12	0	33	1	2	3	5	0	10	24	5	34	0	2	4	1	0	303	0	1	2	5	0	1
panD	89107012	b0131	JW0127	ECK0130	annotated	1	1	1	1	1	1	1	1	1	1	1	1	1	1	1	1	36	22	9	11	12	0	33	1	2	3	5	0	10	7	2	29	0	2	4	1	3	192	0	1	1	3	1	0
panE	89107295	b0425	JW0415	ECK0419	annotated	1	1	1	1	1	1	1	1	1	1	1	1	1	1	1	1	48	19	15	8	0	0	40	1	0	0	0	1	1	3	3	14	0	1	0	0	21	175	3	0	1	3	0	1
panF	89110018	b3258	JW3226	ECK3245	annotated	1	1	1	1	1	1	1	1	1	1	1	1	1	1	1	1	23	10	7	5	0	1	15	0	0	0	2	0	3	11	0	4	2	2	0	1	16	102	2	1	3	5	0	0
parC	89109789	b3019	JW2987	ECK3010	annotated	1	1	1	1	1	1	1	1	1	1	1	1	1	1	1	1	73	27	53	1	0	0	0	0	0	0	0	0	0	0	0	1	0	0	0	0	0	155	0	2	31	25	2	1
parE	89109800	b3030	JW2998	ECK3021	annotated	1	1	1	1	1	1	1	1	1	1	1	1	1	1	1	1	73	27	51	2	0	0	0	0	0	0	0	0	1	0	0	0	0	0	0	1	0	155	1	2	31	32	5	1
pbpC	89109325	b2519	JW2503	ECK2515	annotated	1	1	1	1	1	1	1	1	1	1	1	0	1	0	1	1	26	15	36	7	4	1	0	0	0	0	0	0	6	2	1	0	0	3	0	0	0	101	0	0	5	9	2	1
pbpG	89108951	b2134	JW5355	ECK2127	annotated	1	1	1	1	1	1	1	1	1	1	1	1	1	1	1	1	36	29	0	0	0	0	0	0	0	0	1	0	0	0	0	1	0	0	0	0	0	67	0	0	6	18	0	0
pck	89110607	b3403	JW3366	ECK3390	annotated	1	1	1	1	1	1	1	1	1	1	1	1	1	1	1	1	60	0	38	4	9	1	26	0	0	3	0	1	9	1	1	1	0	2	0	0	2	158	0	0	4	8	2	0
pcm	89109530	b2743	JW2713	ECK2738	annotated	1	1	1	1	1	1	1	1	1	1	1	1	1	1	1	1	59	32	47	17	11	0	1	0	1	0	4	1	5	5	3	10	1	2	5	1	37	242	0	1	0	0	0	0
pcnB	89107024	b0143	JW5808	ECK0142	annotated	1	1	1	1	1	1	1	1	1	1	1	1	1	1	1	1	73	32	31	14	5	1	44	0	2	1	0	1	0	3	0	5	7	4	0	1	0	224	0	2	3	3	0	0
pdhR	89106994	b0113	JW0109	ECK0112	annotated	1	1	1	1	1	1	1	1	1	1	1	1	1	1	1	1	46	12	20	4	0	0	14	0	0	2	0	0	0	0	0	10	0	0	1	0	0	109	0	0	2	6	0	0
pdxA	89106936	b0052	JW0051	ECK0053	annotated	1	1	1	1	1	1	1	1	1	1	1	1	1	1	1	1	70	32	50	15	10	1	16	1	0	0	5	1	10	24	0	7	0	2	0	1	2	247	0	1	0	0	0	2
pdxB	89109140	b2320	JW2317	ECK2314	annotated	1	1	1	1	1	1	1	1	1	1	1	1	1	1	1	1	60	0	0	0	0	0	0	0	0	0	0	0	6	0	0	0	0	2	0	0	0	68	0	1	14	10	3	1
pdxH	89108480	b1638	JW1630	ECK1634	annotated	1	1	1	1	1	1	1	1	1	1	1	1	1	1	1	1	71	24	57	5	1	0	0	0	0	2	0	0	9	7	2	27	0	2	0	1	0	208	0	0	0	0	0	0
pdxJ	89109370	b2564	JW2548	ECK2562	annotated	1	1	1	1	1	1	1	1	1	1	1	1	1	1	1	1	67	32	57	16	10	0	0	1	0	0	5	0	10	23	0	0	0	2	0	1	0	224	0	1	0	0	0	0
pdxK	89109232	b2418	JW2411	ECK2413	annotated	1	1	1	1	1	1	1	1	1	1	0	1	1	1	1	1	8	4	15	2	1	0	11	0	0	0	0	0	4	0	0	5	0	1	1	0	0	52	0	0	4	5	0	0
pdxY	89108478	b1636	JW1628	ECK1632	annotated	1	1	1	1	1	1	1	1	1	1	1	1	1	1	1	1	31	5	11	0	0	0	2	0	0	2	0	0	0	0	0	7	0	0	0	0	0	58	0	0	1	0	0	0
pepA	89110976	b4260	JW4217	ECK4253	annotated	1	1	1	1	1	1	1	1	1	1	1	1	1	1	1	1	79	32	61	15	12	1	36	1	0	2	5	1	0	24	5	35	7	3	0	1	6	326	0	1	0	0	0	0
pepB	89109329	b2523	JW2507	ECK2520	annotated	1	1	1	1	1	1	1	1	1	1	1	1	1	1	1	1	43	1	47	0	0	0	0	0	0	0	0	0	0	0	0	0	0	0	0	0	0	91	0	1	0	0	0	0
pepD	89107110	b0237	JW0227	ECK0238	annotated	1	1	1	1	1	1	1	1	1	1	1	1	1	1	1	1	44	3	0	2	10	1	13	0	0	0	3	1	8	0	0	0	0	2	0	0	3	90	0	0	6	12	2	2
pepE	89110742	b4021	JW3981	ECK4013	annotated	1	1	1	1	1	1	1	1	1	1	1	0	1	1	1	1	20	5	0	0	4	1	6	0	0	1	0	0	4	1	0	3	0	0	0	0	0	45	0	0	2	5	0	0
pepN	89107782	b0932	JW0915	ECK0923	annotated	1	1	1	1	1	1	1	1	1	1	1	1	1	1	1	1	69	31	35	6	1	0	11	0	0	0	0	1	5	17	0	21	0	0	0	0	13	210	0	0	1	0	0	0
pepP	89109687	b2908	JW2876	ECK2903	annotated	1	1	1	1	1	1	1	1	1	1	1	1	1	1	1	1	57	30	9	6	1	1	6	0	0	0	0	1	9	22	0	20	0	2	1	0	1	166	0	2	9	10	2	1
pepQ	89110175	b3847	JW3823	ECK3839	annotated	1	1	1	1	1	1	1	1	1	1	1	1	1	1	1	1	32	0	0	0	0	0	0	0	0	0	0	0	0	0	0	0	0	0	0	0	0	32	0	0	4	2	1	1
pepT	89107973	b1127	JW1113	ECK1113	annotated	1	1	1	1	1	1	1	1	1	1	1	1	1	1	1	1	26	0	15	3	2	1	59	0	1	0	0	0	8	0	1	0	0	1	0	1	0	118	0	0	6	9	0	0
perR	89107127	b0254	JW0244	ECK0256	annotated	0	0	0	1	0	0	0	0	0	0	0	0	0	0	0	0	5	4	9	0	0	0	0	0	0	0	0	0	0	0	0	0	0	0	0	0	0	18	0	0	2	6	0	0
pfkA	89110113	b3916	JW3887	ECK3908	annotated	1	1	1	1	1	1	1	1	1	1	1	1	1	1	1	1	52	14	12	17	4	1	71	1	2	3	5	1	10	8	4	33	7	5	5	1	4	260	1	1	7	25	2	2
pfkB	89108562	b1723	JW5280	ECK1721	annotated	1	1	1	1	1	1	1	1	1	1	1	1	1	1	1	1	6	4	11	1	0	0	10	0	0	0	0	1	1	0	3	16	0	0	3	0	1	57	0	0	9	12	0	0
pflA	89107752	b0902	JW0885	ECK0893	annotated	1	1	1	1	1	1	1	1	1	1	1	1	1	1	1	1	38	6	6	3	5	1	37	0	2	0	2	0	4	4	1	4	0	0	4	0	24	141	3	0	9	19	1	1
pflB	89107753	b0903	JW0886	ECK0894	annotated	1	1	0	1	1	1	1	1	1	1	1	1	1	1	1	1	37	2	5	0	0	1	33	0	1	0	0	0	4	5	0	2	0	0	0	0	0	90	0	0	13	24	0	1
pflC	89110078	b3952	JW3924	ECK3943	annotated	1	1	1	1	1	1	1	1	1	1	1	1	1	1	1	1	3	1	2	3	0	0	17	0	0	0	0	0	1	0	0	0	0	0	1	0	5	33	0	0	5	16	1	1
pflD	89110079	b3951	JW3923	ECK3942	annotated	1	1	1	1	1	1	1	1	1	1	1	1	1	1	1	0	3	1	2	6	0	0	10	0	0	0	0	0	4	0	0	0	0	0	1	0	4	31	0	0	14	22	1	2
pfs	89107040	b0159	JW0155	ECK0158	annotated	1	1	1	1	1	1	1	1	1	1	1	1	1	1	1	1	54	20	14	8	12	1	61	0	0	3	0	0	7	6	0	10	0	3	4	0	0	203	0	1	4	6	1	0
pgaA	89107873	b1024	JW1010	ECK1014	annotated	1	1	1	1	1	0	1	1	0	1	0	0	0	0	0	0	12	5	0	2	0	0	0	0	0	0	0	0	0	0	0	0	0	0	0	0	0	19	0	0	0	0	0	0
pgaB	89107872	b1023	JW5142	ECK1013	annotated	1	1	1	1	1	1	1	1	0	1	0	1	0	0	0	1	24	6	0	10	4	0	6	0	0	0	0	0	1	0	0	1	1	0	0	0	0	53	0	0	1	1	0	0
pgaC	89107871	b1022	JW1007	ECK1012	annotated	1	1	1	1	1	1	1	1	0	1	0	0	0	0	1	0	31	14	31	11	5	0	50	0	1	1	3	1	9	22	4	19	0	2	3	1	32	240	1	6	8	8	2	0
pgaD	89107870	b1021	JW1006	ECK1011	annotated	1	1	1	1	1	1	1	1	0	1	0	0	0	0	1	0	6	0	0	0	0	0	0	0	0	0	0	0	0	0	0	0	0	0	0	0	0	6	0	0	0	0	0	0
pgi	89110746	b4025	JW3985	ECK4017	annotated	1	1	1	1	1	1	1	1	1	1	1	1	1	1	1	1	81	32	35	15	12	1	65	0	0	3	5	1	8	24	4	25	7	4	5	1	8	336	0	1	4	5	0	0
pgk	89109704	b2926	JW2893	ECK2922	annotated	1	1	1	1	1	1	1	1	1	1	1	1	1	1	1	1	81	32	59	17	12	1	77	1	2	3	5	1	10	24	5	37	7	5	5	1	45	430	1	1	6	8	2	2
pgl	89107618	b0767	JW0750	ECK0756	annotated	1	1	1	1	1	1	1	1	1	1	1	1	1	1	1	1	30	7	6	1	0	0	36	0	0	0	0	1	5	0	0	9	0	0	0	1	0	96	0	0	1	2	0	0
pgm	89107546	b0688	JW0675	ECK0676	annotated	1	1	1	1	1	1	1	1	1	1	1	1	1	1	1	1	53	8	32	14	2	0	62	0	1	3	5	1	10	24	2	33	4	5	5	1	5	270	0	1	9	20	0	0
pgpA	89107288	b0418	JW0408	ECK0412	annotated	1	1	1	1	1	1	1	1	1	1	1	1	1	1	1	1	66	32	26	14	12	1	0	1	0	0	5	1	1	0	0	0	0	0	0	0	0	159	0	1	0	0	0	1
pgpB	89108124	b1278	JW1270	ECK1273	annotated	1	1	1	1	1	1	1	1	1	1	1	1	1	1	1	1	32	0	0	0	0	0	1	0	0	0	0	0	0	0	0	0	0	0	0	0	0	33	0	0	0	0	0	0
pgsA	89108747	b1912	JW1897	ECK1911	annotated	1	1	1	1	1	1	1	1	1	1	1	1	1	1	1	1	77	32	63	16	12	1	75	1	2	0	5	1	1	22	4	37	7	4	5	1	0	366	0	1	6	5	1	0
pheA	89109400	b2599	JW2580	ECK2596	annotated	1	1	1	1	1	1	1	1	1	1	1	1	1	1	1	1	78	32	48	15	11	0	43	1	2	2	5	1	10	24	5	35	0	2	2	1	39	356	1	1	9	5	2	0
pheL	89109399	b2598	JW2579	ECK2595	annotated	0	0	0	0	0	0	0	0	0	0	0	0	0	0	0	0	0	0	0	0	0	0	0	0	0	0	0	0	0	0	0	0	0	0	0	0	0	0	0	0	0	0	0	0
pheM	89108555	b1715	JW1705	ECK1713	annotated	0	0	0	0	0	0	0	0	0	0	0	0	0	0	0	0	0	0	0	0	0	0	0	0	0	0	0	0	0	0	0	0	0	0	0	0	0	0	0	0	0	0	0	0
pheP	89107441	b0576	JW0565	ECK0568	annotated	1	1	1	1	1	1	1	1	1	1	1	1	1	1	1	1	5	0	4	0	0	0	4	0	0	0	0	0	1	0	0	2	0	0	0	0	0	16	0	1	9	6	1	0
pheS	89108554	b1714	JW5277	ECK1712	annotated	1	1	1	1	1	1	1	1	1	1	1	1	1	1	1	1	82	32	63	17	12	1	78	1	2	3	5	1	11	24	5	37	7	5	5	1	45	437	4	1	8	6	2	0
pheT	89108553	b1713	JW1703	ECK1711	annotated	1	1	0	1	1	1	1	1	1	1	1	1	1	1	1	1	81	32	63	17	11	1	78	1	2	3	5	1	11	24	5	37	7	2	5	1	28	415	2	1	15	10	1	1
phnA	89110829	b4108	JW4069	ECK4101	annotated	1	0	1	1	1	1	1	1	1	1	1	1	1	1	1	1	63	21	38	8	8	0	19	0	0	0	4	0	4	0	0	5	0	0	0	1	0	171	0	0	0	0	0	0
phnB	89110828	b4107	JW4068	ECK4100	annotated	1	1	1	1	1	1	1	1	1	1	1	0	1	1	1	0	18	24	14	1	0	0	19	0	1	0	0	1	2	1	1	13	0	1	0	1	0	97	0	0	0	0	0	0
phnC	89110827	b4106	JW4067	ECK4099	annotated	1	1	1	1	1	1	1	1	1	1	1	1	1	1	1	1	15	15	27	5	2	1	26	0	0	0	0	0	0	8	2	10	0	1	0	0	5	117	21	26	282	363	20	10
phnD	89110826	b4105	JW4066	ECK4098	annotated	1	1	1	1	1	1	1	1	1	1	1	1	1	1	1	1	32	20	28	6	1	1	19	0	0	0	0	0	0	17	1	8	0	0	0	0	2	135	0	0	0	0	0	0
phnF	89110824	b4102	JW4063	ECK4095	annotated	1	1	1	1	1	1	1	1	1	1	1	1	0	0	0	1	13	9	22	1	0	0	4	0	1	1	0	0	0	0	0	3	0	0	0	0	0	54	0	0	8	7	1	0
phnG	89110823	b4101	JW4062	ECK4094	annotated	1	1	1	1	1	1	1	1	1	1	1	0	0	0	0	1	10	8	21	1	0	0	0	0	0	0	0	0	0	1	0	1	0	0	0	0	0	42	0	0	0	0	0	0
phnH	89110822	b4100	JW4061	ECK4093	annotated	1	1	1	1	1	1	1	1	1	1	1	1	0	0	0	1	14	10	21	1	0	0	2	0	0	0	0	0	0	3	2	1	0	0	0	0	0	54	0	0	0	0	0	0
phnI	89110821	b4099	JW4060	ECK4092	annotated	1	1	1	1	1	1	1	1	1	1	1	1	0	0	0	1	13	10	21	1	0	0	3	0	0	0	0	0	0	3	2	2	0	0	0	0	1	56	0	0	0	0	0	0
phnJ	89110820	b4098	JW4059	ECK4091	annotated	1	0	1	1	1	1	1	1	1	1	1	1	0	0	0	1	13	10	21	1	0	0	3	0	0	0	0	0	0	3	2	2	0	0	0	0	1	56	0	0	0	0	0	0
phnK	89110819	b4097	JW5727	ECK4090	annotated	1	1	1	1	1	1	1	1	1	1	1	1	0	0	0	1	13	10	21	1	0	0	3	0	0	0	0	0	0	3	2	2	0	0	0	0	1	56	21	25	268	353	18	7
phnL	89110818	b4096	JW4057	ECK4089	annotated	1	1	1	1	1	1	1	1	1	1	1	1	0	0	0	1	13	10	21	1	0	0	3	0	0	0	0	0	0	3	2	1	0	0	0	0	1	55	16	17	174	249	10	5
phnM	89110817	b4095	JW4056	ECK4088	annotated	1	1	1	1	1	1	1	1	1	1	1	1	0	0	0	1	13	10	27	1	0	0	3	0	0	0	0	0	0	3	2	3	0	0	0	0	2	64	0	0	0	0	0	0
phnN	89110816	b4094	JW4055	ECK4087	annotated	1	1	0	1	1	1	1	1	1	1	1	1	0	0	0	1	18	11	24	1	0	0	0	0	0	0	0	0	0	0	0	1	0	0	0	0	0	55	0	0	0	0	0	0
phnO	89110815	b4093	JW4054	ECK4086	annotated	1	1	1	1	1	1	1	1	1	1	1	1	0	0	0	1	18	6	12	1	0	0	9	0	0	0	0	1	1	2	2	8	0	0	0	0	8	68	0	0	0	1	0	0
phnP	89110814	b4092	JW4053	ECK4085	annotated	1	1	1	1	1	1	1	1	1	1	1	1	0	0	0	1	15	5	22	5	0	0	1	0	0	1	0	1	10	0	2	0	0	1	0	1	15	79	0	2	0	1	0	0
phoA	89107254	b0383	JW0374	ECK0378	annotated	1	1	1	1	1	1	1	1	1	1	1	0	1	1	1	1	35	11	14	5	1	0	21	0	1	3	4	0	7	5	0	8	0	0	5	1	7	128	0	0	2	0	0	2
phoB	89107269	b0399	JW0389	ECK0393	annotated	1	1	1	1	1	1	1	1	1	1	1	1	1	1	1	1	63	31	47	17	6	0	47	1	2	3	2	1	9	16	5	34	3	2	5	1	6	301	8	32	73	154	9	6
phoE	89107114	b0241	JW0231	ECK0242	annotated	1	1	1	1	1	1	1	1	1	1	1	0	1	1	1	1	23	0	0	0	0	0	0	0	0	0	0	0	0	0	0	0	0	0	0	0	0	23	0	0	0	0	0	0
phoH	89107869	b1020	JW1005	ECK1010	annotated	1	1	1	1	0	1	1	1	1	1	1	0	1	0	0	1	10	1	0	5	2	0	4	0	0	0	0	0	0	0	0	0	0	0	0	0	10	32	0	1	10	7	0	0
phoP	89107976	b1130	JW1116	ECK1116	annotated	1	1	1	1	1	1	1	1	1	1	1	1	1	1	1	1	45	9	30	0	0	0	0	0	0	0	0	0	0	0	0	2	0	0	0	0	0	86	1	23	58	129	11	3
phoQ	89107975	b1129	JW1115	ECK1115	annotated	1	1	1	1	1	1	1	1	1	1	1	1	1	1	1	1	51	13	41	0	0	0	0	0	0	0	0	0	1	0	0	1	0	0	0	0	0	107	2	6	16	41	1	1
phoR	89107270	b0400	JW0390	ECK0394	annotated	1	1	1	1	1	1	1	1	1	1	1	0	1	1	1	1	63	31	49	16	3	1	63	1	2	0	5	1	9	7	4	34	1	2	4	1	3	300	6	31	53	108	5	4
phoU	89110283	b3724	JW3702	ECK3717	annotated	1	1	1	1	1	1	1	1	1	1	1	1	1	1	1	1	59	31	50	16	2	0	60	1	1	3	5	0	7	9	5	33	0	1	5	1	23	312	0	2	7	12	0	0
php	89110631	b3379	JW3342	ECK3366	annotated	1	1	1	1	1	1	0	0	1	1	1	1	1	1	1	1	7	2	5	0	0	0	15	0	0	1	0	0	0	0	0	14	0	0	0	0	2	46	0	0	0	0	0	0
phr	89107566	b0708	JW0698	ECK0697	annotated	1	1	1	1	1	1	1	1	1	1	1	1	1	1	1	1	58	22	35	2	3	0	10	0	0	1	0	0	5	21	4	25	1	0	2	1	11	201	0	0	0	0	0	0
pinQ	89108386	b1545	JW1538	ECK1538	annotated	0	0	0	1	0	0	1	1	0	1	0	1	0	0	0	1	4	4	1	0	0	0	3	0	0	0	0	0	2	0	0	1	0	0	0	0	2	17	0	0	3	8	1	0
pinR	89108220	b1374	JW1368	ECK1369	annotated	0	1	1	1	1	1	0	0	0	0	0	0	0	0	0	1	9	4	5	2	0	0	9	0	0	0	0	0	4	0	0	1	0	0	0	0	0	34	0	0	3	8	1	0
pin	89108003	b1158	JW1144	ECK1144	annotated	0	0	0	0	0	0	1	1	0	1	1	1	1	1	1	0	38	17	39	8	2	0	36	0	0	1	1	1	2	10	3	23	1	0	0	1	13	196	0	0	2	10	1	0
pioO	89110688	b3322	JW3284	ECK3309	annotated	1	0	1	1	0	1	0	0	0	1	0	0	0	0	0	1	1	0	0	0	0	0	0	0	0	0	0	0	0	0	0	0	0	0	0	0	0	1	0	0	0	0	0	0
pitA	89110520	b3493	JW3460	ECK3478	annotated	1	1	1	1	1	1	1	1	1	1	1	1	1	1	1	1	68	14	18	10	9	0	13	0	1	1	0	1	1	2	1	20	6	0	3	0	8	176	0	0	2	1	0	0
pitB	89109762	b2987	JW2955	ECK2981	annotated	1	1	1	1	1	1	1	1	1	1	0	1	1	1	0	1	22	18	21	12	6	0	22	0	2	2	0	1	3	2	1	29	3	0	0	0	5	149	0	0	2	1	0	0
pldA	89110199	b3821	JW3794	ECK3815	annotated	1	1	1	1	1	1	1	1	1	1	1	1	1	1	1	1	44	20	0	1	10	0	0	0	0	0	0	0	4	0	0	0	0	0	0	0	0	79	0	0	0	0	1	0
pldB	89110195	b3825	JW5584	ECK3819	annotated	1	1	1	1	1	1	1	1	1	1	1	1	1	1	1	1	37	0	35	0	0	0	4	0	0	0	0	0	0	0	0	3	0	0	0	0	0	79	0	0	1	0	0	0
plsB	89110762	b4041	JW4001	ECK4033	annotated	0	1	1	1	1	1	1	1	1	1	1	1	1	1	1	1	61	0	6	5	0	0	0	0	0	0	0	0	0	0	0	7	0	0	0	0	0	79	0	0	0	0	0	0
plsC	89109788	b3018	JW2986	ECK3009	annotated	1	1	1	1	1	1	1	1	1	1	1	1	1	1	1	1	62	27	42	13	10	0	18	0	0	1	5	1	10	2	1	17	0	1	5	0	0	215	0	1	1	4	0	0
plsX	89107936	b1090	JW5156	ECK1076	annotated	1	1	1	1	1	1	1	1	1	1	1	1	1	1	1	1	66	32	58	13	12	1	77	1	2	3	5	1	2	24	2	7	7	2	5	0	0	320	0	1	5	5	0	0
pmbA	89110954	b4235	JW4194	ECK4230	annotated	1	1	1	1	1	1	1	1	1	1	1	1	1	1	1	1	65	32	52	8	0	0	15	1	1	1	0	1	3	18	1	0	0	3	5	0	15	221	1	2	3	2	0	0
pmrD	89109077	b2259	JW2254	ECK2253	annotated	1	1	1	1	1	1	1	1	1	1	1	1	1	0	0	1	3	0	0	0	0	0	0	0	0	0	0	0	0	0	0	0	0	0	0	0	0	3	0	0	0	0	0	0
pncA	89108607	b1768	JW1757	ECK1766	annotated	1	1	1	1	1	1	1	1	1	1	1	1	1	1	1	1	36	15	30	7	0	0	29	1	0	0	0	0	3	0	0	33	0	2	5	0	7	168	1	1	1	0	0	0
pncB	89107781	b0931	JW0914	ECK0922	annotated	0	1	1	1	1	1	1	1	1	1	1	1	1	1	1	1	42	22	28	9	2	0	14	1	0	2	0	0	6	7	1	11	0	2	0	0	4	151	0	1	1	1	0	0
pnp	89109929	b3164	JW5851	ECK3152	annotated	1	1	1	1	1	1	1	1	1	1	1	1	1	1	1	1	81	32	63	17	12	1	56	1	2	3	5	1	11	24	5	37	7	5	5	1	31	400	6	1	12	11	3	1
pntA	89108444	b1603	JW1595	ECK1598	annotated	1	1	1	1	1	1	1	1	1	1	1	1	1	1	1	1	64	30	47	15	1	0	35	0	0	3	5	1	9	24	2	30	1	2	0	1	3	273	0	0	2	0	1	1
pntB	89108443	b1602	JW1594	ECK1597	annotated	1	1	1	1	1	1	1	1	1	1	1	1	1	1	1	1	63	29	47	2	0	0	1	0	0	1	0	1	2	21	0	24	0	3	0	1	1	196	0	0	1	0	0	0
pnuC	89107602	b0751	JW0734	ECK0740	annotated	1	1	1	1	1	1	1	1	1	1	1	1	1	1	1	1	55	4	5	0	1	0	13	0	0	0	0	0	7	0	1	12	0	0	0	0	0	98	0	0	0	1	0	0
polA	89110164	b3863	JW3835	ECK3855	annotated	1	1	0	1	1	1	1	1	1	1	1	1	1	1	1	1	81	32	63	17	11	1	77	1	2	3	5	1	10	24	5	37	7	5	5	1	0	388	0	1	17	12	0	1
polB	89106944	b0060	JW0059	ECK0061	annotated	1	1	1	0	1	1	1	1	1	1	1	0	1	1	1	1	41	7	0	1	0	0	0	0	0	0	2	1	0	0	0	0	0	0	0	0	41	93	0	0	1	2	0	0
potA	89107972	b1126	JW1112	ECK1112	annotated	1	1	1	1	1	1	1	1	1	1	1	1	1	1	1	1	34	9	13	7	4	1	57	1	1	2	1	0	4	1	1	7	0	2	0	0	7	152	22	27	331	429	21	9
potB	89107971	b1125	JW1111	ECK1111	annotated	1	1	1	1	1	1	1	1	1	1	1	1	1	1	1	1	28	7	10	5	0	1	53	0	1	2	0	0	1	5	1	5	0	0	2	0	6	127	0	0	14	21	0	0
potC	89107970	b1124	JW1110	ECK1110	annotated	1	1	1	1	1	1	1	1	1	1	1	1	1	1	1	1	29	12	8	5	2	1	61	0	0	1	0	0	4	3	4	11	1	3	2	0	8	155	0	0	14	15	0	0
potD	89107969	b1123	JW1109	ECK1109	annotated	1	1	1	1	1	1	1	1	1	1	1	1	1	1	1	1	29	4	8	6	0	1	56	0	0	2	0	1	4	10	4	11	1	2	4	0	3	146	0	0	2	3	0	0
potE	89107550	b0692	JW0679	ECK0680	annotated	1	1	1	1	1	0	1	1	1	1	0	0	1	1	1	1	18	0	1	0	0	1	1	0	0	0	0	1	0	0	0	0	0	0	0	0	4	26	0	1	1	0	0	0
potF	89107705	b0854	JW0838	ECK0845	annotated	1	1	1	1	1	1	1	1	1	1	1	1	1	1	1	1	37	20	31	0	0	0	0	0	0	0	0	0	0	2	0	3	0	0	0	0	7	100	0	0	2	3	0	0
potG	89107706	b0855	JW5818	ECK0846	annotated	1	1	1	1	1	1	1	1	1	1	1	1	1	1	0	1	40	23	38	1	1	0	7	0	0	0	1	0	4	10	4	5	1	0	3	0	10	148	22	27	345	454	24	10
potH	89107707	b0856	JW0840	ECK0847	annotated	1	1	1	1	1	1	1	1	1	1	1	1	1	1	1	1	38	16	32	1	2	0	21	0	0	0	0	1	4	0	3	13	1	2	3	0	4	141	0	0	8	14	0	0
potI	89107708	b0857	JW0841	ECK0848	annotated	1	1	1	1	1	1	1	1	1	1	1	1	1	1	1	1	38	15	31	0	0	1	10	0	0	2	0	1	1	2	0	3	0	0	2	0	5	111	0	1	8	14	0	0
poxA	89110878	b4155	JW4116	ECK4151	annotated	1	1	1	1	1	1	1	1	1	1	1	1	1	1	1	1	57	0	30	12	0	0	0	1	0	0	0	0	0	0	1	0	1	3	0	1	0	106	3	1	6	13	1	0
poxB	89107722	b0871	JW0855	ECK0862	annotated	1	1	1	1	1	1	1	1	1	1	1	1	1	1	1	1	23	12	12	3	0	0	25	0	0	0	0	1	4	1	0	24	0	1	0	0	6	112	1	2	7	21	1	1
ppa	89110946	b4226	JW4185	ECK4222	annotated	1	1	1	1	1	1	1	1	1	1	1	1	1	1	1	1	68	30	54	5	9	0	19	1	0	1	5	1	5	24	5	36	6	2	0	0	30	301	0	0	3	2	0	0
ppc	89110074	b3956	JW3928	ECK3947	annotated	1	1	1	1	1	1	1	1	1	1	1	1	1	1	1	1	61	30	24	5	2	0	13	0	0	3	3	0	4	24	4	27	0	0	0	1	2	203	0	0	5	2	0	0
ppdA	89109609	b2826	JW2794	ECK2822	annotated	1	1	1	1	1	1	1	1	1	1	1	1	0	0	0	1	10	0	0	0	0	0	0	0	0	0	0	0	0	0	0	0	0	0	0	0	0	10	0	0	0	0	0	0
ppdB	89109608	b2825	JW5451	ECK2821	annotated	1	1	1	1	1	1	1	1	1	1	0	1	0	1	1	1	11	1	0	0	0	0	0	0	0	0	0	0	0	0	0	0	0	0	0	0	0	12	0	0	0	0	0	0
ppdC	89109606	b2823	JW2791	ECK2819	annotated	1	1	1	1	1	1	1	1	1	1	1	1	1	1	1	1	6	0	0	0	0	0	0	0	0	0	0	0	0	0	0	0	0	0	0	0	0	6	0	0	0	0	0	0
ppdD	89106989	b0108	JW0104	ECK0107	annotated	1	1	1	1	1	0	1	1	1	1	0	1	1	1	1	1	54	26	0	2	0	0	1	0	0	0	0	0	0	2	0	0	0	0	0	0	0	85	0	0	0	0	0	0
pphA	89108678	b1838	JW1827	ECK1837	annotated	1	1	1	1	1	1	1	1	1	1	1	0	0	0	0	0	10	8	11	5	0	0	13	0	0	1	1	0	2	5	0	0	0	0	3	1	1	61	0	0	0	0	0	0
pphB	89109521	b2734	JW2704	ECK2729	annotated	1	1	1	1	1	1	1	1	1	0	1	0	0	0	0	0	9	2	5	1	0	0	1	0	0	1	0	0	0	1	0	0	0	0	1	0	0	21	0	0	0	1	0	0
ppiA	89110646	b3363	JW3326	ECK3351	annotated	1	1	1	1	1	1	1	1	1	1	1	1	1	1	1	1	34	5	20	8	11	0	32	0	1	2	3	1	6	21	3	14	0	3	0	0	11	175	1	1	4	7	0	2
ppiB	89107392	b0525	JW0514	ECK0518	annotated	1	0	1	1	1	1	1	1	1	1	1	1	1	1	1	1	66	32	43	12	1	1	35	0	0	1	2	1	5	4	4	35	1	0	0	1	11	255	1	1	6	6	0	1
ppiC	89110241	b3775	JW3748	ECK3767	annotated	1	1	1	1	1	1	1	1	1	1	1	1	1	1	1	1	52	8	42	12	8	0	31	0	1	3	5	0	5	0	4	1	0	0	1	1	3	177	0	4	0	1	0	0
ppiD	89107311	b0441	JW0431	ECK0435	annotated	1	1	1	1	1	1	1	1	1	1	1	1	1	1	1	1	77	32	61	16	12	0	18	0	0	0	0	1	0	0	0	0	0	0	2	0	0	219	0	0	0	1	0	0
ppk	89109307	b2501	JW2486	ECK2497	annotated	1	1	1	1	1	1	1	1	1	1	1	1	1	1	1	1	54	31	45	7	11	0	21	0	0	3	5	1	9	24	4	30	0	2	1	1	10	259	0	0	13	17	1	0
pppA	89109747	b2972	JW2939	ECK2967	annotated	1	1	0	1	1	1	1	1	1	1	0	0	0	0	0	0	64	31	11	15	8	0	43	1	2	3	0	1	0	16	3	4	0	0	4	0	0	206	0	1	0	0	0	0
pps	89108542	b1702	JW1692	ECK1700	annotated	1	1	1	1	1	1	1	1	1	1	1	1	1	1	1	1	58	32	17	14	5	1	8	1	0	3	3	0	1	11	1	19	0	0	0	0	41	215	1	2	10	14	1	0
pptA	89108304	b1461	JW1456	ECK1455	annotated	0	0	0	1	1	1	1	1	1	0	0	0	0	0	0	1	7	1	0	0	0	0	1	0	0	0	0	1	0	0	0	0	0	0	0	0	0	10	0	0	0	0	0	0
ppx	89109308	b2502	JW2487	ECK2498	annotated	1	1	1	1	1	1	1	1	1	1	1	1	1	1	1	1	58	30	23	5	3	0	18	0	0	2	5	1	4	24	2	5	1	2	0	1	9	193	0	0	3	3	0	1
pqiA	89107800	b0950	JW0933	ECK0941	annotated	1	1	1	1	1	1	1	1	1	1	1	1	1	1	1	1	37	15	9	4	1	0	0	0	0	0	0	0	0	0	0	0	0	0	0	0	0	66	0	0	0	0	0	0
pqiB	89107801	b0951	JW0934	ECK0942	annotated	1	1	1	1	1	1	1	1	1	1	1	1	1	1	1	1	37	16	13	11	1	0	0	0	0	0	0	0	1	0	0	0	0	0	0	0	0	79	0	0	0	0	0	0
pqqL	89108337	b1494	JW1489	ECK1488	annotated	1	1	1	1	1	1	1	1	1	1	1	0	1	0	0	1	41	19	37	13	12	0	34	1	1	3	3	1	8	7	3	16	0	1	2	1	3	206	0	1	1	0	0	0
prc	89108670	b1830	JW1819	ECK1829	annotated	1	1	1	1	1	1	1	1	1	1	1	1	1	1	1	1	71	32	54	17	12	1	45	1	2	3	5	1	10	24	5	4	7	4	5	1	0	304	0	1	0	6	0	1
prfA	89108056	b1211	JW1202	ECK1199	annotated	1	1	1	1	1	1	1	1	1	1	1	1	1	1	1	1	82	32	63	17	12	1	78	1	2	3	5	1	11	24	5	37	7	5	5	1	0	392	0	2	12	12	4	0
prfB	89109670	b2891	JW5847	ECK2886	annotated	1	1	1	1	0	1	1	1	1	0	1	1	0	1	0	0	75	30	60	17	12	1	62	1	2	3	4	1	10	22	5	37	6	4	5	1	0	358	0	2	13	14	4	1
prfC	89111082	b4375	JW5873	ECK4366	annotated	1	1	1	1	1	1	1	1	1	1	1	1	1	1	1	1	76	29	49	16	0	0	47	0	0	2	5	0	9	23	0	15	1	2	0	0	0	274	0	2	33	30	4	4
prfH	89107109	b0236	JW0226	ECK0237	annotated	1	1	1	0	1	1	1	1	1	1	1	1	1	1	0	1	6	3	1	1	0	0	1	0	0	0	0	0	3	0	0	1	0	0	0	0	0	16	0	1	10	10	1	0
priA	89110094	b3935	JW3906	ECK3927	annotated	1	1	1	1	1	1	1	1	1	1	1	1	1	1	1	1	76	32	63	17	12	1	65	1	2	3	5	1	10	24	5	34	7	5	5	1	0	369	0	1	10	8	1	1
priB	89110921	b4201	JW4159	ECK4197	annotated	1	1	0	0	1	1	1	1	0	1	1	1	0	1	0	1	39	5	0	0	0	0	0	0	0	0	0	0	0	0	0	0	0	0	0	0	0	44	0	0	0	0	0	0
priC	89107336	b0467	JW0456	ECK0461	annotated	1	1	1	1	1	1	1	1	1	1	1	1	1	1	1	1	16	0	0	0	0	0	0	0	0	0	0	0	0	0	0	0	0	0	0	0	0	16	0	0	0	0	0	0
prkB	89110654	b3355	JW3318	ECK3343	annotated	1	1	1	1	1	1	1	1	1	1	1	0	1	1	1	1	42	14	22	0	0	0	0	0	0	0	0	0	0	14	0	0	0	0	0	0	0	92	0	0	0	0	0	0
prlC	89110515	b3498	JW3465	ECK3483	annotated	1	1	1	1	1	1	1	1	1	1	1	1	1	1	1	1	77	32	0	3	4	0	1	0	0	2	0	1	5	21	0	1	0	2	0	0	1	150	0	0	0	0	2	3
prmA	89110019	b3259	JW3227	ECK3246	annotated	1	1	1	1	1	1	1	1	1	1	1	1	1	1	1	1	70	32	50	17	12	1	61	1	2	3	5	1	8	24	4	0	1	2	5	0	2	301	0	0	3	5	1	1
prmB	89109150	b2330	JW5841	ECK2324	annotated	1	1	1	1	1	1	1	1	1	1	1	1	1	1	1	1	74	32	9	0	0	0	12	0	1	0	1	0	3	2	0	10	5	3	2	0	11	165	0	1	5	5	0	1
prmC	89108057	b1212	JW1203	ECK1200	annotated	1	1	1	1	1	1	1	1	1	1	1	1	1	1	1	1	81	32	62	17	11	1	67	1	1	3	4	1	7	22	5	37	2	2	4	1	10	371	0	1	6	5	0	2
proA	89107116	b0243	JW0233	ECK0244	annotated	1	1	1	1	1	1	1	1	1	1	1	1	1	1	1	1	69	32	49	14	11	0	49	1	2	3	5	0	7	24	5	35	0	3	2	1	6	318	0	1	13	13	2	1
proB	89107115	b0242	JW0232	ECK0243	annotated	1	1	1	1	1	1	1	1	1	1	1	1	1	1	1	1	69	32	50	15	10	0	49	1	2	3	5	0	7	24	5	35	0	3	2	1	6	319	4	1	10	6	1	0
proC	89107257	b0386	JW0377	ECK0381	annotated	1	1	1	1	1	1	1	1	1	1	1	1	1	1	1	1	73	32	51	16	11	0	61	1	2	3	5	0	9	24	5	37	1	3	3	1	24	362	1	1	4	7	1	0
proP	89110832	b4111	JW4072	ECK4104	annotated	1	1	1	1	1	1	1	1	1	1	1	1	1	1	1	1	30	20	29	4	1	0	8	0	0	0	2	0	0	4	1	18	0	0	0	0	8	125	0	0	5	3	0	0
proQ	89108671	b1831	JW5300	ECK1830	annotated	1	1	1	1	1	1	1	1	1	1	1	1	1	1	1	1	41	12	0	0	0	0	0	0	0	0	0	0	0	0	0	0	0	0	0	0	0	53	0	0	0	0	0	0
proS	89107075	b0194	JW0190	ECK0194	annotated	1	1	1	1	1	1	1	1	1	1	1	1	1	1	1	1	81	32	59	13	12	1	58	1	2	0	0	1	0	24	5	32	6	4	5	0	0	336	0	1	9	6	2	0
proV	89109470	b2677	JW2652	ECK2671	annotated	1	1	1	0	1	1	1	1	1	1	1	1	1	1	1	1	37	12	23	5	0	0	31	1	1	0	0	0	5	4	0	8	0	1	0	0	8	136	21	26	327	431	21	9
proW	89109471	b2678	JW2653	ECK2672	annotated	1	1	1	1	1	1	1	1	1	1	1	1	1	1	1	1	41	16	22	6	0	0	29	0	1	0	0	0	5	4	0	18	0	1	0	0	12	155	0	1	2	6	0	0
proX	89109472	b2679	JW2654	ECK2673	annotated	1	1	1	1	1	1	1	1	1	1	1	0	1	1	1	1	30	5	14	1	0	0	3	0	0	0	0	0	1	2	0	2	0	0	0	0	1	59	0	0	0	0	0	0
proY	89107272	b0402	JW5055	ECK0396	annotated	1	1	1	1	1	1	1	1	1	1	1	1	1	1	1	1	21	9	7	0	0	0	10	0	0	0	0	1	1	0	0	11	0	0	0	1	5	66	0	1	9	6	1	0
prpB	89107204	b0331	JW0323	ECK0329	annotated	1	1	1	0	1	1	1	1	1	1	0	0	0	0	0	0	49	19	30	6	2	0	13	0	0	0	0	0	2	4	0	20	0	2	1	0	16	164	0	0	0	1	0	0
prpC	89107205	b0333	JW0324	ECK0330	annotated	1	1	1	0	1	1	1	1	1	1	0	0	0	0	0	0	49	18	7	4	2	0	29	1	0	3	0	1	5	0	1	19	0	0	1	0	19	159	0	0	8	14	0	0
prpD	89107206	b0334	JW0325	ECK0331	annotated	1	1	1	0	1	1	1	1	1	1	0	0	0	0	0	0	25	14	10	3	1	0	10	0	0	0	0	0	0	0	0	20	0	0	0	0	13	96	0	0	0	0	0	0
prpE	89107207	b0335	JW0326	ECK0332	annotated	1	1	1	0	1	1	1	1	1	1	0	0	0	0	0	0	30	22	32	1	1	0	1	0	0	0	3	0	0	0	1	12	0	0	0	0	0	103	1	3	7	10	0	3
prpR	89107203	b0330	JW0322	ECK0328	annotated	1	1	1	0	1	1	1	1	1	0	0	0	0	0	0	0	5	13	0	2	0	0	4	0	0	0	0	0	0	0	0	0	0	0	0	0	0	24	0	17	2	5	3	1
prsA	89108052	b1207	JW1198	ECK1195	annotated	1	1	1	1	1	1	1	1	1	1	1	1	1	1	1	1	81	32	60	17	12	1	77	1	2	3	5	1	11	24	5	37	3	5	5	1	45	428	0	1	10	15	0	0
psd	89110883	b4160	JW4121	ECK4156	annotated	1	0	1	1	1	1	1	1	1	1	1	1	1	1	1	1	77	20	6	10	12	1	25	0	0	0	0	0	1	1	0	0	7	2	0	1	0	163	0	0	1	1	0	0
psiE	89110751	b4030	JW3990	ECK4022	annotated	1	1	1	1	1	1	1	1	1	1	1	1	1	1	1	1	21	1	0	0	0	0	14	0	0	0	0	0	0	0	0	0	0	0	0	0	0	36	0	0	0	0	0	0
psiF	89107255	b0384	JW5054	ECK0379	annotated	1	1	1	1	1	1	1	1	1	1	1	1	1	1	1	1	13	15	1	0	0	0	0	0	0	0	0	0	0	0	0	0	0	0	0	0	0	29	0	0	0	0	0	0
pspA	89108150	b1304	JW1297	ECK1299	annotated	1	1	1	1	1	1	1	1	1	1	1	1	1	1	1	1	34	0	8	3	0	0	17	0	1	3	0	1	0	20	4	6	0	0	0	0	4	101	0	0	0	0	0	0
pspB	89108151	b1305	JW1298	ECK1300	annotated	1	0	1	1	1	1	1	1	1	1	1	1	1	1	1	1	35	0	2	0	0	0	0	0	0	0	0	0	0	0	0	0	0	0	0	0	0	37	0	0	0	0	0	0
pspC	89108152	b1306	JW1299	ECK1301	annotated	1	1	1	1	1	1	1	1	1	1	1	1	1	1	1	1	36	0	2	2	0	0	6	0	0	0	0	0	0	0	0	0	0	0	1	0	0	47	0	0	0	0	0	0
pspD	89108153	b1307	JW1300	ECK1302	annotated	1	0	1	1	1	1	1	1	1	1	1	1	1	1	1	1	6	0	0	0	0	0	0	0	0	0	0	0	0	0	0	0	0	0	0	0	0	6	0	0	0	0	0	0
pspE	89108154	b1308	JW1301	ECK1303	annotated	1	1	1	1	1	1	1	1	1	1	1	1	1	1	1	1	34	2	2	13	1	1	23	0	0	1	0	1	5	3	3	11	0	2	0	1	2	105	0	2	2	5	0	0
pspF	89108149	b1303	JW1296	ECK1298	annotated	1	1	1	1	1	1	1	1	1	1	1	1	1	1	1	1	34	0	8	2	0	0	2	0	0	0	0	0	0	3	0	0	0	0	0	0	0	49	0	17	2	5	4	1
pspG	89110771	b4050	JW5716	ECK4042	annotated	1	1	1	1	1	0	1	1	1	1	1	1	1	1	1	1	8	0	0	0	0	0	0	0	0	0	0	0	0	0	0	0	0	0	0	0	0	8	0	0	0	0	0	0
pssA	89109391	b2585	JW2569	ECK2583	annotated	1	1	1	1	1	1	1	1	1	1	1	1	1	1	1	1	47	1	0	0	0	0	0	0	0	0	0	0	0	0	0	0	0	0	0	0	0	48	0	0	0	0	0	0
pstA	89110281	b3726	JW3704	ECK3719	annotated	1	1	1	1	1	1	1	1	1	1	1	1	1	1	1	1	63	31	58	17	8	0	72	1	1	3	5	0	7	24	5	37	0	1	5	0	36	374	0	1	11	20	0	0
pstB	89110282	b3725	JW3703	ECK3718	annotated	1	1	1	1	1	1	1	1	1	1	1	1	1	1	1	1	63	31	58	16	8	0	72	1	1	3	5	0	7	24	5	36	0	1	5	1	37	374	21	25	306	414	18	7
pstC	89110280	b3727	JW3705	ECK3720	annotated	1	1	1	1	1	1	1	1	1	1	1	1	1	1	1	1	56	31	58	17	8	0	69	1	1	3	5	0	7	24	5	37	0	1	4	1	37	365	0	2	13	19	0	0
pstS	89110279	b3728	JW3706	ECK3721	annotated	1	1	1	1	1	1	1	1	1	1	1	1	1	1	1	1	30	26	22	6	6	0	37	1	1	2	0	0	1	20	1	35	0	0	3	0	24	215	0	0	3	0	0	0
pta	89109117	b2297	JW2294	ECK2291	annotated	1	0	1	1	1	1	1	1	1	1	1	1	1	1	1	1	63	16	20	12	8	0	63	0	2	2	0	0	6	2	0	24	0	1	4	1	5	229	0	0	6	2	0	0
pth	89108049	b1204	JW1195	ECK1192	annotated	1	1	1	1	1	1	1	1	1	1	1	1	1	1	1	1	81	32	63	17	12	1	78	1	2	3	5	1	10	24	5	37	7	5	5	1	0	390	0	1	8	7	1	2
ptrB	89108685	b1845	JW1834	ECK1846	annotated	1	1	1	1	1	1	1	1	1	1	0	1	1	1	1	1	47	0	44	3	0	0	0	0	0	1	3	1	3	6	3	30	0	1	0	1	2	145	0	0	4	2	2	0
ptr	89109604	b2821	JW2789	ECK2817	annotated	1	1	1	1	1	1	1	1	1	1	1	1	1	1	1	1	46	2	10	2	0	0	10	0	0	0	0	1	1	10	1	8	6	2	2	0	1	102	0	0	0	0	0	0
ptsA	89110082	b3947	JW5555	ECK3939	annotated	1	1	1	1	1	1	1	1	1	1	1	1	0	0	0	1	4	1	0	0	0	0	0	0	0	0	0	0	0	0	0	5	0	1	0	0	1	12	0	2	17	15	1	0
ptsG	89107947	b1101	JW1087	ECK1087	annotated	1	1	1	1	1	1	1	1	1	1	1	1	1	1	1	1	29	1	0	0	0	0	20	0	0	1	0	0	0	0	0	5	0	0	0	0	0	56	0	0	5	9	0	0
ptsH	89109229	b2415	JW2408	ECK2410	annotated	1	1	1	1	1	1	1	1	1	1	1	1	1	1	1	1	48	8	7	3	0	1	46	0	1	2	3	0	1	0	3	10	0	3	0	0	2	138	0	1	4	4	0	0
ptsI	89109230	b2416	JW2409	ECK2411	annotated	1	1	1	1	1	1	1	1	1	1	1	1	1	1	1	1	58	32	25	16	0	1	74	0	2	3	5	1	6	0	4	28	7	4	5	1	11	283	1	2	17	15	1	1
ptsN	89109967	b3204	JW3171	ECK3193	annotated	1	1	1	1	1	1	1	1	1	1	1	1	1	1	1	1	60	30	45	14	0	0	11	0	0	0	0	0	0	0	0	0	7	4	0	1	0	172	0	1	4	4	0	0
ptsP	89109612	b2829	JW2797	ECK2825	annotated	1	1	1	1	1	1	1	1	1	1	1	1	1	1	1	1	54	0	43	2	0	0	0	0	0	0	0	1	0	0	0	1	0	0	0	0	1	102	1	1	12	14	1	0
purA	89110897	b4177	JW4135	ECK4173	annotated	1	1	1	1	1	1	1	1	1	1	1	1	1	1	1	1	80	32	58	17	12	1	65	1	2	3	5	1	10	24	5	37	0	2	5	1	41	402	1	1	11	14	1	2
purB	89107977	b1131	JW1117	ECK1117	annotated	1	1	1	1	1	1	1	1	1	1	1	1	1	1	1	1	80	32	58	16	12	0	54	1	2	3	5	1	10	21	4	28	0	3	5	0	41	376	0	0	5	2	0	0
purC	89109282	b2476	JW2461	ECK2472	annotated	1	1	1	1	1	1	1	1	1	1	1	1	1	1	1	1	44	25	63	15	10	1	62	1	2	3	5	1	6	24	5	36	0	2	5	1	33	344	1	1	6	7	1	0
purD	89110033	b4005	JW3969	ECK3997	annotated	1	1	1	1	1	1	1	1	1	1	1	1	1	1	1	1	74	32	57	17	12	1	61	1	2	3	5	1	10	24	5	37	0	3	5	1	40	391	2	1	6	9	1	4
purE	89107390	b0523	JW0512	ECK0516	annotated	1	1	1	1	1	1	1	1	1	1	1	1	1	1	1	1	75	32	58	16	10	1	62	1	2	3	5	1	10	24	5	37	0	3	5	1	40	391	2	1	6	8	0	0
purF	89109132	b2312	JW2309	ECK2306	annotated	1	1	1	1	1	1	1	1	1	1	1	1	1	1	1	1	74	32	58	17	11	1	61	1	2	3	5	1	10	24	5	37	0	3	5	1	40	391	0	1	13	17	0	2
purH	89110032	b4006	JW3970	ECK3998	annotated	1	1	1	1	1	1	1	1	1	1	1	1	1	1	1	1	80	32	58	17	11	1	62	1	2	3	5	1	10	24	5	37	0	3	5	1	17	375	0	1	8	13	3	1
purK	89107389	b0522	JW0511	ECK0515	annotated	1	1	1	1	1	1	1	1	1	1	1	1	1	1	1	1	70	32	58	2	0	0	44	1	1	3	0	1	5	24	4	34	0	2	2	1	19	303	0	0	1	0	2	0
purL	89109363	b2557	JW2541	ECK2555	annotated	1	1	1	1	1	1	1	1	1	1	1	1	1	1	1	1	74	31	58	17	11	1	62	1	1	3	5	1	10	24	5	37	0	3	5	1	40	390	4	2	17	9	2	3
purM	89109305	b2499	JW2484	ECK2495	annotated	1	1	1	1	1	1	1	1	1	1	1	1	1	1	1	1	75	31	58	17	11	1	62	1	2	3	5	1	9	24	5	37	0	3	5	1	40	391	3	1	11	10	0	0
purN	89109306	b2500	JW2485	ECK2496	annotated	1	1	1	1	1	1	1	1	1	1	1	1	1	1	1	1	70	31	58	17	9	1	61	1	2	3	5	1	10	24	4	35	0	3	5	1	19	360	0	1	6	5	2	3
purR	89108500	b1658	JW1650	ECK1654	annotated	1	1	1	0	1	1	1	1	1	1	1	1	1	1	1	1	33	4	10	0	0	0	23	0	0	1	0	1	1	0	2	12	0	0	2	0	0	89	0	0	48	45	0	0
purT	89108689	b1849	JW1838	ECK1850	annotated	1	1	0	1	1	1	1	1	1	1	1	1	1	1	1	1	51	21	3	7	5	0	3	0	0	0	2	0	6	18	0	14	0	2	0	0	15	147	2	0	2	0	2	1
purU	89108078	b1232	JW1220	ECK1227	annotated	1	1	1	1	1	1	1	1	1	1	1	1	1	1	1	1	63	28	32	4	11	0	11	1	0	3	4	1	5	22	1	23	0	0	0	1	5	215	0	1	5	5	1	3
putA	89107865	b1014	JW0999	ECK1005	annotated	1	1	1	1	1	1	1	1	1	1	1	0	0	0	0	1	62	27	49	11	5	0	16	0	0	3	0	1	6	9	4	16	1	0	3	1	3	217	0	3	7	5	0	0
putP	89107866	b1015	JW1001	ECK1006	annotated	1	1	1	1	1	1	1	1	1	1	1	1	0	0	0	1	61	4	8	3	9	1	25	0	0	0	1	0	1	3	0	11	1	1	1	1	17	148	2	1	3	5	0	0
puuA	89108143	b1297	JW5201	ECK1292	annotated	0	0	0	1	1	1	1	1	1	0	1	1	1	1	1	1	34	11	44	2	0	0	1	0	0	0	0	0	1	3	0	20	0	0	0	0	1	117	1	1	6	8	0	0
puuB	89108147	b1301	JW1294	ECK1296	annotated	0	0	0	1	1	1	1	1	1	0	1	1	1	1	1	1	43	22	42	4	0	0	24	0	1	1	0	1	4	2	4	20	0	0	4	0	12	184	0	0	0	2	0	0
puuC	89108146	b1300	JW1293	ECK1295	annotated	0	0	0	1	1	1	1	1	1	0	1	0	1	1	1	1	36	16	30	3	0	0	7	0	0	2	0	1	0	1	2	16	0	1	0	1	2	118	0	3	9	8	0	0
puuD	89108144	b1298	JW1291	ECK1293	annotated	0	0	0	1	1	1	1	1	1	0	0	0	1	1	1	1	35	20	36	5	1	1	41	0	2	0	0	1	4	2	4	23	1	1	0	1	1	179	0	1	4	0	0	0
puuE	89108148	b1302	JW1295	ECK1297	annotated	0	0	0	1	1	1	1	1	1	0	1	0	1	1	1	0	24	14	15	2	0	0	22	0	0	2	0	1	0	3	0	11	0	0	0	0	17	111	1	5	14	23	0	1
puuP	89108142	b1296	JW1289	ECK1291	annotated	0	0	0	1	1	1	1	1	1	0	1	0	1	1	1	1	18	12	19	1	1	0	21	0	1	0	0	1	4	3	0	23	0	0	0	0	8	112	0	1	3	5	1	0
puuR	89108145	b1299	JW1292	ECK1294	annotated	0	0	0	1	1	1	1	1	1	0	1	1	1	1	1	1	37	15	23	9	0	1	24	0	0	1	0	1	0	1	1	11	0	0	5	1	3	133	0	0	1	1	0	0
pykA	89108694	b1854	JW1843	ECK1855	annotated	1	1	1	1	1	1	1	1	1	1	1	1	1	1	1	1	77	29	28	2	2	0	0	0	0	0	0	0	0	0	0	0	0	0	0	0	2	140	1	1	13	12	1	0
pykF	89108516	b1676	JW1666	ECK1672	annotated	1	1	1	1	1	1	1	1	1	1	1	1	1	1	1	1	25	6	21	16	6	1	77	0	2	3	0	1	9	24	4	37	7	4	4	1	33	281	1	1	13	14	1	0
pyrB	89110963	b4245	JW4204	ECK4240	annotated	1	1	1	1	1	1	1	1	1	1	1	1	1	1	1	1	70	32	58	17	12	1	64	1	2	3	5	1	10	24	5	37	0	3	5	1	44	395	1	2	10	13	3	2
pyrC	89107908	b1062	JW1049	ECK1047	annotated	1	1	1	1	1	1	1	1	1	1	1	1	1	1	1	1	63	32	17	0	8	0	0	0	0	0	0	0	0	17	3	0	0	0	0	0	0	140	0	0	0	0	0	0
pyrD	89107795	b0945	JW0928	ECK0936	annotated	1	1	1	1	1	1	1	1	1	1	1	1	1	1	1	1	70	32	57	5	12	0	9	0	0	3	0	0	7	24	4	30	0	3	2	1	9	268	0	1	3	7	0	0
pyrE	89110369	b3642	JW3617	ECK3632	annotated	1	1	1	1	1	1	1	1	1	1	1	1	1	1	1	1	75	28	16	13	0	0	34	0	1	3	2	0	1	21	2	21	2	2	0	1	44	266	1	0	6	5	0	0
pyrF	89108127	b1281	JW1273	ECK1276	annotated	1	1	1	1	1	1	1	1	1	1	1	1	1	1	1	1	77	7	54	16	11	1	50	1	1	0	0	1	0	24	1	7	0	0	4	0	21	276	0	0	2	0	1	0
pyrG	89109566	b2780	JW2751	ECK2774	annotated	1	1	1	1	1	1	1	1	1	1	1	1	1	1	1	1	80	32	61	17	12	0	72	1	2	3	5	1	10	24	5	36	7	5	5	1	45	424	1	1	7	15	0	4
pyrH	89107051	b0171	JW0166	ECK0170	annotated	1	1	1	1	1	1	1	1	1	1	1	1	1	1	1	1	81	32	62	17	12	1	78	1	2	3	5	1	10	24	5	37	7	2	5	1	40	426	0	1	3	3	2	2
pyrI	89110962	b4244	JW4203	ECK4239	annotated	1	1	1	1	1	1	1	1	1	1	1	1	1	1	1	1	24	2	0	0	0	0	8	0	0	0	0	0	5	0	0	2	0	1	5	0	45	92	0	1	1	2	2	1
pyrL	89110964	b4246	JW4205	ECK4241	annotated	0	0	1	1	0	1	1	1	0	1	1	1	1	1	0	1	2	0	0	0	0	0	0	0	0	0	0	0	0	0	0	0	0	0	0	0	0	2	0	0	0	0	0	0
qmcA	89107358	b0489	JW0478	ECK0483	annotated	1	1	1	1	1	1	1	1	1	1	1	1	1	1	1	1	67	31	44	15	6	1	34	1	2	1	5	1	6	15	5	33	0	3	5	0	41	316	0	1	5	8	0	0
qor	89110772	b4051	JW4011	ECK4043	annotated	1	1	1	1	1	1	1	1	1	1	1	1	1	1	1	1	60	29	59	11	0	0	32	1	0	3	0	1	4	10	4	34	0	2	0	1	10	261	0	1	1	2	0	0
qseB	89109795	b3025	JW2993	ECK3016	annotated	1	1	1	1	1	1	1	1	1	1	1	1	1	1	1	1	48	28	33	1	4	0	11	0	0	1	1	0	2	5	0	4	0	0	0	0	0	138	0	21	56	130	10	5
qseC	89109796	b3026	JW2994	ECK3017	annotated	1	1	1	1	1	1	0	1	1	1	1	1	1	1	1	1	52	30	26	2	1	0	0	0	0	2	1	0	3	0	0	1	0	0	1	0	0	119	2	9	32	67	3	3
queA	89107275	b0405	JW0395	ECK0399	annotated	1	1	1	1	1	1	1	1	1	1	1	1	1	1	1	1	76	32	49	17	11	1	59	1	2	3	5	1	10	24	2	4	0	4	5	1	0	307	0	1	4	9	3	0
queC	89107314	b0444	JW0434	ECK0438	annotated	1	1	1	1	1	1	1	1	1	1	1	1	1	1	1	1	71	32	43	15	11	0	30	1	1	0	5	1	5	22	0	2	0	2	0	1	40	282	2	1	2	4	0	2
queF	89109580	b2794	JW2765	ECK2789	annotated	1	1	1	1	1	1	1	1	1	1	1	1	1	1	1	1	72	28	40	6	1	0	18	0	1	0	4	0	5	0	0	1	0	2	2	1	0	181	0	0	1	2	1	0
racC	89108199	b1351	JW1345	ECK1348	annotated	0	1	0	1	0	0	1	1	0	0	0	0	1	1	0	0	2	0	0	0	0	0	0	0	0	0	0	0	0	0	0	0	0	0	0	0	0	2	0	0	0	0	0	0
racR	89108205	b1356	JW1351	ECK1354	annotated	0	0	0	1	0	0	1	1	0	0	0	0	0	0	0	0	2	0	0	0	0	0	0	0	0	0	0	0	0	0	0	0	0	0	0	0	0	2	0	0	0	0	0	0
radA	89111097	b4389	JW4352	ECK4381	annotated	1	1	1	1	1	1	1	1	1	1	1	1	1	1	1	1	71	32	59	16	12	1	64	1	2	3	5	0	10	24	5	34	7	4	5	0	5	360	0	1	8	9	0	2
raiA	89109398	b2597	JW2578	ECK2594	annotated	1	0	1	1	1	1	1	1	1	1	1	1	1	1	1	1	36	0	2	0	0	0	0	0	0	0	0	0	0	0	0	0	0	0	0	0	0	38	0	0	0	0	0	0
rarA	89107742	b0892	JW0875	ECK0883	annotated	1	1	1	1	1	1	1	1	1	1	1	1	1	1	1	1	70	32	49	17	11	1	71	0	2	3	5	1	10	16	5	36	1	3	5	1	1	340	0	2	14	11	0	0
rarA	89107860	b1009	JW0994	ECK1000	annotated	1	1	1	1	1	1	1	1	1	1	0	1	1	1	1	1	33	22	28	7	0	0	6	0	0	3	4	1	3	7	4	23	0	0	1	0	4	146	1	0	0	0	0	0
rarD	89110201	b3819	JW5589	ECK3813	annotated	1	1	1	1	1	1	1	1	1	1	1	1	1	1	1	1	56	19	29	7	4	0	24	0	0	0	0	0	3	0	4	22	0	0	0	1	0	169	0	0	0	0	0	0
ravA	89110261	b3746	JW3725	ECK3740	annotated	1	1	1	0	1	1	1	1	1	1	1	1	1	1	1	1	32	3	13	4	0	0	7	0	1	0	1	1	9	8	4	15	0	0	4	1	27	130	0	1	0	0	0	0
rbbA	89110526	b3486	JW5676	ECK3471	annotated	1	1	1	1	1	1	1	1	1	1	1	0	1	1	1	1	30	16	22	3	2	0	29	0	0	2	1	0	5	3	2	22	0	3	0	1	13	154	21	23	267	367	16	6
rbfA	89109932	b3167	JW3136	ECK3156	annotated	1	1	1	1	1	1	1	1	1	1	1	1	1	1	1	1	81	32	26	14	0	1	71	0	2	0	2	0	7	24	5	35	7	5	5	1	0	318	0	1	4	7	0	0
rbn	89110142	b3886	JW3857	ECK3879	annotated	1	1	1	1	1	1	1	1	1	1	1	1	1	1	1	1	68	30	27	14	11	1	32	0	0	2	4	1	9	7	1	16	1	0	0	1	0	225	0	1	0	0	0	0
rbsA	89110258	b3749	JW3728	ECK3743	annotated	1	1	1	1	1	1	1	1	1	1	0	0	0	0	0	1	26	9	17	5	0	0	31	0	0	1	4	1	0	2	2	9	0	0	3	1	7	118	21	21	264	356	15	8
rbsB	89110256	b3751	JW3730	ECK3745	annotated	1	1	1	1	1	1	1	1	1	1	0	1	0	0	0	0	35	12	20	1	0	0	33	0	0	1	0	0	0	1	2	13	0	0	3	1	0	122	0	0	8	17	2	1
rbsC	89110257	b3750	JW3729	ECK3744	annotated	1	1	1	1	1	1	1	1	1	1	1	1	1	1	1	1	35	16	22	2	0	0	37	0	2	1	0	1	0	1	1	21	0	0	3	1	1	144	0	0	11	23	0	0
rbsD	89110259	b3748	JW5857	ECK3742	annotated	1	1	1	1	1	1	1	1	1	1	1	0	1	1	1	1	29	2	0	0	0	0	37	0	0	0	0	0	0	0	0	5	0	0	3	1	0	77	0	0	0	0	0	0
rbsK	89110255	b3752	JW3731	ECK3746	annotated	1	1	1	1	1	1	1	1	1	1	1	1	1	1	1	1	53	13	30	2	0	0	50	0	1	2	0	1	4	6	4	33	0	0	4	1	31	235	1	0	14	15	2	0
rbsR	89110254	b3753	JW3732	ECK3747	annotated	1	1	1	0	1	0	1	1	1	1	1	1	1	1	1	1	31	12	15	0	0	0	30	0	0	1	0	1	0	0	1	14	0	0	3	1	0	109	0	0	53	47	0	0
rcnA	89108924	b2106	JW2093	ECK2099	annotated	1	1	1	1	0	1	1	1	1	1	0	1	0	0	1	1	4	6	11	1	0	0	1	0	0	0	0	1	0	1	1	2	0	0	0	1	2	31	0	0	0	0	0	0
rcnR	89108923	b2105	JW2092	ECK2098	annotated	1	0	1	1	1	1	1	1	1	1	0	1	1	1	1	1	7	3	4	1	0	0	5	0	1	0	0	0	1	8	0	0	0	0	1	0	0	31	0	0	0	0	0	0
rcsA	89108783	b1951	JW1935	ECK1949	annotated	1	1	1	1	1	1	1	1	1	1	1	0	1	1	1	1	9	0	0	0	0	0	0	0	0	0	0	0	0	0	0	0	0	0	0	0	0	9	0	0	0	0	0	0
rcsB	89109033	b2217	JW2205	ECK2210	annotated	1	1	1	1	1	1	1	1	1	1	1	1	1	1	1	1	15	13	1	0	0	0	0	0	0	0	0	0	1	0	0	0	0	0	0	0	0	30	0	0	5	4	0	0
rcsC_v2	89109037	b2218	JW5920	ECK2211	annotated	1	1	1	1	1	1	1	1	1	1	1	1	1	1	1	1	22	11	7	2	4	0	6	0	0	0	0	0	5	1	3	2	0	1	0	0	2	66	4	11	43	99	3	7
rcsC	89109034	b2218	JW5917	ECK2211	annotated	1	1	1	1	1	1	1	1	1	1	1	1	1	1	1	1	14	7	18	2	6	0	0	0	0	1	0	0	0	0	2	0	0	0	0	0	0	50	1	27	52	96	5	2
rcsD	89109032	b2216	JW2204	ECK2209	annotated	1	1	1	1	1	1	1	1	1	1	1	1	1	1	1	1	11	0	0	0	0	0	0	0	0	0	0	0	0	0	0	0	0	0	0	0	0	11	0	0	0	1	0	0
rcsF	89107077	b0196	JW0192	ECK0196	annotated	1	1	1	1	1	1	1	1	1	1	1	1	1	1	1	1	21	0	0	0	0	0	0	0	0	0	0	0	0	0	0	0	0	0	0	0	0	21	0	0	0	0	0	0
rdgB	89109731	b2954	JW2921	ECK2949	annotated	1	1	1	1	1	1	1	1	1	1	1	1	1	1	1	1	74	32	50	17	11	1	68	1	2	3	5	1	10	24	5	36	7	5	5	1	45	403	1	1	6	3	1	1
rdgC	89107264	b0393	JW0384	ECK0388	annotated	1	1	1	1	1	1	1	1	1	1	1	1	1	1	1	1	63	27	0	0	0	0	0	0	0	0	0	0	0	0	0	0	0	0	0	0	0	90	0	0	0	0	0	0
rdoA	89110168	b3859	JW3831	ECK3851	annotated	1	1	1	1	1	1	1	1	1	1	1	1	1	1	1	1	49	25	1	7	0	0	1	0	0	0	0	0	0	0	0	0	0	2	0	0	0	85	0	0	0	0	0	0
recA	89109486	b2699	JW2669	ECK2694	annotated	1	1	1	0	1	1	1	1	1	1	1	1	1	1	1	1	74	32	63	17	12	1	78	1	2	3	5	1	10	24	5	36	7	5	5	1	33	415	0	1	5	6	0	4
recB	89109603	b2820	JW2788	ECK2816	annotated	1	1	1	1	1	1	1	1	1	1	1	1	1	1	1	1	75	16	50	13	0	0	18	0	1	0	5	1	3	13	0	13	7	4	0	0	2	221	0	2	5	6	1	0
recC	89109605	b2822	JW2790	ECK2818	annotated	1	1	1	1	1	1	1	1	1	1	1	1	1	1	1	1	74	11	0	7	0	0	0	0	0	0	5	0	0	13	0	13	1	2	0	0	0	126	0	0	0	0	0	0
recD	89109602	b2819	JW2787	ECK2815	annotated	1	1	1	1	1	1	1	1	1	1	1	1	1	1	1	1	75	12	12	12	1	0	66	0	2	2	5	0	1	17	2	23	7	3	0	0	1	241	0	1	3	4	0	0
recE	89108198	b1350	JW1344	ECK1347	annotated	0	1	1	1	0	0	1	1	1	0	1	0	1	1	0	0	5	3	3	0	0	0	0	0	0	0	0	0	0	0	0	0	0	0	0	0	0	11	0	0	0	0	0	0
recF	89110313	b3700	JW3677	ECK3692	annotated	1	1	1	1	1	1	1	1	1	1	1	1	1	1	1	1	71	0	58	10	0	1	64	0	2	3	5	0	10	23	4	37	7	4	1	0	1	301	0	0	9	11	1	1
recG	89110360	b3652	JW3627	ECK3642	annotated	1	1	1	1	1	1	1	1	1	1	1	1	1	1	1	1	74	32	62	9	4	1	63	1	1	3	5	1	10	24	5	37	0	5	5	1	0	343	0	2	17	15	3	0
recJ	89109671	b2892	JW2860	ECK2887	annotated	1	1	1	1	1	1	1	1	1	1	1	1	1	1	1	1	75	32	63	17	12	1	64	1	2	3	5	1	10	21	5	2	7	5	5	1	0	332	0	1	8	8	0	0
recN	89109416	b2616	JW5416	ECK2612	annotated	1	1	1	1	1	1	1	1	1	1	1	1	1	1	1	1	71	32	53	16	11	1	64	1	2	3	5	1	10	24	5	36	1	4	4	0	0	344	0	1	10	12	0	2
recO	89109371	b2565	JW2549	ECK2563	annotated	1	1	1	1	1	1	1	1	1	1	1	1	1	1	1	1	70	30	10	4	0	0	12	0	2	0	0	0	0	0	1	5	0	0	0	0	0	134	0	0	0	0	0	0
recQ	89110198	b3822	JW5855	ECK3816	annotated	1	1	1	1	1	1	1	1	1	1	1	1	1	1	1	1	62	32	40	13	2	1	45	0	0	2	3	1	10	18	3	25	0	4	2	1	17	281	4	4	7	13	2	2
recR	89107341	b0472	JW0461	ECK0466	annotated	1	1	1	1	1	1	1	1	1	1	1	1	1	1	1	1	71	30	63	16	12	1	74	1	2	3	5	1	10	24	5	37	7	4	0	1	0	367	0	1	6	7	0	0
recT	89108197	b1349	JW1343	ECK1346	annotated	0	1	0	1	0	1	1	1	0	0	0	0	0	0	1	0	6	4	2	0	0	0	13	0	0	0	0	0	1	0	0	4	0	0	1	0	0	31	0	0	0	2	1	0
recX	89109485	b2698	JW2668	ECK2693	annotated	1	1	1	1	1	1	1	1	1	1	1	1	1	1	1	1	61	16	0	2	0	0	2	0	0	0	3	1	1	0	0	0	0	0	0	0	0	86	0	0	0	0	0	0
relA	89109570	b2784	JW2755	ECK2778	annotated	1	1	1	0	1	1	1	1	1	1	1	1	1	1	1	1	71	30	3	1	0	0	10	0	0	0	0	0	3	0	5	2	0	0	0	0	0	125	0	0	6	15	2	5
relB	89108406	b1564	JW1556	ECK1558	annotated	0	0	0	1	0	0	0	0	1	0	0	1	1	1	1	0	13	0	1	0	0	0	0	0	0	0	0	0	0	0	0	0	0	0	0	0	0	14	0	0	0	0	0	0
relE	89108405	b1563	JW1555	ECK1557	annotated	0	1	0	1	0	0	0	0	1	0	0	0	1	1	0	1	20	2	5	1	0	0	0	0	0	0	0	0	0	0	0	0	0	0	0	0	0	28	0	0	0	0	0	0
rem	89108403	b1561	JW1553	ECK1555	annotated	0	0	0	1	1	0	1	1	1	0	0	1	1	1	1	1	1	0	0	0	0	0	0	0	0	0	0	0	0	0	0	0	0	0	0	0	0	1	0	0	0	0	0	0
[truncated: 2,211 more rows]
[truncated: 17 more columns]

## Sheet: Table S2 legend
Table S2 –Genomic and metagenomic conservation of E. coli K-12 (W3110) genes
The genomic data indicate the number of genomes within the taxonomic group where the gene finds either an ortholog in genomes or homolog in metagenomes (see Protocols S5 and S2 for details, respectively). The taxonomic groups are organized phylogenetically from closest to farthest from E. coli as measured by genomic similarity score (See Protocol S5 for details). The metagenomes are ordered alpha…
