# Supplementary material for: Global Functional Atlas of Escherichia coli Encompassing Previously Uncharacterized Proteins
Source: PLoS Biol. 2009 Apr 28;7(4):e1000096. doi: 10.1371/journal.pbio.1000096 (PMC2672614; doi:10.1371/journal.pbio.1000096)
Supplement: Table S6 — (2.15 MB XLS) [file pbio.1000096.st006.xls]

## Sheet: Table S6 legend
Table S6 – Integrated PI network data
The table summarizes the PI data (with probability scores >= 0.75). Orphan proteins are highlighted with the corresponding confidence scores. Six data panels are included: (1) ID panel, which indicates both the protein names and systematic b-numbers (Blattner genomic accessions) of the query protein and putative interacting protein partner of a given interaction being novel; (2) The PI score pane…

## Sheet: Table S6
Table S6 – Integrated PI network data
#Total PI		5993
#Novel PI		3193	0.532788
PI ID Panel							High quality PI (probability >= 0.75) generated in this study			Comparison Panel			Functional Orphans Panel				Description Panel
Novel PI (Not in low-throughput DIP, BIND nor IntAct; nor in Butland nor Arifuzzaman)	Query Protein			Interactor			Raw Scores		Probability Score	Y = Found in Dataset			Affinity (SPA)-tagged and purified orphans		Query Protein Gene Product (Riley et al, 2006)	Interactor Gene Product (Riley et al, 2006)	Essentiality Query Protein	Essentiality Interactor	Description Query Protein (Riley et al, 2006)	Description Interactor (Riley et al, 2006)
	Gene	Bnumber	Jwnumber	Gene	Bnumber	Jwnumber	LCMS (ID probability)	MALDI (Z-score)		Butland Dataset	Arifuzzaman Dataset	DIP, BIND, IntAct	Orphan Query Protein	Orphan Interactor
Y	mrcA	b3396	JW3359	rpsP	b2609	JW2590	99.6		0.753515						Enzyme	Structural component	non-essential	essential	fused penicillin-binding protein 1a: murein transglycosylase -!- murein transpeptidase	30S ribosomal subunit protein S16
Y	blc	b4149	JW4110	rpmG	b3636	JW3611	99.6		0.756006						Lipoprotein	Structural component	non-essential	non-essential	outer membrane lipoprotein (lipocalin)	50S ribosomal subunit protein L33
Y	blc	b4149	JW4110	rplO	b3301	JW3263	99.6		0.758273						Lipoprotein	Structural component	non-essential	essential	outer membrane lipoprotein (lipocalin)	50S ribosomal subunit protein L15
Y	csrA	b2696	JW2666	dnaN	b3701	JW3678	99.6	35.462	0.995933						Regulator	Enzyme	essential	essential	pleiotropic regulatory protein for carbon source metabolism	DNA polymerase III, beta subunit
Y	blc	b4149	JW4110	gapA	b1779	JW1768	99.6		0.764739						Lipoprotein	Enzyme	non-essential	essential	outer membrane lipoprotein (lipocalin)	glyceraldehyde-3-phosphate dehydrogenase A
Y	yciS	b1279	JW1271	gapA	b1779	JW1768	99.6		0.763895				Y		Membrane, predicted	Enzyme	non-essential	essential	conserved inner membrane protein	glyceraldehyde-3-phosphate dehydrogenase A
Y	ydiI	b1686	JW1676	slyD	b3349	JW3311	99.6		0.758971				Y		Unknown function	Enzyme	non-essential	non-essential	conserved protein	FKBP-type peptidyl prolyl cis-trans isomerase (rotamase)
	ybjX	b0877	JW0861	rpmC	b3312	JW3274	99.6		0.757957			Y	Y		Unknown function	Structural component	non-essential	essential	conserved protein	50S ribosomal subunit protein L29
	ybjX	b0877	JW0861	rpmG	b3636	JW3611	99.6		0.756104			Y	Y		Unknown function	Structural component	non-essential	non-essential	conserved protein	50S ribosomal subunit protein L33
Y	proC	b0386	JW0377	rpsP	b2609	JW2590	99.6		0.753515						Enzyme	Structural component	non-essential	essential	pyrroline-5-carboxylate reductase, NAD(P)-binding	30S ribosomal subunit protein S16
Y	yciS	b1279	JW1271	rpsR	b4202	JW4160	99.6		0.761521				Y		Membrane, predicted	Structural component	non-essential	essential	conserved inner membrane protein	30S ribosomal subunit protein S18
Y	proC	b0386	JW0377	rplK	b3983	JW3946	99.6		0.756415						Enzyme	Structural component	non-essential	non-essential	pyrroline-5-carboxylate reductase, NAD(P)-binding	50S ribosomal subunit protein L11
Y	proC	b0386	JW0377	rpsN	b3307	JW3269	99.6		0.756205						Enzyme	Structural component	non-essential	essential	pyrroline-5-carboxylate reductase, NAD(P)-binding	30S ribosomal subunit protein S14
Y	proC	b0386	JW0377	rplJ	b3985	JW3948	99.6		0.759359						Enzyme	Structural component	non-essential	essential	pyrroline-5-carboxylate reductase, NAD(P)-binding	50S ribosomal subunit protein L10
Y	proC	b0386	JW0377	rplE	b3308	JW3270	99.6		0.773671						Enzyme	Structural component	non-essential	essential	pyrroline-5-carboxylate reductase, NAD(P)-binding	50S ribosomal subunit protein L5
Y	proC	b0386	JW0377	yjgD	b4255	JW4212	99.6		0.769284						Enzyme	Unknown function	non-essential	non-essential	pyrroline-5-carboxylate reductase, NAD(P)-binding	conserved protein
	ppa	b4226	JW4185	yjgD	b4255	JW4212	99		0.745153			Y			Enzyme	Unknown function	essential	non-essential	inorganic pyrophosphatase	conserved protein
Y	yadG	b0127	JW0123	rpsH	b3306	JW3268	99.6		0.759359						Transporter, predicted	Structural component	non-essential	essential	predicted transporter subunit: ATP-binding component of ABC superfamily	30S ribosomal subunit protein S8
Y	proC	b0386	JW0377	gapA	b1779	JW1768	99.6		0.780376						Enzyme	Enzyme	non-essential	essential	pyrroline-5-carboxylate reductase, NAD(P)-binding	glyceraldehyde-3-phosphate dehydrogenase A
Y	nagB	b0678	JW0664	rplE	b3308	JW3270		22.0757	0.853067						Enzyme	Structural component	non-essential	essential	glucosamine-6-phosphate deaminase	50S ribosomal subunit protein L5
	ppa	b4226	JW4185	groL	b4143	JW4103		17.0532	0.760097			Y			Enzyme	Factor	essential	non-essential	inorganic pyrophosphatase	Cpn60 chaperonin GroEL, large subunit of GroESL
	ulaR	b4191	JW4149	rplU	b3186	JW3153	99.6		0.753184			Y			Regulator	Structural component	non-essential	essential	DNA-binding transcriptional dual regulator	50S ribosomal subunit protein L21
Y	mak	b0394	JW0385	rplI	b4203	JW4161	99.6		0.754922						Enzyme	Structural component	non-essential	non-essential	manno(fructo)kinase	50S ribosomal subunit protein L9
Y	mak	b0394	JW0385	rplA	b3984	JW3947	99.6		0.754335						Enzyme	Structural component	non-essential	non-essential	manno(fructo)kinase	50S ribosomal subunit protein L1
Y	mrcA	b3396	JW3359	rplP	b3313	JW3275	99.6		0.757119						Enzyme	Structural component	non-essential	essential	fused penicillin-binding protein 1a: murein transglycosylase -!- murein transpeptidase	50S ribosomal subunit protein L16
Y	mak	b0394	JW0385	rplR	b3304	JW3266	99.6		0.758273						Enzyme	Structural component	non-essential	essential	manno(fructo)kinase	50S ribosomal subunit protein L18
Y	mak	b0394	JW0385	rplO	b3301	JW3263	99.6		0.75861						Enzyme	Structural component	non-essential	essential	manno(fructo)kinase	50S ribosomal subunit protein L15
Y	mak	b0394	JW0385	eno	b2779	JW2750	99.6		0.759161						Enzyme	Enzyme	non-essential	essential	manno(fructo)kinase	enolase
Y	yqjI	b3071	JW3042	fusA	b3340	JW3302	99.6		0.773671				Y		Regulator, predicted	Factor	non-essential	essential	predicted transcriptional regulator	protein chain elongation factor EF-G, GTP-binding
	dnaE	b0184	JW0179	rpsA	b0911	JW0894	99.6		0.761103			Y			Enzyme	Structural component	essential	essential	DNA polymerase III alpha subunit	30S ribosomal subunit protein S1
Y	nagB	b0678	JW0664	rplF	b3305	JW3267		22.0566	0.857325						Enzyme	Structural component	non-essential	essential	glucosamine-6-phosphate deaminase	50S ribosomal subunit protein L6
Y	putA	b1014	JW0999	rplQ	b3294	JW3256	99.6		0.758438						Enzyme	Structural component	non-essential	essential	fused DNA-binding transcriptional regulator -!- proline dehydrogenase -!- pyrroline-5-carboxylate dehydrogenase	50S ribosomal subunit protein L17
	fabA	b0954	JW0937	rpsR	b4202	JW4160	99.4		0.746993			Y			Enzyme	Structural component	essential	essential	beta-hydroxydecanoyl thioester dehydrase	30S ribosomal subunit protein S18
Y	fabA	b0954	JW0937	rplU	b3186	JW3153	99.6		0.753223						Enzyme	Structural component	essential	essential	beta-hydroxydecanoyl thioester dehydrase	50S ribosomal subunit protein L21
Y	fabA	b0954	JW0937	rpsC	b3314	JW3276	99.6		0.754922						Enzyme	Structural component	essential	essential	beta-hydroxydecanoyl thioester dehydrase	30S ribosomal subunit protein S3
Y	mrcA	b3396	JW3359	hupA	b4000	JW3964	99.6		0.752759						Enzyme	Regulator	non-essential	non-essential	fused penicillin-binding protein 1a: murein transglycosylase -!- murein transpeptidase	HU, DNA-binding transcriptional regulator, alpha subunit
Y	fabA	b0954	JW0937	pflB	b0903	JW0886	99.6		0.76124						Enzyme	Enzyme	essential	non-essential	beta-hydroxydecanoyl thioester dehydrase	pyruvate formate lyase I
Y	fabA	b0954	JW0937	rplK	b3983	JW3946	99.6		0.756104						Enzyme	Structural component	essential	non-essential	beta-hydroxydecanoyl thioester dehydrase	50S ribosomal subunit protein L11
Y	fabA	b0954	JW0937	gapA	b1779	JW1768	99.6		0.763505						Enzyme	Enzyme	essential	essential	beta-hydroxydecanoyl thioester dehydrase	glyceraldehyde-3-phosphate dehydrogenase A
Y	ybgI	b0710	JW0700	hlpA	b0178	JW0173	99.6		0.761521						Partial information	Factor	non-essential	non-essential	conserved metal-binding protein	periplasmic chaperone
	ybeZ	b0660	JW0657	rpmG	b3636	JW3611	99.6		0.755549			Y	Y		Partial information	Structural component	non-essential	non-essential	predicted protein with nucleoside triphosphate hydrolase domain	50S ribosomal subunit protein L33
Y	apaH	b0049	JW0048	rplS	b2606	JW2587	99.6		0.752404						Enzyme	Structural component	non-essential	essential	diadenosine tetraphosphatase	50S ribosomal subunit protein L19
Y	apaH	b0049	JW0048	rpsN	b3307	JW3269	99.6		0.752297						Enzyme	Structural component	non-essential	essential	diadenosine tetraphosphatase	30S ribosomal subunit protein S14
Y	gmhB	b0200	JW0196	rpmB	b3637	JW3612	99.6		0.750671						Enzyme	Structural component	non-essential	essential	D,D-heptose 1,7-bisphosphate phosphatase	50S ribosomal subunit protein L28
Y	mrcA	b3396	JW3359	rplA	b3984	JW3947	99.6		0.754218						Enzyme	Structural component	non-essential	non-essential	fused penicillin-binding protein 1a: murein transglycosylase -!- murein transpeptidase	50S ribosomal subunit protein L1
Y	apaH	b0049	JW0048	rplJ	b3985	JW3948	99.6		0.759359						Enzyme	Structural component	non-essential	essential	diadenosine tetraphosphatase	50S ribosomal subunit protein L10
Y	apaH	b0049	JW0048	rpsH	b3306	JW3268	99.6		0.759996						Enzyme	Structural component	non-essential	essential	diadenosine tetraphosphatase	30S ribosomal subunit protein S8
Y	apaH	b0049	JW0048	gapA	b1779	JW1768	99.6		0.764739						Enzyme	Enzyme	non-essential	essential	diadenosine tetraphosphatase	glyceraldehyde-3-phosphate dehydrogenase A
Y	yjjU	b4377	JW4340	rpsI	b3230	JW3199	99.6		0.760464				Y		Enzyme, predicted	Structural component	non-essential	essential	predicted esterase	30S ribosomal subunit protein S9
Y	yncE	b1452	JW1447	gyrA	b2231	JW2225	99.6		0.771713				Y		Partial information	Enzyme	non-essential	essential	conserved protein	DNA gyrase (type II topoisomerase), subunit A
Y	fabA	b0954	JW0937	gadB	b1493	JW1488	99.6		0.763134						Enzyme	Enzyme	essential	non-essential	beta-hydroxydecanoyl thioester dehydrase	glutamate decarboxylase B, PLP-dependent
Y	yjjU	b4377	JW4340	gadB	b1493	JW1488	99.6		0.764739				Y		Enzyme, predicted	Enzyme	non-essential	non-essential	predicted esterase	glutamate decarboxylase B, PLP-dependent
Y	blc	b4149	JW4110	gadB	b1493	JW1488	99.6		0.764306						Lipoprotein	Enzyme	non-essential	non-essential	outer membrane lipoprotein (lipocalin)	glutamate decarboxylase B, PLP-dependent
Y	flu	b2000	JW1982	gadB	b1493	JW1488	99.6		0.763895						Phage/IS in common(including 15 pseudogenes)	Enzyme	non-essential	non-essential	CP4-44 prophage; antigen 43 (Ag43) phase-variable biofilm formation autotransporter	glutamate decarboxylase B, PLP-dependent
Y	flu	b2000	JW1982	groS	b4142	JW4102	99.6		0.760225						Phage/IS in common(including 15 pseudogenes)	Factor	non-essential	essential	CP4-44 prophage; antigen 43 (Ag43) phase-variable biofilm formation autotransporter	Cpn10 chaperonin GroES, small subunit of GroESL
Y	yadG	b0127	JW0123	rpsI	b3230	JW3199	99.6		0.770432						Transporter, predicted	Structural component	non-essential	essential	predicted transporter subunit: ATP-binding component of ABC superfamily	30S ribosomal subunit protein S9
Y	yggE	b2922	JW2889	rpmB	b3637	JW3612	99.6		0.750662				Y		Unknown function	Structural component	non-essential	essential	conserved protein	50S ribosomal subunit protein L28
Y	sucC	b0728	JW0717	rplI	b4203	JW4161	99.6		0.754714						Enzyme	Structural component	non-essential	non-essential	succinyl-CoA synthetase, beta subunit	50S ribosomal subunit protein L9
	gadB	b1493	JW1488	yadG	b0127	JW0123	99.6		0.77731			Y			Enzyme	Transporter, predicted	non-essential	non-essential	glutamate decarboxylase B, PLP-dependent	predicted transporter subunit: ATP-binding component of ABC superfamily
Y	proC	b0386	JW0377	gadB	b1493	JW1488	99.6		0.77955						Enzyme	Enzyme	non-essential	non-essential	pyrroline-5-carboxylate reductase, NAD(P)-binding	glutamate decarboxylase B, PLP-dependent
Y	sucC	b0728	JW0717	rpsR	b4202	JW4160	99.6		0.761815						Enzyme	Structural component	non-essential	essential	succinyl-CoA synthetase, beta subunit	30S ribosomal subunit protein S18
Y	ygaM	b2672	JW2647	yjgD	b4255	JW4212	99.6		0.766735				Y		Unknown function	Unknown function	non-essential	non-essential	predicted protein	conserved protein
Y	sucC	b0728	JW0717	rpsS	b3316	JW3278	99.6		0.76825						Enzyme	Structural component	non-essential	essential	succinyl-CoA synthetase, beta subunit	30S ribosomal subunit protein S19
	yacL	b0119	JW0115	slyD	b3349	JW3311	99.6		0.758273			Y	Y		Unknown function	Enzyme	non-essential	non-essential	conserved protein	FKBP-type peptidyl prolyl cis-trans isomerase (rotamase)
Y	torZ	b1872	JW1861	eno	b2779	JW2750	99.6		0.757957						Enzyme	Enzyme	non-essential	essential	trimethylamine N-oxide reductase system III, catalytic subunit	enolase
Y	yhdP	b3245	JW5542	rpsS	b3316	JW3278	99.5		0.750391						Transporter, predicted	Structural component	unknown	essential	Conserved membrane protein	30S ribosomal subunit protein S19
Y	torZ	b1872	JW1861	hns	b1237	JW1225	99.6		0.76825						Enzyme	Regulator	non-essential	non-essential	trimethylamine N-oxide reductase system III, catalytic subunit	global DNA-binding transcriptional dual regulator H-NS
Y	pyrH	b0171	JW0166	rplO	b3301	JW3263	99.6		0.758112						Enzyme	Structural component	essential	essential	uridylate kinase	50S ribosomal subunit protein L15
Y	lhr	b1653	JW1645	gadB	b1493	JW1488		20.8568	0.826298						Enzyme, predicted	Enzyme	non-essential	non-essential	predicted ATP-dependent helicase	glutamate decarboxylase B, PLP-dependent
	dnaE	b0184	JW0179	dnaN	b3701	JW3678		26.9493	0.931682			Y			Enzyme	Enzyme	essential	essential	DNA polymerase III alpha subunit	DNA polymerase III, beta subunit
Y	yhdP	b3245	JW5542	yfiD	b2579	JW2563	99.6		0.756415						Transporter, predicted	Enzyme	unknown	non-essential	Conserved membrane protein	pyruvate formate lyase subunit
Y	lhr	b1653	JW1645	rplE	b3308	JW3270		23.3501	0.882735						Enzyme, predicted	Structural component	non-essential	essential	predicted ATP-dependent helicase	50S ribosomal subunit protein L5
Y	exbB	b3006	JW2974	rpmB	b3637	JW3612	99.6		0.750644						Membrane	Structural component	non-essential	essential	membrane spanning protein in TonB-ExbB-ExbD complex	50S ribosomal subunit protein L28
	kdsA	b1215	JW1206	rpsN	b3307	JW3269	99.6		0.752272			Y			Enzyme	Structural component	essential	essential	3-deoxy-D-manno-octulosonate 8-phosphate synthase	30S ribosomal subunit protein S14
	fabA	b0954	JW0937	rplB	b3317	JW3279		26.68	0.928941			Y			Enzyme	Structural component	essential	essential	beta-hydroxydecanoyl thioester dehydrase	50S ribosomal subunit protein L2
Y	ybgI	b0710	JW0700	uvrD	b3813	JW3786	99.4		0.778938						Partial information	Enzyme	non-essential	non-essential	conserved metal-binding protein	DNA-dependent ATPase I and helicase II
Y	mrcA	b3396	JW3359	rplK	b3983	JW3946	99.6		0.756415						Enzyme	Structural component	non-essential	non-essential	fused penicillin-binding protein 1a: murein transglycosylase -!- murein transpeptidase	50S ribosomal subunit protein L11
	acpP	b1094	JW1080	rpsM	b3298	JW3260	99.6		0.758971			Y			Carrier	Structural component	essential	essential	acyl carrier protein (ACP)	30S ribosomal subunit protein S13
	fabA	b0954	JW0937	rpsM	b3298	JW3260		27.1462	0.935549			Y			Enzyme	Structural component	essential	essential	beta-hydroxydecanoyl thioester dehydrase	30S ribosomal subunit protein S13
Y	yadG	b0127	JW0123	eno	b2779	JW2750	99.6		0.758273						Transporter, predicted	Enzyme	non-essential	essential	predicted transporter subunit: ATP-binding component of ABC superfamily	enolase
Y	wbbK	b2032	JW2017	rpsP	b2609	JW2590	99.6		0.753428						Enzyme, predicted	Structural component	non-essential	essential	lipopolysaccharide biosynthesis protein	30S ribosomal subunit protein S16
Y	ybaY	b0453	JW0443	rplS	b2606	JW2587	99.6		0.75235				Y		Membrane, predicted	Structural component	non-essential	essential	predicted outer membrane lipoprotein	50S ribosomal subunit protein L19
Y	ybaY	b0453	JW0443	rpsN	b3307	JW3269	99.6		0.752246				Y		Membrane, predicted	Structural component	non-essential	essential	predicted outer membrane lipoprotein	30S ribosomal subunit protein S14
	dnaA	b3702	JW3679	rplP	b3313	JW3275	99.5		0.749492			Y			Factor	Structural component	essential	essential	chromosomal replication initiator protein DnaA, DNA-binding transcriptional dual regulator	50S ribosomal subunit protein L16
	dnaA	b3702	JW3679	rpsT	b0023	JW0022	99.6		0.752727			Y			Factor	Structural component	essential	non-essential	chromosomal replication initiator protein DnaA, DNA-binding transcriptional dual regulator	30S ribosomal subunit protein S20
Y	ybaY	b0453	JW0443	rplP	b3313	JW3275	99.6		0.756871				Y		Membrane, predicted	Structural component	non-essential	essential	predicted outer membrane lipoprotein	50S ribosomal subunit protein L16
Y	ybaY	b0453	JW0443	gadB	b1493	JW1488	99.6		0.763505				Y		Membrane, predicted	Enzyme	non-essential	non-essential	predicted outer membrane lipoprotein	glutamate decarboxylase B, PLP-dependent
Y	rsgA	b4161	JW4122	groS	b4142	JW4102	99.6		0.754218						Enzyme	Factor	non-essential	essential	ribosome small subunit-dependent GTPase A	Cpn10 chaperonin GroES, small subunit of GroESL
Y	mrcA	b3396	JW3359	rplS	b2606	JW2587	99.6		0.752404						Enzyme	Structural component	non-essential	essential	fused penicillin-binding protein 1a: murein transglycosylase -!- murein transpeptidase	50S ribosomal subunit protein L19
Y	yadG	b0127	JW0123	rpsT	b0023	JW0022	99.6		0.757119						Transporter, predicted	Structural component	non-essential	non-essential	predicted transporter subunit: ATP-binding component of ABC superfamily	30S ribosomal subunit protein S20
Y	yciS	b1279	JW1271	rpsP	b2609	JW2590	99.6		0.753428				Y		Membrane, predicted	Structural component	non-essential	essential	conserved inner membrane protein	30S ribosomal subunit protein S16
Y	ydjL	b1776	JW1765	gapA	b1779	JW1768	99.4		0.748245				Y		Enzyme, predicted	Enzyme	non-essential	essential	predicted oxidoreductase, Zn-dependent and NAD(P)-binding	glyceraldehyde-3-phosphate dehydrogenase A
	ulaR	b4191	JW4149	rpsL	b3342	JW3304	99.6		0.762122	Y		Y			Regulator	Structural component	non-essential	essential	DNA-binding transcriptional dual regulator	30S ribosomal subunit protein S12
Y	yadG	b0127	JW0123	rpsL	b3342	JW3304	99.6		0.762443						Transporter, predicted	Structural component	non-essential	essential	predicted transporter subunit: ATP-binding component of ABC superfamily	30S ribosomal subunit protein S12
Y	gmhB	b0200	JW0196	rpsL	b3342	JW3304	99.6		0.763895						Enzyme	Structural component	non-essential	essential	D,D-heptose 1,7-bisphosphate phosphatase	30S ribosomal subunit protein S12
Y	yedO	b1919	JW5313	rpsL	b3342	JW3304	99.6		0.763134						Enzyme	Structural component	non-essential	essential	D-cysteine desulfhydrase, PLP-dependent	30S ribosomal subunit protein S12
	rsgA	b4161	JW4122	gapA	b1779	JW1768	99.6		0.763505			Y			Enzyme	Enzyme	non-essential	essential	ribosome small subunit-dependent GTPase A	glyceraldehyde-3-phosphate dehydrogenase A
	rnhA	b0214	JW0204	rpsI	b3230	JW3199	99.6		0.759776			Y			Enzyme	Structural component	non-essential	essential	ribonuclease HI, degrades RNA of DNA-RNA hybrids	30S ribosomal subunit protein S9
Y	nagB	b0678	JW0664	lysS	b2890	JW2858		16.8333	0.745967						Enzyme	Enzyme	non-essential	non-essential	glucosamine-6-phosphate deaminase	lysine tRNA synthetase, constitutive
Y	yciS	b1279	JW1271	rplP	b3313	JW3275	99.6		0.756871				Y		Membrane, predicted	Structural component	non-essential	essential	conserved inner membrane protein	50S ribosomal subunit protein L16
Y	gltA	b0720	JW0710	yjgD	b4255	JW4212	99.6		0.764306						Enzyme	Unknown function	non-essential	non-essential	citrate synthase	conserved protein
Y	yciS	b1279	JW1271	eno	b2779	JW2750	99.6		0.758438				Y		Membrane, predicted	Enzyme	non-essential	essential	conserved inner membrane protein	enolase
Y	yciS	b1279	JW1271	yfiD	b2579	JW2563	99.6		0.765435				Y		Membrane, predicted	Enzyme	non-essential	non-essential	conserved inner membrane protein	pyruvate formate lyase subunit
Y	ydjL	b1776	JW1765	eno	b2779	JW2750	99.6		0.757806				Y		Enzyme, predicted	Enzyme	non-essential	essential	predicted oxidoreductase, Zn-dependent and NAD(P)-binding	enolase
Y	blc	b4149	JW4110	rplP	b3313	JW3275	99.6		0.757119						Lipoprotein	Structural component	non-essential	essential	outer membrane lipoprotein (lipocalin)	50S ribosomal subunit protein L16
	yacL	b0119	JW0115	gltA	b0720	JW0710	99.6		0.772653			Y	Y		Unknown function	Enzyme	non-essential	non-essential	conserved protein	citrate synthase
	rnpA	b3704	JW3681	rpmC	b3312	JW3274	99.6		0.757381			Y			Enzyme	Structural component	essential	essential	protein C5 component of RNase P	50S ribosomal subunit protein L29
Y	mrcA	b3396	JW3359	rpsM	b3298	JW3260	99.6		0.755725						Enzyme	Structural component	non-essential	essential	fused penicillin-binding protein 1a: murein transglycosylase -!- murein transpeptidase	30S ribosomal subunit protein S13
Y	yadG	b0127	JW0123	rplP	b3313	JW3275	99.6		0.764965						Transporter, predicted	Structural component	non-essential	essential	predicted transporter subunit: ATP-binding component of ABC superfamily	50S ribosomal subunit protein L16
Y	blc	b4149	JW4110	eno	b2779	JW2750	99.6		0.758787						Lipoprotein	Enzyme	non-essential	essential	outer membrane lipoprotein (lipocalin)	enolase
	ibpA	b3687	JW3664	pflB	b0903	JW0886	99	17.0532	0.924642			Y			Factor	Enzyme	non-essential	non-essential	heat shock chaperone	pyruvate formate lyase I
	groL	b4143	JW4103	grpE	b2614	JW2594	99.6		0.78897			Y			Factor	Factor	non-essential	essential	Cpn60 chaperonin GroEL, large subunit of GroESL	heat shock protein
	kdsA	b1215	JW1206	rplE	b3308	JW3270	99.6		0.76097			Y			Enzyme	Structural component	essential	essential	3-deoxy-D-manno-octulosonate 8-phosphate synthase	50S ribosomal subunit protein L5
	uvrC	b1913	JW1898	rpmB	b3637	JW3612	99.6		0.750653			Y			Enzyme	Structural component	non-essential	essential	excinuclease UvrABC, endonuclease subunit	50S ribosomal subunit protein L28
	ybjX	b0877	JW0861	rpmB	b3637	JW3612	99.6		0.750671			Y	Y		Unknown function	Structural component	non-essential	essential	conserved protein	50S ribosomal subunit protein L28
	acpP	b1094	JW1080	accA	b0185	JW0180	99.6		0.759776			Y			Carrier	Enzyme	essential	essential	acyl carrier protein (ACP)	acetyl-CoA carboxylase, carboxytransferase, alpha subunit
	yfgB	b2517	JW2501	lysS	b2890	JW2858	99.6		0.799177			Y	Y		Enzyme, predicted	Enzyme	non-essential	non-essential	predicted enzyme	lysine tRNA synthetase, constitutive
Y	mrcA	b3396	JW3359	rpsS	b3316	JW3278	99.6		0.75861						Enzyme	Structural component	non-essential	essential	fused penicillin-binding protein 1a: murein transglycosylase -!- murein transpeptidase	30S ribosomal subunit protein S19
Y	yfbU	b2294	JW2291	rpmC	b3312	JW3274	99.6		0.75766				Y		Unknown function	Structural component	non-essential	essential	conserved protein	50S ribosomal subunit protein L29
Y	ydiI	b1686	JW1676	rpmC	b3312	JW3274	99.6		0.757119				Y		Unknown function	Structural component	non-essential	essential	conserved protein	50S ribosomal subunit protein L29
	rsgA	b4161	JW4122	groL	b4143	JW4103	99.6		0.824573			Y			Enzyme	Factor	non-essential	non-essential	ribosome small subunit-dependent GTPase A	Cpn60 chaperonin GroEL, large subunit of GroESL
Y	mrcA	b3396	JW3359	rpsD	b3296	JW3258	99.6		0.757119						Enzyme	Structural component	non-essential	essential	fused penicillin-binding protein 1a: murein transglycosylase -!- murein transpeptidase	30S ribosomal subunit protein S4
Y	mrcA	b3396	JW3359	rplO	b3301	JW3263	99.6		0.758273						Enzyme	Structural component	non-essential	essential	fused penicillin-binding protein 1a: murein transglycosylase -!- murein transpeptidase	50S ribosomal subunit protein L15
Y	yadG	b0127	JW0123	groS	b4142	JW4102	99.6		0.759996						Transporter, predicted	Factor	non-essential	essential	predicted transporter subunit: ATP-binding component of ABC superfamily	Cpn10 chaperonin GroES, small subunit of GroESL
	yjjU	b4377	JW4340	rpsT	b0023	JW0022	99.6		0.752892		Y		Y		Enzyme, predicted	Structural component	non-essential	non-essential	predicted esterase	30S ribosomal subunit protein S20
Y	mrcA	b3396	JW3359	groS	b4142	JW4102	99.6		0.754395						Enzyme	Factor	non-essential	essential	fused penicillin-binding protein 1a: murein transglycosylase -!- murein transpeptidase	Cpn10 chaperonin GroES, small subunit of GroESL
Y	blc	b4149	JW4110	groS	b4142	JW4102	99.6		0.754395						Lipoprotein	Factor	non-essential	essential	outer membrane lipoprotein (lipocalin)	Cpn10 chaperonin GroES, small subunit of GroESL
Y	wbbK	b2032	JW2017	rplP	b3313	JW3275	99.6		0.756871						Enzyme, predicted	Structural component	non-essential	essential	lipopolysaccharide biosynthesis protein	50S ribosomal subunit protein L16
	uvrC	b1913	JW1898	rpsS	b3316	JW3278	99.6		0.76825			Y			Enzyme	Structural component	non-essential	essential	excinuclease UvrABC, endonuclease subunit	30S ribosomal subunit protein S19
Y	blc	b4149	JW4110	rplF	b3305	JW3267	99.6		0.76278						Lipoprotein	Structural component	non-essential	essential	outer membrane lipoprotein (lipocalin)	50S ribosomal subunit protein L6
Y	csrA	b2696	JW2666	rpmC	b3312	JW3274	99.6		0.765435						Regulator	Structural component	essential	essential	pleiotropic regulatory protein for carbon source metabolism	50S ribosomal subunit protein L29
	yacL	b0119	JW0115	uspG	b0607	JW0600	99.6		0.766735		Y	Y	Y		Unknown function	Factor	non-essential	non-essential	conserved protein	universal stress protein UP12
Y	exbB	b3006	JW2974	rpsA	b0911	JW0894	98.5	32.7485	0.99115						Membrane	Structural component	non-essential	essential	membrane spanning protein in TonB-ExbB-ExbD complex	30S ribosomal subunit protein S1
Y	murC	b0091	JW0089	rplI	b4203	JW4161	99.6		0.754582						Enzyme	Structural component	essential	non-essential	UDP-N-acetylmuramate:L-alanine ligase	50S ribosomal subunit protein L9
Y	yfdH	b2351	JW2347	rpsA	b0911	JW0894	99.6		0.755549						Phage/IS in common(including 15 pseudogenes)	Structural component	non-essential	essential	CPS-53 (KpLE1) prophage; bactoprenol glucosyl transferase	30S ribosomal subunit protein S1
Y	yfdH	b2351	JW2347	rpsH	b3306	JW3268	99.6		0.759996						Phage/IS in common(including 15 pseudogenes)	Structural component	non-essential	essential	CPS-53 (KpLE1) prophage; bactoprenol glucosyl transferase	30S ribosomal subunit protein S8
	thrS	b1719	JW1709	rpsM	b3298	JW3260	99	3.07087	0.764433			Y			Enzyme	Structural component	essential	essential	threonyl-tRNA synthetase	30S ribosomal subunit protein S13
Y	wbbK	b2032	JW2017	eno	b2779	JW2750	99.6		0.758438						Enzyme, predicted	Enzyme	non-essential	essential	lipopolysaccharide biosynthesis protein	enolase
	prsA	b1207	JW1198	groL	b4143	JW4103	99.6	17.0532	0.94344	Y	Y				Enzyme	Factor	essential	non-essential	phosphoribosylpyrophosphate synthase	Cpn60 chaperonin GroEL, large subunit of GroESL
Y	murC	b0091	JW0089	yfiD	b2579	JW2563	99.6		0.756871						Enzyme	Enzyme	essential	non-essential	UDP-N-acetylmuramate:L-alanine ligase	pyruvate formate lyase subunit
Y	murC	b0091	JW0089	rplJ	b3985	JW3948	99.6		0.758787						Enzyme	Structural component	essential	essential	UDP-N-acetylmuramate:L-alanine ligase	50S ribosomal subunit protein L10
Y	yjjU	b4377	JW4340	rplR	b3304	JW3266	99.6		0.758112				Y		Enzyme, predicted	Structural component	non-essential	essential	predicted esterase	50S ribosomal subunit protein L18
	thrS	b1719	JW1709	rplS	b2606	JW2587	99	3.73935	0.766664			Y			Enzyme	Structural component	essential	essential	threonyl-tRNA synthetase	50S ribosomal subunit protein L19
	ribD	b0414	JW0404	groL	b4143	JW4103	99.6		0.849511		Y	Y			Enzyme	Factor	essential	non-essential	fused diaminohydroxyphosphoribosylaminopyrimidine deaminase -!- 5-amino-6-(5-phosphoribosylamino) uracil reductase	Cpn60 chaperonin GroEL, large subunit of GroESL
	helD	b0962	JW0945	gapA	b1779	JW1768	99.6		0.764739			Y			Enzyme	Enzyme	non-essential	essential	DNA helicase IV	glyceraldehyde-3-phosphate dehydrogenase A
Y	mrcA	b3396	JW3359	rplR	b3304	JW3266	99.6		0.757957						Enzyme	Structural component	non-essential	essential	fused penicillin-binding protein 1a: murein transglycosylase -!- murein transpeptidase	50S ribosomal subunit protein L18
Y	yjgA	b4234	JW4193	rplP	b3313	JW3275	99.6		0.756637				Y		Unknown function	Structural component	non-essential	essential	conserved protein	50S ribosomal subunit protein L16
	helD	b0962	JW0945	gadB	b1493	JW1488	99.6		0.77955			Y			Enzyme	Enzyme	non-essential	non-essential	DNA helicase IV	glutamate decarboxylase B, PLP-dependent
	helD	b0962	JW0945	pgk	b2926	JW2893	99.6		0.784167			Y			Enzyme	Enzyme	non-essential	essential	DNA helicase IV	phosphoglycerate kinase
Y	helD	b0962	JW0945	infB	b3168	JW3137	99.6		0.775986						Enzyme	Factor	non-essential	essential	DNA helicase IV	fused protein chain initiation factor 2, IF2: membrane protein -!- conserved protein
Y	kdgR	b1827	JW1816	ihfA	b1712	JW1702	99.6		0.765196						Regulator, predicted	Regulator	non-essential	non-essential	predicted DNA-binding transcriptional regulator	integration host factor (IHF), DNA-binding protein, alpha subunit
	fimB	b4312	JW4275	rplU	b3186	JW3153	99.6		0.753428			Y			Regulator	Structural component	non-essential	essential	tyrosine recombinase/inversion of on/off regulator of fimA	50S ribosomal subunit protein L21
	fimB	b4312	JW4275	rplM	b3231	JW3200	99.6		0.752197			Y			Regulator	Structural component	non-essential	essential	tyrosine recombinase/inversion of on/off regulator of fimA	50S ribosomal subunit protein L13
	fimB	b4312	JW4275	rplS	b2606	JW2587	99.6		0.752459			Y			Regulator	Structural component	non-essential	essential	tyrosine recombinase/inversion of on/off regulator of fimA	50S ribosomal subunit protein L19
	fimB	b4312	JW4275	rplX	b3309	JW3271	99.6		0.753895			Y			Regulator	Structural component	non-essential	essential	tyrosine recombinase/inversion of on/off regulator of fimA	50S ribosomal subunit protein L24
	fimB	b4312	JW4275	rpsP	b2609	JW2590	99.5		0.746401			Y			Regulator	Structural component	non-essential	essential	tyrosine recombinase/inversion of on/off regulator of fimA	30S ribosomal subunit protein S16
	fimB	b4312	JW4275	rpsF	b4200	JW4158	99.6		0.754714			Y			Regulator	Structural component	non-essential	non-essential	tyrosine recombinase/inversion of on/off regulator of fimA	30S ribosomal subunit protein S6
Y	yffS	b2450	UniqueToMG1655	gyrA	b2231	JW2225	99.6		0.772653						Phage/IS in common(including 15 pseudogenes)	Enzyme	unknown	essential	CPZ-55 prophage; predicted protein	DNA gyrase (type II topoisomerase), subunit A
Y	yffS	b2450	UniqueToMG1655	accA	b0185	JW0180	99.6		0.772653						Phage/IS in common(including 15 pseudogenes)	Enzyme	unknown	essential	CPZ-55 prophage; predicted protein	acetyl-CoA carboxylase, carboxytransferase, alpha subunit
Y	wbbK	b2032	JW2017	rplF	b3305	JW3267	99.6		0.762122						Enzyme, predicted	Structural component	non-essential	essential	lipopolysaccharide biosynthesis protein	50S ribosomal subunit protein L6
Y	exbB	b3006	JW2974	eno	b2779	JW2750	99.6		0.758438						Membrane	Enzyme	non-essential	essential	membrane spanning protein in TonB-ExbB-ExbD complex	enolase
Y	nagB	b0678	JW0664	fusA	b3340	JW3302		26.8055	0.930601						Enzyme	Factor	non-essential	essential	glucosamine-6-phosphate deaminase	protein chain elongation factor EF-G, GTP-binding
	fimB	b4312	JW4275	rpsR	b4202	JW4160	99.6		0.76278			Y			Regulator	Structural component	non-essential	essential	tyrosine recombinase/inversion of on/off regulator of fimA	30S ribosomal subunit protein S18
	fimB	b4312	JW4275	rpsH	b3306	JW3268	99.6		0.760464			Y			Regulator	Structural component	non-essential	essential	tyrosine recombinase/inversion of on/off regulator of fimA	30S ribosomal subunit protein S8
Y	ybgI	b0710	JW0700	slyD	b3349	JW3311	99.6		0.76568						Partial information	Enzyme	non-essential	non-essential	conserved metal-binding protein	FKBP-type peptidyl prolyl cis-trans isomerase (rotamase)
Y	yadG	b0127	JW0123	rpsR	b4202	JW4160	99.6		0.76124						Transporter, predicted	Structural component	non-essential	essential	predicted transporter subunit: ATP-binding component of ABC superfamily	30S ribosomal subunit protein S18
	ftsE	b3463	JW3428	groL	b4143	JW4103	99.6	17.0532	0.96981	Y	Y	Y			Transporter, predicted	Factor	essential	non-essential	predicted transporter subunit: ATP-binding component of ABC superfamily	Cpn60 chaperonin GroEL, large subunit of GroESL
Y	ybgI	b0710	JW0700	rplA	b3984	JW3947	99.6		0.758355						Partial information	Structural component	non-essential	non-essential	conserved metal-binding protein	50S ribosomal subunit protein L1
Y	proC	b0386	JW0377	rpsH	b3306	JW3268	99.6		0.759996						Enzyme	Structural component	non-essential	essential	pyrroline-5-carboxylate reductase, NAD(P)-binding	30S ribosomal subunit protein S8
Y	yffS	b2450	UniqueToMG1655	rpsK	b3297	JW3259	99.6		0.767927						Phage/IS in common(including 15 pseudogenes)	Structural component	unknown	essential	CPZ-55 prophage; predicted protein	30S ribosomal subunit protein S11
Y	mrcA	b3396	JW3359	rpsK	b3297	JW3259	99.6		0.770036						Enzyme	Structural component	non-essential	essential	fused penicillin-binding protein 1a: murein transglycosylase -!- murein transpeptidase	30S ribosomal subunit protein S11
Y	proC	b0386	JW0377	eno	b2779	JW2750	99.6		0.768928						Enzyme	Enzyme	non-essential	essential	pyrroline-5-carboxylate reductase, NAD(P)-binding	enolase
Y	mrcA	b3396	JW3359	eno	b2779	JW2750	99.6	14.4162	0.909144						Enzyme	Enzyme	non-essential	essential	fused penicillin-binding protein 1a: murein transglycosylase -!- murein transpeptidase	enolase
	uvrC	b1913	JW1898	rpsH	b3306	JW3268	99.6		0.759776	Y		Y			Enzyme	Structural component	non-essential	essential	excinuclease UvrABC, endonuclease subunit	30S ribosomal subunit protein S8
Y	mrcA	b3396	JW3359	rplI	b4203	JW4161	99.6	5.8175	0.823344						Enzyme	Structural component	non-essential	non-essential	fused penicillin-binding protein 1a: murein transglycosylase -!- murein transpeptidase	50S ribosomal subunit protein L9
Y	yfaY	b2249	JW2243	accD	b2316	JW2313	99.4		0.757893				Y		Partial information	Enzyme	non-essential	essential	conserved protein	acetyl-CoA carboxylase, beta (carboxyltranferase) subunit
Y	mak	b0394	JW0385	rpsM	b3298	JW3260	99.6		0.75591						Enzyme	Structural component	non-essential	essential	manno(fructo)kinase	30S ribosomal subunit protein S13
Y	mak	b0394	JW0385	rpmC	b3312	JW3274	99.6		0.758112						Enzyme	Structural component	non-essential	essential	manno(fructo)kinase	50S ribosomal subunit protein L29
	ulaR	b4191	JW4149	rplS	b2606	JW2587	99.6	2.33243	0.793881			Y			Regulator	Structural component	non-essential	essential	DNA-binding transcriptional dual regulator	50S ribosomal subunit protein L19
Y	ybaY	b0453	JW0443	atpD	b3732	JW3710	99.5		0.770588				Y		Membrane, predicted	Enzyme	non-essential	non-essential	predicted outer membrane lipoprotein	F1 sector of membrane-bound ATP synthase, beta subunit
Y	putA	b1014	JW0999	rpmB	b3637	JW3612	99.6		0.752909						Enzyme	Structural component	non-essential	essential	fused DNA-binding transcriptional regulator -!- proline dehydrogenase -!- pyrroline-5-carboxylate dehydrogenase	50S ribosomal subunit protein L28
Y	mak	b0394	JW0385	rpsT	b0023	JW0022	99.6		0.752927						Enzyme	Structural component	non-essential	non-essential	manno(fructo)kinase	30S ribosomal subunit protein S20
Y	exbB	b3006	JW2974	rpsP	b2609	JW2590	99.6		0.753428						Membrane	Structural component	non-essential	essential	membrane spanning protein in TonB-ExbB-ExbD complex	30S ribosomal subunit protein S16
	ulaR	b4191	JW4149	rpsS	b3316	JW3278	99.6		0.767313			Y			Regulator	Structural component	non-essential	essential	DNA-binding transcriptional dual regulator	30S ribosomal subunit protein S19
Y	fabZ	b0180	JW0175	rpsS	b3316	JW3278	99.5		0.751872						Enzyme	Structural component	essential	essential	(3R)-hydroxymyristol acyl carrier protein dehydratase	30S ribosomal subunit protein S19
Y	fabZ	b0180	JW0175	rpmB	b3637	JW3612	99.6		0.75068						Enzyme	Structural component	essential	essential	(3R)-hydroxymyristol acyl carrier protein dehydratase	50S ribosomal subunit protein L28
Y	proC	b0386	JW0377	hupA	b4000	JW3964	99.6		0.757119						Enzyme	Regulator	non-essential	non-essential	pyrroline-5-carboxylate reductase, NAD(P)-binding	HU, DNA-binding transcriptional regulator, alpha subunit
	ulaR	b4191	JW4149	rpsT	b0023	JW0022	99.6		0.761332	Y		Y			Regulator	Structural component	non-essential	non-essential	DNA-binding transcriptional dual regulator	30S ribosomal subunit protein S20
	helD	b0962	JW0945	atpD	b3732	JW3710	99.6		0.780376			Y			Enzyme	Enzyme	non-essential	non-essential	DNA helicase IV	F1 sector of membrane-bound ATP synthase, beta subunit
Y	putA	b1014	JW0999	rplP	b3313	JW3275	99.6		0.764965						Enzyme	Structural component	non-essential	essential	fused DNA-binding transcriptional regulator -!- proline dehydrogenase -!- pyrroline-5-carboxylate dehydrogenase	50S ribosomal subunit protein L16
Y	ydfG	b1539	JW1532	yjgD	b4255	JW4212	99.4		0.751612						Enzyme	Unknown function	non-essential	non-essential	L-allo-threonine dehydrogenase, NAD(P)-binding	conserved protein
Y	putA	b1014	JW0999	yfiD	b2579	JW2563	99.6		0.756871						Enzyme	Enzyme	non-essential	non-essential	fused DNA-binding transcriptional regulator -!- proline dehydrogenase -!- pyrroline-5-carboxylate dehydrogenase	pyruvate formate lyase subunit
Y	mrcA	b3396	JW3359	rplB	b3317	JW3279	99.6		0.755144						Enzyme	Structural component	non-essential	essential	fused penicillin-binding protein 1a: murein transglycosylase -!- murein transpeptidase	50S ribosomal subunit protein L2
	gyrB	b3699	JW5625	parE	b3030	JW2998	99.6		0.799177			Y			Enzyme	Enzyme	essential	essential	DNA gyrase, subunit B	DNA topoisomerase IV, subunit B
Y	putA	b1014	JW0999	rplR	b3304	JW3266	99.6		0.76646						Enzyme	Structural component	non-essential	essential	fused DNA-binding transcriptional regulator -!- proline dehydrogenase -!- pyrroline-5-carboxylate dehydrogenase	50S ribosomal subunit protein L18
	yfiQ	b2584	JW2568	rplP	b3313	JW3275	99.6		0.76452			Y	Y		Enzyme, predicted	Structural component	non-essential	essential	fused predicted acyl-CoA synthetase: NAD(P)-binding subunit -!- ATP-binding subunit	50S ribosomal subunit protein L16
Y	exbB	b3006	JW2974	rpsN	b3307	JW3269	99.6		0.752246						Membrane	Structural component	non-essential	essential	membrane spanning protein in TonB-ExbB-ExbD complex	30S ribosomal subunit protein S14
Y	yhjD	b3522	JW3490	eno	b2779	JW2750	99.6		0.757957				Y		Membrane, predicted	Enzyme	non-essential	essential	conserved inner membrane protein	enolase
Y	yhjD	b3522	JW3490	yfiD	b2579	JW2563	99.6		0.756637				Y		Membrane, predicted	Enzyme	non-essential	non-essential	conserved inner membrane protein	pyruvate formate lyase subunit
Y	nagB	b0678	JW0664	pflB	b0903	JW0886		28.448	0.946683						Enzyme	Enzyme	non-essential	non-essential	glucosamine-6-phosphate deaminase	pyruvate formate lyase I
Y	mrcA	b3396	JW3359	rpsA	b0911	JW0894	99.6		0.755549						Enzyme	Structural component	non-essential	essential	fused penicillin-binding protein 1a: murein transglycosylase -!- murein transpeptidase	30S ribosomal subunit protein S1
	pyrH	b0171	JW0166	groL	b4143	JW4103	99.6		0.849511			Y			Enzyme	Factor	essential	non-essential	uridylate kinase	Cpn60 chaperonin GroEL, large subunit of GroESL
	cspE	b0623	JW0618	dnaN	b3701	JW3678		38.398	0.989879			Y			Regulator	Enzyme	non-essential	essential	DNA-binding transcriptional repressor	DNA polymerase III, beta subunit
Y	ydiI	b1686	JW1676	wcaI	b2050	JW2035	99.4		0.752145				Y		Unknown function	Enzyme, predicted	non-essential	non-essential	conserved protein	predicted glycosyl transferase
	yfiQ	b2584	JW2568	rplQ	b3294	JW3256	99.6		0.767615			Y	Y		Enzyme, predicted	Structural component	non-essential	essential	fused predicted acyl-CoA synthetase: NAD(P)-binding subunit -!- ATP-binding subunit	50S ribosomal subunit protein L17
	yfiQ	b2584	JW2568	rplO	b3301	JW3263	99.6		0.76646			Y	Y		Enzyme, predicted	Structural component	non-essential	essential	fused predicted acyl-CoA synthetase: NAD(P)-binding subunit -!- ATP-binding subunit	50S ribosomal subunit protein L15
	helD	b0962	JW0945	groL	b4143	JW4103	99.6		0.86887		Y	Y			Enzyme	Factor	non-essential	non-essential	DNA helicase IV	Cpn60 chaperonin GroEL, large subunit of GroESL
Y	ybgC	b0736	JW0726	rpsT	b0023	JW0022	99.6		0.752825				Y		Enzyme, predicted	Structural component	non-essential	non-essential	predicted acyl-CoA thioesterase	30S ribosomal subunit protein S20
	lysS	b2890	JW2858	lysU	b4129	JW4090	99.6	28.45	0.991943	Y		Y			Enzyme	Enzyme	non-essential	non-essential	lysine tRNA synthetase, constitutive	lysine tRNA synthetase, inducible
Y	proC	b0386	JW0377	tufB	b3980	JW3943		21.6915	0.843383						Enzyme	Factor	non-essential	non-essential	pyrroline-5-carboxylate reductase, NAD(P)-binding	protein chain elongation factor EF-Tu (duplicate of tufA)
Y	lolB	b1209	JW1200	slyD	b3349	JW3311	99	2.51759	0.76959						Factor	Enzyme	essential	non-essential	chaperone for lipoproteins	FKBP-type peptidyl prolyl cis-trans isomerase (rotamase)
Y	potF	b0854	JW0838	fusA	b3340	JW3302		28.2217	0.944696						Transporter	Factor	non-essential	essential	putrescine transporter subunit: periplasmic-binding component of ABC superfamily	protein chain elongation factor EF-G, GTP-binding
Y	potF	b0854	JW0838	pflB	b0903	JW0886		27.9863	0.942556						Transporter	Enzyme	non-essential	non-essential	putrescine transporter subunit: periplasmic-binding component of ABC superfamily	pyruvate formate lyase I
Y	fabA	b0954	JW0937	rpsF	b4200	JW4158	99.6		0.754395						Enzyme	Structural component	essential	non-essential	beta-hydroxydecanoyl thioester dehydrase	30S ribosomal subunit protein S6
	glyQ	b3560	JW3531	rplU	b3186	JW3153	99.6		0.753303			Y			Enzyme	Structural component	essential	essential	glycine tRNA synthetase, alpha subunit	50S ribosomal subunit protein L21
	glyQ	b3560	JW3531	rpsP	b2609	JW2590	99.6		0.753471			Y			Enzyme	Structural component	essential	essential	glycine tRNA synthetase, alpha subunit	30S ribosomal subunit protein S16
Y	yhjD	b3522	JW3490	wcaI	b2050	JW2035	99.6		0.757381				Y		Membrane, predicted	Enzyme, predicted	non-essential	non-essential	conserved inner membrane protein	predicted glycosyl transferase
Y	ydfG	b1539	JW1532	wcaI	b2050	JW2035	99.6		0.757248						Enzyme	Enzyme, predicted	non-essential	non-essential	L-allo-threonine dehydrogenase, NAD(P)-binding	predicted glycosyl transferase
Y	ybgC	b0736	JW0726	rplP	b3313	JW3275	99.6		0.756993				Y		Enzyme, predicted	Structural component	non-essential	essential	predicted acyl-CoA thioesterase	50S ribosomal subunit protein L16
Y	ybgC	b0736	JW0726	rpsR	b4202	JW4160	99.6		0.761815				Y		Enzyme, predicted	Structural component	non-essential	essential	predicted acyl-CoA thioesterase	30S ribosomal subunit protein S18
	fabA	b0954	JW0937	hupA	b4000	JW3964	99.6		0.752665			Y			Enzyme	Regulator	essential	non-essential	beta-hydroxydecanoyl thioester dehydrase	HU, DNA-binding transcriptional regulator, alpha subunit
Y	proC	b0386	JW0377	yfiD	b2579	JW2563	99.6		0.765932						Enzyme	Enzyme	non-essential	non-essential	pyrroline-5-carboxylate reductase, NAD(P)-binding	pyruvate formate lyase subunit
Y	proC	b0386	JW0377	pflB	b0903	JW0886	99.6		0.775369						Enzyme	Enzyme	non-essential	non-essential	pyrroline-5-carboxylate reductase, NAD(P)-binding	pyruvate formate lyase I
Y	blc	b4149	JW4110	ugpB	b3453	JW3418	99.6		0.775986						Lipoprotein	Transporter	non-essential	non-essential	outer membrane lipoprotein (lipocalin)	glycerol-3-phosphate transporter subunit -!- periplasmic-binding component of ABC superfamily
	glyQ	b3560	JW3531	rplP	b3313	JW3275	99.6		0.756993			Y			Enzyme	Structural component	essential	essential	glycine tRNA synthetase, alpha subunit	50S ribosomal subunit protein L16
Y	ybaY	b0453	JW0443	ftsZ	b0095	JW0093	99.6		0.78897				Y		Membrane, predicted	Cell process	non-essential	essential	predicted outer membrane lipoprotein	GTP-binding tubulin-like cell division protein
Y	ycjF	b1322	JW1315	groS	b4142	JW4102	99.6		0.754052				Y		Membrane, predicted	Factor	non-essential	essential	conserved inner membrane protein	Cpn10 chaperonin GroES, small subunit of GroESL
Y	ycjF	b1322	JW1315	rpmB	b3637	JW3612	99.6		0.752858				Y		Membrane, predicted	Structural component	non-essential	essential	conserved inner membrane protein	50S ribosomal subunit protein L28
Y	exbB	b3006	JW2974	gapA	b1779	JW1768	99.6	35.3054	0.996223						Membrane	Enzyme	non-essential	essential	membrane spanning protein in TonB-ExbB-ExbD complex	glyceraldehyde-3-phosphate dehydrogenase A
Y	blc	b4149	JW4110	rpsC	b3314	JW3276	99.6		0.755144						Lipoprotein	Structural component	non-essential	essential	outer membrane lipoprotein (lipocalin)	30S ribosomal subunit protein S3
Y	yciS	b1279	JW1271	rpsJ	b3321	JW3283	99.6		0.752172				Y		Membrane, predicted	Structural component	non-essential	essential	conserved inner membrane protein	30S ribosomal subunit protein S10
Y	yadG	b0127	JW0123	rpsP	b2609	JW2590	99.6		0.758355						Transporter, predicted	Structural component	non-essential	essential	predicted transporter subunit: ATP-binding component of ABC superfamily	30S ribosomal subunit protein S16
Y	yodC	b1957	JW1940	rplB	b3317	JW3279	99.6		0.755144				Y		Unknown function	Structural component	non-essential	essential	predicted protein	50S ribosomal subunit protein L2
Y	yodC	b1957	JW1940	rplN	b3310	JW3272	99.6		0.758438				Y		Unknown function	Structural component	non-essential	essential	predicted protein	50S ribosomal subunit protein L14
Y	yodC	b1957	JW1940	adhE	b1241	JW1228	99.4		0.763725				Y		Unknown function	Enzyme	non-essential	non-essential	predicted protein	fused acetaldehyde-CoA dehydrogenase -!- iron-dependent alcohol dehydrogenase -!- pyruvate-formate lyase deactivase
Y	fabA	b0954	JW0937	rpmB	b3637	JW3612	99.6		0.755169						Enzyme	Structural component	essential	essential	beta-hydroxydecanoyl thioester dehydrase	50S ribosomal subunit protein L28
Y	ycjF	b1322	JW1315	yfiD	b2579	JW2563	99.6		0.756525				Y		Membrane, predicted	Enzyme	non-essential	non-essential	conserved inner membrane protein	pyruvate formate lyase subunit
Y	ycjF	b1322	JW1315	wcaI	b2050	JW2035	99.6		0.757248				Y		Membrane, predicted	Enzyme, predicted	non-essential	non-essential	conserved inner membrane protein	predicted glycosyl transferase
Y	torZ	b1872	JW1861	fimA	b4314	JW4277	99.5		0.764873						Enzyme	Structural component	non-essential	non-essential	trimethylamine N-oxide reductase system III, catalytic subunit	major type 1 subunit fimbrin (pilin)
Y	mrcA	b3396	JW3359	rpmC	b3312	JW3274	99.6		0.757806						Enzyme	Structural component	non-essential	essential	fused penicillin-binding protein 1a: murein transglycosylase -!- murein transpeptidase	50S ribosomal subunit protein L29
Y	yadG	b0127	JW0123	rpsN	b3307	JW3269	99.6		0.756055						Transporter, predicted	Structural component	non-essential	essential	predicted transporter subunit: ATP-binding component of ABC superfamily	30S ribosomal subunit protein S14
Y	fabA	b0954	JW0937	eno	b2779	JW2750	99.6		0.758273						Enzyme	Enzyme	essential	essential	beta-hydroxydecanoyl thioester dehydrase	enolase
Y	wbbK	b2032	JW2017	rpmB	b3637	JW3612	99.6		0.752927						Enzyme, predicted	Structural component	non-essential	essential	lipopolysaccharide biosynthesis protein	50S ribosomal subunit protein L28
Y	yciS	b1279	JW1271	rplE	b3308	JW3270	99.6		0.760712				Y		Membrane, predicted	Structural component	non-essential	essential	conserved inner membrane protein	50S ribosomal subunit protein L5
Y	gmhB	b0200	JW0196	rpsJ	b3321	JW3283	99.6		0.756104						Enzyme	Structural component	non-essential	essential	D,D-heptose 1,7-bisphosphate phosphatase	30S ribosomal subunit protein S10
Y	ybaY	b0453	JW0443	fimA	b4314	JW4277	99.6		0.774778				Y		Membrane, predicted	Structural component	non-essential	non-essential	predicted outer membrane lipoprotein	major type 1 subunit fimbrin (pilin)
Y	mak	b0394	JW0385	rplY	b2185	JW2173	99.6		0.772653						Enzyme	Structural component	non-essential	non-essential	manno(fructo)kinase	50S ribosomal subunit protein L25
Y	apaH	b0049	JW0048	rplY	b2185	JW2173	99.6		0.770843						Enzyme	Structural component	non-essential	non-essential	diadenosine tetraphosphatase	50S ribosomal subunit protein L25
Y	yciS	b1279	JW1271	fimA	b4314	JW4277	99.5		0.768002				Y		Membrane, predicted	Structural component	non-essential	non-essential	conserved inner membrane protein	major type 1 subunit fimbrin (pilin)
Y	murC	b0091	JW0089	fimA	b4314	JW4277	99.6		0.773671						Enzyme	Structural component	essential	non-essential	UDP-N-acetylmuramate:L-alanine ligase	major type 1 subunit fimbrin (pilin)
Y	nagB	b0678	JW0664	gapA	b1779	JW1768		36.3557	0.987005						Enzyme	Enzyme	non-essential	essential	glucosamine-6-phosphate deaminase	glyceraldehyde-3-phosphate dehydrogenase A
Y	mrcA	b3396	JW3359	rplX	b3309	JW3271	99.6		0.753795						Enzyme	Structural component	non-essential	essential	fused penicillin-binding protein 1a: murein transglycosylase -!- murein transpeptidase	50S ribosomal subunit protein L24
Y	blc	b4149	JW4110	rpmB	b3637	JW3612	99.6		0.750662						Lipoprotein	Structural component	non-essential	essential	outer membrane lipoprotein (lipocalin)	50S ribosomal subunit protein L28
Y	nagB	b0678	JW0664	ugpB	b3453	JW3418		19.7293	0.807107						Enzyme	Transporter	non-essential	non-essential	glucosamine-6-phosphate deaminase	glycerol-3-phosphate transporter subunit -!- periplasmic-binding component of ABC superfamily
Y	gmhB	b0200	JW0196	rpsS	b3316	JW3278	99.6		0.758787						Enzyme	Structural component	non-essential	essential	D,D-heptose 1,7-bisphosphate phosphatase	30S ribosomal subunit protein S19
Y	apaH	b0049	JW0048	rpsP	b2609	JW2590	99.6		0.753515						Enzyme	Structural component	non-essential	essential	diadenosine tetraphosphatase	30S ribosomal subunit protein S16
	pyrH	b0171	JW0166	rpsA	b0911	JW0894	99.6		0.762443			Y			Enzyme	Structural component	essential	essential	uridylate kinase	30S ribosomal subunit protein S1
Y	blc	b4149	JW4110	adhE	b1241	JW1228	99.6		0.77731						Lipoprotein	Enzyme	non-essential	non-essential	outer membrane lipoprotein (lipocalin)	fused acetaldehyde-CoA dehydrogenase -!- iron-dependent alcohol dehydrogenase -!- pyruvate-formate lyase deactivase
Y	flu	b2000	JW1982	adhE	b1241	JW1228	99.6		0.775986						Phage/IS in common(including 15 pseudogenes)	Enzyme	non-essential	non-essential	CP4-44 prophage; antigen 43 (Ag43) phase-variable biofilm formation autotransporter	fused acetaldehyde-CoA dehydrogenase -!- iron-dependent alcohol dehydrogenase -!- pyruvate-formate lyase deactivase
Y	wbbK	b2032	JW2017	atpA	b3734	JW3712	99.5		0.782502						Enzyme, predicted	Enzyme	non-essential	non-essential	lipopolysaccharide biosynthesis protein	F1 sector of membrane-bound ATP synthase, alpha subunit
Y	blc	b4149	JW4110	rpsA	b0911	JW0894	99.6		0.755549						Lipoprotein	Structural component	non-essential	essential	outer membrane lipoprotein (lipocalin)	30S ribosomal subunit protein S1
Y	yadG	b0127	JW0123	rplU	b3186	JW3153	99.6		0.758034						Transporter, predicted	Structural component	non-essential	essential	predicted transporter subunit: ATP-binding component of ABC superfamily	50S ribosomal subunit protein L21
Y	yciS	b1279	JW1271	rplJ	b3985	JW3948	99.6		0.758971				Y		Membrane, predicted	Structural component	non-essential	essential	conserved inner membrane protein	50S ribosomal subunit protein L10
Y	ygaM	b2672	JW2647	ycjF	b1322	JW1315	99.6		0.784167				Y	Y	Unknown function	Membrane, predicted	non-essential	non-essential	predicted protein	conserved inner membrane protein
Y	lolB	b1209	JW1200	rpsA	b0911	JW0894		20.1437	0.808433						Factor	Structural component	essential	essential	chaperone for lipoproteins	30S ribosomal subunit protein S1
Y	yfbR	b2291	JW2288	rpsP	b2609	JW2590	99.6		0.753515						Enzyme	Structural component	non-essential	essential	deoxyribonucleoside 5'-monophosphatase	30S ribosomal subunit protein S16
Y	wbbK	b2032	JW2017	rplA	b3984	JW3947	99.6		0.754106						Enzyme, predicted	Structural component	non-essential	non-essential	lipopolysaccharide biosynthesis protein	50S ribosomal subunit protein L1
	dnaE	b0184	JW0179	rplU	b3186	JW3153	99.6		0.757519			Y			Enzyme	Structural component	essential	essential	DNA polymerase III alpha subunit	50S ribosomal subunit protein L21
Y	yadG	b0127	JW0123	rplT	b1716	JW1706	99.6		0.766192						Transporter, predicted	Structural component	non-essential	essential	predicted transporter subunit: ATP-binding component of ABC superfamily	50S ribosomal subunit protein L20
Y	yciS	b1279	JW1271	rpmB	b3637	JW3612	99.6		0.750644				Y		Membrane, predicted	Structural component	non-essential	essential	conserved inner membrane protein	50S ribosomal subunit protein L28
Y	ulaR	b4191	JW4149	groS	b4142	JW4102	99.4	16.4869	0.921501						Regulator	Factor	non-essential	essential	DNA-binding transcriptional dual regulator	Cpn10 chaperonin GroES, small subunit of GroESL
	ybjX	b0877	JW0861	rpsA	b0911	JW0894	99.6	21.2242	0.960552			Y	Y		Unknown function	Structural component	non-essential	essential	conserved protein	30S ribosomal subunit protein S1
Y	blc	b4149	JW4110	hupA	b4000	JW3964	99.6		0.752759						Lipoprotein	Regulator	non-essential	non-essential	outer membrane lipoprotein (lipocalin)	HU, DNA-binding transcriptional regulator, alpha subunit
Y	putA	b1014	JW0999	rpsA	b0911	JW0894	99.6		0.7553						Enzyme	Structural component	non-essential	essential	fused DNA-binding transcriptional regulator -!- proline dehydrogenase -!- pyrroline-5-carboxylate dehydrogenase	30S ribosomal subunit protein S1
	ulaR	b4191	JW4149	rpsD	b3296	JW3258	99.6	26.5479	0.982905	Y		Y			Regulator	Structural component	non-essential	essential	DNA-binding transcriptional dual regulator	30S ribosomal subunit protein S4
Y	gmhB	b0200	JW0196	rpsN	b3307	JW3269	99.6		0.752324						Enzyme	Structural component	non-essential	essential	D,D-heptose 1,7-bisphosphate phosphatase	30S ribosomal subunit protein S14
Y	yciS	b1279	JW1271	rpmG	b3636	JW3611	99.6		0.755817				Y		Membrane, predicted	Structural component	non-essential	non-essential	conserved inner membrane protein	50S ribosomal subunit protein L33
	topB	b1763	JW1752	rpsP	b2609	JW2590	99.6		0.762335	Y		Y			Enzyme	Structural component	non-essential	essential	DNA topoisomerase III	30S ribosomal subunit protein S16
Y	wbbK	b2032	JW2017	rpsD	b3296	JW3258	99.6		0.756871						Enzyme, predicted	Structural component	non-essential	essential	lipopolysaccharide biosynthesis protein	30S ribosomal subunit protein S4
Y	flu	b2000	JW1982	gapA	b1779	JW1768	99.6		0.764306						Phage/IS in common(including 15 pseudogenes)	Enzyme	non-essential	essential	CP4-44 prophage; antigen 43 (Ag43) phase-variable biofilm formation autotransporter	glyceraldehyde-3-phosphate dehydrogenase A
	dps	b0812	JW0797	rfaD	b3619	JW3594	99.6	39.5019	0.998161			Y			Carrier	Enzyme	non-essential	non-essential	Fe-binding and storage protein	ADP-L-glycero-D-mannoheptose-6-epimerase, NAD(P)-binding
Y	yciS	b1279	JW1271	rpmC	b3312	JW3274	99.6		0.757519				Y		Membrane, predicted	Structural component	non-essential	essential	conserved inner membrane protein	50S ribosomal subunit protein L29
Y	mrcA	b3396	JW3359	rpsN	b3307	JW3269	99.6		0.752297						Enzyme	Structural component	non-essential	essential	fused penicillin-binding protein 1a: murein transglycosylase -!- murein transpeptidase	30S ribosomal subunit protein S14
Y	wbbK	b2032	JW2017	gadB	b1493	JW1488	99.6		0.763505						Enzyme, predicted	Enzyme	non-essential	non-essential	lipopolysaccharide biosynthesis protein	glutamate decarboxylase B, PLP-dependent
Y	flu	b2000	JW1982	rplT	b1716	JW1706	99.6		0.75766						Phage/IS in common(including 15 pseudogenes)	Structural component	non-essential	essential	CP4-44 prophage; antigen 43 (Ag43) phase-variable biofilm formation autotransporter	50S ribosomal subunit protein L20
Y	fabA	b0954	JW0937	ahpC	b0605	JW0598	99.6		0.772653						Enzyme	Enzyme	essential	non-essential	beta-hydroxydecanoyl thioester dehydrase	alkyl hydroperoxide reductase, C22 subunit
Y	exbB	b3006	JW2974	ahpC	b0605	JW0598	99.6		0.773671						Membrane	Enzyme	non-essential	non-essential	membrane spanning protein in TonB-ExbB-ExbD complex	alkyl hydroperoxide reductase, C22 subunit
Y	sucC	b0728	JW0717	ahpC	b0605	JW0598	99.6		0.774778						Enzyme	Enzyme	non-essential	non-essential	succinyl-CoA synthetase, beta subunit	alkyl hydroperoxide reductase, C22 subunit
Y	flu	b2000	JW1982	ahpC	b0605	JW0598	99.6		0.774778						Phage/IS in common(including 15 pseudogenes)	Enzyme	non-essential	non-essential	CP4-44 prophage; antigen 43 (Ag43) phase-variable biofilm formation autotransporter	alkyl hydroperoxide reductase, C22 subunit
Y	wbbK	b2032	JW2017	ahpC	b0605	JW0598	99.6		0.773671						Enzyme, predicted	Enzyme	non-essential	non-essential	lipopolysaccharide biosynthesis protein	alkyl hydroperoxide reductase, C22 subunit
Y	tktB	b2465	JW2449	groS	b4142	JW4102	99.6		0.754335						Enzyme	Factor	non-essential	essential	transketolase 2, thiamin-binding	Cpn10 chaperonin GroES, small subunit of GroESL
Y	gmhB	b0200	JW0196	rplU	b3186	JW3153	99.6		0.753385						Enzyme	Structural component	non-essential	essential	D,D-heptose 1,7-bisphosphate phosphatase	50S ribosomal subunit protein L21
	prfB	b2891	JW5847	parE	b3030	JW2998	99		0.755162			Y			Factor	Enzyme	non-essential	essential	peptide chain release factor RF-2	DNA topoisomerase IV, subunit B
	clpP	b0437	JW0427	groL	b4143	JW4103	99.6	17.0532	0.96981	Y	Y	Y			Enzyme	Factor	non-essential	non-essential	proteolytic subunit of ClpA-ClpP and ClpX-ClpP ATP-dependent serine proteases	Cpn60 chaperonin GroEL, large subunit of GroESL
Y	ycjF	b1322	JW1315	lysS	b2890	JW2858	99.6		0.797137				Y		Membrane, predicted	Enzyme	non-essential	non-essential	conserved inner membrane protein	lysine tRNA synthetase, constitutive
Y	gmhB	b0200	JW0196	rplP	b3313	JW3275	99.6		0.757248						Enzyme	Structural component	non-essential	essential	D,D-heptose 1,7-bisphosphate phosphatase	50S ribosomal subunit protein L16
Y	gmhB	b0200	JW0196	rpsH	b3306	JW3268	99.6		0.760225						Enzyme	Structural component	non-essential	essential	D,D-heptose 1,7-bisphosphate phosphatase	30S ribosomal subunit protein S8
Y	yqjD	b3098	JW3069	ymfD	b1137	JW1123	99.6		0.763134				Y	Y	Unknown function	Phage/IS in common(including 15 pseudogenes)	non-essential	non-essential	conserved protein	e14 prophage; predicted SAM-dependent methyltransferase
Y	yfbR	b2291	JW2288	ymfD	b1137	JW1123	99.6		0.76568					Y	Enzyme	Phage/IS in common(including 15 pseudogenes)	non-essential	non-essential	deoxyribonucleoside 5'-monophosphatase	e14 prophage; predicted SAM-dependent methyltransferase
Y	mrcA	b3396	JW3359	ugpB	b3453	JW3418	99.3	8.10446	0.843794						Enzyme	Transporter	non-essential	non-essential	fused penicillin-binding protein 1a: murein transglycosylase -!- murein transpeptidase	glycerol-3-phosphate transporter subunit -!- periplasmic-binding component of ABC superfamily
Y	mak	b0394	JW0385	ahpC	b0605	JW0598	99.6		0.778766						Enzyme	Enzyme	non-essential	non-essential	manno(fructo)kinase	alkyl hydroperoxide reductase, C22 subunit
Y	blc	b4149	JW4110	ahpC	b0605	JW0598	99.6		0.775986						Lipoprotein	Enzyme	non-essential	non-essential	outer membrane lipoprotein (lipocalin)	alkyl hydroperoxide reductase, C22 subunit
Y	mrcA	b3396	JW3359	ahpC	b0605	JW0598	99.6		0.775986						Enzyme	Enzyme	non-essential	non-essential	fused penicillin-binding protein 1a: murein transglycosylase -!- murein transpeptidase	alkyl hydroperoxide reductase, C22 subunit
	hypC	b2728	JW2698	lysS	b2890	JW2858	99.6		0.770036			Y			Factor	Enzyme	non-essential	non-essential	protein required for maturation of hydrogenases 1 and 3	lysine tRNA synthetase, constitutive
	topB	b1763	JW1752	rplU	b3186	JW3153	99.6		0.757449	Y		Y			Enzyme	Structural component	non-essential	essential	DNA topoisomerase III	50S ribosomal subunit protein L21
Y	yciS	b1279	JW1271	rpsC	b3314	JW3276		22.3839	0.85963				Y		Membrane, predicted	Structural component	non-essential	essential	conserved inner membrane protein	30S ribosomal subunit protein S3
Y	tktB	b2465	JW2449	rplP	b3313	JW3275	99.6		0.756993						Enzyme	Structural component	non-essential	essential	transketolase 2, thiamin-binding	50S ribosomal subunit protein L16
Y	tktB	b2465	JW2449	gapA	b1779	JW1768	99.6		0.764306						Enzyme	Enzyme	non-essential	essential	transketolase 2, thiamin-binding	glyceraldehyde-3-phosphate dehydrogenase A
Y	blc	b4149	JW4110	rplB	b3317	JW3279	99.6		0.755144						Lipoprotein	Structural component	non-essential	essential	outer membrane lipoprotein (lipocalin)	50S ribosomal subunit protein L2
Y	yggE	b2922	JW2889	rpsT	b0023	JW0022	99.6		0.752858				Y		Unknown function	Structural component	non-essential	non-essential	conserved protein	30S ribosomal subunit protein S20
Y	ybcJ	b0528	JW5070	adhE	b1241	JW1228		20.1644	0.811139				Y		Regulator, predicted	Enzyme	non-essential	non-essential	predicted RNA-binding protein	fused acetaldehyde-CoA dehydrogenase -!- iron-dependent alcohol dehydrogenase -!- pyruvate-formate lyase deactivase
Y	nagB	b0678	JW0664	adhE	b1241	JW1228		20.0723	0.809656						Enzyme	Enzyme	non-essential	non-essential	glucosamine-6-phosphate deaminase	fused acetaldehyde-CoA dehydrogenase -!- iron-dependent alcohol dehydrogenase -!- pyruvate-formate lyase deactivase
Y	gmhB	b0200	JW0196	rpsT	b0023	JW0022	99.6		0.752892						Enzyme	Structural component	non-essential	non-essential	D,D-heptose 1,7-bisphosphate phosphatase	30S ribosomal subunit protein S20
Y	nagB	b0678	JW0664	rpsD	b3296	JW3258		23.8142	0.886985						Enzyme	Structural component	non-essential	essential	glucosamine-6-phosphate deaminase	30S ribosomal subunit protein S4
Y	gmhB	b0200	JW0196	rplT	b1716	JW1706	99.6		0.757957						Enzyme	Structural component	non-essential	essential	D,D-heptose 1,7-bisphosphate phosphatase	50S ribosomal subunit protein L20
	allR	b0506	JW0494	rplU	b3186	JW3153	99.6		0.753344			Y			Regulator	Structural component	non-essential	essential	DNA-binding transcriptional repressor	50S ribosomal subunit protein L21
	allR	b0506	JW0494	rplS	b2606	JW2587	99.6		0.752404			Y			Regulator	Structural component	non-essential	essential	DNA-binding transcriptional repressor	50S ribosomal subunit protein L19
	allR	b0506	JW0494	rplR	b3304	JW3266	99.5		0.750838			Y			Regulator	Structural component	non-essential	essential	DNA-binding transcriptional repressor	50S ribosomal subunit protein L18
	allR	b0506	JW0494	rpsF	b4200	JW4158	99.6		0.754582			Y			Regulator	Structural component	non-essential	non-essential	DNA-binding transcriptional repressor	30S ribosomal subunit protein S6
	kdsA	b1215	JW1206	rplX	b3309	JW3271	99	12.154	0.867047	Y		Y			Enzyme	Structural component	essential	essential	3-deoxy-D-manno-octulosonate 8-phosphate synthase	50S ribosomal subunit protein L24
Y	flu	b2000	JW1982	rplJ	b3985	JW3948	99.6		0.759161						Phage/IS in common(including 15 pseudogenes)	Structural component	non-essential	essential	CP4-44 prophage; antigen 43 (Ag43) phase-variable biofilm formation autotransporter	50S ribosomal subunit protein L10
Y	pykF	b1676	JW1666	rpsS	b3316	JW3278	99.6		0.798478						Enzyme	Structural component	non-essential	essential	pyruvate kinase I	30S ribosomal subunit protein S19
Y	yggE	b2922	JW2889	rplT	b1716	JW1706	99.6		0.757806				Y		Unknown function	Structural component	non-essential	essential	conserved protein	50S ribosomal subunit protein L20
Y	gmhB	b0200	JW0196	rpsR	b4202	JW4160	99.6		0.762443						Enzyme	Structural component	non-essential	essential	D,D-heptose 1,7-bisphosphate phosphatase	30S ribosomal subunit protein S18
Y	tktB	b2465	JW2449	eno	b2779	JW2750	99.6		0.768583						Enzyme	Enzyme	non-essential	essential	transketolase 2, thiamin-binding	enolase
	prfB	b2891	JW5847	yeiT	b2146	JW2133	99.6		0.778766			Y		Y	Factor	Enzyme, predicted	non-essential	non-essential	peptide chain release factor RF-2	predicted oxidoreductase
Y	yadG	b0127	JW0123	rplO	b3301	JW3263	99.6		0.767019						Transporter, predicted	Structural component	non-essential	essential	predicted transporter subunit: ATP-binding component of ABC superfamily	50S ribosomal subunit protein L15
	allR	b0506	JW0494	rpsM	b3298	JW3260	99.6		0.762955			Y			Regulator	Structural component	non-essential	essential	DNA-binding transcriptional repressor	30S ribosomal subunit protein S13
	allR	b0506	JW0494	rpsL	b3342	JW3304	99.6		0.763505			Y			Regulator	Structural component	non-essential	essential	DNA-binding transcriptional repressor	30S ribosomal subunit protein S12
	allR	b0506	JW0494	rpsO	b3165	JW3134	99.6		0.763505			Y			Regulator	Structural component	non-essential	non-essential	DNA-binding transcriptional repressor	30S ribosomal subunit protein S15
	allR	b0506	JW0494	hupA	b4000	JW3964	99.6		0.757119			Y			Regulator	Regulator	non-essential	non-essential	DNA-binding transcriptional repressor	HU, DNA-binding transcriptional regulator, alpha subunit
	allR	b0506	JW0494	rpsN	b3307	JW3269	99.6		0.756205			Y			Regulator	Structural component	non-essential	essential	DNA-binding transcriptional repressor	30S ribosomal subunit protein S14
Y	yciS	b1279	JW1271	rpsN	b3307	JW3269	99.6		0.752246				Y		Membrane, predicted	Structural component	non-essential	essential	conserved inner membrane protein	30S ribosomal subunit protein S14
Y	yciS	b1279	JW1271	tufB	b3980	JW3943		23.3929	0.878077				Y		Membrane, predicted	Factor	non-essential	non-essential	conserved inner membrane protein	protein chain elongation factor EF-Tu (duplicate of tufA)
Y	gmhB	b0200	JW0196	rpsI	b3230	JW3199	99.6		0.760464						Enzyme	Structural component	non-essential	essential	D,D-heptose 1,7-bisphosphate phosphatase	30S ribosomal subunit protein S9
Y	proC	b0386	JW0377	ahpC	b0605	JW0598	99.6		0.801395						Enzyme	Enzyme	non-essential	non-essential	pyrroline-5-carboxylate reductase, NAD(P)-binding	alkyl hydroperoxide reductase, C22 subunit
Y	putA	b1014	JW0999	ahpC	b0605	JW0598	99.6		0.795252						Enzyme	Enzyme	non-essential	non-essential	fused DNA-binding transcriptional regulator -!- proline dehydrogenase -!- pyrroline-5-carboxylate dehydrogenase	alkyl hydroperoxide reductase, C22 subunit
	ulaR	b4191	JW4149	groL	b4143	JW4103	99.6	17.0532	0.957669	Y	Y	Y			Regulator	Factor	non-essential	non-essential	DNA-binding transcriptional dual regulator	Cpn60 chaperonin GroEL, large subunit of GroESL
Y	yadG	b0127	JW0123	rpsD	b3296	JW3258	99.6		0.764965						Transporter, predicted	Structural component	non-essential	essential	predicted transporter subunit: ATP-binding component of ABC superfamily	30S ribosomal subunit protein S4
Y	torZ	b1872	JW1861	rpsF	b4200	JW4158	99.6		0.754276						Enzyme	Structural component	non-essential	non-essential	trimethylamine N-oxide reductase system III, catalytic subunit	30S ribosomal subunit protein S6
	kdsA	b1215	JW1206	rpsI	b3230	JW3199	99.6		0.759996	Y		Y			Enzyme	Structural component	essential	essential	3-deoxy-D-manno-octulosonate 8-phosphate synthase	30S ribosomal subunit protein S9
Y	hybG	b2990	JW2958	ompA	b0957	JW0940		37.0098	0.987088						Factor, predicted	Membrane	non-essential	non-essential	hydrogenase 2 accessory protein	outer membrane protein A (3a;II*;G;d)
Y	wbbK	b2032	JW2017	gapA	b1779	JW1768	99.6		0.763895						Enzyme, predicted	Enzyme	non-essential	essential	lipopolysaccharide biosynthesis protein	glyceraldehyde-3-phosphate dehydrogenase A
Y	wbbK	b2032	JW2017	rplE	b3308	JW3270	99.6		0.760712						Enzyme, predicted	Structural component	non-essential	essential	lipopolysaccharide biosynthesis protein	50S ribosomal subunit protein L5
	ybcJ	b0528	JW5070	rpmG	b3636	JW3611	99.6		0.767513			Y	Y		Regulator, predicted	Structural component	non-essential	non-essential	predicted RNA-binding protein	50S ribosomal subunit protein L33
Y	parE	b3030	JW2998	rpsA	b0911	JW0894		20.0015	0.806919						Enzyme	Structural component	essential	essential	DNA topoisomerase IV, subunit B	30S ribosomal subunit protein S1
	nfi	b3998	JW5547	rpsR	b4202	JW4160	99.4		0.745938			Y			Enzyme	Structural component	non-essential	essential	endonuclease V	30S ribosomal subunit protein S18
Y	tktB	b2465	JW2449	rpoZ	b3649	JW3624	99.6		0.786418						Enzyme	Enzyme	non-essential	non-essential	transketolase 2, thiamin-binding	RNA polymerase, omega subunit
Y	yggE	b2922	JW2889	rpsP	b2609	JW2590	99.6		0.753515				Y		Unknown function	Structural component	non-essential	essential	conserved protein	30S ribosomal subunit protein S16
Y	yjjU	b4377	JW4340	rplT	b1716	JW1706	99.6		0.757957				Y		Enzyme, predicted	Structural component	non-essential	essential	predicted esterase	50S ribosomal subunit protein L20
Y	yggE	b2922	JW2889	rpsH	b3306	JW3268	99.6		0.759996				Y		Unknown function	Structural component	non-essential	essential	conserved protein	30S ribosomal subunit protein S8
Y	torZ	b1872	JW1861	rpsT	b0023	JW0022	99.5		0.754186						Enzyme	Structural component	non-essential	non-essential	trimethylamine N-oxide reductase system III, catalytic subunit	30S ribosomal subunit protein S20
Y	rimI	b4373	JW4335	tig	b0436	JW0426		35.5412	0.983502						Enzyme	Enzyme	non-essential	non-essential	acetylase for 30S ribosomal subunit protein S18	peptidyl-prolyl cis/trans isomerase (trigger factor)
Y	dsbA	b3860	JW3832	acnA	b1276	JW1268	99		0.745153						Enzyme	Enzyme	non-essential	non-essential	periplasmic protein disulfide isomerase I	aconitate hydratase 1
Y	ydiI	b1686	JW1676	rplP	b3313	JW3275	99.6		0.76452				Y		Unknown function	Structural component	non-essential	essential	conserved protein	50S ribosomal subunit protein L16
Y	yggE	b2922	JW2889	rpsN	b3307	JW3269	99.6		0.752297				Y		Unknown function	Structural component	non-essential	essential	conserved protein	30S ribosomal subunit protein S14
Y	yhdP	b3245	JW5542	groS	b4142	JW4102	99.6		0.753999						Transporter, predicted	Factor	unknown	essential	Conserved membrane protein	Cpn10 chaperonin GroES, small subunit of GroESL
	fabA	b0954	JW0937	rpsA	b0911	JW0894		27.1295	0.932927			Y			Enzyme	Structural component	essential	essential	beta-hydroxydecanoyl thioester dehydrase	30S ribosomal subunit protein S1
Y	mrcA	b3396	JW3359	tufB	b3980	JW3943		20.8042	0.823228						Enzyme	Factor	non-essential	non-essential	fused penicillin-binding protein 1a: murein transglycosylase -!- murein transpeptidase	protein chain elongation factor EF-Tu (duplicate of tufA)
	uvrC	b1913	JW1898	rplT	b1716	JW1706	99.6		0.75766			Y			Enzyme	Structural component	non-essential	essential	excinuclease UvrABC, endonuclease subunit	50S ribosomal subunit protein L20
Y	putA	b1014	JW0999	groS	b4142	JW4102	99.6	2.77858	0.798399						Enzyme	Factor	non-essential	essential	fused DNA-binding transcriptional regulator -!- proline dehydrogenase -!- pyrroline-5-carboxylate dehydrogenase	Cpn10 chaperonin GroES, small subunit of GroESL
Y	lolB	b1209	JW1200	rho	b3783	JW3756		28.1407	0.943373						Factor	Factor	essential	non-essential	chaperone for lipoproteins	transcription termination factor
Y	nagB	b0678	JW0664	gadB	b1493	JW1488		18.4087	0.765039						Enzyme	Enzyme	non-essential	non-essential	glucosamine-6-phosphate deaminase	glutamate decarboxylase B, PLP-dependent
Y	putA	b1014	JW0999	dnaN	b3701	JW3678		22.0466	0.853486						Enzyme	Enzyme	non-essential	essential	fused DNA-binding transcriptional regulator -!- proline dehydrogenase -!- pyrroline-5-carboxylate dehydrogenase	DNA polymerase III, beta subunit
Y	torZ	b1872	JW1861	rplK	b3983	JW3946	99.5		0.756305						Enzyme	Structural component	non-essential	non-essential	trimethylamine N-oxide reductase system III, catalytic subunit	50S ribosomal subunit protein L11
Y	yadG	b0127	JW0123	rplI	b4203	JW4161	99.6		0.766735						Transporter, predicted	Structural component	non-essential	non-essential	predicted transporter subunit: ATP-binding component of ABC superfamily	50S ribosomal subunit protein L9
Y	yggE	b2922	JW2889	rplA	b3984	JW3947	99.6	7.84111	0.837217				Y		Unknown function	Structural component	non-essential	non-essential	conserved protein	50S ribosomal subunit protein L1
Y	exbB	b3006	JW2974	rpsF	b4200	JW4158	99.6		0.754456						Membrane	Structural component	non-essential	non-essential	membrane spanning protein in TonB-ExbB-ExbD complex	30S ribosomal subunit protein S6
Y	fabA	b0954	JW0937	groS	b4142	JW4102	99.6		0.754218						Enzyme	Factor	essential	essential	beta-hydroxydecanoyl thioester dehydrase	Cpn10 chaperonin GroES, small subunit of GroESL
Y	nagB	b0678	JW0664	rplB	b3317	JW3279		33.5377	0.976423						Enzyme	Structural component	non-essential	essential	glucosamine-6-phosphate deaminase	50S ribosomal subunit protein L2
	helD	b0962	JW0945	gcvP	b2903	JW2871	99.6		0.775986			Y			Enzyme	Enzyme	non-essential	non-essential	DNA helicase IV	glycine decarboxylase, PLP-dependent, subunit (protein P) of glycine cleavage complex
Y	yggE	b2922	JW2889	rpsI	b3230	JW3199	99.1	6.3182	0.808262				Y		Unknown function	Structural component	non-essential	essential	conserved protein	30S ribosomal subunit protein S9
	gmhB	b0200	JW0196	rpsF	b4200	JW4158	99.6		0.754647		Y				Enzyme	Structural component	non-essential	non-essential	D,D-heptose 1,7-bisphosphate phosphatase	30S ribosomal subunit protein S6
Y	putA	b1014	JW0999	elaB	b2266	JW2261	99.6		0.774778						Enzyme	Unknown function	non-essential	non-essential	fused DNA-binding transcriptional regulator -!- proline dehydrogenase -!- pyrroline-5-carboxylate dehydrogenase	conserved protein
	yacL	b0119	JW0115	elaB	b2266	JW2261	99.6		0.769284			Y	Y		Unknown function	Unknown function	non-essential	non-essential	conserved protein	conserved protein
Y	blc	b4149	JW4110	yfiD	b2579	JW2563	99.6		0.757248						Lipoprotein	Enzyme	non-essential	non-essential	outer membrane lipoprotein (lipocalin)	pyruvate formate lyase subunit
	kdsA	b1215	JW1206	rpsM	b3298	JW3260		19.1092	0.785662			Y			Enzyme	Structural component	essential	essential	3-deoxy-D-manno-octulosonate 8-phosphate synthase	30S ribosomal subunit protein S13
Y	yhdP	b3245	JW5542	rpsP	b2609	JW2590	99.6		0.76278						Transporter, predicted	Structural component	unknown	essential	Conserved membrane protein	30S ribosomal subunit protein S16
Y	yqjI	b3071	JW3042	rplN	b3310	JW3272	99.6		0.758438				Y		Regulator, predicted	Structural component	non-essential	essential	predicted transcriptional regulator	50S ribosomal subunit protein L14
Y	yjjU	b4377	JW4340	hupA	b4000	JW3964	99.5		0.745572				Y		Enzyme, predicted	Regulator	non-essential	non-essential	predicted esterase	HU, DNA-binding transcriptional regulator, alpha subunit
Y	ybgI	b0710	JW0700	lon	b0439	JW0429	99.6		0.781247						Partial information	Enzyme	non-essential	non-essential	conserved metal-binding protein	DNA-binding ATP-dependent protease La
Y	nlpD	b2742	JW2712	yfiD	b2579	JW2563	99.6		0.757119						Membrane, predicted	Enzyme	non-essential	non-essential	predicted outer membrane lipoprotein	pyruvate formate lyase subunit
	uvrC	b1913	JW1898	rplS	b2606	JW2587	99.6	5.21022	0.813835	Y		Y			Enzyme	Structural component	non-essential	essential	excinuclease UvrABC, endonuclease subunit	50S ribosomal subunit protein L19
Y	mrcA	b3396	JW3359	gadB	b1493	JW1488	99.6	11.89	0.889043						Enzyme	Enzyme	non-essential	non-essential	fused penicillin-binding protein 1a: murein transglycosylase -!- murein transpeptidase	glutamate decarboxylase B, PLP-dependent
Y	gltD	b3213	JW3180	rpsI	b3230	JW3199	99.4		0.745471						Carrier	Structural component	non-essential	essential	glutamate synthase, 4Fe-4S protein, small subunit	30S ribosomal subunit protein S9
Y	gltD	b3213	JW3180	rpsN	b3307	JW3269	99.6		0.752246						Carrier	Structural component	non-essential	essential	glutamate synthase, 4Fe-4S protein, small subunit	30S ribosomal subunit protein S14
Y	gltD	b3213	JW3180	rplU	b3186	JW3153	99.6		0.753262						Carrier	Structural component	non-essential	essential	glutamate synthase, 4Fe-4S protein, small subunit	50S ribosomal subunit protein L21
Y	wbbK	b2032	JW2017	rpsS	b3316	JW3278	99.6		0.758273						Enzyme, predicted	Structural component	non-essential	essential	lipopolysaccharide biosynthesis protein	30S ribosomal subunit protein S19
Y	yhbY	b3180	JW3147	groS	b4142	JW4102		28.325	0.944303				Y		Factor, predicted	Factor	non-essential	essential	predicted RNA-binding protein	Cpn10 chaperonin GroES, small subunit of GroESL
Y	yhdP	b3245	JW5542	eno	b2779	JW2750	99.6		0.766735						Transporter, predicted	Enzyme	unknown	essential	Conserved membrane protein	enolase
	aidB	b4187	JW5867	groL	b4143	JW4103	99.6	17.0532	0.943687	Y		Y			Enzyme	Factor	non-essential	non-essential	isovaleryl CoA dehydrogenase	Cpn60 chaperonin GroEL, large subunit of GroESL
Y	sucC	b0728	JW0717	gadB	b1493	JW1488	99.6		0.778766						Enzyme	Enzyme	non-essential	non-essential	succinyl-CoA synthetase, beta subunit	glutamate decarboxylase B, PLP-dependent
Y	lolB	b1209	JW1200	rfaD	b3619	JW3594	99	39.4417	0.997642						Factor	Enzyme	essential	non-essential	chaperone for lipoproteins	ADP-L-glycero-D-mannoheptose-6-epimerase, NAD(P)-binding
Y	apaH	b0049	JW0048	eno	b2779	JW2750	99.6		0.758787						Enzyme	Enzyme	non-essential	essential	diadenosine tetraphosphatase	enolase
Y	flu	b2000	JW1982	yfiD	b2579	JW2563	99.6		0.757119						Phage/IS in common(including 15 pseudogenes)	Enzyme	non-essential	non-essential	CP4-44 prophage; antigen 43 (Ag43) phase-variable biofilm formation autotransporter	pyruvate formate lyase subunit
Y	flu	b2000	JW1982	pflB	b0903	JW0886	99.6		0.761815						Phage/IS in common(including 15 pseudogenes)	Enzyme	non-essential	non-essential	CP4-44 prophage; antigen 43 (Ag43) phase-variable biofilm formation autotransporter	pyruvate formate lyase I
Y	yedO	b1919	JW5313	rpmB	b3637	JW3612	99.6		0.750653						Enzyme	Structural component	non-essential	essential	D-cysteine desulfhydrase, PLP-dependent	50S ribosomal subunit protein L28
	ybjX	b0877	JW0861	rplJ	b3985	JW3948	99.4	3.38551	0.795268			Y	Y		Unknown function	Structural component	non-essential	essential	conserved protein	50S ribosomal subunit protein L10
Y	yedO	b1919	JW5313	rpsT	b0023	JW0022	99.6		0.752825						Enzyme	Structural component	non-essential	non-essential	D-cysteine desulfhydrase, PLP-dependent	30S ribosomal subunit protein S20
Y	yedO	b1919	JW5313	rplU	b3186	JW3153	99.6		0.753303						Enzyme	Structural component	non-essential	essential	D-cysteine desulfhydrase, PLP-dependent	50S ribosomal subunit protein L21
	yedO	b1919	JW5313	rpsI	b3230	JW3199	99.6		0.759996		Y				Enzyme	Structural component	non-essential	essential	D-cysteine desulfhydrase, PLP-dependent	30S ribosomal subunit protein S9
Y	acnA	b1276	JW1268	gadB	b1493	JW1488	99.6		0.785637						Enzyme	Enzyme	non-essential	non-essential	aconitate hydratase 1	glutamate decarboxylase B, PLP-dependent
Y	potF	b0854	JW0838	ahpC	b0605	JW0598		20.9319	0.855419						Transporter	Enzyme	non-essential	non-essential	putrescine transporter subunit: periplasmic-binding component of ABC superfamily	alkyl hydroperoxide reductase, C22 subunit
Y	yedO	b1919	JW5313	rpsF	b4200	JW4158	99.6		0.754518						Enzyme	Structural component	non-essential	non-essential	D-cysteine desulfhydrase, PLP-dependent	30S ribosomal subunit protein S6
	rsgA	b4161	JW4122	ydaY	b1366	JW1360	99		0.762148			Y		Y	Enzyme	Phage/IS in common(including 15 pseudogenes)	non-essential	non-essential	ribosome small subunit-dependent GTPase A	Rac prophage; predicted protein
Y	ybgI	b0710	JW0700	ompA	b0957	JW0940	99.6		0.76568						Partial information	Membrane	non-essential	non-essential	conserved metal-binding protein	outer membrane protein A (3a;II*;G;d)
	trmE	b3706	JW3684	dsbA	b3860	JW3832	99		0.817608			Y			Enzyme	Enzyme	non-essential	non-essential	GTPase	periplasmic protein disulfide isomerase I
Y	yaeT	b0177	JW0172	hlpA	b0178	JW0173	99.5		0.760382						Partial information	Factor	essential	non-essential	conserved protein	periplasmic chaperone
	yacL	b0119	JW0115	rplU	b3186	JW3153	99.6		0.757589			Y	Y		Unknown function	Structural component	non-essential	essential	conserved protein	50S ribosomal subunit protein L21
Y	exbB	b3006	JW2974	rplR	b3304	JW3266	99.6		0.75766						Membrane	Structural component	non-essential	essential	membrane spanning protein in TonB-ExbB-ExbD complex	50S ribosomal subunit protein L18
Y	yggE	b2922	JW2889	rpsF	b4200	JW4158	99.6		0.754582				Y		Unknown function	Structural component	non-essential	non-essential	conserved protein	30S ribosomal subunit protein S6
	yjjU	b4377	JW4340	rplS	b2606	JW2587	99.6	5.11338	0.81301		Y		Y		Enzyme, predicted	Structural component	non-essential	essential	predicted esterase	50S ribosomal subunit protein L19
Y	otsA	b1896	JW5312	rplP	b3313	JW3275	99.6		0.756525						Enzyme	Structural component	non-essential	essential	trehalose-6-phosphate synthase	50S ribosomal subunit protein L16
Y	wbbK	b2032	JW2017	rplR	b3304	JW3266	99.6		0.75766						Enzyme, predicted	Structural component	non-essential	essential	lipopolysaccharide biosynthesis protein	50S ribosomal subunit protein L18
Y	yedO	b1919	JW5313	rpsS	b3316	JW3278	99.6		0.758438						Enzyme	Structural component	non-essential	essential	D-cysteine desulfhydrase, PLP-dependent	30S ribosomal subunit protein S19
Y	nfi	b3998	JW5547	groS	b4142	JW4102	99.6		0.759563						Enzyme	Factor	non-essential	essential	endonuclease V	Cpn10 chaperonin GroES, small subunit of GroESL
Y	mrcA	b3396	JW3359	rplJ	b3985	JW3948	99.6		0.759359						Enzyme	Structural component	non-essential	essential	fused penicillin-binding protein 1a: murein transglycosylase -!- murein transpeptidase	50S ribosomal subunit protein L10
Y	purA	b4177	JW4135	accD	b2316	JW2313	99.6		0.770843						Enzyme	Enzyme	non-essential	essential	adenylosuccinate synthetase	acetyl-CoA carboxylase, beta (carboxyltranferase) subunit
	rpoA	b3295	JW3257	mreB	b3251	JW3220		36.9596	0.987734			Y			Enzyme	Structural component	essential	essential	RNA polymerase, alpha subunit	cell wall structural complex MreBCD, actin-like component MreB
	lpxD	b0179	JW0174	rplP	b3313	JW3275	99	5.58931	0.802609			Y			Enzyme	Structural component	essential	essential	UDP-3-O-(3-hydroxymyristoyl)-glucosamine N-acyltransferase	50S ribosomal subunit protein L16
	dps	b0812	JW0797	rpsF	b4200	JW4158	99.6		0.772983			Y			Carrier	Structural component	non-essential	non-essential	Fe-binding and storage protein	30S ribosomal subunit protein S6
Y	sucC	b0728	JW0717	yfiD	b2579	JW2563	99.6		0.76568						Enzyme	Enzyme	non-essential	non-essential	succinyl-CoA synthetase, beta subunit	pyruvate formate lyase subunit
Y	mrcA	b3396	JW3359	rpsJ	b3321	JW3283	99.6		0.752221						Enzyme	Structural component	non-essential	essential	fused penicillin-binding protein 1a: murein transglycosylase -!- murein transpeptidase	30S ribosomal subunit protein S10
Y	ybaY	b0453	JW0443	rplM	b3231	JW3200	99.6		0.752101				Y		Membrane, predicted	Structural component	non-essential	essential	predicted outer membrane lipoprotein	50S ribosomal subunit protein L13
	acpP	b1094	JW1080	hupB	b0440	JW0430	99.6		0.759885			Y			Carrier	Regulator	essential	non-essential	acyl carrier protein (ACP)	HU, DNA-binding transcriptional regulator, beta subunit
Y	yliG	b0835	JW0819	secA	b0098	JW0096	99.6		0.764739				Y		Enzyme, predicted	Transporter	non-essential	essential	predicted SAM-dependent methyltransferase	preprotein translocase subunit, ATPase
Y	yliG	b0835	JW0819	gadB	b1493	JW1488	99.6		0.76278				Y		Enzyme, predicted	Enzyme	non-essential	non-essential	predicted SAM-dependent methyltransferase	glutamate decarboxylase B, PLP-dependent
Y	ybaY	b0453	JW0443	rplJ	b3985	JW3948	99.6		0.758971				Y		Membrane, predicted	Structural component	non-essential	essential	predicted outer membrane lipoprotein	50S ribosomal subunit protein L10
Y	exbB	b3006	JW2974	groS	b4142	JW4102	99.6	18.3653	0.939913						Membrane	Factor	non-essential	essential	membrane spanning protein in TonB-ExbB-ExbD complex	Cpn10 chaperonin GroES, small subunit of GroESL
	ssb	b4059	JW4020	slyD	b3349	JW3311	99.4		0.75271			Y			Cell process	Enzyme	essential	non-essential	Single-stranded DNA-binding protein	FKBP-type peptidyl prolyl cis-trans isomerase (rotamase)
Y	ybaY	b0453	JW0443	rplA	b3984	JW3947	99.6		0.754106				Y		Membrane, predicted	Structural component	non-essential	non-essential	predicted outer membrane lipoprotein	50S ribosomal subunit protein L1
Y	ybaY	b0453	JW0443	rpsC	b3314	JW3276	99.6		0.754994				Y		Membrane, predicted	Structural component	non-essential	essential	predicted outer membrane lipoprotein	30S ribosomal subunit protein S3
Y	yhhX	b3440	JW3403	hupB	b0440	JW0430	99.6		0.756752				Y		Enzyme, predicted	Regulator	non-essential	non-essential	predicted oxidoreductase with NAD(P)-binding Rossmann-fold domain	HU, DNA-binding transcriptional regulator, beta subunit
	dps	b0812	JW0797	slyD	b3349	JW3311	99.6		0.778166			Y			Carrier	Enzyme	non-essential	non-essential	Fe-binding and storage protein	FKBP-type peptidyl prolyl cis-trans isomerase (rotamase)
Y	proC	b0386	JW0377	rplX	b3309	JW3271	99.6		0.759161						Enzyme	Structural component	non-essential	essential	pyrroline-5-carboxylate reductase, NAD(P)-binding	50S ribosomal subunit protein L24
Y	torZ	b1872	JW1861	groS	b4142	JW4102	99.6		0.759776						Enzyme	Factor	non-essential	essential	trimethylamine N-oxide reductase system III, catalytic subunit	Cpn10 chaperonin GroES, small subunit of GroESL
Y	yadG	b0127	JW0123	rplR	b3304	JW3266	99.6		0.76646						Transporter, predicted	Structural component	non-essential	essential	predicted transporter subunit: ATP-binding component of ABC superfamily	50S ribosomal subunit protein L18
Y	torZ	b1872	JW1861	pgm	b0688	JW0675	99.6		0.773671						Enzyme	Enzyme	non-essential	non-essential	trimethylamine N-oxide reductase system III, catalytic subunit	phosphoglucomutase
Y	pgm	b0688	JW0675	prsA	b1207	JW1198	99.6		0.771713						Enzyme	Enzyme	non-essential	essential	phosphoglucomutase	phosphoribosylpyrophosphate synthase
Y	sucC	b0728	JW0717	recA	b2699	JW2669	99.6		0.780376						Enzyme	Enzyme	non-essential	non-essential	succinyl-CoA synthetase, beta subunit	DNA strand exchange and recombination protein with protease and nuclease activity
Y	yjeE	b4168	JW4126	groS	b4142	JW4102	99.6		0.754276						Enzyme	Factor	essential	essential	ATPase with strong ADP affinity	Cpn10 chaperonin GroES, small subunit of GroESL
	ybjX	b0877	JW0861	rplT	b1716	JW1706	99.6		0.757957			Y	Y		Unknown function	Structural component	non-essential	essential	conserved protein	50S ribosomal subunit protein L20
Y	ybaY	b0453	JW0443	rpsD	b3296	JW3258	99.6		0.756871				Y		Membrane, predicted	Structural component	non-essential	essential	predicted outer membrane lipoprotein	30S ribosomal subunit protein S4
Y	lhr	b1653	JW1645	adhE	b1241	JW1228		26.433	0.926333						Enzyme, predicted	Enzyme	non-essential	non-essential	predicted ATP-dependent helicase	fused acetaldehyde-CoA dehydrogenase -!- iron-dependent alcohol dehydrogenase -!- pyruvate-formate lyase deactivase
Y	yliG	b0835	JW0819	clpB	b2592	JW2573	99.6		0.767313				Y		Enzyme, predicted	Factor	non-essential	non-essential	predicted SAM-dependent methyltransferase	protein disaggregation chaperone
Y	yliG	b0835	JW0819	elaB	b2266	JW2261	99.6		0.773671				Y		Enzyme, predicted	Unknown function	non-essential	non-essential	predicted SAM-dependent methyltransferase	conserved protein
Y	mrcA	b3396	JW3359	gapA	b1779	JW1768	99.6	26.0914	0.984614						Enzyme	Enzyme	non-essential	essential	fused penicillin-binding protein 1a: murein transglycosylase -!- murein transpeptidase	glyceraldehyde-3-phosphate dehydrogenase A
Y	proC	b0386	JW0377	rpsA	b0911	JW0894	99.6		0.76261						Enzyme	Structural component	non-essential	essential	pyrroline-5-carboxylate reductase, NAD(P)-binding	30S ribosomal subunit protein S1
Y	yedO	b1919	JW5313	rpsN	b3307	JW3269	99.6		0.756155						Enzyme	Structural component	non-essential	essential	D-cysteine desulfhydrase, PLP-dependent	30S ribosomal subunit protein S14
Y	exbB	b3006	JW2974	yfiD	b2579	JW2563	99.6		0.756993						Membrane	Enzyme	non-essential	non-essential	membrane spanning protein in TonB-ExbB-ExbD complex	pyruvate formate lyase subunit
	lon	b0439	JW0429	ssb	b4059	JW4020	99.6	2.27217	0.80645			Y			Enzyme	Cell process	non-essential	essential	DNA-binding ATP-dependent protease La	Single-stranded DNA-binding protein
Y	yieN	b3746	JW3725	ompA	b0957	JW0940		30.9132	0.964243						Regulator, predicted	Membrane	non-essential	non-essential	fused predicted transcriptional regulator: sigma54 activator protein -!- conserved protein	outer membrane protein A (3a;II*;G;d)
	dps	b0812	JW0797	yibL	b3602	JW3577	99.6		0.757381			Y		Y	Carrier	Unknown function	non-essential	non-essential	Fe-binding and storage protein	conserved protein
Y	yjdJ	b4127	JW4088	ugpB	b3453	JW3418	99.6		0.778766				Y		Enzyme, predicted	Transporter	non-essential	non-essential	predicted acyltransferase with acyl-CoA N-acyltransferase domain	glycerol-3-phosphate transporter subunit -!- periplasmic-binding component of ABC superfamily
Y	yjdJ	b4127	JW4088	atpD	b3732	JW3710	99.6		0.784167				Y		Enzyme, predicted	Enzyme	non-essential	non-essential	predicted acyltransferase with acyl-CoA N-acyltransferase domain	F1 sector of membrane-bound ATP synthase, beta subunit
	mukB	b0924	JW0907	rplR	b3304	JW3266	99.6		0.756309			Y			Factor	Structural component	essential	essential	fused chromosome partitioning protein: predicted nucleotide hydrolase -!- conserved protein -!- conserved protein	50S ribosomal subunit protein L18
	yjeE	b4168	JW4126	pflB	b0903	JW0886	99.6		0.761521			Y			Enzyme	Enzyme	essential	non-essential	ATPase with strong ADP affinity	pyruvate formate lyase I
	yjeE	b4168	JW4126	rpsA	b0911	JW0894	99.6		0.762281			Y			Enzyme	Structural component	essential	essential	ATPase with strong ADP affinity	30S ribosomal subunit protein S1
	clpX	b0438	JW0428	ahpC	b0605	JW0598	99	2.0174	0.778165			Y			Enzyme	Enzyme	non-essential	non-essential	ATPase and specificity subunit of ClpX-ClpP ATP-dependent serine protease	alkyl hydroperoxide reductase, C22 subunit
Y	exbB	b3006	JW2974	atpA	b3734	JW3712		28.2104	0.944595						Membrane	Enzyme	non-essential	non-essential	membrane spanning protein in TonB-ExbB-ExbD complex	F1 sector of membrane-bound ATP synthase, alpha subunit
Y	ybaY	b0453	JW0443	rpsT	b0023	JW0022	99.6		0.752792				Y		Membrane, predicted	Structural component	non-essential	non-essential	predicted outer membrane lipoprotein	30S ribosomal subunit protein S20
Y	otsA	b1896	JW5312	uspG	b0607	JW0600	99.6		0.78897						Enzyme	Factor	non-essential	non-essential	trehalose-6-phosphate synthase	universal stress protein UP12
Y	ybaY	b0453	JW0443	yfiD	b2579	JW2563	99.6		0.756993				Y		Membrane, predicted	Enzyme	non-essential	non-essential	predicted outer membrane lipoprotein	pyruvate formate lyase subunit
Y	yjjU	b4377	JW4340	rplO	b3301	JW3263	99.6	2.57321	0.801076				Y		Enzyme, predicted	Structural component	non-essential	essential	predicted esterase	50S ribosomal subunit protein L15
	rsgA	b4161	JW4122	fusA	b3340	JW3302	99.6		0.791887			Y			Enzyme	Factor	non-essential	essential	ribosome small subunit-dependent GTPase A	protein chain elongation factor EF-G, GTP-binding
Y	lhr	b1653	JW1645	gapA	b1779	JW1768		29.4549	0.954185						Enzyme, predicted	Enzyme	non-essential	essential	predicted ATP-dependent helicase	glyceraldehyde-3-phosphate dehydrogenase A
Y	mrcA	b3396	JW3359	rplE	b3308	JW3270	99.6	2.65039	0.802639						Enzyme	Structural component	non-essential	essential	fused penicillin-binding protein 1a: murein transglycosylase -!- murein transpeptidase	50S ribosomal subunit protein L5
Y	yqjI	b3071	JW3042	secA	b0098	JW0096	99.6		0.757119				Y		Regulator, predicted	Transporter	non-essential	essential	predicted transcriptional regulator	preprotein translocase subunit, ATPase
Y	ydiI	b1686	JW1676	yjgD	b4255	JW4212	99.6		0.766192				Y		Unknown function	Unknown function	non-essential	non-essential	conserved protein	conserved protein
	dnaA	b3702	JW3679	rplO	b3301	JW3263	99.6		0.75766			Y			Factor	Structural component	essential	essential	chromosomal replication initiator protein DnaA, DNA-binding transcriptional dual regulator	50S ribosomal subunit protein L15
	yacL	b0119	JW0115	rpsL	b3342	JW3304	99.4		0.746444		Y	Y	Y		Unknown function	Structural component	non-essential	essential	conserved protein	30S ribosomal subunit protein S12
Y	prsA	b1207	JW1198	groS	b4142	JW4102	99	17.0532	0.919271						Enzyme	Factor	essential	essential	phosphoribosylpyrophosphate synthase	Cpn10 chaperonin GroES, small subunit of GroESL
Y	nusG	b3982	JW3945	rpsH	b3306	JW3268	99.6		0.770036						Factor	Structural component	essential	essential	transcription termination factor	30S ribosomal subunit protein S8
Y	lhr	b1653	JW1645	rfaD	b3619	JW3594		18.8303	0.772679						Enzyme, predicted	Enzyme	non-essential	non-essential	predicted ATP-dependent helicase	ADP-L-glycero-D-mannoheptose-6-epimerase, NAD(P)-binding
Y	ydjL	b1776	JW1765	yfiD	b2579	JW2563	99.5		0.749378				Y		Enzyme, predicted	Enzyme	non-essential	non-essential	predicted oxidoreductase, Zn-dependent and NAD(P)-binding	pyruvate formate lyase subunit
	holC	b4259	JW4216	rpsN	b3307	JW3269	99.6		0.759704			Y			Enzyme	Structural component	non-essential	essential	DNA polymerase III, chi subunit	30S ribosomal subunit protein S14
Y	yhhX	b3440	JW3403	rplP	b3313	JW3275	99.6		0.757248				Y		Enzyme, predicted	Structural component	non-essential	essential	predicted oxidoreductase with NAD(P)-binding Rossmann-fold domain	50S ribosomal subunit protein L16
Y	wbbK	b2032	JW2017	rpsM	b3298	JW3260	99.6		0.755549						Enzyme, predicted	Structural component	non-essential	essential	lipopolysaccharide biosynthesis protein	30S ribosomal subunit protein S13
	uvrC	b1913	JW1898	rpsL	b3342	JW3304	99.6		0.763134			Y			Enzyme	Structural component	non-essential	essential	excinuclease UvrABC, endonuclease subunit	30S ribosomal subunit protein S12
	hybC	b2994	JW2962	rpsJ	b3321	JW3283	99.6		0.752124			Y			Enzyme	Structural component	non-essential	essential	hydrogenase 2, large subunit	30S ribosomal subunit protein S10
	ulaR	b4191	JW4149	rplM	b3231	JW3200	99.6		0.755725	Y		Y			Regulator	Structural component	non-essential	essential	DNA-binding transcriptional dual regulator	50S ribosomal subunit protein L13
Y	yadG	b0127	JW0123	rpsF	b4200	JW4158	99.6		0.754395						Transporter, predicted	Structural component	non-essential	non-essential	predicted transporter subunit: ATP-binding component of ABC superfamily	30S ribosomal subunit protein S6
	rcsB	b2217	JW2205	ygfK	b2878	JW5923	99		0.74804			Y			Regulator	Carrier, predicted	non-essential	non-essential	DNA-binding response regulator in two-component regulatory system with RcsC and YojN	predicted oxidoreductase, Fe-S subunit
	rsgA	b4161	JW4122	rpmG	b3636	JW3611	99.6		0.755725			Y			Enzyme	Structural component	non-essential	non-essential	ribosome small subunit-dependent GTPase A	50S ribosomal subunit protein L33
Y	wbbK	b2032	JW2017	rpsR	b4202	JW4160	99.5		0.754473						Enzyme, predicted	Structural component	non-essential	essential	lipopolysaccharide biosynthesis protein	30S ribosomal subunit protein S18
	mreB	b3251	JW3220	yjgD	b4255	JW4212	99.6		0.783138			Y			Structural component	Unknown function	essential	non-essential	cell wall structural complex MreBCD, actin-like component MreB	conserved protein
Y	ydjL	b1776	JW1765	dnaN	b3701	JW3678	99.6		0.772653				Y		Enzyme, predicted	Enzyme	non-essential	essential	predicted oxidoreductase, Zn-dependent and NAD(P)-binding	DNA polymerase III, beta subunit
Y	lhr	b1653	JW1645	eno	b2779	JW2750		32.9951	0.974329						Enzyme, predicted	Enzyme	non-essential	essential	predicted ATP-dependent helicase	enolase
Y	lhr	b1653	JW1645	yfiD	b2579	JW2563		23.668	0.885363						Enzyme, predicted	Enzyme	non-essential	non-essential	predicted ATP-dependent helicase	pyruvate formate lyase subunit
Y	yedO	b1919	JW5313	rplO	b3301	JW3263	99.6		0.758112						Enzyme	Structural component	non-essential	essential	D-cysteine desulfhydrase, PLP-dependent	50S ribosomal subunit protein L15
	yjeE	b4168	JW4126	purA	b4177	JW4135	99.6		0.786418			Y			Enzyme	Enzyme	essential	non-essential	ATPase with strong ADP affinity	adenylosuccinate synthetase
Y	wbbK	b2032	JW2017	rpsA	b0911	JW0894	99.6		0.755381						Enzyme, predicted	Structural component	non-essential	essential	lipopolysaccharide biosynthesis protein	30S ribosomal subunit protein S1
Y	proC	b0386	JW0377	hupB	b0440	JW0430	99.6		0.756637						Enzyme	Regulator	non-essential	non-essential	pyrroline-5-carboxylate reductase, NAD(P)-binding	HU, DNA-binding transcriptional regulator, beta subunit
Y	ydiI	b1686	JW1676	rpsH	b3306	JW3268	99.6		0.758971				Y		Unknown function	Structural component	non-essential	essential	conserved protein	30S ribosomal subunit protein S8
Y	exbD	b3005	JW2973	groS	b4142	JW4102	99.6		0.754335						Membrane	Factor	non-essential	essential	membrane spanning protein in TonB-ExbB-ExbD complex	Cpn10 chaperonin GroES, small subunit of GroESL
Y	exbD	b3005	JW2973	ihfA	b1712	JW1702	99.4		0.753311						Membrane	Regulator	non-essential	non-essential	membrane spanning protein in TonB-ExbB-ExbD complex	integration host factor (IHF), DNA-binding protein, alpha subunit
Y	gltA	b0720	JW0710	rho	b3783	JW3756	99.6		0.76278						Enzyme	Factor	non-essential	non-essential	citrate synthase	transcription termination factor
Y	yadG	b0127	JW0123	rpmB	b3637	JW3612	99.6		0.755169						Transporter, predicted	Structural component	non-essential	essential	predicted transporter subunit: ATP-binding component of ABC superfamily	50S ribosomal subunit protein L28
	dsbA	b3860	JW3832	hybC	b2994	JW2962	99		0.764903			Y			Enzyme	Enzyme	non-essential	non-essential	periplasmic protein disulfide isomerase I	hydrogenase 2, large subunit
	murF	b0086	JW0084	gltD	b3213	JW3180	99		0.755162			Y			Enzyme	Carrier	essential	non-essential	UDP-N-acetylmuramoyl-tripeptide:D-alanyl-D-alanine ligase	glutamate synthase, 4Fe-4S protein, small subunit
Y	blc	b4149	JW4110	rpsJ	b3321	JW3283	99.6		0.752221						Lipoprotein	Structural component	non-essential	essential	outer membrane lipoprotein (lipocalin)	30S ribosomal subunit protein S10
Y	lhr	b1653	JW1645	ahpC	b0605	JW0598		29.0694	0.951347						Enzyme, predicted	Enzyme	non-essential	non-essential	predicted ATP-dependent helicase	alkyl hydroperoxide reductase, C22 subunit
	rlmB	b4180	JW4138	rplM	b3231	JW3200	99.6		0.752172			Y			Enzyme	Structural component	non-essential	essential	23S rRNA (Gm2251)-methyltransferase	50S ribosomal subunit protein L13
	rlmB	b4180	JW4138	rplS	b2606	JW2587	99.6		0.752431			Y			Enzyme	Structural component	non-essential	essential	23S rRNA (Gm2251)-methyltransferase	50S ribosomal subunit protein L19
	rlmB	b4180	JW4138	rplI	b4203	JW4161	99.6		0.754851			Y			Enzyme	Structural component	non-essential	non-essential	23S rRNA (Gm2251)-methyltransferase	50S ribosomal subunit protein L9
	ybjX	b0877	JW0861	rplO	b3301	JW3263	99.6		0.758438			Y	Y		Unknown function	Structural component	non-essential	essential	conserved protein	50S ribosomal subunit protein L15
	yacL	b0119	JW0115	rplP	b3313	JW3275	99.6		0.756104			Y	Y		Unknown function	Structural component	non-essential	essential	conserved protein	50S ribosomal subunit protein L16
Y	exbB	b3006	JW2974	rplK	b3983	JW3946	99.6		0.756205						Membrane	Structural component	non-essential	non-essential	membrane spanning protein in TonB-ExbB-ExbD complex	50S ribosomal subunit protein L11
Y	mak	b0394	JW0385	rplX	b3309	JW3271	99.6		0.753895						Enzyme	Structural component	non-essential	essential	manno(fructo)kinase	50S ribosomal subunit protein L24
Y	ydjL	b1776	JW1765	secA	b0098	JW0096	99.6		0.772018				Y		Enzyme, predicted	Transporter	non-essential	essential	predicted oxidoreductase, Zn-dependent and NAD(P)-binding	preprotein translocase subunit, ATPase
Y	wbbK	b2032	JW2017	groS	b4142	JW4102	99.6	8.70746	0.845725						Enzyme, predicted	Factor	non-essential	essential	lipopolysaccharide biosynthesis protein	Cpn10 chaperonin GroES, small subunit of GroESL
Y	yadG	b0127	JW0123	rpsU	b3065	JW3037	99.6		0.758273						Transporter, predicted	Structural component	non-essential	non-essential	predicted transporter subunit: ATP-binding component of ABC superfamily	30S ribosomal subunit protein S21
	cbpA	b1000	JW0985	clpB	b2592	JW2573		27.5043	0.942752			Y			Factor	Factor	non-essential	non-essential	curved DNA-binding protein, DnaJ homologue that functions as a co-chaperone of DnaK	protein disaggregation chaperone
	nfi	b3998	JW5547	groL	b4143	JW4103	99.6		0.799177		Y	Y			Enzyme	Factor	non-essential	non-essential	endonuclease V	Cpn60 chaperonin GroEL, large subunit of GroESL
	ulaR	b4191	JW4149	hupB	b0440	JW0430	99.6		0.763895			Y			Regulator	Regulator	non-essential	non-essential	DNA-binding transcriptional dual regulator	HU, DNA-binding transcriptional regulator, beta subunit
Y	mrcA	b3396	JW3359	fusA	b3340	JW3302	99.6		0.773671						Enzyme	Factor	non-essential	essential	fused penicillin-binding protein 1a: murein transglycosylase -!- murein transpeptidase	protein chain elongation factor EF-G, GTP-binding
Y	hsdM	b4349	JW4312	elaB	b2266	JW2261	99.6		0.773671						Enzyme	Unknown function	non-essential	non-essential	DNA methylase M	conserved protein
Y	ypfJ	b2475	JW2460	hupA	b4000	JW3964	99.6		0.752759				Y		Unknown function	Regulator	non-essential	non-essential	conserved protein	HU, DNA-binding transcriptional regulator, alpha subunit
Y	putA	b1014	JW0999	rpmC	b3312	JW3274	99.6		0.774778						Enzyme	Structural component	non-essential	essential	fused DNA-binding transcriptional regulator -!- proline dehydrogenase -!- pyrroline-5-carboxylate dehydrogenase	50S ribosomal subunit protein L29
	mukB	b0924	JW0907	rpmB	b3637	JW3612	99.6		0.757087			Y			Factor	Structural component	essential	essential	fused chromosome partitioning protein: predicted nucleotide hydrolase -!- conserved protein -!- conserved protein	50S ribosomal subunit protein L28
Y	yjeB	b4178	JW4136	rpsL	b3342	JW3304	99.6		0.763134						Regulator, predicted	Structural component	non-essential	essential	predicted DNA-binding transcriptional regulator	30S ribosomal subunit protein S12
Y	yjeB	b4178	JW4136	rpsI	b3230	JW3199	99.6		0.759996						Regulator, predicted	Structural component	non-essential	essential	predicted DNA-binding transcriptional regulator	30S ribosomal subunit protein S9
Y	blc	b4149	JW4110	rpsN	b3307	JW3269	99.6		0.752297						Lipoprotein	Structural component	non-essential	essential	outer membrane lipoprotein (lipocalin)	30S ribosomal subunit protein S14
Y	yqjI	b3071	JW3042	rpsR	b4202	JW4160	99.6		0.762122				Y		Regulator, predicted	Structural component	non-essential	essential	predicted transcriptional regulator	30S ribosomal subunit protein S18
Y	wbbK	b2032	JW2017	rplJ	b3985	JW3948	99.6		0.758971						Enzyme, predicted	Structural component	non-essential	essential	lipopolysaccharide biosynthesis protein	50S ribosomal subunit protein L10
Y	ybaS	b0485	JW0474	rplS	b2606	JW2587	99.6		0.752324						Enzyme, predicted	Structural component	non-essential	essential	predicted glutaminase	50S ribosomal subunit protein L19
	ulaR	b4191	JW4149	rpsN	b3307	JW3269	99.6		0.759776			Y			Regulator	Structural component	non-essential	essential	DNA-binding transcriptional dual regulator	30S ribosomal subunit protein S14
Y	exbD	b3005	JW2973	cspC	b1823	JW1812	99.6		0.763134						Membrane	Factor	non-essential	non-essential	membrane spanning protein in TonB-ExbB-ExbD complex	stress protein, member of the CspA-family
Y	exbD	b3005	JW2973	dps	b0812	JW0797	99.6		0.759563						Membrane	Carrier	non-essential	non-essential	membrane spanning protein in TonB-ExbB-ExbD complex	Fe-binding and storage protein
Y	exbD	b3005	JW2973	rplJ	b3985	JW3948	99.6		0.759161						Membrane	Structural component	non-essential	essential	membrane spanning protein in TonB-ExbB-ExbD complex	50S ribosomal subunit protein L10
Y	exbD	b3005	JW2973	acpP	b1094	JW1080	99.6		0.763895						Membrane	Carrier	non-essential	essential	membrane spanning protein in TonB-ExbB-ExbD complex	acyl carrier protein (ACP)
Y	lolB	b1209	JW1200	murF	b0086	JW0084	99		0.771246						Factor	Enzyme	essential	essential	chaperone for lipoproteins	UDP-N-acetylmuramoyl-tripeptide:D-alanyl-D-alanine ligase
	iclR	b4018	JW3978	rpsF	b4200	JW4158	99.6		0.754647			Y			Regulator	Structural component	non-essential	non-essential	DNA-binding transcriptional repressor	30S ribosomal subunit protein S6
Y	blc	b4149	JW4110	rplA	b3984	JW3947	99.6		0.754218						Lipoprotein	Structural component	non-essential	non-essential	outer membrane lipoprotein (lipocalin)	50S ribosomal subunit protein L1
	rlmB	b4180	JW4138	rpmG	b3636	JW3611	99.6		0.756104			Y			Enzyme	Structural component	non-essential	non-essential	23S rRNA (Gm2251)-methyltransferase	50S ribosomal subunit protein L33
	rlmB	b4180	JW4138	rpsU	b3065	JW3037	99.6		0.758971			Y			Enzyme	Structural component	non-essential	non-essential	23S rRNA (Gm2251)-methyltransferase	30S ribosomal subunit protein S21
	rlmB	b4180	JW4138	rplF	b3305	JW3267	99.6		0.763134			Y			Enzyme	Structural component	non-essential	essential	23S rRNA (Gm2251)-methyltransferase	50S ribosomal subunit protein L6
	rlmB	b4180	JW4138	rplR	b3304	JW3266	99.6		0.758112			Y			Enzyme	Structural component	non-essential	essential	23S rRNA (Gm2251)-methyltransferase	50S ribosomal subunit protein L18
Y	serB	b4388	JW4351	rpsJ	b3321	JW3283	99.6		0.752197						Enzyme	Structural component	non-essential	essential	3-phosphoserine phosphatase	30S ribosomal subunit protein S10
Y	serB	b4388	JW4351	rpsN	b3307	JW3269	99.6		0.752272						Enzyme	Structural component	non-essential	essential	3-phosphoserine phosphatase	30S ribosomal subunit protein S14
Y	serB	b4388	JW4351	rpsP	b2609	JW2590	99.6		0.753471						Enzyme	Structural component	non-essential	essential	3-phosphoserine phosphatase	30S ribosomal subunit protein S16
Y	serB	b4388	JW4351	rpsT	b0023	JW0022	99.6		0.752825						Enzyme	Structural component	non-essential	non-essential	3-phosphoserine phosphatase	30S ribosomal subunit protein S20
Y	ydjL	b1776	JW1765	rplM	b3231	JW3200	99.6		0.759226				Y		Enzyme, predicted	Structural component	non-essential	essential	predicted oxidoreductase, Zn-dependent and NAD(P)-binding	50S ribosomal subunit protein L13
Y	lolB	b1209	JW1200	pflB	b0903	JW0886		21.2953	0.839135						Factor	Enzyme	essential	non-essential	chaperone for lipoproteins	pyruvate formate lyase I
Y	yjiN	b4336	JW4299	yfiD	b2579	JW2563	99.6		0.756525				Y		Membrane, predicted	Enzyme	non-essential	non-essential	conserved inner membrane protein	pyruvate formate lyase subunit
Y	ypfJ	b2475	JW2460	rpsA	b0911	JW0894	99.6		0.755549				Y		Unknown function	Structural component	non-essential	essential	conserved protein	30S ribosomal subunit protein S1
Y	ypfJ	b2475	JW2460	rpsI	b3230	JW3199	99.6		0.760225				Y		Unknown function	Structural component	non-essential	essential	conserved protein	30S ribosomal subunit protein S9
	fabA	b0954	JW0937	metK	b2942	JW2909		30.3627	0.961979			Y			Enzyme	Enzyme	essential	essential	beta-hydroxydecanoyl thioester dehydrase	methionine adenosyltransferase 1
Y	wbbK	b2032	JW2017	rpsT	b0023	JW0022	99.6		0.752792						Enzyme, predicted	Structural component	non-essential	non-essential	lipopolysaccharide biosynthesis protein	30S ribosomal subunit protein S20
Y	ydjL	b1776	JW1765	gadB	b1493	JW1488	99.6		0.762122				Y		Enzyme, predicted	Enzyme	non-essential	non-essential	predicted oxidoreductase, Zn-dependent and NAD(P)-binding	glutamate decarboxylase B, PLP-dependent
	ulaR	b4191	JW4149	rplA	b3984	JW3947	97.9	16.5712	0.884208			Y			Regulator	Structural component	non-essential	non-essential	DNA-binding transcriptional dual regulator	50S ribosomal subunit protein L1
Y	nagB	b0678	JW0664	tig	b0436	JW0426		23.3963	0.882057						Enzyme	Enzyme	non-essential	non-essential	glucosamine-6-phosphate deaminase	peptidyl-prolyl cis/trans isomerase (trigger factor)
Y	yedO	b1919	JW5313	rplS	b2606	JW2587	99.6	2.16656	0.792976						Enzyme	Structural component	non-essential	essential	D-cysteine desulfhydrase, PLP-dependent	50S ribosomal subunit protein L19
Y	yadG	b0127	JW0123	rpsM	b3298	JW3260	99.6		0.769284						Transporter, predicted	Structural component	non-essential	essential	predicted transporter subunit: ATP-binding component of ABC superfamily	30S ribosomal subunit protein S13
Y	pykF	b1676	JW1666	murF	b0086	JW0084	99.6		0.778766						Enzyme	Enzyme	non-essential	essential	pyruvate kinase I	UDP-N-acetylmuramoyl-tripeptide:D-alanyl-D-alanine ligase
	fabA	b0954	JW0937	rplA	b3984	JW3947		28.4827	0.945514			Y			Enzyme	Structural component	essential	non-essential	beta-hydroxydecanoyl thioester dehydrase	50S ribosomal subunit protein L1
	iclR	b4018	JW3978	rplT	b1716	JW1706	99.6		0.757957			Y			Regulator	Structural component	non-essential	essential	DNA-binding transcriptional repressor	50S ribosomal subunit protein L20
	iclR	b4018	JW3978	rpsH	b3306	JW3268	99.6		0.760225			Y			Regulator	Structural component	non-essential	essential	DNA-binding transcriptional repressor	30S ribosomal subunit protein S8
Y	exbB	b3006	JW2974	rplU	b3186	JW3153	99.6		0.753262						Membrane	Structural component	non-essential	essential	membrane spanning protein in TonB-ExbB-ExbD complex	50S ribosomal subunit protein L21
Y	rluC	b1086	JW1072	secA	b0098	JW0096		24.3856	0.900939						Enzyme	Transporter	non-essential	essential	23S rRNA pseudouridylate synthase	preprotein translocase subunit, ATPase
	pyrH	b0171	JW0166	rplA	b3984	JW3947	99	14.8949	0.892295			Y			Enzyme	Structural component	essential	non-essential	uridylate kinase	50S ribosomal subunit protein L1
Y	putA	b1014	JW0999	hns	b1237	JW1225	99.6		0.768928						Enzyme	Regulator	non-essential	non-essential	fused DNA-binding transcriptional regulator -!- proline dehydrogenase -!- pyrroline-5-carboxylate dehydrogenase	global DNA-binding transcriptional dual regulator H-NS
Y	yadG	b0127	JW0123	rplE	b3308	JW3270	99.6		0.760464						Transporter, predicted	Structural component	non-essential	essential	predicted transporter subunit: ATP-binding component of ABC superfamily	50S ribosomal subunit protein L5
Y	yciS	b1279	JW1271	hupA	b4000	JW3964	99.6		0.752696				Y		Membrane, predicted	Regulator	non-essential	non-essential	conserved inner membrane protein	HU, DNA-binding transcriptional regulator, alpha subunit
	dnaE	b0184	JW0179	tpiA	b3919	JW3890	99.6		0.780376			Y			Enzyme	Enzyme	essential	non-essential	DNA polymerase III alpha subunit	triosephosphate isomerase
Y	yciS	b1279	JW1271	hns	b1237	JW1225	99.6		0.758971				Y		Membrane, predicted	Regulator	non-essential	non-essential	conserved inner membrane protein	global DNA-binding transcriptional dual regulator H-NS
Y	yjiN	b4336	JW4299	fimA	b4314	JW4277	99.6		0.770843				Y		Membrane, predicted	Structural component	non-essential	non-essential	conserved inner membrane protein	major type 1 subunit fimbrin (pilin)
Y	exbD	b3005	JW2973	ompA	b0957	JW0940	99.6		0.780376						Membrane	Membrane	non-essential	non-essential	membrane spanning protein in TonB-ExbB-ExbD complex	outer membrane protein A (3a;II*;G;d)
Y	exbD	b3005	JW2973	fimA	b4314	JW4277	99.6		0.775986						Membrane	Structural component	non-essential	non-essential	membrane spanning protein in TonB-ExbB-ExbD complex	major type 1 subunit fimbrin (pilin)
Y	yhhX	b3440	JW3403	rpsA	b0911	JW0894	99.6		0.755636				Y		Enzyme, predicted	Structural component	non-essential	essential	predicted oxidoreductase with NAD(P)-binding Rossmann-fold domain	30S ribosomal subunit protein S1
	dnaA	b3702	JW3679	rplN	b3310	JW3272	99.6		0.757806			Y			Factor	Structural component	essential	essential	chromosomal replication initiator protein DnaA, DNA-binding transcriptional dual regulator	50S ribosomal subunit protein L14
	dcm	b1961	JW1944	rpsT	b0023	JW0022	99.6		0.752825			Y			Enzyme	Structural component	non-essential	non-essential	DNA cytosine methylase	30S ribosomal subunit protein S20
	dcm	b1961	JW1944	rplU	b3186	JW3153	99.6		0.753303			Y			Enzyme	Structural component	non-essential	essential	DNA cytosine methylase	50S ribosomal subunit protein L21
	aidB	b4187	JW5867	rpsL	b3342	JW3304	99.6		0.76097			Y			Enzyme	Structural component	non-essential	essential	isovaleryl CoA dehydrogenase	30S ribosomal subunit protein S12
Y	mrcA	b3396	JW3359	hns	b1237	JW1225	99.5		0.752268						Enzyme	Regulator	non-essential	non-essential	fused penicillin-binding protein 1a: murein transglycosylase -!- murein transpeptidase	global DNA-binding transcriptional dual regulator H-NS
Y	ybeZ	b0660	JW0657	rfaD	b3619	JW3594		24.3523	0.898872				Y		Partial information	Enzyme	non-essential	non-essential	predicted protein with nucleoside triphosphate hydrolase domain	ADP-L-glycero-D-mannoheptose-6-epimerase, NAD(P)-binding
Y	acnB	b0118	JW0114	groS	b4142	JW4102	99.6		0.75946						Enzyme	Factor	non-essential	essential	bifunctional aconitate hydratase 2 and 2-methylisocitrate dehydratase	Cpn10 chaperonin GroES, small subunit of GroESL
Y	wbbK	b2032	JW2017	hns	b1237	JW1225	99.6		0.758971						Enzyme, predicted	Regulator	non-essential	non-essential	lipopolysaccharide biosynthesis protein	global DNA-binding transcriptional dual regulator H-NS
	iscU	b2529	JW2513	edd	b1851	JW1840	99.6		0.791887			Y			Factor	Enzyme	non-essential	non-essential	scaffold protein	6-phosphogluconate dehydratase
	rpoD	b3067	JW3039	pepB	b2523	JW2507	99.6		0.762443			Y			Factor	Enzyme	non-essential	non-essential	RNA polymerase, sigma 70 (sigma D) factor	aminopeptidase B
	ybjX	b0877	JW0861	rplE	b3308	JW3270	99.6	27.3235	0.984769			Y	Y		Unknown function	Structural component	non-essential	essential	conserved protein	50S ribosomal subunit protein L5
	ulaR	b4191	JW4149	rpsC	b3314	JW3276	99.6	7.54279	0.840061	Y		Y			Regulator	Structural component	non-essential	essential	DNA-binding transcriptional dual regulator	30S ribosomal subunit protein S3
	rcsB	b2217	JW2205	tufB	b3980	JW3943		18.9616	0.771521			Y			Regulator	Factor	non-essential	non-essential	DNA-binding response regulator in two-component regulatory system with RcsC and YojN	protein chain elongation factor EF-Tu (duplicate of tufA)
	kdsA	b1215	JW1206	rplU	b3186	JW3153	99.6		0.753303	Y		Y			Enzyme	Structural component	essential	essential	3-deoxy-D-manno-octulosonate 8-phosphate synthase	50S ribosomal subunit protein L21
Y	serB	b4388	JW4351	fimA	b4314	JW4277	99.6		0.775986						Enzyme	Structural component	non-essential	non-essential	3-phosphoserine phosphatase	major type 1 subunit fimbrin (pilin)
Y	yfdH	b2351	JW2347	fusA	b3340	JW3302	99.4		0.759932						Phage/IS in common(including 15 pseudogenes)	Factor	non-essential	essential	CPS-53 (KpLE1) prophage; bactoprenol glucosyl transferase	protein chain elongation factor EF-G, GTP-binding
Y	wbbK	b2032	JW2017	hupA	b4000	JW3964	99.6		0.752696						Enzyme, predicted	Regulator	non-essential	non-essential	lipopolysaccharide biosynthesis protein	HU, DNA-binding transcriptional regulator, alpha subunit
Y	putA	b1014	JW0999	eno	b2779	JW2750	99.6		0.767927						Enzyme	Enzyme	non-essential	essential	fused DNA-binding transcriptional regulator -!- proline dehydrogenase -!- pyrroline-5-carboxylate dehydrogenase	enolase
	yjeE	b4168	JW4126	groL	b4143	JW4103	99.6		0.835338			Y			Enzyme	Factor	essential	non-essential	ATPase with strong ADP affinity	Cpn60 chaperonin GroEL, large subunit of GroESL
Y	wbbK	b2032	JW2017	rplM	b3231	JW3200	99.6		0.752101						Enzyme, predicted	Structural component	non-essential	essential	lipopolysaccharide biosynthesis protein	50S ribosomal subunit protein L13
	dnaA	b3702	JW3679	rpsN	b3307	JW3269	99.6		0.756006			Y			Factor	Structural component	essential	essential	chromosomal replication initiator protein DnaA, DNA-binding transcriptional dual regulator	30S ribosomal subunit protein S14
Y	mak	b0394	JW0385	groS	b4142	JW4102	99.6		0.754518						Enzyme	Factor	non-essential	essential	manno(fructo)kinase	Cpn10 chaperonin GroES, small subunit of GroESL
	pyrH	b0171	JW0166	rpsP	b2609	JW2590	99.6		0.758523			Y			Enzyme	Structural component	essential	essential	uridylate kinase	30S ribosomal subunit protein S16
Y	ypfJ	b2475	JW2460	gltA	b0720	JW0710	99.6		0.786418				Y		Unknown function	Enzyme	non-essential	non-essential	conserved protein	citrate synthase
Y	lhr	b1653	JW1645	rpsD	b3296	JW3258		28.0768	0.943185						Enzyme, predicted	Structural component	non-essential	essential	predicted ATP-dependent helicase	30S ribosomal subunit protein S4
	ulaR	b4191	JW4149	tufB	b3980	JW3943		20.349	0.811619			Y			Regulator	Factor	non-essential	non-essential	DNA-binding transcriptional dual regulator	protein chain elongation factor EF-Tu (duplicate of tufA)
Y	yadG	b0127	JW0123	rplM	b3231	JW3200	99.6		0.759426						Transporter, predicted	Structural component	non-essential	essential	predicted transporter subunit: ATP-binding component of ABC superfamily	50S ribosomal subunit protein L13
Y	ygfU	b2888	JW5470	rpsJ	b3321	JW3283	99.6		0.752221				Y		Transporter, predicted	Structural component	non-essential	essential	predicted transporter	30S ribosomal subunit protein S10
Y	ygfU	b2888	JW5470	rpsN	b3307	JW3269	99.6		0.752297				Y		Transporter, predicted	Structural component	non-essential	essential	predicted transporter	30S ribosomal subunit protein S14
Y	yciS	b1279	JW1271	rplI	b4203	JW4161	99.6		0.754647				Y		Membrane, predicted	Structural component	non-essential	non-essential	conserved inner membrane protein	50S ribosomal subunit protein L9
Y	yfbU	b2294	JW2291	accA	b0185	JW0180	99.6		0.774778				Y		Unknown function	Enzyme	non-essential	essential	conserved protein	acetyl-CoA carboxylase, carboxytransferase, alpha subunit
	polA	b3863	JW3835	hrpA	b1413	JW5905	99		0.757303			Y			Enzyme	Enzyme	non-essential	non-essential	fused DNA polymerase I 5'->3' exonuclease -!- 3'->5' polymerase -!- 3'->5' exonuclease	ATP-dependent helicase
Y	treA	b1197	JW1186	rplI	b4203	JW4161	99.6		0.754714						Enzyme	Structural component	non-essential	non-essential	periplasmic trehalase	50S ribosomal subunit protein L9
Y	groS	b4142	JW4102	grpE	b2614	JW2594	99	25.4376	0.974854						Factor	Factor	essential	essential	Cpn10 chaperonin GroES, small subunit of GroESL	heat shock protein
	ybcJ	b0528	JW5070	eno	b2779	JW2750	99.6		0.772983			Y	Y		Regulator, predicted	Enzyme	non-essential	essential	predicted RNA-binding protein	enolase
Y	yjbH	b4029	JW3989	rplA	b3984	JW3947	99.6		0.754218				Y		Transporter, predicted	Structural component	non-essential	non-essential	predicted porin	50S ribosomal subunit protein L1
	lpxD	b0179	JW0174	rfaD	b3619	JW3594		39.5132	0.991634			Y			Enzyme	Enzyme	essential	non-essential	UDP-3-O-(3-hydroxymyristoyl)-glucosamine N-acyltransferase	ADP-L-glycero-D-mannoheptose-6-epimerase, NAD(P)-binding
Y	yfdH	b2351	JW2347	rpsM	b3298	JW3260	99.6		0.755725						Phage/IS in common(including 15 pseudogenes)	Structural component	non-essential	essential	CPS-53 (KpLE1) prophage; bactoprenol glucosyl transferase	30S ribosomal subunit protein S13
Y	yciS	b1279	JW1271	rplA	b3984	JW3947	99.6		0.754106				Y		Membrane, predicted	Structural component	non-essential	non-essential	conserved inner membrane protein	50S ribosomal subunit protein L1
Y	rpe	b3386	JW3349	hsdM	b4349	JW4312	99		0.751344						Enzyme	Enzyme	non-essential	non-essential	D-ribulose-5-phosphate 3-epimerase	DNA methylase M
Y	blc	b4149	JW4110	pflB	b0903	JW0886	99.6		0.762122						Lipoprotein	Enzyme	non-essential	non-essential	outer membrane lipoprotein (lipocalin)	pyruvate formate lyase I
	metN	b0199	JW0195	gyrB	b3699	JW5625	99.6		0.778766			Y			Transporter	Enzyme	non-essential	essential	DL-methionine transporter subunit -!- ATP-binding component of ABC superfamily	DNA gyrase, subunit B
Y	yedO	b1919	JW5313	rpsU	b3065	JW3037	99.6		0.75861						Enzyme	Structural component	non-essential	non-essential	D-cysteine desulfhydrase, PLP-dependent	30S ribosomal subunit protein S21
	uvrC	b1913	JW1898	rplU	b3186	JW3153	99.6		0.753303			Y			Enzyme	Structural component	non-essential	essential	excinuclease UvrABC, endonuclease subunit	50S ribosomal subunit protein L21
Y	wbbK	b2032	JW2017	rplS	b2606	JW2587	99.6		0.75235						Enzyme, predicted	Structural component	non-essential	essential	lipopolysaccharide biosynthesis protein	50S ribosomal subunit protein L19
	rpoA	b3295	JW3257	rpsP	b2609	JW2590	99.6		0.77731	Y		Y			Enzyme	Structural component	essential	essential	RNA polymerase, alpha subunit	30S ribosomal subunit protein S16
Y	murC	b0091	JW0089	rpsN	b3307	JW3269	99.6		0.756055						Enzyme	Structural component	essential	essential	UDP-N-acetylmuramate:L-alanine ligase	30S ribosomal subunit protein S14
Y	ygfU	b2888	JW5470	yfiD	b2579	JW2563	99.6		0.757248				Y		Transporter, predicted	Enzyme	non-essential	non-essential	predicted transporter	pyruvate formate lyase subunit
Y	ygfU	b2888	JW5470	rpsL	b3342	JW3304	99.6		0.763505				Y		Transporter, predicted	Structural component	non-essential	essential	predicted transporter	30S ribosomal subunit protein S12
Y	ygfU	b2888	JW5470	rplO	b3301	JW3263	99.6		0.758273				Y		Transporter, predicted	Structural component	non-essential	essential	predicted transporter	50S ribosomal subunit protein L15
Y	nagB	b0678	JW0664	eno	b2779	JW2750		32.6213	0.974064						Enzyme	Enzyme	non-essential	essential	glucosamine-6-phosphate deaminase	enolase
	uvrC	b1913	JW1898	rpsN	b3307	JW3269	99.6		0.756155	Y		Y			Enzyme	Structural component	non-essential	essential	excinuclease UvrABC, endonuclease subunit	30S ribosomal subunit protein S14
Y	pyrH	b0171	JW0166	rpsN	b3307	JW3269	99.6		0.756155						Enzyme	Structural component	essential	essential	uridylate kinase	30S ribosomal subunit protein S14
Y	exbB	b3006	JW2974	rplI	b4203	JW4161	99.6		0.754647						Membrane	Structural component	non-essential	non-essential	membrane spanning protein in TonB-ExbB-ExbD complex	50S ribosomal subunit protein L9
	pflB	b0903	JW0886	pykA	b1854	JW1843	99.6		0.759996		Y	Y			Enzyme	Enzyme	non-essential	non-essential	pyruvate formate lyase I	pyruvate kinase II
Y	treA	b1197	JW1186	yfiD	b2579	JW2563	99.6		0.757119						Enzyme	Enzyme	non-essential	non-essential	periplasmic trehalase	pyruvate formate lyase subunit
Y	treA	b1197	JW1186	eno	b2779	JW2750	99.6		0.75861						Enzyme	Enzyme	non-essential	essential	periplasmic trehalase	enolase
Y	treA	b1197	JW1186	gapA	b1779	JW1768	99.6		0.764306						Enzyme	Enzyme	non-essential	essential	periplasmic trehalase	glyceraldehyde-3-phosphate dehydrogenase A
Y	treA	b1197	JW1186	dps	b0812	JW0797	99.6		0.759563						Enzyme	Carrier	non-essential	non-essential	periplasmic trehalase	Fe-binding and storage protein
	uvrC	b1913	JW1898	rpsT	b0023	JW0022	99.6		0.752825	Y		Y			Enzyme	Structural component	non-essential	non-essential	excinuclease UvrABC, endonuclease subunit	30S ribosomal subunit protein S20
	clpP	b0437	JW0427	yjgD	b4255	JW4212	99		0.74804			Y			Enzyme	Unknown function	non-essential	non-essential	proteolytic subunit of ClpA-ClpP and ClpX-ClpP ATP-dependent serine proteases	conserved protein
	murA	b3189	JW3156	hepA	b0059	JW0058	99		0.764903			Y			Enzyme	Factor	essential	non-essential	UDP-N-acetylglucosamine 1-carboxyvinyltransferase	RNA polymerase-associated helicase protein (ATPase and RNA polymerase recycling factor)
	uvrC	b1913	JW1898	hupA	b4000	JW3964	99.6		0.757056			Y			Enzyme	Regulator	non-essential	non-essential	excinuclease UvrABC, endonuclease subunit	HU, DNA-binding transcriptional regulator, alpha subunit
Y	ygfK	b2878	JW5923	recQ	b3822	JW5855	99.6		0.803812						Carrier, predicted	Enzyme	non-essential	non-essential	predicted oxidoreductase, Fe-S subunit	ATP-dependent DNA helicase
Y	putA	b1014	JW0999	rplA	b3984	JW3947	99.6		0.765196						Enzyme	Structural component	non-essential	non-essential	fused DNA-binding transcriptional regulator -!- proline dehydrogenase -!- pyrroline-5-carboxylate dehydrogenase	50S ribosomal subunit protein L1
Y	yfdH	b2351	JW2347	rpmB	b3637	JW3612	99.6		0.750662						Phage/IS in common(including 15 pseudogenes)	Structural component	non-essential	essential	CPS-53 (KpLE1) prophage; bactoprenol glucosyl transferase	50S ribosomal subunit protein L28
Y	yfdH	b2351	JW2347	rpsF	b4200	JW4158	99.6		0.754582						Phage/IS in common(including 15 pseudogenes)	Structural component	non-essential	non-essential	CPS-53 (KpLE1) prophage; bactoprenol glucosyl transferase	30S ribosomal subunit protein S6
Y	yfdH	b2351	JW2347	rpsT	b0023	JW0022	99.6		0.752858						Phage/IS in common(including 15 pseudogenes)	Structural component	non-essential	non-essential	CPS-53 (KpLE1) prophage; bactoprenol glucosyl transferase	30S ribosomal subunit protein S20
	yjbH	b4029	JW3989	clpB	b2592	JW2573	99.6		0.770036		Y		Y		Transporter, predicted	Factor	non-essential	non-essential	predicted porin	protein disaggregation chaperone
Y	mrcA	b3396	JW3359	yfiD	b2579	JW2563	99.6		0.757248						Enzyme	Enzyme	non-essential	non-essential	fused penicillin-binding protein 1a: murein transglycosylase -!- murein transpeptidase	pyruvate formate lyase subunit
Y	wbbK	b2032	JW2017	rplB	b3317	JW3279	99.6		0.754994						Enzyme, predicted	Structural component	non-essential	essential	lipopolysaccharide biosynthesis protein	50S ribosomal subunit protein L2
Y	ispA	b0421	JW0411	rplA	b3984	JW3947		30.4799	0.960676						Enzyme	Structural component	essential	non-essential	geranyltranstransferase	50S ribosomal subunit protein L1
Y	yffS	b2450	UniqueToMG1655	rpsC	b3314	JW3276	99.6		0.754922						Phage/IS in common(including 15 pseudogenes)	Structural component	unknown	essential	CPZ-55 prophage; predicted protein	30S ribosomal subunit protein S3
	helD	b0962	JW0945	tufB	b3980	JW3943		19.0998	0.777871			Y			Enzyme	Factor	non-essential	non-essential	DNA helicase IV	protein chain elongation factor EF-Tu (duplicate of tufA)
	pyrH	b0171	JW0166	rplU	b3186	JW3153	99.6		0.753303			Y			Enzyme	Structural component	essential	essential	uridylate kinase	50S ribosomal subunit protein L21
	yacL	b0119	JW0115	rpsK	b3297	JW3259	99.4		0.750633			Y	Y		Unknown function	Structural component	non-essential	essential	conserved protein	30S ribosomal subunit protein S11
Y	mrcA	b3396	JW3359	dps	b0812	JW0797	99.6		0.759776						Enzyme	Carrier	non-essential	non-essential	fused penicillin-binding protein 1a: murein transglycosylase -!- murein transpeptidase	Fe-binding and storage protein
Y	wbbK	b2032	JW2017	dps	b0812	JW0797	99.6		0.759359						Enzyme, predicted	Carrier	non-essential	non-essential	lipopolysaccharide biosynthesis protein	Fe-binding and storage protein
	aidB	b4187	JW5867	rpsS	b3316	JW3278	99.6		0.766192			Y			Enzyme	Structural component	non-essential	essential	isovaleryl CoA dehydrogenase	30S ribosomal subunit protein S19
	dnaE	b0184	JW0179	rpsP	b2609	JW2590	99.6		0.762443			Y			Enzyme	Structural component	essential	essential	DNA polymerase III alpha subunit	30S ribosomal subunit protein S16
Y	wbbK	b2032	JW2017	rpsF	b4200	JW4158	99.6		0.754456						Enzyme, predicted	Structural component	non-essential	non-essential	lipopolysaccharide biosynthesis protein	30S ribosomal subunit protein S6
Y	flu	b2000	JW1982	dps	b0812	JW0797	99.6		0.759563						Phage/IS in common(including 15 pseudogenes)	Carrier	non-essential	non-essential	CP4-44 prophage; antigen 43 (Ag43) phase-variable biofilm formation autotransporter	Fe-binding and storage protein
Y	yjbH	b4029	JW3989	adhE	b1241	JW1228	99.6		0.77731				Y		Transporter, predicted	Enzyme	non-essential	non-essential	predicted porin	fused acetaldehyde-CoA dehydrogenase -!- iron-dependent alcohol dehydrogenase -!- pyruvate-formate lyase deactivase
	uvrC	b1913	JW1898	rpsF	b4200	JW4158	99.6		0.754518	Y		Y			Enzyme	Structural component	non-essential	non-essential	excinuclease UvrABC, endonuclease subunit	30S ribosomal subunit protein S6
Y	yadG	b0127	JW0123	rplB	b3317	JW3279	99.6		0.761379						Transporter, predicted	Structural component	non-essential	essential	predicted transporter subunit: ATP-binding component of ABC superfamily	50S ribosomal subunit protein L2
Y	yadG	b0127	JW0123	rplA	b3984	JW3947	99.6		0.759668						Transporter, predicted	Structural component	non-essential	non-essential	predicted transporter subunit: ATP-binding component of ABC superfamily	50S ribosomal subunit protein L1
	fkpB	b0028	JW0026	hupA	b4000	JW3964	99.6		0.752825			Y			Enzyme	Regulator	non-essential	non-essential	FKBP-type peptidyl-prolyl cis-trans isomerase (rotamase)	HU, DNA-binding transcriptional regulator, alpha subunit
Y	gltA	b0720	JW0710	iscS	b2530	JW2514	99.2		0.749578						Enzyme	Enzyme	non-essential	non-essential	citrate synthase	cysteine desulfurase (tRNA sulfurtransferase), PLP-dependent
	uvrD	b3813	JW3786	metN	b0199	JW0195	99		0.808757			Y			Enzyme	Transporter	non-essential	non-essential	DNA-dependent ATPase I and helicase II	DL-methionine transporter subunit -!- ATP-binding component of ABC superfamily
Y	apaH	b0049	JW0048	rpmC	b3312	JW3274	99.6		0.767019						Enzyme	Structural component	non-essential	essential	diadenosine tetraphosphatase	50S ribosomal subunit protein L29
Y	serB	b4388	JW4351	rpmA	b3185	JW3152	99.6		0.766192						Enzyme	Structural component	non-essential	essential	3-phosphoserine phosphatase	50S ribosomal subunit protein L27
Y	yjgA	b4234	JW4193	rplN	b3310	JW3272	99.6		0.757806				Y		Unknown function	Structural component	non-essential	essential	conserved protein	50S ribosomal subunit protein L14
Y	yjjU	b4377	JW4340	rplU	b3186	JW3153	99.6		0.753385				Y		Enzyme, predicted	Structural component	non-essential	essential	predicted esterase	50S ribosomal subunit protein L21
Y	mrcA	b3396	JW3359	tig	b0436	JW0426	99.6		0.760464						Enzyme	Enzyme	non-essential	non-essential	fused penicillin-binding protein 1a: murein transglycosylase -!- murein transpeptidase	peptidyl-prolyl cis/trans isomerase (trigger factor)
Y	yggE	b2922	JW2889	rplX	b3309	JW3271	99.6		0.753795				Y		Unknown function	Structural component	non-essential	essential	conserved protein	50S ribosomal subunit protein L24
Y	yffS	b2450	UniqueToMG1655	rpsP	b2609	JW2590	99.6		0.753385						Phage/IS in common(including 15 pseudogenes)	Structural component	unknown	essential	CPZ-55 prophage; predicted protein	30S ribosomal subunit protein S16
Y	dnaA	b3702	JW3679	rpsD	b3296	JW3258	95.6	19.4129	0.872267						Factor	Structural component	essential	essential	chromosomal replication initiator protein DnaA, DNA-binding transcriptional dual regulator	30S ribosomal subunit protein S4
Y	yodC	b1957	JW1940	pykA	b1854	JW1843	99.6		0.78897				Y		Unknown function	Enzyme	non-essential	non-essential	predicted protein	pyruvate kinase II
Y	yggE	b2922	JW2889	rplM	b3231	JW3200	99.6		0.752148				Y		Unknown function	Structural component	non-essential	essential	conserved protein	50S ribosomal subunit protein L13
Y	apaH	b0049	JW0048	yfiD	b2579	JW2563	99.6		0.765932						Enzyme	Enzyme	non-essential	non-essential	diadenosine tetraphosphatase	pyruvate formate lyase subunit
Y	apaH	b0049	JW0048	rpsT	b0023	JW0022	99.6		0.752858						Enzyme	Structural component	non-essential	non-essential	diadenosine tetraphosphatase	30S ribosomal subunit protein S20
Y	phnK	b4097	JW5727	rpmB	b3637	JW3612	99.6		0.750662						Enzyme	Structural component	non-essential	essential	carbon-phosphorus lyase complex subunit	50S ribosomal subunit protein L28
Y	yffS	b2450	UniqueToMG1655	rpsF	b4200	JW4158	99.6		0.754395						Phage/IS in common(including 15 pseudogenes)	Structural component	unknown	non-essential	CPZ-55 prophage; predicted protein	30S ribosomal subunit protein S6
Y	yffS	b2450	UniqueToMG1655	rpsT	b0023	JW0022	99.6		0.752759						Phage/IS in common(including 15 pseudogenes)	Structural component	unknown	non-essential	CPZ-55 prophage; predicted protein	30S ribosomal subunit protein S20
	rpe	b3386	JW3349	dnaN	b3701	JW3678	99	5.28372	0.787761			Y			Enzyme	Enzyme	non-essential	essential	D-ribulose-5-phosphate 3-epimerase	DNA polymerase III, beta subunit
Y	hybG	b2990	JW2958	gapA	b1779	JW1768	99.6		0.774778						Factor, predicted	Enzyme	non-essential	essential	hydrogenase 2 accessory protein	glyceraldehyde-3-phosphate dehydrogenase A
Y	yjgD	b4255	JW4212	secA	b0098	JW0096		18.878	0.773972						Unknown function	Transporter	non-essential	essential	conserved protein	preprotein translocase subunit, ATPase
	mreB	b3251	JW3220	ydiH	b1685	JW1675	99.6		0.780376			Y		Y	Structural component	Unknown function	essential	non-essential	cell wall structural complex MreBCD, actin-like component MreB	predicted protein
	lysU	b4129	JW4090	dnaN	b3701	JW3678		25.9427	0.920363			Y			Enzyme	Enzyme	non-essential	essential	lysine tRNA synthetase, inducible	DNA polymerase III, beta subunit
	iscU	b2529	JW2513	proA	b0243	JW0233	99.6		0.78897			Y			Factor	Enzyme	non-essential	non-essential	scaffold protein	gamma-glutamylphosphate reductase
	helD	b0962	JW0945	rplU	b3186	JW3153	99.6		0.753344			Y			Enzyme	Structural component	non-essential	essential	DNA helicase IV	50S ribosomal subunit protein L21
	slyD	b3349	JW3311	yfiD	b2579	JW2563	99	3.26324	0.789002			Y			Enzyme	Enzyme	non-essential	non-essential	FKBP-type peptidyl prolyl cis-trans isomerase (rotamase)	pyruvate formate lyase subunit
Y	yjgF	b4243	JW5755	rpsM	b3298	JW3260	99.6		0.755549						Enzyme, predicted	Structural component	non-essential	essential	ketoacid-binding protein	30S ribosomal subunit protein S13
Y	yffL	b2443	UniqueToMG1655	rpsT	b0023	JW0022	99.6		0.752927						Phage/IS in common(including 15 pseudogenes)	Structural component	unknown	non-essential	CPZ-55 prophage; predicted protein	30S ribosomal subunit protein S20
Y	yffL	b2443	UniqueToMG1655	groS	b4142	JW4102	99.6		0.754518						Phage/IS in common(including 15 pseudogenes)	Factor	unknown	essential	CPZ-55 prophage; predicted protein	Cpn10 chaperonin GroES, small subunit of GroESL
Y	yffL	b2443	UniqueToMG1655	rplM	b3231	JW3200	99.6		0.752197						Phage/IS in common(including 15 pseudogenes)	Structural component	unknown	essential	CPZ-55 prophage; predicted protein	50S ribosomal subunit protein L13
Y	yffL	b2443	UniqueToMG1655	rpmB	b3637	JW3612	99.6		0.75068						Phage/IS in common(including 15 pseudogenes)	Structural component	unknown	essential	CPZ-55 prophage; predicted protein	50S ribosomal subunit protein L28
Y	flu	b2000	JW1982	eno	b2779	JW2750	99.6		0.75861						Phage/IS in common(including 15 pseudogenes)	Enzyme	non-essential	essential	CP4-44 prophage; antigen 43 (Ag43) phase-variable biofilm formation autotransporter	enolase
Y	pykF	b1676	JW1666	rplQ	b3294	JW3256	99.6		0.783645						Enzyme	Structural component	non-essential	essential	pyruvate kinase I	50S ribosomal subunit protein L17
Y	pykF	b1676	JW1666	rplX	b3309	JW3271	99.6		0.77285						Enzyme	Structural component	non-essential	essential	pyruvate kinase I	50S ribosomal subunit protein L24
Y	mrcA	b3396	JW3359	pflB	b0903	JW0886	99.6	23.5053	0.973342						Enzyme	Enzyme	non-essential	non-essential	fused penicillin-binding protein 1a: murein transglycosylase -!- murein transpeptidase	pyruvate formate lyase I
Y	phnK	b4097	JW5727	ugpB	b3453	JW3418	99.4		0.762345						Enzyme	Transporter	non-essential	non-essential	carbon-phosphorus lyase complex subunit	glycerol-3-phosphate transporter subunit -!- periplasmic-binding component of ABC superfamily
Y	yffS	b2450	UniqueToMG1655	rplU	b3186	JW3153	99.6		0.758034						Phage/IS in common(including 15 pseudogenes)	Structural component	unknown	essential	CPZ-55 prophage; predicted protein	50S ribosomal subunit protein L21
Y	csrA	b2696	JW2666	eno	b2779	JW2750	99.6		0.784704						Regulator	Enzyme	essential	essential	pleiotropic regulatory protein for carbon source metabolism	enolase
Y	yoaB	b1809	JW5295	rpsF	b4200	JW4158	99.6		0.754582				Y		Partial information	Structural component	non-essential	non-essential	conserved protein	30S ribosomal subunit protein S6
Y	yoaB	b1809	JW5295	rpsN	b3307	JW3269	99.6		0.752297				Y		Partial information	Structural component	non-essential	essential	conserved protein	30S ribosomal subunit protein S14
Y	parE	b3030	JW2998	rpsM	b3298	JW3260		19.7718	0.802085						Enzyme	Structural component	essential	essential	DNA topoisomerase IV, subunit B	30S ribosomal subunit protein S13
	rnhA	b0214	JW0204	rpsC	b3314	JW3276		22.0984	0.853573			Y			Enzyme	Structural component	non-essential	essential	ribonuclease HI, degrades RNA of DNA-RNA hybrids	30S ribosomal subunit protein S3
	ribE	b0415	JW0405	rfaD	b3619	JW3594	99	17.0532	0.921185			Y			Enzyme	Enzyme	essential	non-essential	riboflavin synthase beta chain	ADP-L-glycero-D-mannoheptose-6-epimerase, NAD(P)-binding
Y	flu	b2000	JW1982	hns	b1237	JW1225	99.6		0.759161						Phage/IS in common(including 15 pseudogenes)	Regulator	non-essential	non-essential	CP4-44 prophage; antigen 43 (Ag43) phase-variable biofilm formation autotransporter	global DNA-binding transcriptional dual regulator H-NS
Y	yffL	b2443	UniqueToMG1655	rpsM	b3298	JW3260	99.6		0.75591						Phage/IS in common(including 15 pseudogenes)	Structural component	unknown	essential	CPZ-55 prophage; predicted protein	30S ribosomal subunit protein S13
Y	yffL	b2443	UniqueToMG1655	rplT	b1716	JW1706	99.6		0.758112						Phage/IS in common(including 15 pseudogenes)	Structural component	unknown	essential	CPZ-55 prophage; predicted protein	50S ribosomal subunit protein L20
Y	groS	b4142	JW4102	clpA	b0882	JW0866		27.0547	0.933022						Factor	Enzyme	essential	non-essential	Cpn10 chaperonin GroES, small subunit of GroESL	ATPase and specificity subunit of ClpA-ClpP ATP-dependent serine protease, chaperone activity
Y	kdgR	b1827	JW1816	slyD	b3349	JW3311	99.6		0.758971						Regulator, predicted	Enzyme	non-essential	non-essential	predicted DNA-binding transcriptional regulator	FKBP-type peptidyl prolyl cis-trans isomerase (rotamase)
	lysU	b4129	JW4090	eno	b2779	JW2750	99	17.0532	0.931881			Y			Enzyme	Enzyme	non-essential	essential	lysine tRNA synthetase, inducible	enolase
Y	hemB	b0369	JW0361	rpsN	b3307	JW3269	99.6		0.752246						Enzyme	Structural component	essential	essential	porphobilinogen synthase	30S ribosomal subunit protein S14
	yacL	b0119	JW0115	rplO	b3301	JW3263	99.6	17.0532	0.933933			Y	Y		Unknown function	Structural component	non-essential	essential	conserved protein	50S ribosomal subunit protein L15
Y	yoaB	b1809	JW5295	rplJ	b3985	JW3948	99.6		0.759359				Y		Partial information	Structural component	non-essential	essential	conserved protein	50S ribosomal subunit protein L10
Y	pykF	b1676	JW1666	rplP	b3313	JW3275	99.6		0.785485						Enzyme	Structural component	non-essential	essential	pyruvate kinase I	50S ribosomal subunit protein L16
	ybjX	b0877	JW0861	rfaD	b3619	JW3594		38.5021	0.990098	Y		Y	Y		Unknown function	Enzyme	non-essential	non-essential	conserved protein	ADP-L-glycero-D-mannoheptose-6-epimerase, NAD(P)-binding
Y	wbbK	b2032	JW2017	rpsN	b3307	JW3269	99.6		0.752246						Enzyme, predicted	Structural component	non-essential	essential	lipopolysaccharide biosynthesis protein	30S ribosomal subunit protein S14
	cca	b3056	JW3028	pflB	b0903	JW0886		21.2674	0.837942			Y			Enzyme	Enzyme	essential	non-essential	fused tRNA nucleotidyl transferase -!- 2'3'-cyclic phosphodiesterase and 2'nucleotidase and phosphatase	pyruvate formate lyase I
	thrS	b1719	JW1709	rplA	b3984	JW3947	99	10.739	0.844875			Y			Enzyme	Structural component	essential	non-essential	threonyl-tRNA synthetase	50S ribosomal subunit protein L1
Y	ybaY	b0453	JW0443	hdeB	b3509	JW5669	99.3		0.759983				Y		Membrane, predicted	Factor, predicted	non-essential	non-essential	predicted outer membrane lipoprotein	acid-resistance protein
Y	lolB	b1209	JW1200	rpsC	b3314	JW3276	99	5.28726	0.782009						Factor	Structural component	essential	essential	chaperone for lipoproteins	30S ribosomal subunit protein S3
Y	yadG	b0127	JW0123	rpsK	b3297	JW3259	99.6		0.786418						Transporter, predicted	Structural component	non-essential	essential	predicted transporter subunit: ATP-binding component of ABC superfamily	30S ribosomal subunit protein S11
Y	sucC	b0728	JW0717	rpsA	b0911	JW0894	99.6		0.755464						Enzyme	Structural component	non-essential	essential	succinyl-CoA synthetase, beta subunit	30S ribosomal subunit protein S1
Y	yadG	b0127	JW0123	ibpA	b3687	JW3664	99.4		0.766922						Transporter, predicted	Factor	non-essential	non-essential	predicted transporter subunit: ATP-binding component of ABC superfamily	heat shock chaperone
Y	yffS	b2450	UniqueToMG1655	rpsJ	b3321	JW3283	99.6		0.75591						Phage/IS in common(including 15 pseudogenes)	Structural component	unknown	essential	CPZ-55 prophage; predicted protein	30S ribosomal subunit protein S10
Y	yjbH	b4029	JW3989	yjgF	b4243	JW5755		17.2525	0.77575				Y		Transporter, predicted	Enzyme, predicted	non-essential	non-essential	predicted porin	ketoacid-binding protein
Y	gmhB	b0200	JW0196	rpsM	b3298	JW3260	99.6		0.755817						Enzyme	Structural component	non-essential	essential	D,D-heptose 1,7-bisphosphate phosphatase	30S ribosomal subunit protein S13
	pyrH	b0171	JW0166	rpsC	b3314	JW3276	99	13.593	0.877278			Y			Enzyme	Structural component	essential	essential	uridylate kinase	30S ribosomal subunit protein S3
	ygiF	b3054	JW3026	ompA	b0957	JW0940	99.6	39.0313	0.997941			Y	Y		Enzyme, predicted	Membrane	non-essential	non-essential	predicted adenylate cyclase	outer membrane protein A (3a;II*;G;d)
Y	nuoG	b2283	JW2278	hlpA	b0178	JW0173	99.6		0.766735						Carrier	Factor	non-essential	non-essential	NADH:ubiquinone oxidoreductase, chain G	periplasmic chaperone
	ybjX	b0877	JW0861	rplU	b3186	JW3153	99.6		0.753385			Y	Y		Unknown function	Structural component	non-essential	essential	conserved protein	50S ribosomal subunit protein L21
Y	yfgB	b2517	JW2501	rfaD	b3619	JW3594		25.9323	0.920731				Y		Enzyme, predicted	Enzyme	non-essential	non-essential	predicted enzyme	ADP-L-glycero-D-mannoheptose-6-epimerase, NAD(P)-binding
Y	ygaM	b2672	JW2647	hlpA	b0178	JW0173	99.6		0.784167				Y		Unknown function	Factor	non-essential	non-essential	predicted protein	periplasmic chaperone
Y	hemB	b0369	JW0361	yfiD	b2579	JW2563	99.6		0.756993						Enzyme	Enzyme	essential	non-essential	porphobilinogen synthase	pyruvate formate lyase subunit
Y	hemB	b0369	JW0361	groS	b4142	JW4102	99.6		0.760109						Enzyme	Factor	essential	essential	porphobilinogen synthase	Cpn10 chaperonin GroES, small subunit of GroESL
	rpoB	b3987	JW3950	rpsN	b3307	JW3269	99.6		0.767513			Y			Enzyme	Structural component	essential	essential	RNA polymerase, beta subunit	30S ribosomal subunit protein S14
	yacL	b0119	JW0115	rpsA	b0911	JW0894	99.6		0.754851			Y	Y		Unknown function	Structural component	non-essential	essential	conserved protein	30S ribosomal subunit protein S1
Y	sucC	b0728	JW0717	dps	b0812	JW0797	99.6		0.770432						Enzyme	Carrier	non-essential	non-essential	succinyl-CoA synthetase, beta subunit	Fe-binding and storage protein
Y	yliG	b0835	JW0819	gnd	b2029	JW2011	99.6		0.784167				Y		Enzyme, predicted	Enzyme	non-essential	non-essential	predicted SAM-dependent methyltransferase	gluconate-6-phosphate dehydrogenase, decarboxylating
	rpoB	b3987	JW3950	rpmG	b3636	JW3611	99.6		0.769653			Y			Enzyme	Structural component	essential	non-essential	RNA polymerase, beta subunit	50S ribosomal subunit protein L33
Y	cyoC	b0430	JW0420	groS	b4142	JW4102	99.6		0.754395						Carrier	Factor	non-essential	essential	cytochrome o ubiquinol oxidase subunit III	Cpn10 chaperonin GroES, small subunit of GroESL
Y	cyoC	b0430	JW0420	hupA	b4000	JW3964	99.6		0.752759						Carrier	Regulator	non-essential	non-essential	cytochrome o ubiquinol oxidase subunit III	HU, DNA-binding transcriptional regulator, alpha subunit
Y	cyoC	b0430	JW0420	rplI	b4203	JW4161	99.6		0.754782						Carrier	Structural component	non-essential	non-essential	cytochrome o ubiquinol oxidase subunit III	50S ribosomal subunit protein L9
	cspA	b3556	JW3525	atpG	b3733	JW3711	99		0.771246			Y			Factor	Enzyme	non-essential	non-essential	major cold shock protein	F1 sector of membrane-bound ATP synthase, gamma subunit
Y	yegH	b2063	JW5336	rpmB	b3637	JW3612	99.6		0.75068				Y		Membrane, predicted	Structural component	non-essential	essential	fused predicted membrane protein -!- predicted membrane protein	50S ribosomal subunit protein L28
Y	yegH	b2063	JW5336	rplS	b2606	JW2587	99.6		0.752459				Y		Membrane, predicted	Structural component	non-essential	essential	fused predicted membrane protein -!- predicted membrane protein	50S ribosomal subunit protein L19
Y	yegH	b2063	JW5336	rpsP	b2609	JW2590	99.6		0.753605				Y		Membrane, predicted	Structural component	non-essential	essential	fused predicted membrane protein -!- predicted membrane protein	30S ribosomal subunit protein S16
Y	yegH	b2063	JW5336	rpsT	b0023	JW0022	99.6		0.752927				Y		Membrane, predicted	Structural component	non-essential	non-essential	fused predicted membrane protein -!- predicted membrane protein	30S ribosomal subunit protein S20
Y	rfaE	b3052	JW3024	rplU	b3186	JW3153	99.6		0.753385						Enzyme	Structural component	non-essential	essential	fused heptose 7-phosphate kinase -!- heptose 1-phosphate adenyltransferase	50S ribosomal subunit protein L21
Y	apaH	b0049	JW0048	groS	b4142	JW4102	99.6		0.754395						Enzyme	Factor	non-essential	essential	diadenosine tetraphosphatase	Cpn10 chaperonin GroES, small subunit of GroESL
Y	yggE	b2922	JW2889	rplU	b3186	JW3153	99.6		0.753344				Y		Unknown function	Structural component	non-essential	essential	conserved protein	50S ribosomal subunit protein L21
Y	mrcA	b3396	JW3359	hdeB	b3509	JW5669	99.4		0.770877						Enzyme	Factor, predicted	non-essential	non-essential	fused penicillin-binding protein 1a: murein transglycosylase -!- murein transpeptidase	acid-resistance protein
	secA	b0098	JW0096	acpP	b1094	JW1080	99.6	18.8376	0.944057	Y		Y			Transporter	Carrier	essential	essential	preprotein translocase subunit, ATPase	acyl carrier protein (ACP)
Y	dksA	b0145	JW0141	ydiH	b1685	JW1675	99.6		0.786418					Y	Regulator	Unknown function	non-essential	non-essential	DNA-binding transcriptional regulator of rRNA transcription, DnaK suppressor protein	predicted protein
Y	lolB	b1209	JW1200	srmB	b2576	JW2560		28.1635	0.944313						Factor	Enzyme	essential	non-essential	chaperone for lipoproteins	ATP-dependent RNA helicase
	acpP	b1094	JW1080	rpsF	b4200	JW4158	99.6		0.762335			Y			Carrier	Structural component	essential	non-essential	acyl carrier protein (ACP)	30S ribosomal subunit protein S6
	yacL	b0119	JW0115	nuoG	b2283	JW2278	99.6		0.778766			Y	Y		Unknown function	Carrier	non-essential	non-essential	conserved protein	NADH:ubiquinone oxidoreductase, chain G
Y	ycjF	b1322	JW1315	nuoG	b2283	JW2278	99.6		0.784167				Y		Membrane, predicted	Carrier	non-essential	non-essential	conserved inner membrane protein	NADH:ubiquinone oxidoreductase, chain G
Y	torZ	b1872	JW1861	rpmC	b3312	JW3274	99.6		0.757119						Enzyme	Structural component	non-essential	essential	trimethylamine N-oxide reductase system III, catalytic subunit	50S ribosomal subunit protein L29
	ibpA	b3687	JW3664	pnp	b3164	JW5851	99	17.0532	0.92299			Y			Factor	Enzyme	non-essential	non-essential	heat shock chaperone	polynucleotide phosphorylase/polyadenylase
	fkpB	b0028	JW0026	rpsM	b3298	JW3260	99.6		0.75591			Y			Enzyme	Structural component	non-essential	essential	FKBP-type peptidyl-prolyl cis-trans isomerase (rotamase)	30S ribosomal subunit protein S13
	intA	b2622	JW2602	yihI	b3866	JW3837	99.6		0.786418			Y		Y	Phage/IS in common(including 15 pseudogenes)	Unknown function	non-essential	non-essential	CP4-57 prophage; integrase	conserved protein
Y	proC	b0386	JW0377	dnaN	b3701	JW3678	99.6	36.3832	0.996542						Enzyme	Enzyme	non-essential	essential	pyrroline-5-carboxylate reductase, NAD(P)-binding	DNA polymerase III, beta subunit
Y	hemB	b0369	JW0361	ahpC	b0605	JW0598	99.6		0.773671						Enzyme	Enzyme	essential	non-essential	porphobilinogen synthase	alkyl hydroperoxide reductase, C22 subunit
Y	gmhB	b0200	JW0196	rplM	b3231	JW3200	99.6		0.752172						Enzyme	Structural component	non-essential	essential	D,D-heptose 1,7-bisphosphate phosphatase	50S ribosomal subunit protein L13
	ftsE	b3463	JW3428	ibpA	b3687	JW3664	99		0.745153			Y			Transporter, predicted	Factor	essential	non-essential	predicted transporter subunit: ATP-binding component of ABC superfamily	heat shock chaperone
	topB	b1763	JW1752	rpsC	b3314	JW3276	97.9	9.12301	0.773234			Y			Enzyme	Structural component	non-essential	essential	DNA topoisomerase III	30S ribosomal subunit protein S3
	ygjD	b3064	JW3036	hybG	b2990	JW2958	99		0.745153			Y	Y		Enzyme, predicted	Factor, predicted	essential	non-essential	predicted peptidase	hydrogenase 2 accessory protein
Y	helD	b0962	JW0945	groS	b4142	JW4102	99.6		0.754395						Enzyme	Factor	non-essential	essential	DNA helicase IV	Cpn10 chaperonin GroES, small subunit of GroESL
Y	yeeX	b2007	JW1989	tig	b0436	JW0426	99.6		0.767927				Y		Unknown function	Enzyme	non-essential	non-essential	conserved protein	peptidyl-prolyl cis/trans isomerase (trigger factor)
Y	cyoC	b0430	JW0420	yfiD	b2579	JW2563	99.6		0.757248						Carrier	Enzyme	non-essential	non-essential	cytochrome o ubiquinol oxidase subunit III	pyruvate formate lyase subunit
Y	cyoC	b0430	JW0420	acpP	b1094	JW1080	99.6		0.764306						Carrier	Carrier	non-essential	essential	cytochrome o ubiquinol oxidase subunit III	acyl carrier protein (ACP)
Y	apaH	b0049	JW0048	rplA	b3984	JW3947	99.6		0.754218						Enzyme	Structural component	non-essential	non-essential	diadenosine tetraphosphatase	50S ribosomal subunit protein L1
Y	ygaM	b2672	JW2647	rpsR	b4202	JW4160	99.6		0.784887				Y		Unknown function	Structural component	non-essential	essential	predicted protein	30S ribosomal subunit protein S18
	uvrC	b1913	JW1898	rpsM	b3298	JW3260	99	17.0532	0.917499			Y			Enzyme	Structural component	non-essential	essential	excinuclease UvrABC, endonuclease subunit	30S ribosomal subunit protein S13
Y	yegH	b2063	JW5336	hns	b1237	JW1225	99.6		0.759776				Y		Membrane, predicted	Regulator	non-essential	non-essential	fused predicted membrane protein -!- predicted membrane protein	global DNA-binding transcriptional dual regulator H-NS
Y	rfaE	b3052	JW3024	secA	b0098	JW0096	99.6		0.757248						Enzyme	Transporter	non-essential	essential	fused heptose 7-phosphate kinase -!- heptose 1-phosphate adenyltransferase	preprotein translocase subunit, ATPase
	hslU	b3931	JW3902	rpsJ	b3321	JW3283	99.6		0.752148			Y			Factor	Structural component	non-essential	essential	molecular chaperone and ATPase component of HslUV protease	30S ribosomal subunit protein S10
	kdsA	b1215	JW1206	rplS	b2606	JW2587	99	15.0273	0.893938	Y		Y			Enzyme	Structural component	essential	essential	3-deoxy-D-manno-octulosonate 8-phosphate synthase	50S ribosomal subunit protein L19
Y	gmhB	b0200	JW0196	rpsC	b3314	JW3276	99.6		0.755221						Enzyme	Structural component	non-essential	essential	D,D-heptose 1,7-bisphosphate phosphatase	30S ribosomal subunit protein S3
	rcsB	b2217	JW2205	rpmB	b3637	JW3612	99.6		0.755093			Y			Regulator	Structural component	non-essential	essential	DNA-binding response regulator in two-component regulatory system with RcsC and YojN	50S ribosomal subunit protein L28
Y	pykF	b1676	JW1666	ybgI	b0710	JW0700	99.6		0.766735						Enzyme	Partial information	non-essential	non-essential	pyruvate kinase I	conserved metal-binding protein
Y	tsf	b0170	JW0165	hsdM	b4349	JW4312	99		0.745153						Factor	Enzyme	essential	non-essential	protein chain elongation factor EF-Ts	DNA methylase M
Y	ftsX	b3462	JW3427	rplK	b3983	JW3946	99.6		0.75591						Transporter, predicted	Structural component	essential	non-essential	predicted transporter subunit: membrane component of ABC superfamily	50S ribosomal subunit protein L11
Y	yjdJ	b4127	JW4088	gnd	b2029	JW2011	99.6		0.803812				Y		Enzyme, predicted	Enzyme	non-essential	non-essential	predicted acyltransferase with acyl-CoA N-acyltransferase domain	gluconate-6-phosphate dehydrogenase, decarboxylating
Y	mrcA	b3396	JW3359	gnd	b2029	JW2011	99.6		0.795252						Enzyme	Enzyme	non-essential	non-essential	fused penicillin-binding protein 1a: murein transglycosylase -!- murein transpeptidase	gluconate-6-phosphate dehydrogenase, decarboxylating
Y	yhdP	b3245	JW5542	rplJ	b3985	JW3948	99.6		0.758112						Transporter, predicted	Structural component	unknown	essential	Conserved membrane protein	50S ribosomal subunit protein L10
Y	torZ	b1872	JW1861	rpmB	b3637	JW3612	99.6		0.750618						Enzyme	Structural component	non-essential	essential	trimethylamine N-oxide reductase system III, catalytic subunit	50S ribosomal subunit protein L28
	gmhB	b0200	JW0196	rplB	b3317	JW3279	99.6		0.755221		Y				Enzyme	Structural component	non-essential	essential	D,D-heptose 1,7-bisphosphate phosphatase	50S ribosomal subunit protein L2
Y	gmhB	b0200	JW0196	rpsD	b3296	JW3258	99.6		0.757248						Enzyme	Structural component	non-essential	essential	D,D-heptose 1,7-bisphosphate phosphatase	30S ribosomal subunit protein S4
	ssb	b4059	JW4020	rpsD	b3296	JW3258		33.5483	0.977026			Y			Cell process	Structural component	essential	essential	Single-stranded DNA-binding protein	30S ribosomal subunit protein S4
	ibpA	b3687	JW3664	eno	b2779	JW2750	99		0.750646			Y			Factor	Enzyme	non-essential	essential	heat shock chaperone	enolase
Y	mak	b0394	JW0385	hdeB	b3509	JW5669	99.6		0.78897						Enzyme	Factor, predicted	non-essential	non-essential	manno(fructo)kinase	acid-resistance protein
Y	lhr	b1653	JW1645	glpK	b3926	JW3897		19.6511	0.795293						Enzyme, predicted	Enzyme	non-essential	non-essential	predicted ATP-dependent helicase	glycerol kinase
Y	argT	b2310	JW2307	edd	b1851	JW1840	99.6		0.791887						Transporter	Enzyme	non-essential	non-essential	lysine/arginine/ornithine transporter subunit -!- periplasmic-binding component of ABC superfamily	6-phosphogluconate dehydratase
Y	nlpD	b2742	JW2712	rplK	b3983	JW3946	99.6		0.756309						Membrane, predicted	Structural component	non-essential	non-essential	predicted outer membrane lipoprotein	50S ribosomal subunit protein L11
Y	yciS	b1279	JW1271	rplX	b3309	JW3271	99.6		0.753698				Y		Membrane, predicted	Structural component	non-essential	essential	conserved inner membrane protein	50S ribosomal subunit protein L24
Y	proC	b0386	JW0377	rpsJ	b3321	JW3283	99.6		0.756055						Enzyme	Structural component	non-essential	essential	pyrroline-5-carboxylate reductase, NAD(P)-binding	30S ribosomal subunit protein S10
Y	yeeX	b2007	JW1989	rfaD	b3619	JW3594	99.6	38.7055	0.997685				Y		Unknown function	Enzyme	non-essential	non-essential	conserved protein	ADP-L-glycero-D-mannoheptose-6-epimerase, NAD(P)-binding
Y	dps	b0812	JW0797	dnaN	b3701	JW3678		38.3913	0.989766						Carrier	Enzyme	non-essential	essential	Fe-binding and storage protein	DNA polymerase III, beta subunit
Y	ugpA	b3452	JW3417	rpsP	b2609	JW2590	99.5		0.746354						Transporter	Structural component	non-essential	essential	glycerol-3-phosphate transporter subunit -!- membrane component of ABC superfamily	30S ribosomal subunit protein S16
Y	gloA	b1651	JW1643	pta	b2297	JW2294	98.9		0.752538						Enzyme	Enzyme	non-essential	non-essential	glyoxalase I, Ni-dependent	phosphate acetyltransferase
	topB	b1763	JW1752	rplS	b2606	JW2587	99.6		0.755863			Y			Enzyme	Structural component	non-essential	essential	DNA topoisomerase III	50S ribosomal subunit protein L19
Y	wbbK	b2032	JW2017	talA	b2464	JW2448	99.6		0.824573						Enzyme, predicted	Enzyme	non-essential	non-essential	lipopolysaccharide biosynthesis protein	transaldolase A
Y	yccW	b0967	JW5898	rpsJ	b3321	JW3283	99.6		0.755817				Y		Enzyme, predicted	Structural component	non-essential	essential	predicted methyltransferase	30S ribosomal subunit protein S10
	ssb	b4059	JW4020	rplX	b3309	JW3271	99.6		0.753223			Y			Cell process	Structural component	essential	essential	Single-stranded DNA-binding protein	50S ribosomal subunit protein L24
	lpxD	b0179	JW0174	ccmB	b2200	JW2188	99		0.753182			Y			Enzyme	Transporter	essential	non-essential	UDP-3-O-(3-hydroxymyristoyl)-glucosamine N-acyltransferase	heme exporter subunit -!- membrane component of ABC superfamily
	kdsA	b1215	JW1206	gyrA	b2231	JW2225		20.7086	0.824686			Y			Enzyme	Enzyme	essential	essential	3-deoxy-D-manno-octulosonate 8-phosphate synthase	DNA gyrase (type II topoisomerase), subunit A
Y	exbB	b3006	JW2974	fusA	b3340	JW3302		25.2607	0.911209						Membrane	Factor	non-essential	essential	membrane spanning protein in TonB-ExbB-ExbD complex	protein chain elongation factor EF-G, GTP-binding
Y	wbbK	b2032	JW2017	yfiD	b2579	JW2563	99.6		0.756993						Enzyme, predicted	Enzyme	non-essential	non-essential	lipopolysaccharide biosynthesis protein	pyruvate formate lyase subunit
	fkpB	b0028	JW0026	rplI	b4203	JW4161	99.6		0.754922			Y			Enzyme	Structural component	non-essential	non-essential	FKBP-type peptidyl-prolyl cis-trans isomerase (rotamase)	50S ribosomal subunit protein L9
Y	cyoC	b0430	JW0420	fimA	b4314	JW4277	99.6		0.77731						Carrier	Structural component	non-essential	non-essential	cytochrome o ubiquinol oxidase subunit III	major type 1 subunit fimbrin (pilin)
	uvrC	b1913	JW1898	rplA	b3984	JW3947	99.6	8.11664	0.839779			Y			Enzyme	Structural component	non-essential	non-essential	excinuclease UvrABC, endonuclease subunit	50S ribosomal subunit protein L1
	infC	b1718	JW5829	hupB	b0440	JW0430	99.6		0.782939			Y			Factor	Regulator	essential	non-essential	protein chain initiation factor IF-3	HU, DNA-binding transcriptional regulator, beta subunit
Y	rimI	b4373	JW4335	glpK	b3926	JW3897		19.8413	0.81088						Enzyme	Enzyme	non-essential	non-essential	acetylase for 30S ribosomal subunit protein S18	glycerol kinase
	clpA	b0882	JW0866	rpmG	b3636	JW3611	99.6		0.76836			Y			Enzyme	Structural component	non-essential	non-essential	ATPase and specificity subunit of ClpA-ClpP ATP-dependent serine protease, chaperone activity	50S ribosomal subunit protein L33
Y	yggE	b2922	JW2889	rpsK	b3297	JW3259	99.6	9.59498	0.866595				Y		Unknown function	Structural component	non-essential	essential	conserved protein	30S ribosomal subunit protein S11
Y	yadG	b0127	JW0123	argT	b2310	JW2307	99.6		0.795252						Transporter, predicted	Transporter	non-essential	non-essential	predicted transporter subunit: ATP-binding component of ABC superfamily	lysine/arginine/ornithine transporter subunit -!- periplasmic-binding component of ABC superfamily
Y	wbbK	b2032	JW2017	uspG	b0607	JW0600	99.6		0.771713						Enzyme, predicted	Factor	non-essential	non-essential	lipopolysaccharide biosynthesis protein	universal stress protein UP12
Y	pcnB	b0143	JW5808	gltA	b0720	JW0710	99.6		0.791887						Enzyme	Enzyme	non-essential	non-essential	poly(A) polymerase I	citrate synthase
Y	rnpA	b3704	JW3681	rpmB	b3637	JW3612	99.6		0.752909						Enzyme	Structural component	essential	essential	protein C5 component of RNase P	50S ribosomal subunit protein L28
Y	yadG	b0127	JW0123	rplX	b3309	JW3271	99.6		0.758878						Transporter, predicted	Structural component	non-essential	essential	predicted transporter subunit: ATP-binding component of ABC superfamily	50S ribosomal subunit protein L24
Y	exbB	b3006	JW2974	rfaD	b3619	JW3594	99.5	39.6771	0.998017						Membrane	Enzyme	non-essential	non-essential	membrane spanning protein in TonB-ExbB-ExbD complex	ADP-L-glycero-D-mannoheptose-6-epimerase, NAD(P)-binding
	rnpA	b3704	JW3681	rho	b3783	JW3756		36.6606	0.986191			Y			Enzyme	Factor	essential	non-essential	protein C5 component of RNase P	transcription termination factor
Y	yccW	b0967	JW5898	rpsS	b3316	JW3278	99.6		0.775986				Y		Enzyme, predicted	Structural component	non-essential	essential	predicted methyltransferase	30S ribosomal subunit protein S19
Y	pykF	b1676	JW1666	rplI	b4203	JW4161	99.6		0.76568						Enzyme	Structural component	non-essential	non-essential	pyruvate kinase I	50S ribosomal subunit protein L9
	fkpB	b0028	JW0026	rpsA	b0911	JW0894	99.6		0.755725			Y			Enzyme	Structural component	non-essential	essential	FKBP-type peptidyl-prolyl cis-trans isomerase (rotamase)	30S ribosomal subunit protein S1
Y	nlpD	b2742	JW2712	ompA	b0957	JW0940	99.6		0.780376						Membrane, predicted	Membrane	non-essential	non-essential	predicted outer membrane lipoprotein	outer membrane protein A (3a;II*;G;d)
Y	yggE	b2922	JW2889	rpsM	b3298	JW3260	99.6		0.755725				Y		Unknown function	Structural component	non-essential	essential	conserved protein	30S ribosomal subunit protein S13
Y	ybaY	b0453	JW0443	ompC	b2215	JW2203	99.6		0.799177				Y		Membrane, predicted	Transporter	non-essential	non-essential	predicted outer membrane lipoprotein	outer membrane porin protein C
Y	exbB	b3006	JW2974	hns	b1237	JW1225	99.6		0.758971						Membrane	Regulator	non-essential	non-essential	membrane spanning protein in TonB-ExbB-ExbD complex	global DNA-binding transcriptional dual regulator H-NS
Y	queA	b0405	JW0395	rpsS	b3316	JW3278	99.6		0.758787						Enzyme	Structural component	non-essential	essential	S-adenosylmethionine:tRNA ribosyltransferase-isomerase	30S ribosomal subunit protein S19
Y	nlpD	b2742	JW2712	rpmG	b3636	JW3611	99.6		0.75591						Membrane, predicted	Structural component	non-essential	non-essential	predicted outer membrane lipoprotein	50S ribosomal subunit protein L33
Y	nlpD	b2742	JW2712	rpmC	b3312	JW3274	99.6		0.75766						Membrane, predicted	Structural component	non-essential	essential	predicted outer membrane lipoprotein	50S ribosomal subunit protein L29
	nfi	b3998	JW5547	rpsN	b3307	JW3269	99.6		0.759563			Y			Enzyme	Structural component	non-essential	essential	endonuclease V	30S ribosomal subunit protein S14
Y	ydfG	b1539	JW1532	rpsN	b3307	JW3269	99.6		0.75591						Enzyme	Structural component	non-essential	essential	L-allo-threonine dehydrogenase, NAD(P)-binding	30S ribosomal subunit protein S14
Y	yliG	b0835	JW0819	purL	b2557	JW2541	99.2		0.762246				Y		Enzyme, predicted	Enzyme	non-essential	non-essential	predicted SAM-dependent methyltransferase	phosphoribosylformyl-glycineamide synthetase
Y	fdhE	b3891	JW3862	groS	b4142	JW4102	99.6	2.15564	0.79377						Factor, predicted	Factor	non-essential	essential	formate dehydrogenase formation protein	Cpn10 chaperonin GroES, small subunit of GroESL
Y	ygaM	b2672	JW2647	miaB	b0661	JW0658	99.6		0.78897				Y		Unknown function	Enzyme	non-essential	non-essential	predicted protein	isopentenyl-adenosine A37 tRNA methylthiolase
Y	sucC	b0728	JW0717	infB	b3168	JW3137	99.6		0.774778						Enzyme	Factor	non-essential	essential	succinyl-CoA synthetase, beta subunit	fused protein chain initiation factor 2, IF2: membrane protein -!- conserved protein
Y	yggE	b2922	JW2889	rpsC	b3314	JW3276	99.6		0.755144				Y		Unknown function	Structural component	non-essential	essential	conserved protein	30S ribosomal subunit protein S3
Y	yjjU	b4377	JW4340	rpsK	b3297	JW3259	99.6		0.770843				Y		Enzyme, predicted	Structural component	non-essential	essential	predicted esterase	30S ribosomal subunit protein S11
	infC	b1718	JW5829	rplK	b3983	JW3946	90	17.0532	0.766358			Y			Factor	Structural component	essential	non-essential	protein chain initiation factor IF-3	50S ribosomal subunit protein L11
	yieN	b3746	JW3725	grpE	b2614	JW2594	99		0.757303			Y			Regulator, predicted	Factor	non-essential	essential	fused predicted transcriptional regulator: sigma54 activator protein -!- conserved protein	heat shock protein
	kdsA	b1215	JW1206	rpsC	b3314	JW3276	99	19.3881	0.938648	Y		Y			Enzyme	Structural component	essential	essential	3-deoxy-D-manno-octulosonate 8-phosphate synthase	30S ribosomal subunit protein S3
Y	yadG	b0127	JW0123	rpsJ	b3321	JW3283	99.6		0.75591						Transporter, predicted	Structural component	non-essential	essential	predicted transporter subunit: ATP-binding component of ABC superfamily	30S ribosomal subunit protein S10
	helD	b0962	JW0945	rpsA	b0911	JW0894	99.6		0.76261			Y			Enzyme	Structural component	non-essential	essential	DNA helicase IV	30S ribosomal subunit protein S1
Y	yeeX	b2007	JW1989	rplN	b3310	JW3272	99.6		0.773322				Y		Unknown function	Structural component	non-essential	essential	conserved protein	50S ribosomal subunit protein L14
	rnpA	b3704	JW3681	rplN	b3310	JW3272	99.6		0.757957			Y			Enzyme	Structural component	essential	essential	protein C5 component of RNase P	50S ribosomal subunit protein L14
Y	yqjI	b3071	JW3042	slyD	b3349	JW3311	99.6		0.759996				Y		Regulator, predicted	Enzyme	non-essential	non-essential	predicted transcriptional regulator	FKBP-type peptidyl prolyl cis-trans isomerase (rotamase)
	hns	b1237	JW1225	tig	b0436	JW0426	97.9	36.434	0.995172			Y			Regulator	Enzyme	non-essential	non-essential	global DNA-binding transcriptional dual regulator H-NS	peptidyl-prolyl cis/trans isomerase (trigger factor)
Y	yccJ	b1003	JW0988	ymfD	b1137	JW1123	99.6		0.763505				Y	Y	Unknown function	Phage/IS in common(including 15 pseudogenes)	non-essential	non-essential	predicted protein	e14 prophage; predicted SAM-dependent methyltransferase
Y	ybgC	b0736	JW0726	rpsK	b3297	JW3259	99.6		0.769284				Y		Enzyme, predicted	Structural component	non-essential	essential	predicted acyl-CoA thioesterase	30S ribosomal subunit protein S11
	ybjX	b0877	JW0861	tufB	b3980	JW3943		20.6766	0.820939			Y	Y		Unknown function	Factor	non-essential	non-essential	conserved protein	protein chain elongation factor EF-Tu (duplicate of tufA)
Y	kdsD	b3197	JW3164	rplS	b2606	JW2587	99.6		0.752459						Enzyme	Structural component	non-essential	essential	D-arabinose 5-phosphate isomerase	50S ribosomal subunit protein L19
Y	kdsD	b3197	JW3164	rpmB	b3637	JW3612	99.6		0.75068						Enzyme	Structural component	non-essential	essential	D-arabinose 5-phosphate isomerase	50S ribosomal subunit protein L28
Y	prsA	b1207	JW1198	rplP	b3313	JW3275	99	17.0532	0.923228						Enzyme	Structural component	essential	essential	phosphoribosylpyrophosphate synthase	50S ribosomal subunit protein L16
	yhhP	b3470	JW3435	hlpA	b0178	JW0173	99.6		0.766192			Y			Factor	Factor	non-essential	non-essential	conserved protein required for cell growth	periplasmic chaperone
Y	sucC	b0728	JW0717	miaB	b0661	JW0658	99.6		0.799177						Enzyme	Enzyme	non-essential	non-essential	succinyl-CoA synthetase, beta subunit	isopentenyl-adenosine A37 tRNA methylthiolase
Y	yebS	b1833	JW1822	slyD	b3349	JW3311	99.6		0.760225				Y		Membrane, predicted	Enzyme	non-essential	non-essential	conserved inner membrane protein	FKBP-type peptidyl prolyl cis-trans isomerase (rotamase)
	srlR	b2707	JW2676	ynbC	b1410	JW1407	99		0.755162			Y		Y	Regulator	Enzyme, predicted	non-essential	non-essential	DNA-bindng transcriptional repressor	predicted hydrolase
Y	zntA	b3469	JW3434	hupA	b4000	JW3964	99.5		0.745572						Transporter	Regulator	non-essential	non-essential	zinc, cobalt and lead efflux system	HU, DNA-binding transcriptional regulator, alpha subunit
Y	blc	b4149	JW4110	dps	b0812	JW0797	99.6		0.759776						Lipoprotein	Carrier	non-essential	non-essential	outer membrane lipoprotein (lipocalin)	Fe-binding and storage protein
Y	ugpA	b3452	JW3417	ompA	b0957	JW0940	99.6		0.784167						Transporter	Membrane	non-essential	non-essential	glycerol-3-phosphate transporter subunit -!- membrane component of ABC superfamily	outer membrane protein A (3a;II*;G;d)
	glyQ	b3560	JW3531	rpmB	b3637	JW3612	99.6		0.752944			Y			Enzyme	Structural component	essential	essential	glycine tRNA synthetase, alpha subunit	50S ribosomal subunit protein L28
Y	putA	b1014	JW0999	rpmG	b3636	JW3611	99.6		0.762955						Enzyme	Structural component	non-essential	non-essential	fused DNA-binding transcriptional regulator -!- proline dehydrogenase -!- pyrroline-5-carboxylate dehydrogenase	50S ribosomal subunit protein L33
	rpoD	b3067	JW3039	rpmB	b3637	JW3612	99.6		0.754851			Y			Factor	Structural component	non-essential	essential	RNA polymerase, sigma 70 (sigma D) factor	50S ribosomal subunit protein L28
Y	proC	b0386	JW0377	gyrA	b2231	JW2225	99.6		0.775986						Enzyme	Enzyme	non-essential	essential	pyrroline-5-carboxylate reductase, NAD(P)-binding	DNA gyrase (type II topoisomerase), subunit A
	cspD	b0880	JW0864	rho	b3783	JW3756		37.4463	0.987913	Y		Y			Factor	Factor	non-essential	non-essential	cold shock protein homolog	transcription termination factor
	glyQ	b3560	JW3531	rplM	b3231	JW3200	99.6		0.755863			Y			Enzyme	Structural component	essential	essential	glycine tRNA synthetase, alpha subunit	50S ribosomal subunit protein L13
Y	glyQ	b3560	JW3531	rplE	b3308	JW3270	99.6		0.76097						Enzyme	Structural component	essential	essential	glycine tRNA synthetase, alpha subunit	50S ribosomal subunit protein L5
	glyQ	b3560	JW3531	rplF	b3305	JW3267	99.6		0.762443			Y			Enzyme	Structural component	essential	essential	glycine tRNA synthetase, alpha subunit	50S ribosomal subunit protein L6
	yacL	b0119	JW0115	fur	b0683	JW0669	99.6		0.771713			Y	Y		Unknown function	Regulator	non-essential	non-essential	conserved protein	DNA-binding transcriptional dual regulator of siderophore biosynthesis and transport
	yfgB	b2517	JW2501	rpmC	b3312	JW3274	99.6		0.757119			Y	Y		Enzyme, predicted	Structural component	non-essential	essential	predicted enzyme	50S ribosomal subunit protein L29
	acpP	b1094	JW1080	yhbY	b3180	JW3147	99.6		0.757248			Y		Y	Carrier	Factor, predicted	essential	non-essential	acyl carrier protein (ACP)	predicted RNA-binding protein
Y	yadG	b0127	JW0123	rpsC	b3314	JW3276	99.6		0.761379						Transporter, predicted	Structural component	non-essential	essential	predicted transporter subunit: ATP-binding component of ABC superfamily	30S ribosomal subunit protein S3
Y	secA	b0098	JW0096	fimA	b4314	JW4277	99.6		0.76278						Transporter	Structural component	essential	non-essential	preprotein translocase subunit, ATPase	major type 1 subunit fimbrin (pilin)
	mreB	b3251	JW3220	rpsF	b4200	JW4158	99.6		0.754276			Y			Structural component	Structural component	essential	non-essential	cell wall structural complex MreBCD, actin-like component MreB	30S ribosomal subunit protein S6
Y	kdsD	b3197	JW3164	rpsM	b3298	JW3260	99.6		0.75591						Enzyme	Structural component	non-essential	essential	D-arabinose 5-phosphate isomerase	30S ribosomal subunit protein S13
Y	kdsD	b3197	JW3164	rplP	b3313	JW3275	99.6		0.757381						Enzyme	Structural component	non-essential	essential	D-arabinose 5-phosphate isomerase	50S ribosomal subunit protein L16
	spoT	b3650	JW3625	rpsI	b3230	JW3199	99.6		0.759996			Y			Enzyme	Structural component	essential	essential	bifunctional (p)ppGpp synthetase II and guanosine-3',5'-bis pyrophosphate 3'-pyrophosphohydrolase	30S ribosomal subunit protein S9
	yfiQ	b2584	JW2568	hupB	b0440	JW0430	99.6		0.763698			Y	Y		Enzyme, predicted	Regulator	non-essential	non-essential	fused predicted acyl-CoA synthetase: NAD(P)-binding subunit -!- ATP-binding subunit	HU, DNA-binding transcriptional regulator, beta subunit
	yfiQ	b2584	JW2568	rplM	b3231	JW3200	99.6		0.75568			Y	Y		Enzyme, predicted	Structural component	non-essential	essential	fused predicted acyl-CoA synthetase: NAD(P)-binding subunit -!- ATP-binding subunit	50S ribosomal subunit protein L13
	yfiQ	b2584	JW2568	rpsT	b0023	JW0022	99.6		0.756993			Y	Y		Enzyme, predicted	Structural component	non-essential	non-essential	fused predicted acyl-CoA synthetase: NAD(P)-binding subunit -!- ATP-binding subunit	30S ribosomal subunit protein S20
Y	purL	b2557	JW2541	hdeB	b3509	JW5669	99.6		0.77731						Enzyme	Factor, predicted	non-essential	non-essential	phosphoribosylformyl-glycineamide synthetase	acid-resistance protein
Y	ybgI	b0710	JW0700	fusA	b3340	JW3302	99.6		0.77731						Partial information	Factor	non-essential	essential	conserved metal-binding protein	protein chain elongation factor EF-G, GTP-binding
	mreB	b3251	JW3220	pnp	b3164	JW5851		22.7999	0.873662	Y		Y			Structural component	Enzyme	essential	non-essential	cell wall structural complex MreBCD, actin-like component MreB	polynucleotide phosphorylase/polyadenylase
	rpoD	b3067	JW3039	rplU	b3186	JW3153	99.6		0.752759			Y			Factor	Structural component	non-essential	essential	RNA polymerase, sigma 70 (sigma D) factor	50S ribosomal subunit protein L21
Y	zntA	b3469	JW3434	dps	b0812	JW0797	99.6		0.759996						Transporter	Carrier	non-essential	non-essential	zinc, cobalt and lead efflux system	Fe-binding and storage protein
	uvrC	b1913	JW1898	rpsC	b3314	JW3276	99.6	29.2959	0.988502	Y		Y			Enzyme	Structural component	non-essential	essential	excinuclease UvrABC, endonuclease subunit	30S ribosomal subunit protein S3
Y	phoP	b1130	JW1116	rpsC	b3314	JW3276		29.8202	0.956924						Regulator	Structural component	non-essential	essential	DNA-binding response regulator in two-component regulatory system with PhoQ	30S ribosomal subunit protein S3
Y	pyrH	b0171	JW0166	rpsF	b4200	JW4158	99.6		0.754518						Enzyme	Structural component	essential	non-essential	uridylate kinase	30S ribosomal subunit protein S6
Y	mrcA	b3396	JW3359	glmS	b3729	JW3707	98.9		0.752538						Enzyme	Enzyme	non-essential	essential	fused penicillin-binding protein 1a: murein transglycosylase -!- murein transpeptidase	L-glutamine:D-fructose-6-phosphate aminotransferase
Y	nuoC	b2286	JW5375	gadB	b1493	JW1488		19.2465	0.804924						Carrier	Enzyme	non-essential	non-essential	NADH:ubiquinone oxidoreductase, chain C,D	glutamate decarboxylase B, PLP-dependent
Y	lhr	b1653	JW1645	pta	b2297	JW2294		25.0216	0.906977						Enzyme, predicted	Enzyme	non-essential	non-essential	predicted ATP-dependent helicase	phosphate acetyltransferase
Y	mrcA	b3396	JW3359	fur	b0683	JW0669	99.6		0.784167						Enzyme	Regulator	non-essential	non-essential	fused penicillin-binding protein 1a: murein transglycosylase -!- murein transpeptidase	DNA-binding transcriptional dual regulator of siderophore biosynthesis and transport
	holC	b4259	JW4216	rpmC	b3312	JW3274	99.6		0.76568			Y			Enzyme	Structural component	non-essential	essential	DNA polymerase III, chi subunit	50S ribosomal subunit protein L29
Y	nlpD	b2742	JW2712	hns	b1237	JW1225	99.6		0.759161						Membrane, predicted	Regulator	non-essential	non-essential	predicted outer membrane lipoprotein	global DNA-binding transcriptional dual regulator H-NS
Y	ugpB	b3453	JW3418	ybgI	b0710	JW0700	99.6		0.763895						Transporter	Partial information	non-essential	non-essential	glycerol-3-phosphate transporter subunit -!- periplasmic-binding component of ABC superfamily	conserved metal-binding protein
Y	nagB	b0678	JW0664	rpsJ	b3321	JW3283		19.1322	0.78182						Enzyme	Structural component	non-essential	essential	glucosamine-6-phosphate deaminase	30S ribosomal subunit protein S10
Y	yadG	b0127	JW0123	rplS	b2606	JW2587	99.6		0.756257						Transporter, predicted	Structural component	non-essential	essential	predicted transporter subunit: ATP-binding component of ABC superfamily	50S ribosomal subunit protein L19
Y	glnE	b3053	JW3025	eno	b2779	JW2750	99.6		0.75861						Enzyme	Enzyme	non-essential	essential	fused deadenylyltransferase -!- adenylyltransferase for glutamine synthetase	enolase
Y	putA	b1014	JW0999	rpsP	b2609	JW2590	99.6		0.758355						Enzyme	Structural component	non-essential	essential	fused DNA-binding transcriptional regulator -!- proline dehydrogenase -!- pyrroline-5-carboxylate dehydrogenase	30S ribosomal subunit protein S16
Y	kdsD	b3197	JW3164	yjgD	b4255	JW4212	99.6		0.770843						Enzyme	Unknown function	non-essential	non-essential	D-arabinose 5-phosphate isomerase	conserved protein
Y	putA	b1014	JW0999	hupA	b4000	JW3964	99.6		0.756932						Enzyme	Regulator	non-essential	non-essential	fused DNA-binding transcriptional regulator -!- proline dehydrogenase -!- pyrroline-5-carboxylate dehydrogenase	HU, DNA-binding transcriptional regulator, alpha subunit
Y	ybgC	b0736	JW0726	rpmC	b3312	JW3274	99.6		0.75766				Y		Enzyme, predicted	Structural component	non-essential	essential	predicted acyl-CoA thioesterase	50S ribosomal subunit protein L29
	topA	b1274	JW1266	srmB	b2576	JW2560		23.3727	0.880197			Y			Enzyme	Enzyme	essential	non-essential	DNA topoisomerase I, omega subunit	ATP-dependent RNA helicase
Y	kdsC	b3198	JW3165	rplM	b3231	JW3200	99.6		0.752197						Enzyme	Structural component	non-essential	essential	3-deoxy-D-manno-octulosonate 8-phosphate phosphatase	50S ribosomal subunit protein L13
Y	kdsC	b3198	JW3165	rplA	b3984	JW3947	99.6		0.754335						Enzyme	Structural component	non-essential	non-essential	3-deoxy-D-manno-octulosonate 8-phosphate phosphatase	50S ribosomal subunit protein L1
Y	ybaY	b0453	JW0443	dps	b0812	JW0797	99.6		0.759359				Y		Membrane, predicted	Carrier	non-essential	non-essential	predicted outer membrane lipoprotein	Fe-binding and storage protein
Y	yccW	b0967	JW5898	rpsH	b3306	JW3268	99.6		0.779285				Y		Enzyme, predicted	Structural component	non-essential	essential	predicted methyltransferase	30S ribosomal subunit protein S8
Y	sucC	b0728	JW0717	eno	b2779	JW2750	99.6		0.75861						Enzyme	Enzyme	non-essential	essential	succinyl-CoA synthetase, beta subunit	enolase
	glmS	b3729	JW3707	dnaJ	b0015	JW0014	99.6		0.758971			Y			Enzyme	Factor	essential	non-essential	L-glutamine:D-fructose-6-phosphate aminotransferase	chaperone Hsp40, co-chaperone with DnaK
	yacL	b0119	JW0115	rpmB	b3637	JW3612	99.6		0.752808			Y	Y		Unknown function	Structural component	non-essential	essential	conserved protein	50S ribosomal subunit protein L28
Y	leuC	b0072	JW0071	eno	b2779	JW2750	99.6		0.75861						Enzyme	Enzyme	non-essential	essential	3-isopropylmalate isomerase subunit, dehydratase component	enolase
Y	pykF	b1676	JW1666	rplS	b2606	JW2587	99.6	28.6986	0.989098						Enzyme	Structural component	non-essential	essential	pyruvate kinase I	50S ribosomal subunit protein L19
Y	nagB	b0678	JW0664	pgk	b2926	JW2893		32.1697	0.97378						Enzyme	Enzyme	non-essential	essential	glucosamine-6-phosphate deaminase	phosphoglycerate kinase
	sucB	b0727	JW0716	ybaY	b0453	JW0443	99		0.74804			Y		Y	Enzyme	Membrane, predicted	non-essential	non-essential	dihydrolipoyltranssuccinase	predicted outer membrane lipoprotein
Y	wbbK	b2032	JW2017	yccJ	b1003	JW0988	99.6		0.791887					Y	Enzyme, predicted	Unknown function	non-essential	non-essential	lipopolysaccharide biosynthesis protein	predicted protein
Y	rimI	b4373	JW4335	pgk	b2926	JW2893		30.7187	0.966647						Enzyme	Enzyme	non-essential	essential	acetylase for 30S ribosomal subunit protein S18	phosphoglycerate kinase
Y	putA	b1014	JW0999	tufB	b3980	JW3943		18.8206	0.770649						Enzyme	Factor	non-essential	non-essential	fused DNA-binding transcriptional regulator -!- proline dehydrogenase -!- pyrroline-5-carboxylate dehydrogenase	protein chain elongation factor EF-Tu (duplicate of tufA)
Y	glnE	b3053	JW3025	rpsD	b3296	JW3258	99.6		0.765435						Enzyme	Structural component	non-essential	essential	fused deadenylyltransferase -!- adenylyltransferase for glutamine synthetase	30S ribosomal subunit protein S4
Y	glnE	b3053	JW3025	ahpC	b0605	JW0598	99.6		0.774778						Enzyme	Enzyme	non-essential	non-essential	fused deadenylyltransferase -!- adenylyltransferase for glutamine synthetase	alkyl hydroperoxide reductase, C22 subunit
	holC	b4259	JW4216	rplS	b2606	JW2587	99.6		0.756155			Y			Enzyme	Structural component	non-essential	essential	DNA polymerase III, chi subunit	50S ribosomal subunit protein L19
Y	ybgC	b0736	JW0726	rplI	b4203	JW4161	99.6		0.754714				Y		Enzyme, predicted	Structural component	non-essential	non-essential	predicted acyl-CoA thioesterase	50S ribosomal subunit protein L9
Y	ybaY	b0453	JW0443	rpsJ	b3321	JW3283	99.6		0.752172				Y		Membrane, predicted	Structural component	non-essential	essential	predicted outer membrane lipoprotein	30S ribosomal subunit protein S10
Y	yjgA	b4234	JW4193	rplY	b2185	JW2173	99.6		0.767927				Y		Unknown function	Structural component	non-essential	non-essential	conserved protein	50S ribosomal subunit protein L25
Y	murC	b0091	JW0089	acpP	b1094	JW1080	99.6		0.763134						Enzyme	Carrier	essential	essential	UDP-N-acetylmuramate:L-alanine ligase	acyl carrier protein (ACP)
	clpA	b0882	JW0866	purL	b2557	JW2541	99.6		0.803812			Y			Enzyme	Enzyme	non-essential	non-essential	ATPase and specificity subunit of ClpA-ClpP ATP-dependent serine protease, chaperone activity	phosphoribosylformyl-glycineamide synthetase
Y	kdsC	b3198	JW3165	rplP	b3313	JW3275	99.6		0.757381						Enzyme	Structural component	non-essential	essential	3-deoxy-D-manno-octulosonate 8-phosphate phosphatase	50S ribosomal subunit protein L16
Y	kdsC	b3198	JW3165	slyD	b3349	JW3311	99.6		0.760464						Enzyme	Enzyme	non-essential	non-essential	3-deoxy-D-manno-octulosonate 8-phosphate phosphatase	FKBP-type peptidyl prolyl cis-trans isomerase (rotamase)
	uvrC	b1913	JW1898	rpsO	b3165	JW3134	99.4		0.748963			Y			Enzyme	Structural component	non-essential	non-essential	excinuclease UvrABC, endonuclease subunit	30S ribosomal subunit protein S15
Y	lhr	b1653	JW1645	pgk	b2926	JW2893		35.4136	0.982955						Enzyme, predicted	Enzyme	non-essential	essential	predicted ATP-dependent helicase	phosphoglycerate kinase
	mukB	b0924	JW0907	rpsP	b2609	JW2590	99.6		0.762122			Y			Factor	Structural component	essential	essential	fused chromosome partitioning protein: predicted nucleotide hydrolase -!- conserved protein -!- conserved protein	30S ribosomal subunit protein S16
Y	glpC	b2243	JW2237	rplP	b3313	JW3275	99.6		0.757119						Enzyme	Structural component	non-essential	essential	sn-glycerol-3-phosphate dehydrogenase (anaerobic), small subunit	50S ribosomal subunit protein L16
Y	glpC	b2243	JW2237	tig	b0436	JW0426	99.6		0.760464						Enzyme	Enzyme	non-essential	non-essential	sn-glycerol-3-phosphate dehydrogenase (anaerobic), small subunit	peptidyl-prolyl cis/trans isomerase (trigger factor)
Y	glpC	b2243	JW2237	slyD	b3349	JW3311	99.6		0.759996						Enzyme	Enzyme	non-essential	non-essential	sn-glycerol-3-phosphate dehydrogenase (anaerobic), small subunit	FKBP-type peptidyl prolyl cis-trans isomerase (rotamase)
Y	exbB	b3006	JW2974	gadB	b1493	JW1488	99.6	7.59621	0.843322						Membrane	Enzyme	non-essential	non-essential	membrane spanning protein in TonB-ExbB-ExbD complex	glutamate decarboxylase B, PLP-dependent
Y	yccW	b0967	JW5898	rpsR	b4202	JW4160	99.4		0.782455				Y		Enzyme, predicted	Structural component	non-essential	essential	predicted methyltransferase	30S ribosomal subunit protein S18
Y	csrA	b2696	JW2666	rplE	b3308	JW3270	99.6		0.759776						Regulator	Structural component	essential	essential	pleiotropic regulatory protein for carbon source metabolism	50S ribosomal subunit protein L5
Y	dps	b0812	JW0797	rpsM	b3298	JW3260		17.6755	0.758033						Carrier	Structural component	non-essential	essential	Fe-binding and storage protein	30S ribosomal subunit protein S13
	yfgB	b2517	JW2501	hupA	b4000	JW3964	99.6		0.756811	Y		Y	Y		Enzyme, predicted	Regulator	non-essential	non-essential	predicted enzyme	HU, DNA-binding transcriptional regulator, alpha subunit
	hfq	b4172	JW4130	tig	b0436	JW0426		31.4676	0.968417	Y		Y			Factor	Enzyme	non-essential	non-essential	HF-I, host factor for RNA phage Q beta replication	peptidyl-prolyl cis/trans isomerase (trigger factor)
Y	yeiT	b2146	JW2133	rplO	b3301	JW3263	99.5		0.749492				Y		Enzyme, predicted	Structural component	non-essential	essential	predicted oxidoreductase	50S ribosomal subunit protein L15
	ybjX	b0877	JW0861	rplI	b4203	JW4161	99.6		0.754851			Y	Y		Unknown function	Structural component	non-essential	non-essential	conserved protein	50S ribosomal subunit protein L9
Y	mrcA	b3396	JW3359	yccJ	b1003	JW0988	99.6		0.799177					Y	Enzyme	Unknown function	non-essential	non-essential	fused penicillin-binding protein 1a: murein transglycosylase -!- murein transpeptidase	predicted protein
Y	apaH	b0049	JW0048	yccJ	b1003	JW0988	99.6		0.799177					Y	Enzyme	Unknown function	non-essential	non-essential	diadenosine tetraphosphatase	predicted protein
Y	cyoC	b0430	JW0420	yccJ	b1003	JW0988	99.6		0.799177					Y	Carrier	Unknown function	non-essential	non-essential	cytochrome o ubiquinol oxidase subunit III	predicted protein
Y	exbB	b3006	JW2974	gnd	b2029	JW2011	99.6	9.14099	0.879355						Membrane	Enzyme	non-essential	non-essential	membrane spanning protein in TonB-ExbB-ExbD complex	gluconate-6-phosphate dehydrogenase, decarboxylating
Y	gnd	b2029	JW2011	gltD	b3213	JW3180		23.1959	0.88235						Enzyme	Carrier	non-essential	non-essential	gluconate-6-phosphate dehydrogenase, decarboxylating	glutamate synthase, 4Fe-4S protein, small subunit
Y	ybgI	b0710	JW0700	gyrB	b3699	JW5625	99.6		0.76568						Partial information	Enzyme	non-essential	essential	conserved metal-binding protein	DNA gyrase, subunit B
	cspD	b0880	JW0864	ddlA	b0381	JW0372	99		0.801134			Y			Factor	Enzyme	non-essential	non-essential	cold shock protein homolog	D-alanine-D-alanine ligase A
Y	yccW	b0967	JW5898	rpsA	b0911	JW0894	99.6		0.774778				Y		Enzyme, predicted	Structural component	non-essential	essential	predicted methyltransferase	30S ribosomal subunit protein S1
Y	potF	b0854	JW0838	tig	b0436	JW0426		23.0144	0.875096						Transporter	Enzyme	non-essential	non-essential	putrescine transporter subunit: periplasmic-binding component of ABC superfamily	peptidyl-prolyl cis/trans isomerase (trigger factor)
Y	yadG	b0127	JW0123	rfaD	b3619	JW3594	99.6		0.767927						Transporter, predicted	Enzyme	non-essential	non-essential	predicted transporter subunit: ATP-binding component of ABC superfamily	ADP-L-glycero-D-mannoheptose-6-epimerase, NAD(P)-binding
Y	potF	b0854	JW0838	eno	b2779	JW2750		28.7121	0.950626						Transporter	Enzyme	non-essential	essential	putrescine transporter subunit: periplasmic-binding component of ABC superfamily	enolase
Y	yodC	b1957	JW1940	narH	b1225	JW1216	99.6		0.803812				Y		Unknown function	Carrier	non-essential	non-essential	predicted protein	nitrate reductase 1, beta (Fe-S) subunit
Y	mrcA	b3396	JW3359	rplY	b2185	JW2173	99.6		0.770843						Enzyme	Structural component	non-essential	non-essential	fused penicillin-binding protein 1a: murein transglycosylase -!- murein transpeptidase	50S ribosomal subunit protein L25
Y	wbbK	b2032	JW2017	rplY	b2185	JW2173	99.6		0.769284						Enzyme, predicted	Structural component	non-essential	non-essential	lipopolysaccharide biosynthesis protein	50S ribosomal subunit protein L25
	aidB	b4187	JW5867	yjgD	b4255	JW4212	99.6		0.780376			Y			Enzyme	Unknown function	non-essential	non-essential	isovaleryl CoA dehydrogenase	conserved protein
Y	ugpA	b3452	JW3417	ompC	b2215	JW2203	99.6		0.81614						Transporter	Transporter	non-essential	non-essential	glycerol-3-phosphate transporter subunit -!- membrane component of ABC superfamily	outer membrane porin protein C
Y	yhhX	b3440	JW3403	rpsN	b3307	JW3269	99.6		0.752324				Y		Enzyme, predicted	Structural component	non-essential	essential	predicted oxidoreductase with NAD(P)-binding Rossmann-fold domain	30S ribosomal subunit protein S14
Y	rimI	b4373	JW4335	rfaD	b3619	JW3594		43.9866	0.996005						Enzyme	Enzyme	non-essential	non-essential	acetylase for 30S ribosomal subunit protein S18	ADP-L-glycero-D-mannoheptose-6-epimerase, NAD(P)-binding
Y	exbD	b3005	JW2973	arpA	b4017	JW3977	99.6		0.78897						Membrane	Regulator	non-essential	non-essential	membrane spanning protein in TonB-ExbB-ExbD complex	regulator of acetyl CoA synthetase
Y	yeiT	b2146	JW2133	slyD	b3349	JW3311	99.6		0.775986				Y		Enzyme, predicted	Enzyme	non-essential	non-essential	predicted oxidoreductase	FKBP-type peptidyl prolyl cis-trans isomerase (rotamase)
Y	ompA	b0957	JW0940	nuoC	b2286	JW5375		25.8851	0.928142						Membrane	Carrier	non-essential	non-essential	outer membrane protein A (3a;II*;G;d)	NADH:ubiquinone oxidoreductase, chain C,D
Y	yeiT	b2146	JW2133	secA	b0098	JW0096	99.6		0.763134				Y		Enzyme, predicted	Transporter	non-essential	essential	predicted oxidoreductase	preprotein translocase subunit, ATPase
Y	yhdP	b3245	JW5542	rpsA	b0911	JW0894	99.6		0.767927						Transporter, predicted	Structural component	unknown	essential	Conserved membrane protein	30S ribosomal subunit protein S1
Y	wbbK	b2032	JW2017	pflB	b0903	JW0886	99.6		0.761521						Enzyme, predicted	Enzyme	non-essential	non-essential	lipopolysaccharide biosynthesis protein	pyruvate formate lyase I
	ydcP	b1435	JW1431	rpsN	b3307	JW3269	99.6		0.752246			Y	Y		Enzyme, predicted	Structural component	non-essential	essential	predicted peptidase	30S ribosomal subunit protein S14
Y	potF	b0854	JW0838	pgk	b2926	JW2893		34.5349	0.982345						Transporter	Enzyme	non-essential	essential	putrescine transporter subunit: periplasmic-binding component of ABC superfamily	phosphoglycerate kinase
	secA	b0098	JW0096	rplK	b3983	JW3946	99.4		0.751612			Y			Transporter	Structural component	essential	non-essential	preprotein translocase subunit, ATPase	50S ribosomal subunit protein L11
Y	yeiG	b2154	JW2141	rplW	b3318	JW3280	99.6		0.754886						Enzyme, predicted	Structural component	non-essential	essential	predicted esterase	50S ribosomal subunit protein L23
	ppa	b4226	JW4185	secB	b3609	JW3584	99		0.751344			Y			Enzyme	Factor	essential	non-essential	inorganic pyrophosphatase	protein export chaperone
Y	ydiI	b1686	JW1676	rpsL	b3342	JW3304	99.6		0.761815				Y		Unknown function	Structural component	non-essential	essential	conserved protein	30S ribosomal subunit protein S12
Y	csrA	b2696	JW2666	rplR	b3304	JW3266	99.6		0.757119						Regulator	Structural component	essential	essential	pleiotropic regulatory protein for carbon source metabolism	50S ribosomal subunit protein L18
Y	yjbH	b4029	JW3989	yejK	b2186	JW2174	99.6		0.795252				Y		Transporter, predicted	Factor	non-essential	non-essential	predicted porin	nucleotide associated protein
	yacL	b0119	JW0115	rpsN	b3307	JW3269	99.6		0.759426			Y	Y		Unknown function	Structural component	non-essential	essential	conserved protein	30S ribosomal subunit protein S14
	ulaR	b4191	JW4149	rpsM	b3298	JW3260	99.6	17.0532	0.937572	Y		Y			Regulator	Structural component	non-essential	essential	DNA-binding transcriptional dual regulator	30S ribosomal subunit protein S13
	rnpA	b3704	JW3681	rplO	b3301	JW3263	99.6		0.757806	Y		Y			Enzyme	Structural component	essential	essential	protein C5 component of RNase P	50S ribosomal subunit protein L15
Y	potF	b0854	JW0838	clpB	b2592	JW2573		27.5838	0.939336						Transporter	Factor	non-essential	non-essential	putrescine transporter subunit: periplasmic-binding component of ABC superfamily	protein disaggregation chaperone
Y	minD	b1175	JW1164	fur	b0683	JW0669	99.6		0.782166						Factor	Regulator	essential	non-essential	membrane ATPase of the MinC-MinD-MinE system	DNA-binding transcriptional dual regulator of siderophore biosynthesis and transport
	polA	b3863	JW3835	metK	b2942	JW2909		36.9645	0.986848			Y			Enzyme	Enzyme	non-essential	essential	fused DNA polymerase I 5'->3' exonuclease -!- 3'->5' polymerase -!- 3'->5' exonuclease	methionine adenosyltransferase 1
	holB	b1099	JW1085	cysJ	b2764	JW2734	99.6		0.778766			Y			Enzyme	Enzyme	essential	non-essential	DNA polymerase III, delta prime subunit	sulfite reductase, alpha subunit, flavoprotein
Y	yebS	b1833	JW1822	cysJ	b2764	JW2734	99.6		0.784167				Y		Membrane, predicted	Enzyme	non-essential	non-essential	conserved inner membrane protein	sulfite reductase, alpha subunit, flavoprotein
Y	yhhX	b3440	JW3403	rpmB	b3637	JW3612	99.6		0.750671				Y		Enzyme, predicted	Structural component	non-essential	essential	predicted oxidoreductase with NAD(P)-binding Rossmann-fold domain	50S ribosomal subunit protein L28
Y	fdhD	b3895	JW3866	map	b0168	JW0163		38.7417	0.990636						Factor, predicted	Enzyme	non-essential	essential	formate dehydrogenase formation protein	methionine aminopeptidase
	nudH	b2830	JW2798	rplE	b3308	JW3270		28.4633	0.94603	Y		Y			Enzyme	Structural component	non-essential	essential	nucleotide hydrolase	50S ribosomal subunit protein L5
	ybaZ	b0454	JW0444	rplA	b3984	JW3947	99.6		0.754276			Y	Y		Enzyme, predicted	Structural component	non-essential	non-essential	predicted methyltransferase	50S ribosomal subunit protein L1
Y	wbbK	b2032	JW2017	adk	b0474	JW0463	99.6		0.77731						Enzyme, predicted	Enzyme	non-essential	essential	lipopolysaccharide biosynthesis protein	adenylate kinase
Y	apaH	b0049	JW0048	adk	b0474	JW0463	99.6		0.780376						Enzyme	Enzyme	non-essential	essential	diadenosine tetraphosphatase	adenylate kinase
Y	exbD	b3005	JW2973	adk	b0474	JW0463	99.6		0.778766						Membrane	Enzyme	non-essential	essential	membrane spanning protein in TonB-ExbB-ExbD complex	adenylate kinase
Y	mrcA	b3396	JW3359	adk	b0474	JW0463	99.6		0.780376						Enzyme	Enzyme	non-essential	essential	fused penicillin-binding protein 1a: murein transglycosylase -!- murein transpeptidase	adenylate kinase
Y	putA	b1014	JW0999	adk	b0474	JW0463	99.6		0.775986						Enzyme	Enzyme	non-essential	essential	fused DNA-binding transcriptional regulator -!- proline dehydrogenase -!- pyrroline-5-carboxylate dehydrogenase	adenylate kinase
	rpoA	b3295	JW3257	rpsS	b3316	JW3278	99.6		0.792683			Y			Enzyme	Structural component	essential	essential	RNA polymerase, alpha subunit	30S ribosomal subunit protein S19
	rpoB	b3987	JW3950	rpsT	b0023	JW0022	99.6		0.776468			Y			Enzyme	Structural component	essential	non-essential	RNA polymerase, beta subunit	30S ribosomal subunit protein S20
	glyQ	b3560	JW3531	rplS	b2606	JW2587	99.6		0.752377			Y			Enzyme	Structural component	essential	essential	glycine tRNA synthetase, alpha subunit	50S ribosomal subunit protein L19
	gmhB	b0200	JW0196	rpsO	b3165	JW3134	99.6		0.763895		Y				Enzyme	Structural component	non-essential	non-essential	D,D-heptose 1,7-bisphosphate phosphatase	30S ribosomal subunit protein S15
Y	yedO	b1919	JW5313	rplM	b3231	JW3200	99.6		0.752124						Enzyme	Structural component	non-essential	essential	D-cysteine desulfhydrase, PLP-dependent	50S ribosomal subunit protein L13
	kdsA	b1215	JW1206	hupA	b4000	JW3964	99.6		0.752727			Y			Enzyme	Regulator	essential	non-essential	3-deoxy-D-manno-octulosonate 8-phosphate synthase	HU, DNA-binding transcriptional regulator, alpha subunit
Y	exbB	b3006	JW2974	rpsJ	b3321	JW3283	99.6		0.752172						Membrane	Structural component	non-essential	essential	membrane spanning protein in TonB-ExbB-ExbD complex	30S ribosomal subunit protein S10
Y	gltA	b0720	JW0710	ybgI	b0710	JW0700	99.6		0.766735						Enzyme	Partial information	non-essential	non-essential	citrate synthase	conserved metal-binding protein
	hns	b1237	JW1225	ssb	b4059	JW4020		29.4564	0.957377			Y			Regulator	Cell process	non-essential	essential	global DNA-binding transcriptional dual regulator H-NS	Single-stranded DNA-binding protein
Y	yeiG	b2154	JW2141	secA	b0098	JW0096	99.6		0.764965						Enzyme, predicted	Transporter	non-essential	essential	predicted esterase	preprotein translocase subunit, ATPase
Y	yqjI	b3071	JW3042	rfaD	b3619	JW3594	99.4		0.756146				Y		Regulator, predicted	Enzyme	non-essential	non-essential	predicted transcriptional regulator	ADP-L-glycero-D-mannoheptose-6-epimerase, NAD(P)-binding
Y	mak	b0394	JW0385	hupA	b4000	JW3964	99.6		0.752825						Enzyme	Regulator	non-essential	non-essential	manno(fructo)kinase	HU, DNA-binding transcriptional regulator, alpha subunit
Y	yeeX	b2007	JW1989	rplJ	b3985	JW3948	99.6		0.775169				Y		Unknown function	Structural component	non-essential	essential	conserved protein	50S ribosomal subunit protein L10
Y	ydiI	b1686	JW1676	rplS	b2606	JW2587	99.6		0.756155				Y		Unknown function	Structural component	non-essential	essential	conserved protein	50S ribosomal subunit protein L19
Y	yggE	b2922	JW2889	rplS	b2606	JW2587	99.6		0.752404				Y		Unknown function	Structural component	non-essential	essential	conserved protein	50S ribosomal subunit protein L19
Y	flu	b2000	JW1982	wrbA	b1004	JW0989	99.6		0.795252						Phage/IS in common(including 15 pseudogenes)	Regulator, predicted	non-essential	non-essential	CP4-44 prophage; antigen 43 (Ag43) phase-variable biofilm formation autotransporter	predicted flavoprotein in Trp regulation
Y	exbB	b3006	JW2974	pstS	b3728	JW3706		18.3651	0.770187						Membrane	Transporter	non-essential	non-essential	membrane spanning protein in TonB-ExbB-ExbD complex	phosphate transporter subunit -!- periplasmic-binding component of ABC superfamily
	pepB	b2523	JW2507	ompA	b0957	JW0940		36.9582	0.987183			Y			Enzyme	Membrane	non-essential	non-essential	aminopeptidase B	outer membrane protein A (3a;II*;G;d)
Y	mak	b0394	JW0385	hns	b1237	JW1225	99.6		0.759776						Enzyme	Regulator	non-essential	non-essential	manno(fructo)kinase	global DNA-binding transcriptional dual regulator H-NS
	hslV	b3932	JW3903	rplS	b2606	JW2587	99	17.0532	0.917493			Y			Enzyme	Structural component	non-essential	essential	peptidase component of the HslUV protease	50S ribosomal subunit protein L19
Y	mak	b0394	JW0385	pflB	b0903	JW0886	99.6		0.76278						Enzyme	Enzyme	non-essential	non-essential	manno(fructo)kinase	pyruvate formate lyase I
	rpoC	b3988	JW3951	rplP	b3313	JW3275	99		0.7494			Y			Enzyme	Structural component	essential	essential	RNA polymerase, beta prime subunit	50S ribosomal subunit protein L16
	gloA	b1651	JW1643	groL	b4143	JW4103	99.6		0.835338			Y			Enzyme	Factor	non-essential	non-essential	glyoxalase I, Ni-dependent	Cpn60 chaperonin GroEL, large subunit of GroESL
Y	napD	b2207	JW2195	groS	b4142	JW4102	99.6		0.754162						Factor	Factor	non-essential	essential	assembly protein for periplasmic nitrate reductase	Cpn10 chaperonin GroES, small subunit of GroESL
Y	nuoC	b2286	JW5375	pcnB	b0143	JW5808		24.7398	0.905422						Carrier	Enzyme	non-essential	non-essential	NADH:ubiquinone oxidoreductase, chain C,D	poly(A) polymerase I
	ybaZ	b0454	JW0444	rplJ	b3985	JW3948	99.6		0.759563			Y	Y		Enzyme, predicted	Structural component	non-essential	essential	predicted methyltransferase	50S ribosomal subunit protein L10
	yacL	b0119	JW0115	rpsF	b4200	JW4158	99.6		0.765196			Y	Y		Unknown function	Structural component	non-essential	non-essential	conserved protein	30S ribosomal subunit protein S6
Y	potF	b0854	JW0838	rpsD	b3296	JW3258		21.3416	0.83722						Transporter	Structural component	non-essential	essential	putrescine transporter subunit: periplasmic-binding component of ABC superfamily	30S ribosomal subunit protein S4
Y	yadG	b0127	JW0123	rplQ	b3294	JW3256	99.6		0.76825						Transporter, predicted	Structural component	non-essential	essential	predicted transporter subunit: ATP-binding component of ABC superfamily	50S ribosomal subunit protein L17
	uvrC	b1913	JW1898	rplM	b3231	JW3200	99.6		0.752124	Y		Y			Enzyme	Structural component	non-essential	essential	excinuclease UvrABC, endonuclease subunit	50S ribosomal subunit protein L13
Y	yfbU	b2294	JW2291	rpsL	b3342	JW3304	99.6		0.763134				Y		Unknown function	Structural component	non-essential	essential	conserved protein	30S ribosomal subunit protein S12
Y	tktB	b2465	JW2449	rpsF	b4200	JW4158	99.6		0.754518						Enzyme	Structural component	non-essential	non-essential	transketolase 2, thiamin-binding	30S ribosomal subunit protein S6
Y	blc	b4149	JW4110	rplY	b2185	JW2173	99.6		0.770843						Lipoprotein	Structural component	non-essential	non-essential	outer membrane lipoprotein (lipocalin)	50S ribosomal subunit protein L25
	yfiQ	b2584	JW2568	hypC	b2728	JW2698	99.6		0.775986			Y	Y		Enzyme, predicted	Factor	non-essential	non-essential	fused predicted acyl-CoA synthetase: NAD(P)-binding subunit -!- ATP-binding subunit	protein required for maturation of hydrogenases 1 and 3
	deaD	b3162	JW5531	rplK	b3983	JW3946	99.6		0.765847			Y			Enzyme	Structural component	non-essential	non-essential	ATP-dependent RNA helicase	50S ribosomal subunit protein L11
Y	nagB	b0678	JW0664	glpK	b3926	JW3897		24.6986	0.907707						Enzyme	Enzyme	non-essential	non-essential	glucosamine-6-phosphate deaminase	glycerol kinase
Y	ydjL	b1776	JW1765	grpE	b2614	JW2594	99.6		0.774778				Y		Enzyme, predicted	Factor	non-essential	essential	predicted oxidoreductase, Zn-dependent and NAD(P)-binding	heat shock protein
Y	rimI	b4373	JW4335	rpoA	b3295	JW3257		23.9483	0.890696						Enzyme	Enzyme	non-essential	essential	acetylase for 30S ribosomal subunit protein S18	RNA polymerase, alpha subunit
	rpoZ	b3649	JW3624	tig	b0436	JW0426		31.3977	0.966815			Y			Enzyme	Enzyme	non-essential	non-essential	RNA polymerase, omega subunit	peptidyl-prolyl cis/trans isomerase (trigger factor)
Y	yhjD	b3522	JW3490	rplA	b3984	JW3947	99.6		0.753946				Y		Membrane, predicted	Structural component	non-essential	non-essential	conserved inner membrane protein	50S ribosomal subunit protein L1
	ygfA	b2912	JW2879	yeiT	b2146	JW2133	99		0.771246			Y	Y	Y	Enzyme, predicted	Enzyme, predicted	non-essential	non-essential	predicted ligase	predicted oxidoreductase
	yhiF	b3507	JW3475	groL	b4143	JW4103		17.0532	0.769768			Y			Regulator, predicted	Factor	non-essential	non-essential	predicted DNA-binding ranscriptional regulator	Cpn60 chaperonin GroEL, large subunit of GroESL
Y	yhhX	b3440	JW3403	rplS	b2606	JW2587	99.6		0.752431				Y		Enzyme, predicted	Structural component	non-essential	essential	predicted oxidoreductase with NAD(P)-binding Rossmann-fold domain	50S ribosomal subunit protein L19
Y	yedO	b1919	JW5313	rpsM	b3298	JW3260	99.6		0.76278						Enzyme	Structural component	non-essential	essential	D-cysteine desulfhydrase, PLP-dependent	30S ribosomal subunit protein S13
Y	yhjD	b3522	JW3490	groS	b4142	JW4102	99.6		0.754106				Y		Membrane, predicted	Factor	non-essential	essential	conserved inner membrane protein	Cpn10 chaperonin GroES, small subunit of GroESL
Y	torZ	b1872	JW1861	phoA	b0383	JW0374	99.4		0.754634						Enzyme	Enzyme	non-essential	non-essential	trimethylamine N-oxide reductase system III, catalytic subunit	bacterial alkaline phosphatase
Y	yfiQ	b2584	JW2568	groS	b4142	JW4102	99.6		0.759776				Y		Enzyme, predicted	Factor	non-essential	essential	fused predicted acyl-CoA synthetase: NAD(P)-binding subunit -!- ATP-binding subunit	Cpn10 chaperonin GroES, small subunit of GroESL
Y	cirA	b2155	JW2142	rpsP	b2609	JW2590	99.5		0.746177						Membrane	Structural component	non-essential	essential	ferric iron-catecholate outer membrane transporter	30S ribosomal subunit protein S16
Y	cirA	b2155	JW2142	rpsN	b3307	JW3269	99.6		0.752221						Membrane	Structural component	non-essential	essential	ferric iron-catecholate outer membrane transporter	30S ribosomal subunit protein S14
Y	cirA	b2155	JW2142	hupA	b4000	JW3964	99.6		0.752665						Membrane	Regulator	non-essential	non-essential	ferric iron-catecholate outer membrane transporter	HU, DNA-binding transcriptional regulator, alpha subunit
	uspF	b1376	JW1370	rplS	b2606	JW2587	99.6		0.752431		Y				Factor	Structural component	non-essential	essential	stress-induced protein, ATP-binding protein	50S ribosomal subunit protein L19
Y	yqjI	b3071	JW3042	rpsM	b3298	JW3260	99.6		0.755725				Y		Regulator, predicted	Structural component	non-essential	essential	predicted transcriptional regulator	30S ribosomal subunit protein S13
Y	yebY	b1839	JW1828	acpP	b1094	JW1080	99.4		0.750633				Y		Unknown function	Carrier	non-essential	essential	predicted protein	acyl carrier protein (ACP)
	groS	b4142	JW4102	dnaN	b3701	JW3678	99.6	39.1361	0.997812	Y		Y			Factor	Enzyme	essential	essential	Cpn10 chaperonin GroES, small subunit of GroESL	DNA polymerase III, beta subunit
Y	yfbR	b2291	JW2288	rpsN	b3307	JW3269	99.6		0.756205						Enzyme	Structural component	non-essential	essential	deoxyribonucleoside 5'-monophosphatase	30S ribosomal subunit protein S14
Y	yggE	b2922	JW2889	rpsD	b3296	JW3258	99.6	36.9051	0.996741				Y		Unknown function	Structural component	non-essential	essential	conserved protein	30S ribosomal subunit protein S4
Y	tktB	b2465	JW2449	hns	b1237	JW1225	99.6		0.759161						Enzyme	Regulator	non-essential	non-essential	transketolase 2, thiamin-binding	global DNA-binding transcriptional dual regulator H-NS
Y	yhhX	b3440	JW3403	rplK	b3983	JW3946	99.5		0.749378				Y		Enzyme, predicted	Structural component	non-essential	non-essential	predicted oxidoreductase with NAD(P)-binding Rossmann-fold domain	50S ribosomal subunit protein L11
	fabZ	b0180	JW0175	rplE	b3308	JW3270		24.4478	0.8969	Y		Y			Enzyme	Structural component	essential	essential	(3R)-hydroxymyristol acyl carrier protein dehydratase	50S ribosomal subunit protein L5
Y	yqjD	b3098	JW3069	dnaN	b3701	JW3678	99.6		0.760712				Y		Unknown function	Enzyme	non-essential	essential	conserved protein	DNA polymerase III, beta subunit
Y	dapD	b0166	JW0161	dnaN	b3701	JW3678	99.6		0.773151						Enzyme	Enzyme	essential	essential	2,3,4,5-tetrahydropyridine-2-carboxylate N-succinyltransferase	DNA polymerase III, beta subunit
Y	apaH	b0049	JW0048	minD	b1175	JW1164	99.4		0.813178						Enzyme	Factor	non-essential	essential	diadenosine tetraphosphatase	membrane ATPase of the MinC-MinD-MinE system
	paaX	b1399	JW1394	rpmB	b3637	JW3612	99.6		0.752962		Y	Y			Regulator	Structural component	non-essential	essential	DNA-binding transcriptional repressor of phenylacetic acid degradation, aryl-CoA responsive	50S ribosomal subunit protein L28
Y	lhr	b1653	JW1645	pflB	b0903	JW0886		23.8316	0.889522						Enzyme, predicted	Enzyme	non-essential	non-essential	predicted ATP-dependent helicase	pyruvate formate lyase I
	yedO	b1919	JW5313	rplB	b3317	JW3279	99.6		0.755068		Y				Enzyme	Structural component	non-essential	essential	D-cysteine desulfhydrase, PLP-dependent	50S ribosomal subunit protein L2
Y	potF	b0854	JW0838	phoA	b0383	JW0374		17.1653	0.75657						Transporter	Enzyme	non-essential	non-essential	putrescine transporter subunit: periplasmic-binding component of ABC superfamily	bacterial alkaline phosphatase
	nusA	b3169	JW3138	infB	b3168	JW3137	99.6	32.7613	0.994466	Y	Y				Factor	Factor	essential	essential	transcription termination/antitermination L factor	fused protein chain initiation factor 2, IF2: membrane protein -!- conserved protein
Y	exbB	b3006	JW2974	pflB	b0903	JW0886	99.6	27.9604	0.986199						Membrane	Enzyme	non-essential	non-essential	membrane spanning protein in TonB-ExbB-ExbD complex	pyruvate formate lyase I
Y	yqjD	b3098	JW3069	rpsF	b4200	JW4158	99.6		0.759996				Y		Unknown function	Structural component	non-essential	non-essential	conserved protein	30S ribosomal subunit protein S6
Y	yebY	b1839	JW1828	dps	b0812	JW0797	99.6		0.759996				Y		Unknown function	Carrier	non-essential	non-essential	predicted protein	Fe-binding and storage protein
Y	yebY	b1839	JW1828	cspC	b1823	JW1812	99.6		0.763895				Y		Unknown function	Factor	non-essential	non-essential	predicted protein	stress protein, member of the CspA-family
	rpoB	b3987	JW3950	ribD	b0414	JW0404	99.6		0.763505			Y			Enzyme	Enzyme	essential	essential	RNA polymerase, beta subunit	fused diaminohydroxyphosphoribosylaminopyrimidine deaminase -!- 5-amino-6-(5-phosphoribosylamino) uracil reductase
Y	yeiG	b2154	JW2141	yccJ	b1003	JW0988	99.6		0.78897					Y	Enzyme, predicted	Unknown function	non-essential	non-essential	predicted esterase	predicted protein
Y	yliJ	b0838	JW0822	rplP	b3313	JW3275	99.6		0.756993				Y		Enzyme, predicted	Structural component	non-essential	essential	predicted glutathione S-transferase	50S ribosomal subunit protein L16
	ybjX	b0877	JW0861	rplF	b3305	JW3267	99.6	29.1802	0.989231			Y	Y		Unknown function	Structural component	non-essential	essential	conserved protein	50S ribosomal subunit protein L6
Y	rpoD	b3067	JW3039	infB	b3168	JW3137	99.6	10.7563	0.872884						Factor	Factor	non-essential	essential	RNA polymerase, sigma 70 (sigma D) factor	fused protein chain initiation factor 2, IF2: membrane protein -!- conserved protein
Y	lhr	b1653	JW1645	wrbA	b1004	JW0989		20.8569	0.827404						Enzyme, predicted	Regulator, predicted	non-essential	non-essential	predicted ATP-dependent helicase	predicted flavoprotein in Trp regulation
	rne	b1084	JW1071	tufB	b3980	JW3943		20.1391	0.806989			Y			Enzyme	Factor	essential	non-essential	fused ribonucleaseE: endoribonuclease -!- RNA-binding protein -!-RNA degradosome binding protein	protein chain elongation factor EF-Tu (duplicate of tufA)
	rnpA	b3704	JW3681	rplP	b3313	JW3275	99.6		0.756752			Y			Enzyme	Structural component	essential	essential	protein C5 component of RNase P	50S ribosomal subunit protein L16
Y	pyrH	b0171	JW0166	gatA	b2094	JW2078	99		0.74804						Enzyme	Transporter	essential	non-essential	uridylate kinase	galactitol-specific enzyme IIA component of PTS
Y	wbbK	b2032	JW2017	adhE	b1241	JW1228	99.6		0.774778						Enzyme, predicted	Enzyme	non-essential	non-essential	lipopolysaccharide biosynthesis protein	fused acetaldehyde-CoA dehydrogenase -!- iron-dependent alcohol dehydrogenase -!- pyruvate-formate lyase deactivase
Y	mrcA	b3396	JW3359	pstS	b3728	JW3706		19.2735	0.796512						Enzyme	Transporter	non-essential	non-essential	fused penicillin-binding protein 1a: murein transglycosylase -!- murein transpeptidase	phosphate transporter subunit -!- periplasmic-binding component of ABC superfamily
Y	yaeR	b0187	JW0182	wcaI	b2050	JW2035	99.6		0.758273				Y		Enzyme, predicted	Enzyme, predicted	non-essential	non-essential	predicted lyase	predicted glycosyl transferase
Y	yaeR	b0187	JW0182	yegV	b2100	JW2087	99		0.764903				Y	Y	Enzyme, predicted	Enzyme, predicted	non-essential	non-essential	predicted lyase	predicted kinase
Y	ydfG	b1539	JW1532	ycaO	b0905	JW0888	99.6		0.78897					Y	Enzyme	Unknown function	non-essential	non-essential	L-allo-threonine dehydrogenase, NAD(P)-binding	conserved protein
	paaX	b1399	JW1394	rpsL	b3342	JW3304	99.6		0.763505			Y			Regulator	Structural component	non-essential	essential	DNA-binding transcriptional repressor of phenylacetic acid degradation, aryl-CoA responsive	30S ribosomal subunit protein S12
Y	rimI	b4373	JW4335	yfiD	b2579	JW2563		28.2702	0.947962						Enzyme	Enzyme	non-essential	non-essential	acetylase for 30S ribosomal subunit protein S18	pyruvate formate lyase subunit
Y	infC	b1718	JW5829	gyrA	b2231	JW2225		27.8348	0.940685						Factor	Enzyme	essential	essential	protein chain initiation factor IF-3	DNA gyrase (type II topoisomerase), subunit A
Y	glyQ	b3560	JW3531	nadE	b1740	JW1729	99.6		0.809367						Enzyme	Enzyme	essential	essential	glycine tRNA synthetase, alpha subunit	NAD synthetase, NH3/glutamine-dependent
	rnpA	b3704	JW3681	rpsH	b3306	JW3268	99.6	11.4018	0.890914	Y		Y			Enzyme	Structural component	essential	essential	protein C5 component of RNase P	30S ribosomal subunit protein S8
Y	putA	b1014	JW0999	phoA	b0383	JW0374	99.6		0.770036						Enzyme	Enzyme	non-essential	non-essential	fused DNA-binding transcriptional regulator -!- proline dehydrogenase -!- pyrroline-5-carboxylate dehydrogenase	bacterial alkaline phosphatase
	ybeZ	b0660	JW0657	rplO	b3301	JW3263	99.6	7.30134	0.842079			Y	Y		Partial information	Structural component	non-essential	essential	predicted protein with nucleoside triphosphate hydrolase domain	50S ribosomal subunit protein L15
	yhbY	b3180	JW3147	rplK	b3983	JW3946	99.6	13.0341	0.914376			Y	Y		Factor, predicted	Structural component	non-essential	non-essential	predicted RNA-binding protein	50S ribosomal subunit protein L11
Y	uspF	b1376	JW1370	ihfA	b1712	JW1702	99.6		0.768583						Factor	Regulator	non-essential	non-essential	stress-induced protein, ATP-binding protein	integration host factor (IHF), DNA-binding protein, alpha subunit
Y	cirA	b2155	JW2142	eno	b2779	JW2750	99.6		0.767927						Membrane	Enzyme	non-essential	essential	ferric iron-catecholate outer membrane transporter	enolase
	topB	b1763	JW1752	rplM	b3231	JW3200	99.6		0.758909	Y		Y			Enzyme	Structural component	non-essential	essential	DNA topoisomerase III	50S ribosomal subunit protein L13
	kdsA	b1215	JW1206	rplA	b3984	JW3947		18.7773	0.767569			Y			Enzyme	Structural component	essential	non-essential	3-deoxy-D-manno-octulosonate 8-phosphate synthase	50S ribosomal subunit protein L1
Y	nadC	b0109	JW0105	rpsS	b3316	JW3278	99.6		0.75766						Enzyme	Structural component	non-essential	essential	quinolinate phosphoribosyltransferase	30S ribosomal subunit protein S19
Y	nadC	b0109	JW0105	rplF	b3305	JW3267	99.6		0.76097						Enzyme	Structural component	non-essential	essential	quinolinate phosphoribosyltransferase	50S ribosomal subunit protein L6
Y	yfaY	b2249	JW2243	yeiT	b2146	JW2133	99.6		0.81614				Y	Y	Partial information	Enzyme, predicted	non-essential	non-essential	conserved protein	predicted oxidoreductase
Y	yeiG	b2154	JW2141	glpK	b3926	JW3897	99.6		0.799177						Enzyme, predicted	Enzyme	non-essential	non-essential	predicted esterase	glycerol kinase
	nudH	b2830	JW2798	rpsA	b0911	JW0894	99.6	26.8871	0.982905	Y		Y			Enzyme	Structural component	non-essential	essential	nucleotide hydrolase	30S ribosomal subunit protein S1
	ybjX	b0877	JW0861	rplQ	b3294	JW3256	99.6		0.759161			Y	Y		Unknown function	Structural component	non-essential	essential	conserved protein	50S ribosomal subunit protein L17
Y	treA	b1197	JW1186	secB	b3609	JW3584	99.6		0.795252						Enzyme	Factor	non-essential	non-essential	periplasmic trehalase	protein export chaperone
Y	blc	b4149	JW4110	secB	b3609	JW3584	99.6		0.799177						Lipoprotein	Factor	non-essential	non-essential	outer membrane lipoprotein (lipocalin)	protein export chaperone
Y	gldA	b3945	JW5556	dnaN	b3701	JW3678		31.8404	0.968805						Enzyme	Enzyme	non-essential	essential	glycerol dehydrogenase, NAD	DNA polymerase III, beta subunit
	ssb	b4059	JW4020	gyrA	b2231	JW2225		28.202	0.943598			Y			Cell process	Enzyme	essential	essential	Single-stranded DNA-binding protein	DNA gyrase (type II topoisomerase), subunit A
Y	yhhX	b3440	JW3403	rplI	b4203	JW4161	99.6		0.754851				Y		Enzyme, predicted	Structural component	non-essential	non-essential	predicted oxidoreductase with NAD(P)-binding Rossmann-fold domain	50S ribosomal subunit protein L9
Y	fdhD	b3895	JW3866	gatZ	b2095	JW2082		23.3931	0.882127						Factor, predicted	Enzyme	non-essential	non-essential	formate dehydrogenase formation protein	D-tagatose 1,6-bisphosphate aldolase 2, subunit
Y	fabA	b0954	JW0937	pgk	b2926	JW2893	99.6		0.778766						Enzyme	Enzyme	essential	essential	beta-hydroxydecanoyl thioester dehydrase	phosphoglycerate kinase
Y	yhhX	b3440	JW3403	adhE	b1241	JW1228	99.6		0.778766				Y		Enzyme, predicted	Enzyme	non-essential	non-essential	predicted oxidoreductase with NAD(P)-binding Rossmann-fold domain	fused acetaldehyde-CoA dehydrogenase -!- iron-dependent alcohol dehydrogenase -!- pyruvate-formate lyase deactivase
Y	hyfE	b2485	JW2470	rpsT	b0023	JW0022	99.6		0.752792						Membrane	Structural component	non-essential	non-essential	hydrogenase 4, membrane subunit	30S ribosomal subunit protein S20
Y	hyfE	b2485	JW2470	rpsN	b3307	JW3269	99.6		0.752246						Membrane	Structural component	non-essential	essential	hydrogenase 4, membrane subunit	30S ribosomal subunit protein S14
Y	hyfE	b2485	JW2470	rpsP	b2609	JW2590	99.6		0.753428						Membrane	Structural component	non-essential	essential	hydrogenase 4, membrane subunit	30S ribosomal subunit protein S16
Y	flu	b2000	JW1982	rpsN	b3307	JW3269	99.6		0.752272						Phage/IS in common(including 15 pseudogenes)	Structural component	non-essential	essential	CP4-44 prophage; antigen 43 (Ag43) phase-variable biofilm formation autotransporter	30S ribosomal subunit protein S14
Y	yqhD	b3011	JW2978	gadB	b1493	JW1488	99.6		0.764739						Enzyme	Enzyme	non-essential	non-essential	alcohol dehydrogenase, NAD(P)-dependent	glutamate decarboxylase B, PLP-dependent
Y	yqhD	b3011	JW2978	eno	b2779	JW2750	99.6		0.758971						Enzyme	Enzyme	non-essential	essential	alcohol dehydrogenase, NAD(P)-dependent	enolase
Y	ygaM	b2672	JW2647	ycaO	b0905	JW0888	99.6		0.795252				Y	Y	Unknown function	Unknown function	non-essential	non-essential	predicted protein	conserved protein
Y	yhhX	b3440	JW3403	rplM	b3231	JW3200	99.6		0.752172				Y		Enzyme, predicted	Structural component	non-essential	essential	predicted oxidoreductase with NAD(P)-binding Rossmann-fold domain	50S ribosomal subunit protein L13
Y	flu	b2000	JW1982	pgk	b2926	JW2893	99.6		0.782166						Phage/IS in common(including 15 pseudogenes)	Enzyme	non-essential	essential	CP4-44 prophage; antigen 43 (Ag43) phase-variable biofilm formation autotransporter	phosphoglycerate kinase
Y	blc	b4149	JW4110	pgk	b2926	JW2893	99.6		0.784167						Lipoprotein	Enzyme	non-essential	essential	outer membrane lipoprotein (lipocalin)	phosphoglycerate kinase
Y	aidB	b4187	JW5867	groS	b4142	JW4102	99.6	27.6108	0.984584						Enzyme	Factor	non-essential	essential	isovaleryl CoA dehydrogenase	Cpn10 chaperonin GroES, small subunit of GroESL
	pyrH	b0171	JW0166	rplB	b3317	JW3279	99.4	23.9289	0.971208			Y			Enzyme	Structural component	essential	essential	uridylate kinase	50S ribosomal subunit protein L2
Y	yhbY	b3180	JW3147	tufB	b3980	JW3943		20.3031	0.809424				Y		Factor, predicted	Factor	non-essential	non-essential	predicted RNA-binding protein	protein chain elongation factor EF-Tu (duplicate of tufA)
Y	potF	b0854	JW0838	rpsC	b3314	JW3276		26.8362	0.929153						Transporter	Structural component	non-essential	essential	putrescine transporter subunit: periplasmic-binding component of ABC superfamily	30S ribosomal subunit protein S3
	yfgB	b2517	JW2501	rpmB	b3637	JW3612	99.6		0.755118			Y	Y		Enzyme, predicted	Structural component	non-essential	essential	predicted enzyme	50S ribosomal subunit protein L28
	htpG	b0473	JW0462	ugpB	b3453	JW3418	99		0.779004			Y			Factor	Transporter	non-essential	non-essential	molecular chaperone HSP90 family	glycerol-3-phosphate transporter subunit -!- periplasmic-binding component of ABC superfamily
	yggH	b2960	JW2927	rpsF	b4200	JW4158	99.6		0.754582			Y			Enzyme	Structural component	non-essential	non-essential	tRNA (m7G46) methyltransferase, SAM-dependent	30S ribosomal subunit protein S6
Y	yeeJ	b1978	JW5833	rpsR	b4202	JW4160	99.6		0.76124						Factor	Structural component	non-essential	essential	adhesin	30S ribosomal subunit protein S18
Y	nusG	b3982	JW3945	rplP	b3313	JW3275	99.6		0.772174						Factor	Structural component	essential	essential	transcription termination factor	50S ribosomal subunit protein L16
Y	yccW	b0967	JW5898	rpmB	b3637	JW3612	99.6		0.757348				Y		Enzyme, predicted	Structural component	non-essential	essential	predicted methyltransferase	50S ribosomal subunit protein L28
	rnhA	b0214	JW0204	rpsT	b0023	JW0022	99.6		0.752792			Y			Enzyme	Structural component	non-essential	non-essential	ribonuclease HI, degrades RNA of DNA-RNA hybrids	30S ribosomal subunit protein S20
	ybbN	b0492	JW5067	yjjK	b4391	JW4354	99		0.745153			Y	Y	Y	Carrier, predicted	Transporter, predicted	non-essential	non-essential	predicted thioredoxin domain-containing protein	fused predicted transporter subunits of ABC superfamily: ATP-binding components
Y	wbbJ	b2033	JW2018	rplU	b3186	JW3153	99.6		0.753344						Enzyme, predicted	Structural component	non-essential	essential	predicted acyl transferase	50S ribosomal subunit protein L21
Y	wbbJ	b2033	JW2018	groS	b4142	JW4102	99.6		0.754395						Enzyme, predicted	Factor	non-essential	essential	predicted acyl transferase	Cpn10 chaperonin GroES, small subunit of GroESL
	acpP	b1094	JW1080	lpxD	b0179	JW0174	99.6	37.8907	0.9976	Y		Y			Carrier	Enzyme	essential	essential	acyl carrier protein (ACP)	UDP-3-O-(3-hydroxymyristoyl)-glucosamine N-acyltransferase
Y	hyfE	b2485	JW2470	rplJ	b3985	JW3948	99.6		0.758971						Membrane	Structural component	non-essential	essential	hydrogenase 4, membrane subunit	50S ribosomal subunit protein L10
Y	hyfE	b2485	JW2470	eno	b2779	JW2750	99.6		0.758438						Membrane	Enzyme	non-essential	essential	hydrogenase 4, membrane subunit	enolase
Y	hyfE	b2485	JW2470	wcaI	b2050	JW2035	99.6		0.757806						Membrane	Enzyme, predicted	non-essential	non-essential	hydrogenase 4, membrane subunit	predicted glycosyl transferase
Y	clpP	b0437	JW0427	groS	b4142	JW4102	99	17.0532	0.916175						Enzyme	Factor	non-essential	essential	proteolytic subunit of ClpA-ClpP and ClpX-ClpP ATP-dependent serine proteases	Cpn10 chaperonin GroES, small subunit of GroESL
Y	yacL	b0119	JW0115	gapA	b1779	JW1768	99.6		0.761521				Y		Unknown function	Enzyme	non-essential	essential	conserved protein	glyceraldehyde-3-phosphate dehydrogenase A
Y	yeeX	b2007	JW1989	rpmG	b3636	JW3611	99.5		0.761227				Y		Unknown function	Structural component	non-essential	non-essential	conserved protein	50S ribosomal subunit protein L33
Y	yjiE	b4327	JW4290	groS	b4142	JW4102	99.6		0.754456				Y		Regulator, predicted	Factor	non-essential	essential	predicted DNA-binding transcriptional regulator	Cpn10 chaperonin GroES, small subunit of GroESL
Y	yjiE	b4327	JW4290	rpsJ	b3321	JW3283	99.6		0.752246				Y		Regulator, predicted	Structural component	non-essential	essential	predicted DNA-binding transcriptional regulator	30S ribosomal subunit protein S10
Y	yccW	b0967	JW5898	accA	b0185	JW0180	99.6		0.770843				Y		Enzyme, predicted	Enzyme	non-essential	essential	predicted methyltransferase	acetyl-CoA carboxylase, carboxytransferase, alpha subunit
	ibpA	b3687	JW3664	clpA	b0882	JW0866	99	17.0532	0.922542			Y			Factor	Enzyme	non-essential	non-essential	heat shock chaperone	ATPase and specificity subunit of ClpA-ClpP ATP-dependent serine protease, chaperone activity
	mreB	b3251	JW3220	groL	b4143	JW4103	99.6	17.0532	0.945519			Y			Structural component	Factor	essential	non-essential	cell wall structural complex MreBCD, actin-like component MreB	Cpn60 chaperonin GroEL, large subunit of GroESL
	nudH	b2830	JW2798	rplY	b2185	JW2173	99		0.745153			Y			Enzyme	Structural component	non-essential	non-essential	nucleotide hydrolase	50S ribosomal subunit protein L25
Y	yodC	b1957	JW1940	rplM	b3231	JW3200	99.6		0.752148				Y		Unknown function	Structural component	non-essential	essential	predicted protein	50S ribosomal subunit protein L13
Y	hscC	b0650	JW0645	yffL	b2443	UniqueToMG1655		17.0532	0.747624						Factor	Phage/IS in common(including 15 pseudogenes)	non-essential	unknown	Hsp70 family chaperone Hsc62, binds to RpoD and inhibits transcription	CPZ-55 prophage; predicted protein
Y	rimI	b4373	JW4335	phoA	b0383	JW0374		18.2928	0.79029						Enzyme	Enzyme	non-essential	non-essential	acetylase for 30S ribosomal subunit protein S18	bacterial alkaline phosphatase
	yfiQ	b2584	JW2568	groL	b4143	JW4103	99.6		0.809367			Y	Y		Enzyme, predicted	Factor	non-essential	non-essential	fused predicted acyl-CoA synthetase: NAD(P)-binding subunit -!- ATP-binding subunit	Cpn60 chaperonin GroEL, large subunit of GroESL
Y	yjjU	b4377	JW4340	rpsJ	b3321	JW3283	99.6		0.752246				Y		Enzyme, predicted	Structural component	non-essential	essential	predicted esterase	30S ribosomal subunit protein S10
Y	ybgI	b0710	JW0700	tig	b0436	JW0426	99.6		0.774778						Partial information	Enzyme	non-essential	non-essential	conserved metal-binding protein	peptidyl-prolyl cis/trans isomerase (trigger factor)
Y	apaH	b0049	JW0048	hupB	b0440	JW0430	99.6		0.764739						Enzyme	Regulator	non-essential	non-essential	diadenosine tetraphosphatase	HU, DNA-binding transcriptional regulator, beta subunit
Y	yebY	b1839	JW1828	nusA	b3169	JW3138	99.6		0.786418				Y		Unknown function	Factor	non-essential	essential	predicted protein	transcription termination/antitermination L factor
Y	pykF	b1676	JW1666	rpsM	b3298	JW3260	99.6		0.774213						Enzyme	Structural component	non-essential	essential	pyruvate kinase I	30S ribosomal subunit protein S13
	rne	b1084	JW1071	rplK	b3983	JW3946	99.2	17.0532	0.928726			Y			Enzyme	Structural component	essential	non-essential	fused ribonucleaseE: endoribonuclease -!- RNA-binding protein -!-RNA degradosome binding protein	50S ribosomal subunit protein L11
Y	glgP	b3428	JW3391	intA	b2622	JW2602	99.6		0.78897						Enzyme	Phage/IS in common(including 15 pseudogenes)	non-essential	non-essential	glycogen phosphorylase	CP4-57 prophage; integrase
Y	spoT	b3650	JW3625	rho	b3783	JW3756		37.6317	0.989525						Enzyme	Factor	essential	non-essential	bifunctional (p)ppGpp synthetase II and guanosine-3',5'-bis pyrophosphate 3'-pyrophosphohydrolase	transcription termination factor
Y	yjjK	b4391	JW4354	ymfD	b1137	JW1123	99.6		0.763134				Y	Y	Transporter, predicted	Phage/IS in common(including 15 pseudogenes)	non-essential	non-essential	fused predicted transporter subunits of ABC superfamily: ATP-binding components	e14 prophage; predicted SAM-dependent methyltransferase
Y	wbbJ	b2033	JW2018	rplQ	b3294	JW3256	99.6		0.758971						Enzyme, predicted	Structural component	non-essential	essential	predicted acyl transferase	50S ribosomal subunit protein L17
Y	wbbJ	b2033	JW2018	rpsA	b0911	JW0894	99.6		0.755549						Enzyme, predicted	Structural component	non-essential	essential	predicted acyl transferase	30S ribosomal subunit protein S1
Y	wbbJ	b2033	JW2018	rpsR	b4202	JW4160	99.6		0.762122						Enzyme, predicted	Structural component	non-essential	essential	predicted acyl transferase	30S ribosomal subunit protein S18
Y	wbbJ	b2033	JW2018	rpsD	b3296	JW3258	99.6		0.757119						Enzyme, predicted	Structural component	non-essential	essential	predicted acyl transferase	30S ribosomal subunit protein S4
Y	hda	b2496	JW5397	recA	b2699	JW2669		37.9242	0.989052						Cell process	Enzyme	non-essential	non-essential	ATPase regulatory factor involved in DnaA inactivation	DNA strand exchange and recombination protein with protease and nuclease activity
Y	hypD	b2729	JW2699	iscS	b2530	JW2514		37.9739	0.989447						Factor	Enzyme	non-essential	non-essential	protein required for maturation of hydrogenases	cysteine desulfurase (tRNA sulfurtransferase), PLP-dependent
	acpP	b1094	JW1080	rplO	b3301	JW3263	99.6		0.754922			Y			Carrier	Structural component	essential	essential	acyl carrier protein (ACP)	50S ribosomal subunit protein L15
	mukB	b0924	JW0907	tufB	b3980	JW3943		27.234	0.93493			Y			Factor	Factor	essential	non-essential	fused chromosome partitioning protein: predicted nucleotide hydrolase -!- conserved protein -!- conserved protein	protein chain elongation factor EF-Tu (duplicate of tufA)
	sspB	b3228	JW3197	elaB	b2266	JW2261	99.6		0.780376			Y			Factor	Unknown function	non-essential	non-essential	ClpXP protease specificity-enhancing factor	conserved protein
Y	talA	b2464	JW2448	gldA	b3945	JW5556		36.1212	0.988156						Enzyme	Enzyme	non-essential	non-essential	transaldolase A	glycerol dehydrogenase, NAD
	selB	b3590	JW3563	rplY	b2185	JW2173	99.6		0.784167			Y			Factor	Structural component	non-essential	non-essential	selenocysteinyl-tRNA-specific translation factor	50S ribosomal subunit protein L25
	grpE	b2614	JW2594	gadB	b1493	JW1488	99	7.66256	0.84229			Y			Factor	Enzyme	essential	non-essential	heat shock protein	glutamate decarboxylase B, PLP-dependent
Y	yfbU	b2294	JW2291	rplO	b3301	JW3263	99.6		0.758112				Y		Unknown function	Structural component	non-essential	essential	conserved protein	50S ribosomal subunit protein L15
Y	yieN	b3746	JW3725	ompC	b2215	JW2203		29.2425	0.953317						Regulator, predicted	Transporter	non-essential	non-essential	fused predicted transcriptional regulator: sigma54 activator protein -!- conserved protein	outer membrane porin protein C
	ybaZ	b0454	JW0444	lysS	b2890	JW2858	99.6		0.81614			Y	Y		Enzyme, predicted	Enzyme	non-essential	non-essential	predicted methyltransferase	lysine tRNA synthetase, constitutive
	fabI	b1288	JW1281	yjgD	b4255	JW4212	99.6		0.769284			Y			Enzyme	Unknown function	essential	non-essential	enoyl-[acyl-carrier-protein] reductase, NADH-dependent	conserved protein
Y	yggE	b2922	JW2889	rfaD	b3619	JW3594	99.6	24.2477	0.975887				Y		Unknown function	Enzyme	non-essential	non-essential	conserved protein	ADP-L-glycero-D-mannoheptose-6-epimerase, NAD(P)-binding
	ybgC	b0736	JW0726	rpsD	b3296	JW3258		34.5747	0.98014			Y	Y		Enzyme, predicted	Structural component	non-essential	essential	predicted acyl-CoA thioesterase	30S ribosomal subunit protein S4
	dnaA	b3702	JW3679	rpsM	b3298	JW3260	99.6		0.762281			Y			Factor	Structural component	essential	essential	chromosomal replication initiator protein DnaA, DNA-binding transcriptional dual regulator	30S ribosomal subunit protein S13
Y	ygaD	b2700	JW2670	slyD	b3349	JW3311	99.6		0.759996				Y		Unknown function	Enzyme	non-essential	non-essential	conserved protein	FKBP-type peptidyl prolyl cis-trans isomerase (rotamase)
Y	ygaM	b2672	JW2647	rpsT	b0023	JW0022	99.6		0.752727				Y		Unknown function	Structural component	non-essential	non-essential	predicted protein	30S ribosomal subunit protein S20
Y	ygfT	b2887	JW5469	rpsN	b3307	JW3269	99.6		0.752221				Y		Enzyme, predicted	Structural component	non-essential	essential	fused predicted oxidoreductase: Fe-S subunit -!- nucleotide-binding subunit	30S ribosomal subunit protein S14
Y	glpK	b3926	JW3897	cysI	b2763	JW2733	99.6		0.786418						Enzyme	Enzyme	non-essential	non-essential	glycerol kinase	sulfite reductase, beta subunit, NAD(P)-binding, heme-binding
Y	yebY	b1839	JW1828	malQ	b3416	JW3379	99.5		0.797682				Y		Unknown function	Enzyme	non-essential	non-essential	predicted protein	4-alpha-glucanotransferase (amylomaltase)
Y	exbB	b3006	JW2974	rplM	b3231	JW3200	99.6		0.752101						Membrane	Structural component	non-essential	essential	membrane spanning protein in TonB-ExbB-ExbD complex	50S ribosomal subunit protein L13
Y	yccW	b0967	JW5898	rpsP	b2609	JW2590	99.6		0.758192				Y		Enzyme, predicted	Structural component	non-essential	essential	predicted methyltransferase	30S ribosomal subunit protein S16
Y	yhbY	b3180	JW3147	adhE	b1241	JW1228		28.1521	0.944071				Y		Factor, predicted	Enzyme	non-essential	non-essential	predicted RNA-binding protein	fused acetaldehyde-CoA dehydrogenase -!- iron-dependent alcohol dehydrogenase -!- pyruvate-formate lyase deactivase
Y	yfdH	b2351	JW2347	rpsJ	b3321	JW3283	99.6		0.752221						Phage/IS in common(including 15 pseudogenes)	Structural component	non-essential	essential	CPS-53 (KpLE1) prophage; bactoprenol glucosyl transferase	30S ribosomal subunit protein S10
Y	wbbK	b2032	JW2017	rpsH	b3306	JW3268	99.6		0.759563						Enzyme, predicted	Structural component	non-essential	essential	lipopolysaccharide biosynthesis protein	30S ribosomal subunit protein S8
	fdhD	b3895	JW3866	iscS	b2530	JW2514	99.6	46.3202	0.999463	Y	Y	Y			Factor, predicted	Enzyme	non-essential	non-essential	formate dehydrogenase formation protein	cysteine desulfurase (tRNA sulfurtransferase), PLP-dependent
	iscU	b2529	JW2513	iscS	b2530	JW2514	99.6	39.9541	0.998826	Y	Y	Y			Factor	Enzyme	non-essential	non-essential	scaffold protein	cysteine desulfurase (tRNA sulfurtransferase), PLP-dependent
Y	gmhB	b0200	JW0196	rplA	b3984	JW3947	99.6		0.754276						Enzyme	Structural component	non-essential	non-essential	D,D-heptose 1,7-bisphosphate phosphatase	50S ribosomal subunit protein L1
	uvrC	b1913	JW1898	rplB	b3317	JW3279	99.6	8.45196	0.845057	Y		Y			Enzyme	Structural component	non-essential	essential	excinuclease UvrABC, endonuclease subunit	50S ribosomal subunit protein L2
	pyrH	b0171	JW0166	rpsJ	b3321	JW3283	99.6		0.752197			Y			Enzyme	Structural component	essential	essential	uridylate kinase	30S ribosomal subunit protein S10
	ygfA	b2912	JW2879	iscU	b2529	JW2513	99		0.827989			Y	Y		Enzyme, predicted	Factor	non-essential	non-essential	predicted ligase	scaffold protein
Y	apaH	b0049	JW0048	hupA	b4000	JW3964	99.6		0.757119						Enzyme	Regulator	non-essential	non-essential	diadenosine tetraphosphatase	HU, DNA-binding transcriptional regulator, alpha subunit
Y	nagB	b0678	JW0664	groS	b4142	JW4102		18.5971	0.762845						Enzyme	Factor	non-essential	essential	glucosamine-6-phosphate deaminase	Cpn10 chaperonin GroES, small subunit of GroESL
	lepA	b2569	JW2553	hyfE	b2485	JW2470	99		0.779004			Y			Factor	Membrane	non-essential	non-essential	GTP-binding membrane protein	hydrogenase 4, membrane subunit
Y	proC	b0386	JW0377	tig	b0436	JW0426	99.6		0.772174						Enzyme	Enzyme	non-essential	non-essential	pyrroline-5-carboxylate reductase, NAD(P)-binding	peptidyl-prolyl cis/trans isomerase (trigger factor)
Y	putA	b1014	JW0999	pgk	b2926	JW2893	99.6	5.72043	0.840119						Enzyme	Enzyme	non-essential	essential	fused DNA-binding transcriptional regulator -!- proline dehydrogenase -!- pyrroline-5-carboxylate dehydrogenase	phosphoglycerate kinase
	kdsA	b1215	JW1206	rfaD	b3619	JW3594		33.5131	0.977679	Y		Y			Enzyme	Enzyme	essential	non-essential	3-deoxy-D-manno-octulosonate 8-phosphate synthase	ADP-L-glycero-D-mannoheptose-6-epimerase, NAD(P)-binding
	rnpA	b3704	JW3681	rplS	b2606	JW2587	99.6		0.752324			Y			Enzyme	Structural component	essential	essential	protein C5 component of RNase P	50S ribosomal subunit protein L19
	rpoA	b3295	JW3257	rplU	b3186	JW3153	99.6		0.780004			Y			Enzyme	Structural component	essential	essential	RNA polymerase, alpha subunit	50S ribosomal subunit protein L21
	dps	b0812	JW0797	rpsH	b3306	JW3268	99.6		0.778166			Y			Carrier	Structural component	non-essential	essential	Fe-binding and storage protein	30S ribosomal subunit protein S8
	napD	b2207	JW2195	groL	b4143	JW4103	99.6		0.81614			Y			Factor	Factor	non-essential	non-essential	assembly protein for periplasmic nitrate reductase	Cpn60 chaperonin GroEL, large subunit of GroESL
Y	yccW	b0967	JW5898	rpsT	b0023	JW0022	99.6		0.765435				Y		Enzyme, predicted	Structural component	non-essential	non-essential	predicted methyltransferase	30S ribosomal subunit protein S20
	ssb	b4059	JW4020	rplS	b2606	JW2587	99.6		0.755771			Y			Cell process	Structural component	essential	essential	Single-stranded DNA-binding protein	50S ribosomal subunit protein L19
	ybjX	b0877	JW0861	rpsF	b4200	JW4158	99.6		0.754647			Y	Y		Unknown function	Structural component	non-essential	non-essential	conserved protein	30S ribosomal subunit protein S6
Y	carB	b0033	JW0031	fimA	b4314	JW4277	99.4		0.757893						Enzyme	Structural component	non-essential	non-essential	carbamoyl-phosphate synthase large subunit	major type 1 subunit fimbrin (pilin)
Y	yfgB	b2517	JW2501	rpsT	b0023	JW0022	99.6		0.752696				Y		Enzyme, predicted	Structural component	non-essential	non-essential	predicted enzyme	30S ribosomal subunit protein S20
	ybeZ	b0660	JW0657	rplY	b2185	JW2173	99.6		0.767313			Y	Y		Partial information	Structural component	non-essential	non-essential	predicted protein with nucleoside triphosphate hydrolase domain	50S ribosomal subunit protein L25
	smpB	b2620	JW2601	secA	b0098	JW0096		18.8515	0.770157	Y		Y			Factor	Transporter	non-essential	essential	trans-translation protein	preprotein translocase subunit, ATPase
Y	ygfT	b2887	JW5469	hupA	b4000	JW3964	99.6		0.756932				Y		Enzyme, predicted	Regulator	non-essential	non-essential	fused predicted oxidoreductase: Fe-S subunit -!- nucleotide-binding subunit	HU, DNA-binding transcriptional regulator, alpha subunit
Y	ygfT	b2887	JW5469	rplX	b3309	JW3271	99.6		0.758878				Y		Enzyme, predicted	Structural component	non-essential	essential	fused predicted oxidoreductase: Fe-S subunit -!- nucleotide-binding subunit	50S ribosomal subunit protein L24
	pepT	b1127	JW1113	fusA	b3340	JW3302		19.5896	0.795458			Y			Enzyme	Factor	non-essential	essential	peptidase T	protein chain elongation factor EF-G, GTP-binding
	pepT	b1127	JW1113	proA	b0243	JW0233	99.6		0.795252			Y			Enzyme	Enzyme	non-essential	non-essential	peptidase T	gamma-glutamylphosphate reductase
	pepT	b1127	JW1113	yihI	b3866	JW3837	99.6		0.795252			Y		Y	Enzyme	Unknown function	non-essential	non-essential	peptidase T	conserved protein
Y	glgP	b3428	JW3391	pykF	b1676	JW1666	99.6		0.806459						Enzyme	Enzyme	non-essential	non-essential	glycogen phosphorylase	pyruvate kinase I
	yfgB	b2517	JW2501	rpsP	b2609	JW2590	99.6		0.763014	Y		Y	Y		Enzyme, predicted	Structural component	non-essential	essential	predicted enzyme	30S ribosomal subunit protein S16
Y	yjgD	b4255	JW4212	rplO	b3301	JW3263		26.6097	0.932951						Unknown function	Structural component	non-essential	essential	conserved protein	50S ribosomal subunit protein L15
	ybjX	b0877	JW0861	hupB	b0440	JW0430	99.6		0.756752			Y	Y		Unknown function	Regulator	non-essential	non-essential	conserved protein	HU, DNA-binding transcriptional regulator, beta subunit
Y	yfgB	b2517	JW2501	infB	b3168	JW3137		26.605	0.927516				Y		Enzyme, predicted	Factor	non-essential	essential	predicted enzyme	fused protein chain initiation factor 2, IF2: membrane protein -!- conserved protein
	uvrC	b1913	JW1898	rpsD	b3296	JW3258	99.6	36.2251	0.996413			Y			Enzyme	Structural component	non-essential	essential	excinuclease UvrABC, endonuclease subunit	30S ribosomal subunit protein S4
Y	hyfE	b2485	JW2470	arpA	b4017	JW3977	99.6		0.786418						Membrane	Regulator	non-essential	non-essential	hydrogenase 4, membrane subunit	regulator of acetyl CoA synthetase
	nfi	b3998	JW5547	rpsF	b4200	JW4158	99.6		0.765516			Y			Enzyme	Structural component	non-essential	non-essential	endonuclease V	30S ribosomal subunit protein S6
Y	lhr	b1653	JW1645	tsf	b0170	JW0165		27.4599	0.936868						Enzyme, predicted	Factor	non-essential	essential	predicted ATP-dependent helicase	protein chain elongation factor EF-Ts
	ddlA	b0381	JW0372	proA	b0243	JW0233		24.1437	0.911065			Y			Enzyme	Enzyme	non-essential	non-essential	D-alanine-D-alanine ligase A	gamma-glutamylphosphate reductase
	ybeZ	b0660	JW0657	rplE	b3308	JW3270	99.6	37.4417	0.997042	Y		Y	Y		Partial information	Structural component	non-essential	essential	predicted protein with nucleoside triphosphate hydrolase domain	50S ribosomal subunit protein L5
	cobB	b1120	JW1106	rpsN	b3307	JW3269	99.6		0.752246		Y	Y			Enzyme	Structural component	non-essential	essential	deacetylase of acetyl-CoA synthetase, NAD-dependent	30S ribosomal subunit protein S14
	kdtA	b3633	JW3608	murE	b0085	JW0083	99		0.751344			Y			Enzyme	Enzyme	essential	essential	3-deoxy-D-manno-octulosonic-acid transferase (KDO transferase)	UDP-N-acetylmuramoyl-L-alanyl-D-glutamate:meso-diaminopimelate ligase
Y	acnA	b1276	JW1268	rplS	b2606	JW2587	99.6		0.752172						Enzyme	Structural component	non-essential	essential	aconitate hydratase 1	50S ribosomal subunit protein L19
Y	hybG	b2990	JW2958	atpD	b3732	JW3710		27.0833	0.933953						Factor, predicted	Enzyme	non-essential	non-essential	hydrogenase 2 accessory protein	F1 sector of membrane-bound ATP synthase, beta subunit
Y	prfA	b1211	JW1202	leuS	b0642	JW0637		27.7527	0.946994						Factor	Enzyme	essential	essential	peptide chain release factor RF-1	leucyl-tRNA synthetase
	ybjX	b0877	JW0861	rplS	b2606	JW2587	99.6	2.6542	0.799032			Y	Y		Unknown function	Structural component	non-essential	essential	conserved protein	50S ribosomal subunit protein L19
Y	yidH	b3676	JW3652	rpsN	b3307	JW3269	99.6		0.752272				Y		Membrane, predicted	Structural component	non-essential	essential	conserved inner membrane protein	30S ribosomal subunit protein S14
	pnp	b3164	JW5851	rpsS	b3316	JW3278	99.6		0.780806			Y			Enzyme	Structural component	non-essential	essential	polynucleotide phosphorylase/polyadenylase	30S ribosomal subunit protein S19
	ulaR	b4191	JW4149	rpmB	b3637	JW3612	99.6		0.757381			Y			Regulator	Structural component	non-essential	essential	DNA-binding transcriptional dual regulator	50S ribosomal subunit protein L28
Y	rimI	b4373	JW4335	adhE	b1241	JW1228		23.8396	0.890091						Enzyme	Enzyme	non-essential	non-essential	acetylase for 30S ribosomal subunit protein S18	fused acetaldehyde-CoA dehydrogenase -!- iron-dependent alcohol dehydrogenase -!- pyruvate-formate lyase deactivase
Y	yggE	b2922	JW2889	hupB	b0440	JW0430	99.6		0.756637				Y		Unknown function	Regulator	non-essential	non-essential	conserved protein	HU, DNA-binding transcriptional regulator, beta subunit
Y	torZ	b1872	JW1861	rpsJ	b3321	JW3283	99.6		0.752101						Enzyme	Structural component	non-essential	essential	trimethylamine N-oxide reductase system III, catalytic subunit	30S ribosomal subunit protein S10
Y	lysU	b4129	JW4090	rfaD	b3619	JW3594		17.908	0.759992						Enzyme	Enzyme	non-essential	non-essential	lysine tRNA synthetase, inducible	ADP-L-glycero-D-mannoheptose-6-epimerase, NAD(P)-binding
Y	glpC	b2243	JW2237	rpsC	b3314	JW3276	99.6	12.4552	0.884585						Enzyme	Structural component	non-essential	essential	sn-glycerol-3-phosphate dehydrogenase (anaerobic), small subunit	30S ribosomal subunit protein S3
Y	yoaB	b1809	JW5295	dnaN	b3701	JW3678	99.6	38.2697	0.997485				Y		Partial information	Enzyme	non-essential	essential	conserved protein	DNA polymerase III, beta subunit
	yggE	b2922	JW2889	rplB	b3317	JW3279	99.6		0.755144		Y		Y		Unknown function	Structural component	non-essential	essential	conserved protein	50S ribosomal subunit protein L2
Y	apaH	b0049	JW0048	hns	b1237	JW1225	99.6		0.759359						Enzyme	Regulator	non-essential	non-essential	diadenosine tetraphosphatase	global DNA-binding transcriptional dual regulator H-NS
Y	ydiI	b1686	JW1676	rpmB	b3637	JW3612	99.6		0.755118				Y		Unknown function	Structural component	non-essential	essential	conserved protein	50S ribosomal subunit protein L28
Y	nagB	b0678	JW0664	tufB	b3980	JW3943		18.6348	0.761547						Enzyme	Factor	non-essential	non-essential	glucosamine-6-phosphate deaminase	protein chain elongation factor EF-Tu (duplicate of tufA)
	yedO	b1919	JW5313	rpsD	b3296	JW3258	98	23.0304	0.952603			Y			Enzyme	Structural component	non-essential	essential	D-cysteine desulfhydrase, PLP-dependent	30S ribosomal subunit protein S4
Y	yhhX	b3440	JW3403	rplA	b3984	JW3947	99.6		0.754276				Y		Enzyme, predicted	Structural component	non-essential	non-essential	predicted oxidoreductase with NAD(P)-binding Rossmann-fold domain	50S ribosomal subunit protein L1
Y	nusG	b3982	JW3945	gapA	b1779	JW1768	99.6		0.757381						Factor	Enzyme	essential	essential	transcription termination factor	glyceraldehyde-3-phosphate dehydrogenase A
Y	gltA	b0720	JW0710	dnaN	b3701	JW3678	99.6		0.759996						Enzyme	Enzyme	non-essential	essential	citrate synthase	DNA polymerase III, beta subunit
Y	tktB	b2465	JW2449	rplA	b3984	JW3947	99.6		0.754162						Enzyme	Structural component	non-essential	non-essential	transketolase 2, thiamin-binding	50S ribosomal subunit protein L1
Y	potF	b0854	JW0838	wrbA	b1004	JW0989		24.055	0.903991						Transporter	Regulator, predicted	non-essential	non-essential	putrescine transporter subunit: periplasmic-binding component of ABC superfamily	predicted flavoprotein in Trp regulation
Y	ybgI	b0710	JW0700	glyQ	b3560	JW3531	99.6		0.772653						Partial information	Enzyme	non-essential	essential	conserved metal-binding protein	glycine tRNA synthetase, alpha subunit
	rcsB	b2217	JW2205	prmA	b3259	JW3227	99		0.759623			Y			Regulator	Enzyme	non-essential	non-essential	DNA-binding response regulator in two-component regulatory system with RcsC and YojN	methylase for 50S ribosomal subunit protein L11
Y	yffS	b2450	UniqueToMG1655	hns	b1237	JW1225	99.6		0.758787						Phage/IS in common(including 15 pseudogenes)	Regulator	unknown	non-essential	CPZ-55 prophage; predicted protein	global DNA-binding transcriptional dual regulator H-NS
	yedO	b1919	JW5313	rpsC	b3314	JW3276	99.6	28.3008	0.986268		Y	Y			Enzyme	Structural component	non-essential	essential	D-cysteine desulfhydrase, PLP-dependent	30S ribosomal subunit protein S3
	rnpA	b3704	JW3681	rplT	b1716	JW1706	99.6		0.757381	Y		Y			Enzyme	Structural component	essential	essential	protein C5 component of RNase P	50S ribosomal subunit protein L20
Y	leuS	b0642	JW0637	prfB	b2891	JW5847		39.4741	0.992444						Enzyme	Factor	essential	non-essential	leucyl-tRNA synthetase	peptide chain release factor RF-2
	thrS	b1719	JW1709	eno	b2779	JW2750	99.6		0.758438			Y			Enzyme	Enzyme	essential	essential	threonyl-tRNA synthetase	enolase
Y	gltA	b0720	JW0710	rfaD	b3619	JW3594	99.6		0.764739						Enzyme	Enzyme	non-essential	non-essential	citrate synthase	ADP-L-glycero-D-mannoheptose-6-epimerase, NAD(P)-binding
Y	lhr	b1653	JW1645	carB	b0033	JW0031		18.907	0.779577						Enzyme, predicted	Enzyme	non-essential	non-essential	predicted ATP-dependent helicase	carbamoyl-phosphate synthase large subunit
	topB	b1763	JW1752	rpsN	b3307	JW3269	99.6		0.762867			Y			Enzyme	Structural component	non-essential	essential	DNA topoisomerase III	30S ribosomal subunit protein S14
Y	nadC	b0109	JW0105	dksA	b0145	JW0141	99.6		0.824573						Enzyme	Regulator	non-essential	non-essential	quinolinate phosphoribosyltransferase	DNA-binding transcriptional regulator of rRNA transcription, DnaK suppressor protein
Y	yidH	b3676	JW3652	yfiD	b2579	JW2563	99.6		0.757119				Y		Membrane, predicted	Enzyme	non-essential	non-essential	conserved inner membrane protein	pyruvate formate lyase subunit
	rcsB	b2217	JW2205	rpsC	b3314	JW3276	99	28.0254	0.983385			Y			Regulator	Structural component	non-essential	essential	DNA-binding response regulator in two-component regulatory system with RcsC and YojN	30S ribosomal subunit protein S3
Y	tktB	b2465	JW2449	yfiD	b2579	JW2563	99.6		0.757119						Enzyme	Enzyme	non-essential	non-essential	transketolase 2, thiamin-binding	pyruvate formate lyase subunit
Y	tktB	b2465	JW2449	pflB	b0903	JW0886	99.6		0.761815						Enzyme	Enzyme	non-essential	non-essential	transketolase 2, thiamin-binding	pyruvate formate lyase I
	hfq	b4172	JW4130	secA	b0098	JW0096		18.6892	0.768024	Y		Y			Factor	Transporter	non-essential	essential	HF-I, host factor for RNA phage Q beta replication	preprotein translocase subunit, ATPase
	ppa	b4226	JW4185	katG	b3942	JW3914	99		0.74804			Y			Enzyme	Enzyme	essential	non-essential	inorganic pyrophosphatase	catalase/hydroperoxidase HPI(I)
Y	srmB	b2576	JW2560	tnaA	b3708	JW3686		19.6749	0.796851						Enzyme	Enzyme	non-essential	non-essential	ATP-dependent RNA helicase	tryptophanase/L-cysteine desulfhydrase, PLP-dependent
Y	yhhP	b3470	JW3435	yieN	b3746	JW3725		27.2179	0.936057						Factor	Regulator, predicted	non-essential	non-essential	conserved protein required for cell growth	fused predicted transcriptional regulator: sigma54 activator protein -!- conserved protein
	yacL	b0119	JW0115	rpsT	b0023	JW0022	99.6		0.756752			Y	Y		Unknown function	Structural component	non-essential	non-essential	conserved protein	30S ribosomal subunit protein S20
Y	parE	b3030	JW2998	rplA	b3984	JW3947		31.9826	0.970048						Enzyme	Structural component	essential	non-essential	DNA topoisomerase IV, subunit B	50S ribosomal subunit protein L1
Y	otsA	b1896	JW5312	hupA	b4000	JW3964	99.6		0.752604						Enzyme	Regulator	non-essential	non-essential	trehalose-6-phosphate synthase	HU, DNA-binding transcriptional regulator, alpha subunit
	pyrH	b0171	JW0166	fusA	b3340	JW3302	99		0.755162			Y			Enzyme	Factor	essential	essential	uridylate kinase	protein chain elongation factor EF-G, GTP-binding
Y	proC	b0386	JW0377	yebC	b1864	JW1853	99.6		0.803812					Y	Enzyme	Partial information	non-essential	non-essential	pyrroline-5-carboxylate reductase, NAD(P)-binding	conserved protein
	ybeB	b0637	JW5090	rplD	b3319	JW3281	99.6		0.752272			Y	Y		Unknown function	Structural component	non-essential	essential	predicted protein	50S ribosomal subunit protein L4
	yedO	b1919	JW5313	rplA	b3984	JW3947	99.6	28.484	0.986612			Y			Enzyme	Structural component	non-essential	non-essential	D-cysteine desulfhydrase, PLP-dependent	50S ribosomal subunit protein L1
	smpB	b2620	JW2601	aidB	b4187	JW5867	98.3	27.3885	0.98029	Y		Y			Factor	Enzyme	non-essential	non-essential	trans-translation protein	isovaleryl CoA dehydrogenase
Y	nlpD	b2742	JW2712	rpsP	b2609	JW2590	99.6		0.753471						Membrane, predicted	Structural component	non-essential	essential	predicted outer membrane lipoprotein	30S ribosomal subunit protein S16
Y	ygaM	b2672	JW2647	malT	b3418	JW3381	99.6		0.803812				Y		Unknown function	Regulator	non-essential	non-essential	predicted protein	fused conserved protein -!- DNA-binding transcriptional activator, maltotriose-ATP-binding
	fabZ	b0180	JW0175	rplB	b3317	JW3279		37.5383	0.988172	Y		Y			Enzyme	Structural component	essential	essential	(3R)-hydroxymyristol acyl carrier protein dehydratase	50S ribosomal subunit protein L2
	nudH	b2830	JW2798	rplO	b3301	JW3263	99.6	25.1797	0.979148			Y			Enzyme	Structural component	non-essential	essential	nucleotide hydrolase	50S ribosomal subunit protein L15
Y	mrcA	b3396	JW3359	elaB	b2266	JW2261	99.6		0.778766						Enzyme	Unknown function	non-essential	non-essential	fused penicillin-binding protein 1a: murein transglycosylase -!- murein transpeptidase	conserved protein
Y	nikB	b3477	JW3442	hupA	b4000	JW3964	99.6		0.752792						Transporter	Regulator	non-essential	non-essential	nickel transporter subunit -!- membrane component of ABC superfamily	HU, DNA-binding transcriptional regulator, alpha subunit
Y	nikB	b3477	JW3442	rpsP	b2609	JW2590	99.6		0.753559						Transporter	Structural component	non-essential	essential	nickel transporter subunit -!- membrane component of ABC superfamily	30S ribosomal subunit protein S16
Y	hyaA	b0972	JW0954	slyD	b3349	JW3311	99.6		0.759563						Enzyme	Enzyme	non-essential	non-essential	hydrogenase 1, small subunit	FKBP-type peptidyl prolyl cis-trans isomerase (rotamase)
Y	pflB	b0903	JW0886	ygjD	b3064	JW3036		35.0253	0.98195					Y	Enzyme	Enzyme, predicted	non-essential	essential	pyruvate formate lyase I	predicted peptidase
	ybeZ	b0660	JW0657	rpsP	b2609	JW2590	99.6		0.758192			Y	Y		Partial information	Structural component	non-essential	essential	predicted protein with nucleoside triphosphate hydrolase domain	30S ribosomal subunit protein S16
Y	purA	b4177	JW4135	rplA	b3984	JW3947	99.6		0.769843						Enzyme	Structural component	non-essential	non-essential	adenylosuccinate synthetase	50S ribosomal subunit protein L1
	parE	b3030	JW2998	dhaK	b1200	JW5187	99		0.74804			Y			Enzyme	Enzyme	essential	non-essential	DNA topoisomerase IV, subunit B	dihydroxyacetone kinase, N-terminal domain
	nfi	b3998	JW5547	hns	b1237	JW1225	99.6		0.776855			Y			Enzyme	Regulator	non-essential	non-essential	endonuclease V	global DNA-binding transcriptional dual regulator H-NS
Y	yjdJ	b4127	JW4088	rplI	b4203	JW4161	99.6		0.754922				Y		Enzyme, predicted	Structural component	non-essential	non-essential	predicted acyltransferase with acyl-CoA N-acyltransferase domain	50S ribosomal subunit protein L9
	dnaB	b4052	JW4012	rplO	b3301	JW3263	99.6		0.758112			Y			Enzyme	Structural component	essential	essential	replicative DNA helicase	50S ribosomal subunit protein L15
Y	yliJ	b0838	JW0822	yliG	b0835	JW0819	99.6		0.841909				Y	Y	Enzyme, predicted	Enzyme, predicted	non-essential	non-essential	predicted glutathione S-transferase	predicted SAM-dependent methyltransferase
	ygfA	b2912	JW2879	groL	b4143	JW4103	99.6		0.86887		Y	Y	Y		Enzyme, predicted	Factor	non-essential	non-essential	predicted ligase	Cpn60 chaperonin GroEL, large subunit of GroESL
	fkpB	b0028	JW0026	rpsN	b3307	JW3269	99.6		0.75235		Y	Y			Enzyme	Structural component	non-essential	essential	FKBP-type peptidyl-prolyl cis-trans isomerase (rotamase)	30S ribosomal subunit protein S14
	dnaA	b3702	JW3679	nadE	b1740	JW1729		23.3682	0.88681			Y			Factor	Enzyme	essential	essential	chromosomal replication initiator protein DnaA, DNA-binding transcriptional dual regulator	NAD synthetase, NH3/glutamine-dependent
Y	fic	b3361	JW3324	dps	b0812	JW0797	99.6		0.759359						Cell process	Carrier	non-essential	non-essential	stationary-phase protein, cell division	Fe-binding and storage protein
Y	blc	b4149	JW4110	purA	b4177	JW4135	99.6		0.791887						Lipoprotein	Enzyme	non-essential	non-essential	outer membrane lipoprotein (lipocalin)	adenylosuccinate synthetase
Y	yncE	b1452	JW1447	rpsH	b3306	JW3268	99.6		0.769653				Y		Partial information	Structural component	non-essential	essential	conserved protein	30S ribosomal subunit protein S8
Y	ydiI	b1686	JW1676	rpsN	b3307	JW3269	99.6		0.755958				Y		Unknown function	Structural component	non-essential	essential	conserved protein	30S ribosomal subunit protein S14
	rpoA	b3295	JW3257	rpsT	b0023	JW0022	99.6		0.780893			Y			Enzyme	Structural component	essential	non-essential	RNA polymerase, alpha subunit	30S ribosomal subunit protein S20
Y	yjdJ	b4127	JW4088	rplS	b2606	JW2587	99.6		0.752459				Y		Enzyme, predicted	Structural component	non-essential	essential	predicted acyltransferase with acyl-CoA N-acyltransferase domain	50S ribosomal subunit protein L19
	rhlB	b3780	JW3753	rplK	b3983	JW3946		17.0532	0.750153			Y			Enzyme	Structural component	non-essential	non-essential	ATP-dependent RNA helicase	50S ribosomal subunit protein L11
Y	exbB	b3006	JW2974	dnaJ	b0015	JW0014		24.9377	0.905616						Membrane	Factor	non-essential	non-essential	membrane spanning protein in TonB-ExbB-ExbD complex	chaperone Hsp40, co-chaperone with DnaK
	ycfD	b1128	JW1114	rplP	b3313	JW3275	99.6		0.756415		Y		Y		Partial information	Structural component	non-essential	essential	conserved protein	50S ribosomal subunit protein L16
Y	yfdH	b2351	JW2347	atpC	b3731	JW3709	99.4		0.778938						Phage/IS in common(including 15 pseudogenes)	Enzyme	non-essential	non-essential	CPS-53 (KpLE1) prophage; bactoprenol glucosyl transferase	F1 sector of membrane-bound ATP synthase, epsilon subunit
	tgt	b0406	JW0396	rpsL	b3342	JW3304	99.6		0.775986			Y			Enzyme	Structural component	non-essential	essential	tRNA-guanine transglycosylase	30S ribosomal subunit protein S12
Y	nikB	b3477	JW3442	rplJ	b3985	JW3948	99.6		0.759563						Transporter	Structural component	non-essential	essential	nickel transporter subunit -!- membrane component of ABC superfamily	50S ribosomal subunit protein L10
Y	lhr	b1653	JW1645	ompA	b0957	JW0940		29.3168	0.955146						Enzyme, predicted	Membrane	non-essential	non-essential	predicted ATP-dependent helicase	outer membrane protein A (3a;II*;G;d)
Y	sucC	b0728	JW0717	clpB	b2592	JW2573	99.6		0.769284						Enzyme	Factor	non-essential	non-essential	succinyl-CoA synthetase, beta subunit	protein disaggregation chaperone
Y	csrA	b2696	JW2666	rpmB	b3637	JW3612	99.6		0.757314						Regulator	Structural component	essential	essential	pleiotropic regulatory protein for carbon source metabolism	50S ribosomal subunit protein L28
Y	exbB	b3006	JW2974	hupB	b0440	JW0430	99.6		0.756415						Membrane	Regulator	non-essential	non-essential	membrane spanning protein in TonB-ExbB-ExbD complex	HU, DNA-binding transcriptional regulator, beta subunit
Y	hyaA	b0972	JW0954	rplB	b3317	JW3279	99.6		0.754994						Enzyme	Structural component	non-essential	essential	hydrogenase 1, small subunit	50S ribosomal subunit protein L2
Y	apaH	b0049	JW0048	tig	b0436	JW0426	99.6		0.760464						Enzyme	Enzyme	non-essential	non-essential	diadenosine tetraphosphatase	peptidyl-prolyl cis/trans isomerase (trigger factor)
	rpoB	b3987	JW3950	rpsF	b4200	JW4158	99.6		0.779899			Y			Enzyme	Structural component	essential	non-essential	RNA polymerase, beta subunit	30S ribosomal subunit protein S6
Y	yodD	b1953	JW5317	rplD	b3319	JW3281	99.6		0.752246				Y		Unknown function	Structural component	non-essential	essential	predicted protein	50S ribosomal subunit protein L4
Y	yodD	b1953	JW5317	rpsP	b2609	JW2590	99.6		0.753471				Y		Unknown function	Structural component	non-essential	essential	predicted protein	30S ribosomal subunit protein S16
	dnaA	b3702	JW3679	rpsJ	b3321	JW3283	99.6		0.752124			Y			Factor	Structural component	essential	essential	chromosomal replication initiator protein DnaA, DNA-binding transcriptional dual regulator	30S ribosomal subunit protein S10
	ybeZ	b0660	JW0657	rplP	b3313	JW3275	99.4	5.25493	0.815715			Y	Y		Partial information	Structural component	non-essential	essential	predicted protein with nucleoside triphosphate hydrolase domain	50S ribosomal subunit protein L16
	lpxD	b0179	JW0174	rplO	b3301	JW3263	99	17.0532	0.924136			Y			Enzyme	Structural component	essential	essential	UDP-3-O-(3-hydroxymyristoyl)-glucosamine N-acyltransferase	50S ribosomal subunit protein L15
	mreB	b3251	JW3220	groS	b4142	JW4102	99.6	24.8933	0.978334			Y			Structural component	Factor	essential	essential	cell wall structural complex MreBCD, actin-like component MreB	Cpn10 chaperonin GroES, small subunit of GroESL
Y	exbB	b3006	JW2974	rplB	b3317	JW3279	92.3	32.4493	0.97616						Membrane	Structural component	non-essential	essential	membrane spanning protein in TonB-ExbB-ExbD complex	50S ribosomal subunit protein L2
Y	dxr	b0173	JW0168	clpB	b2592	JW2573	99.3		0.750773						Enzyme	Factor	essential	non-essential	1-deoxy-D-xylulose 5-phosphate reductoisomerase	protein disaggregation chaperone
Y	mrcA	b3396	JW3359	katG	b3942	JW3914	99.2		0.769091						Enzyme	Enzyme	non-essential	non-essential	fused penicillin-binding protein 1a: murein transglycosylase -!- murein transpeptidase	catalase/hydroperoxidase HPI(I)
Y	fic	b3361	JW3324	rplT	b1716	JW1706	99.6		0.76646						Cell process	Structural component	non-essential	essential	stationary-phase protein, cell division	50S ribosomal subunit protein L20
	ybeZ	b0660	JW0657	rpsA	b0911	JW0894		27.5926	0.937621	Y		Y	Y		Partial information	Structural component	non-essential	essential	predicted protein with nucleoside triphosphate hydrolase domain	30S ribosomal subunit protein S1
Y	serB	b4388	JW4351	hdeA	b3510	JW3478	99.2		0.762246						Enzyme	Factor, predicted	non-essential	non-essential	3-phosphoserine phosphatase	stress response protein acid-resistance protein
Y	torZ	b1872	JW1861	rplI	b4203	JW4161	99.6		0.760464						Enzyme	Structural component	non-essential	non-essential	trimethylamine N-oxide reductase system III, catalytic subunit	50S ribosomal subunit protein L9
	mreB	b3251	JW3220	rplE	b3308	JW3270		21.6548	0.851524			Y			Structural component	Structural component	essential	essential	cell wall structural complex MreBCD, actin-like component MreB	50S ribosomal subunit protein L5
Y	oppB	b1244	JW1236	rplP	b3313	JW3275	99.6		0.757248						Transporter	Structural component	non-essential	essential	oligopeptide transporter subunit -!- membrane component of ABC superfamily	50S ribosomal subunit protein L16
	lysU	b4129	JW4090	gadB	b1493	JW1488		17.9007	0.774869			Y			Enzyme	Enzyme	non-essential	non-essential	lysine tRNA synthetase, inducible	glutamate decarboxylase B, PLP-dependent
	dps	b0812	JW0797	rplX	b3309	JW3271	99.6		0.781548			Y			Carrier	Structural component	non-essential	essential	Fe-binding and storage protein	50S ribosomal subunit protein L24
Y	yliG	b0835	JW0819	slyD	b3349	JW3311	99.6		0.769653				Y		Enzyme, predicted	Enzyme	non-essential	non-essential	predicted SAM-dependent methyltransferase	FKBP-type peptidyl prolyl cis-trans isomerase (rotamase)
Y	ibpA	b3687	JW3664	infB	b3168	JW3137	99		0.783567						Factor	Factor	non-essential	essential	heat shock chaperone	fused protein chain initiation factor 2, IF2: membrane protein -!- conserved protein
Y	yjjU	b4377	JW4340	parC	b3019	JW2987	99.6		0.803812				Y		Enzyme, predicted	Enzyme	non-essential	non-essential	predicted esterase	DNA topoisomerase IV, subunit A
	yhbJ	b3205	JW3172	acpP	b1094	JW1080	99.6		0.764306			Y	Y		Partial information	Carrier	non-essential	essential	predicted protein with nucleoside triphosphate hydrolase domain	acyl carrier protein (ACP)
Y	yfaY	b2249	JW2243	yfbN	b2273	JW2268	99.3		0.761889				Y	Y	Partial information	Partial information	non-essential	non-essential	conserved protein	predicted protein
	fimB	b4312	JW4275	rpsC	b3314	JW3276	99.6	17.0532	0.929333		Y	Y			Regulator	Structural component	non-essential	essential	tyrosine recombinase/inversion of on/off regulator of fimA	30S ribosomal subunit protein S3
	purC	b2476	JW2461	cca	b3056	JW3028	99		0.801134			Y			Enzyme	Enzyme	non-essential	essential	phosphoribosylaminoimidazole-succinocarboxamide synthetase	fused tRNA nucleotidyl transferase -!- 2'3'-cyclic phosphodiesterase and 2'nucleotidase and phosphatase
	ileS	b0026	JW0024	allR	b0506	JW0494	99.6		0.791887			Y			Enzyme	Regulator	non-essential	non-essential	isoleucyl-tRNA synthetase	DNA-binding transcriptional repressor
Y	yhdP	b3245	JW5542	rplI	b4203	JW4161	99.6		0.766018						Transporter, predicted	Structural component	unknown	non-essential	Conserved membrane protein	50S ribosomal subunit protein L9
Y	yfbU	b2294	JW2291	rplP	b3313	JW3275	99.6		0.756993				Y		Unknown function	Structural component	non-essential	essential	conserved protein	50S ribosomal subunit protein L16
Y	yfbU	b2294	JW2291	rpsS	b3316	JW3278	99.6		0.758438				Y		Unknown function	Structural component	non-essential	essential	conserved protein	30S ribosomal subunit protein S19
	fkpB	b0028	JW0026	rpsP	b2609	JW2590	99.6		0.753605			Y			Enzyme	Structural component	non-essential	essential	FKBP-type peptidyl-prolyl cis-trans isomerase (rotamase)	30S ribosomal subunit protein S16
Y	yafC	b0208	JW0198	hns	b1237	JW1225	99.6		0.759161				Y		Regulator, predicted	Regulator	non-essential	non-essential	predicted DNA-binding transcriptional regulator	global DNA-binding transcriptional dual regulator H-NS
	parC	b3019	JW2987	murF	b0086	JW0084	99		0.745153			Y			Enzyme	Enzyme	non-essential	essential	DNA topoisomerase IV, subunit A	UDP-N-acetylmuramoyl-tripeptide:D-alanyl-D-alanine ligase
Y	yliG	b0835	JW0819	rpsA	b0911	JW0894	99.6		0.755221				Y		Enzyme, predicted	Structural component	non-essential	essential	predicted SAM-dependent methyltransferase	30S ribosomal subunit protein S1
Y	serB	b4388	JW4351	atpC	b3731	JW3709	99.6		0.78897						Enzyme	Enzyme	non-essential	non-essential	3-phosphoserine phosphatase	F1 sector of membrane-bound ATP synthase, epsilon subunit
Y	yncE	b1452	JW1447	rpsA	b0911	JW0894	99.6		0.761967				Y		Partial information	Structural component	non-essential	essential	conserved protein	30S ribosomal subunit protein S1
Y	infB	b3168	JW3137	tig	b0436	JW0426	99.6		0.766735						Factor	Enzyme	essential	non-essential	fused protein chain initiation factor 2, IF2: membrane protein -!- conserved protein	peptidyl-prolyl cis/trans isomerase (trigger factor)
	yfgB	b2517	JW2501	elaB	b2266	JW2261	99.6		0.795252			Y	Y		Enzyme, predicted	Unknown function	non-essential	non-essential	predicted enzyme	conserved protein
Y	yeeX	b2007	JW1989	secA	b0098	JW0096	99.6		0.784596				Y		Unknown function	Transporter	non-essential	essential	conserved protein	preprotein translocase subunit, ATPase
	dusC	b2140	JW2128	intA	b2622	JW2602	99		0.771246			Y			Enzyme	Phage/IS in common(including 15 pseudogenes)	non-essential	non-essential	tRNA-dihydrouridine synthase C	CP4-57 prophage; integrase
	holC	b4259	JW4216	rplB	b3317	JW3279	99.6	37.5156	0.997028			Y			Enzyme	Structural component	non-essential	essential	DNA polymerase III, chi subunit	50S ribosomal subunit protein L2
	rnpA	b3704	JW3681	hupA	b4000	JW3964	99.6		0.752665			Y			Enzyme	Regulator	essential	non-essential	protein C5 component of RNase P	HU, DNA-binding transcriptional regulator, alpha subunit
Y	nusG	b3982	JW3945	rplN	b3310	JW3272	99.6		0.774492						Factor	Structural component	essential	essential	transcription termination factor	50S ribosomal subunit protein L14
	rpoB	b3987	JW3950	hupA	b4000	JW3964	99	17.0532	0.925996			Y			Enzyme	Regulator	essential	non-essential	RNA polymerase, beta subunit	HU, DNA-binding transcriptional regulator, alpha subunit
Y	yodD	b1953	JW5317	wcaI	b2050	JW2035	99.6		0.757957				Y		Unknown function	Enzyme, predicted	non-essential	non-essential	predicted protein	predicted glycosyl transferase
Y	mak	b0394	JW0385	dps	b0812	JW0797	99.6		0.760225						Enzyme	Carrier	non-essential	non-essential	manno(fructo)kinase	Fe-binding and storage protein
Y	putA	b1014	JW0999	rplI	b4203	JW4161	99.6		0.760712						Enzyme	Structural component	non-essential	non-essential	fused DNA-binding transcriptional regulator -!- proline dehydrogenase -!- pyrroline-5-carboxylate dehydrogenase	50S ribosomal subunit protein L9
Y	ydfG	b1539	JW1532	yciU	b1248	JW1240	99.6		0.78897					Y	Enzyme	Unknown function	non-essential	non-essential	L-allo-threonine dehydrogenase, NAD(P)-binding	predicted protein
Y	fic	b3361	JW3324	gltA	b0720	JW0710	99.6		0.782166						Cell process	Enzyme	non-essential	non-essential	stationary-phase protein, cell division	citrate synthase
	fbaB	b2097	JW5344	dnaJ	b0015	JW0014	99.6		0.759996			Y			Enzyme	Factor	non-essential	non-essential	fructose-bisphosphate aldolase class I	chaperone Hsp40, co-chaperone with DnaK
Y	csrA	b2696	JW2666	tig	b0436	JW0426	99.6	39.2455	0.998056						Regulator	Enzyme	essential	non-essential	pleiotropic regulatory protein for carbon source metabolism	peptidyl-prolyl cis/trans isomerase (trigger factor)
	dnaB	b4052	JW4012	tufB	b3980	JW3943		22.491	0.860592			Y			Enzyme	Factor	essential	non-essential	replicative DNA helicase	protein chain elongation factor EF-Tu (duplicate of tufA)
	rpoA	b3295	JW3257	rpsN	b3307	JW3269	99.6		0.772174			Y			Enzyme	Structural component	essential	essential	RNA polymerase, alpha subunit	30S ribosomal subunit protein S14
Y	oppB	b1244	JW1236	rpmA	b3185	JW3152	99.6		0.767313						Transporter	Structural component	non-essential	essential	oligopeptide transporter subunit -!- membrane component of ABC superfamily	50S ribosomal subunit protein L27
	yfiD	b2579	JW2563	rpsT	b0023	JW0022	99.6		0.789363			Y			Enzyme	Structural component	non-essential	non-essential	pyruvate formate lyase subunit	30S ribosomal subunit protein S20
	yfgB	b2517	JW2501	rpsA	b0911	JW0894	99.6	30.9863	0.991629	Y		Y	Y		Enzyme, predicted	Structural component	non-essential	essential	predicted enzyme	30S ribosomal subunit protein S1
Y	dadX	b1190	JW1179	gatA	b2094	JW2078	99.6		0.786418						Enzyme	Transporter	non-essential	non-essential	alanine racemase 2, PLP-binding	galactitol-specific enzyme IIA component of PTS
	yhbJ	b3205	JW3172	groL	b4143	JW4103		17.0532	0.769768			Y	Y		Partial information	Factor	non-essential	non-essential	predicted protein with nucleoside triphosphate hydrolase domain	Cpn60 chaperonin GroEL, large subunit of GroESL
	fbaA	b2925	JW2892	fldA	b0684	JW0671		17.0532	0.747624			Y			Enzyme	Carrier	essential	essential	fructose-bisphosphate aldolase, class II	flavodoxin 1
	ileS	b0026	JW0024	tufB	b3980	JW3943		19.8371	0.800644			Y			Enzyme	Factor	non-essential	non-essential	isoleucyl-tRNA synthetase	protein chain elongation factor EF-Tu (duplicate of tufA)
Y	torZ	b1872	JW1861	cspE	b0623	JW0618	99.4		0.754634						Enzyme	Regulator	non-essential	non-essential	trimethylamine N-oxide reductase system III, catalytic subunit	DNA-binding transcriptional repressor
Y	secA	b0098	JW0096	rpsP	b2609	JW2590	99.6		0.780719						Transporter	Structural component	essential	essential	preprotein translocase subunit, ATPase	30S ribosomal subunit protein S16
Y	aldB	b3588	JW3561	ycfD	b1128	JW1114	99.6		0.778766					Y	Enzyme	Partial information	non-essential	non-essential	aldehyde dehydrogenase B	conserved protein
Y	yfdH	b2351	JW2347	rpsC	b3314	JW3276	99.6		0.755144						Phage/IS in common(including 15 pseudogenes)	Structural component	non-essential	essential	CPS-53 (KpLE1) prophage; bactoprenol glucosyl transferase	30S ribosomal subunit protein S3
Y	tonB	b1252	JW5195	rplS	b2606	JW2587	99.6		0.752377						Membrane	Structural component	non-essential	essential	membrane spanning protein in TonB-ExbB-ExbD complex	50S ribosomal subunit protein L19
Y	yegV	b2100	JW2087	ypeA	b2434	JW2427	99.4		0.750633				Y	Y	Enzyme, predicted	Enzyme, predicted	non-essential	non-essential	predicted kinase	predicted acyltransferase with acyl-CoA N-acyltransferase domain
Y	tonB	b1252	JW5195	rplM	b3231	JW3200	99.6		0.752124						Membrane	Structural component	non-essential	essential	membrane spanning protein in TonB-ExbB-ExbD complex	50S ribosomal subunit protein L13
	helD	b0962	JW0945	accB	b3255	JW3223	99.3		0.784996			Y			Enzyme	Enzyme	non-essential	essential	DNA helicase IV	acetyl CoA carboxylase, BCCP subunit
	dnaA	b3702	JW3679	rplB	b3317	JW3279	99.6	17.3128	0.932517			Y			Factor	Structural component	essential	essential	chromosomal replication initiator protein DnaA, DNA-binding transcriptional dual regulator	50S ribosomal subunit protein L2
	rcsB	b2217	JW2205	rplM	b3231	JW3200	99.6	7.18786	0.832327			Y			Regulator	Structural component	non-essential	essential	DNA-binding response regulator in two-component regulatory system with RcsC and YojN	50S ribosomal subunit protein L13
	tpiA	b3919	JW3890	yfgB	b2517	JW2501	99		0.751344			Y		Y	Enzyme	Enzyme, predicted	non-essential	non-essential	triosephosphate isomerase	predicted enzyme
	rpoA	b3295	JW3257	rplP	b3313	JW3275	99.6	3.35387	0.828105			Y			Enzyme	Structural component	essential	essential	RNA polymerase, alpha subunit	50S ribosomal subunit protein L16
Y	csrA	b2696	JW2666	rpsN	b3307	JW3269	99.6		0.75591						Regulator	Structural component	essential	essential	pleiotropic regulatory protein for carbon source metabolism	30S ribosomal subunit protein S14
Y	infB	b3168	JW3137	grpE	b2614	JW2594	99		0.763039						Factor	Factor	essential	essential	fused protein chain initiation factor 2, IF2: membrane protein -!- conserved protein	heat shock protein
	secA	b0098	JW0096	hns	b1237	JW1225	99.6	14.0308	0.907242			Y			Transporter	Regulator	essential	non-essential	preprotein translocase subunit, ATPase	global DNA-binding transcriptional dual regulator H-NS
Y	yfdH	b2351	JW2347	rplS	b2606	JW2587	99.6		0.752404						Phage/IS in common(including 15 pseudogenes)	Structural component	non-essential	essential	CPS-53 (KpLE1) prophage; bactoprenol glucosyl transferase	50S ribosomal subunit protein L19
	dnaE	b0184	JW0179	rplM	b3231	JW3200	99.6		0.758971			Y			Enzyme	Structural component	essential	essential	DNA polymerase III alpha subunit	50S ribosomal subunit protein L13
	tpiA	b3919	JW3890	rpoA	b3295	JW3257	99.5		0.752693			Y			Enzyme	Enzyme	non-essential	essential	triosephosphate isomerase	RNA polymerase, alpha subunit
	pepN	b0932	JW0915	groL	b4143	JW4103		17.0532	0.747624			Y			Enzyme	Factor	non-essential	non-essential	aminopeptidase N	Cpn60 chaperonin GroEL, large subunit of GroESL
Y	edd	b1851	JW1840	hdeA	b3510	JW3478	99.6		0.782166						Enzyme	Factor, predicted	non-essential	non-essential	6-phosphogluconate dehydratase	stress response protein acid-resistance protein
	lpxA	b0181	JW0176	ftsH	b3178	JW3145	99		0.759623			Y			Enzyme	Enzyme	essential	essential	UDP-N-acetylglucosamine acetyltransferase	protease, ATP-dependent zinc-metallo
	yacL	b0119	JW0115	rplN	b3310	JW3272	99.6		0.757119		Y	Y	Y		Unknown function	Structural component	non-essential	essential	conserved protein	50S ribosomal subunit protein L14
Y	lhr	b1653	JW1645	pstS	b3728	JW3706		25.9274	0.921515						Enzyme, predicted	Transporter	non-essential	non-essential	predicted ATP-dependent helicase	phosphate transporter subunit -!- periplasmic-binding component of ABC superfamily
	clpA	b0882	JW0866	ygiF	b3054	JW3026	99.6		0.801395			Y		Y	Enzyme	Enzyme, predicted	non-essential	non-essential	ATPase and specificity subunit of ClpA-ClpP ATP-dependent serine protease, chaperone activity	predicted adenylate cyclase
	ybcJ	b0528	JW5070	rplK	b3983	JW3946	99.6		0.755144			Y	Y		Regulator, predicted	Structural component	non-essential	non-essential	predicted RNA-binding protein	50S ribosomal subunit protein L11
	yhbJ	b3205	JW3172	tufB	b3980	JW3943		19.2782	0.78203			Y	Y		Partial information	Factor	non-essential	non-essential	predicted protein with nucleoside triphosphate hydrolase domain	protein chain elongation factor EF-Tu (duplicate of tufA)
Y	arpA	b4017	JW3977	yfbN	b2273	JW2268	99.6		0.780376					Y	Regulator	Partial information	non-essential	non-essential	regulator of acetyl CoA synthetase	predicted protein
Y	torZ	b1872	JW1861	yfbN	b2273	JW2268	99.6		0.784167					Y	Enzyme	Partial information	non-essential	non-essential	trimethylamine N-oxide reductase system III, catalytic subunit	predicted protein
	hslV	b3932	JW3903	yhjD	b3522	JW3490	99		0.74804			Y		Y	Enzyme	Membrane, predicted	non-essential	non-essential	peptidase component of the HslUV protease	conserved inner membrane protein
Y	dadX	b1190	JW1179	ycfD	b1128	JW1114	99.6		0.78897					Y	Enzyme	Partial information	non-essential	non-essential	alanine racemase 2, PLP-binding	conserved protein
Y	yjaG	b3999	JW3963	rpsM	b3298	JW3260	99.6		0.75591				Y		Unknown function	Structural component	non-essential	essential	conserved protein	30S ribosomal subunit protein S13
Y	yjgA	b4234	JW4193	alsK	b4084	JW5724	99.6		0.772653				Y		Unknown function	Enzyme	non-essential	essential	conserved protein	D-allose kinase
Y	mak	b0394	JW0385	yfiD	b2579	JW2563	99.6		0.757519						Enzyme	Enzyme	non-essential	non-essential	manno(fructo)kinase	pyruvate formate lyase subunit
	parC	b3019	JW2987	mreB	b3251	JW3220		33.3104	0.976285			Y			Enzyme	Structural component	non-essential	essential	DNA topoisomerase IV, subunit A	cell wall structural complex MreBCD, actin-like component MreB
Y	yfbU	b2294	JW2291	rplQ	b3294	JW3256	99.6		0.758787				Y		Unknown function	Structural component	non-essential	essential	conserved protein	50S ribosomal subunit protein L17
	yfiQ	b2584	JW2568	ypeA	b2434	JW2427	99.6		0.764739			Y	Y	Y	Enzyme, predicted	Enzyme, predicted	non-essential	non-essential	fused predicted acyl-CoA synthetase: NAD(P)-binding subunit -!- ATP-binding subunit	predicted acyltransferase with acyl-CoA N-acyltransferase domain
Y	tonB	b1252	JW5195	rpsP	b2609	JW2590	99.6		0.758523						Membrane	Structural component	non-essential	essential	membrane spanning protein in TonB-ExbB-ExbD complex	30S ribosomal subunit protein S16
Y	tonB	b1252	JW5195	rpsJ	b3321	JW3283	99.6		0.756006						Membrane	Structural component	non-essential	essential	membrane spanning protein in TonB-ExbB-ExbD complex	30S ribosomal subunit protein S10
Y	tonB	b1252	JW5195	eno	b2779	JW2750	99.6		0.75861						Membrane	Enzyme	non-essential	essential	membrane spanning protein in TonB-ExbB-ExbD complex	enolase
Y	tonB	b1252	JW5195	yfiD	b2579	JW2563	99.6		0.757119						Membrane	Enzyme	non-essential	non-essential	membrane spanning protein in TonB-ExbB-ExbD complex	pyruvate formate lyase subunit
Y	tonB	b1252	JW5195	rplJ	b3985	JW3948	99.6		0.759161						Membrane	Structural component	non-essential	essential	membrane spanning protein in TonB-ExbB-ExbD complex	50S ribosomal subunit protein L10
Y	hyaA	b0972	JW0954	groS	b4142	JW4102	99.6	25.3331	0.978006						Enzyme	Factor	non-essential	essential	hydrogenase 1, small subunit	Cpn10 chaperonin GroES, small subunit of GroESL
	ybjX	b0877	JW0861	rplM	b3231	JW3200	99.6	32.4961	0.993516			Y	Y		Unknown function	Structural component	non-essential	essential	conserved protein	50S ribosomal subunit protein L13
Y	ybgI	b0710	JW0700	infB	b3168	JW3137	99.6		0.763895						Partial information	Factor	non-essential	essential	conserved metal-binding protein	fused protein chain initiation factor 2, IF2: membrane protein -!- conserved protein
Y	gmhB	b0200	JW0196	rpsK	b3297	JW3259	99.6		0.770843						Enzyme	Structural component	non-essential	essential	D,D-heptose 1,7-bisphosphate phosphatase	30S ribosomal subunit protein S11
Y	yciS	b1279	JW1271	ompA	b0957	JW0940		23.9155	0.892761				Y		Membrane, predicted	Membrane	non-essential	non-essential	conserved inner membrane protein	outer membrane protein A (3a;II*;G;d)
	yhhP	b3470	JW3435	iscS	b2530	JW2514	99.6	39.6151	0.998531	Y	Y	Y			Factor	Enzyme	non-essential	non-essential	conserved protein required for cell growth	cysteine desulfurase (tRNA sulfurtransferase), PLP-dependent
	cbpA	b1000	JW0985	rho	b3783	JW3756		21.0532	0.839917	Y		Y			Factor	Factor	non-essential	non-essential	curved DNA-binding protein, DnaJ homologue that functions as a co-chaperone of DnaK	transcription termination factor
	spoT	b3650	JW3625	rpsH	b3306	JW3268	99.6		0.759776			Y			Enzyme	Structural component	essential	essential	bifunctional (p)ppGpp synthetase II and guanosine-3',5'-bis pyrophosphate 3'-pyrophosphohydrolase	30S ribosomal subunit protein S8
Y	cyoC	b0430	JW0420	hdeA	b3510	JW3478	99.6		0.791887						Carrier	Factor, predicted	non-essential	non-essential	cytochrome o ubiquinol oxidase subunit III	stress response protein acid-resistance protein
Y	treA	b1197	JW1186	hdeA	b3510	JW3478	99.6		0.78897						Enzyme	Factor, predicted	non-essential	non-essential	periplasmic trehalase	stress response protein acid-resistance protein
Y	nlpD	b2742	JW2712	acpP	b1094	JW1080	99.6		0.763895						Membrane, predicted	Carrier	non-essential	essential	predicted outer membrane lipoprotein	acyl carrier protein (ACP)
	yacL	b0119	JW0115	rplQ	b3294	JW3256	99.5		0.750391			Y	Y		Unknown function	Structural component	non-essential	essential	conserved protein	50S ribosomal subunit protein L17
Y	mrcA	b3396	JW3359	ribE	b0415	JW0405	99.6		0.809367						Enzyme	Enzyme	non-essential	essential	fused penicillin-binding protein 1a: murein transglycosylase -!- murein transpeptidase	riboflavin synthase beta chain
Y	exbB	b3006	JW2974	infB	b3168	JW3137	99.6	4.8284	0.82745						Membrane	Factor	non-essential	essential	membrane spanning protein in TonB-ExbB-ExbD complex	fused protein chain initiation factor 2, IF2: membrane protein -!- conserved protein
	iclR	b4018	JW3978	rplX	b3309	JW3271	99.6		0.753844			Y			Regulator	Structural component	non-essential	essential	DNA-binding transcriptional repressor	50S ribosomal subunit protein L24
	nusG	b3982	JW3945	rpsP	b2609	JW2590	99.6		0.772331			Y			Factor	Structural component	essential	essential	transcription termination factor	30S ribosomal subunit protein S16
	rnpA	b3704	JW3681	rpsI	b3230	JW3199	99.6		0.770432	Y		Y			Enzyme	Structural component	essential	essential	protein C5 component of RNase P	30S ribosomal subunit protein S9
Y	hyaE	b0976	JW0958	rplM	b3231	JW3200	99.6		0.752148						Factor	Structural component	non-essential	essential	protein involved in processing of HyaA and HyaB proteins	50S ribosomal subunit protein L13
Y	rhlB	b3780	JW3753	rpsM	b3298	JW3260	98.5	29.4186	0.986692						Enzyme	Structural component	non-essential	essential	ATP-dependent RNA helicase	30S ribosomal subunit protein S13
	ddlA	b0381	JW0372	yafC	b0208	JW0198	99		0.788698			Y		Y	Enzyme	Regulator, predicted	non-essential	non-essential	D-alanine-D-alanine ligase A	predicted DNA-binding transcriptional regulator
	acpP	b1094	JW1080	rpsH	b3306	JW3268	99.6		0.769779			Y			Carrier	Structural component	essential	essential	acyl carrier protein (ACP)	30S ribosomal subunit protein S8
Y	nudH	b2830	JW2798	hupB	b0440	JW0430	99.6		0.756205						Enzyme	Regulator	non-essential	non-essential	nucleotide hydrolase	HU, DNA-binding transcriptional regulator, beta subunit
Y	yjgA	b4234	JW4193	accA	b0185	JW0180	99.4		0.757893				Y		Unknown function	Enzyme	non-essential	essential	conserved protein	acetyl-CoA carboxylase, carboxytransferase, alpha subunit
	kdsA	b1215	JW1206	ypeA	b2434	JW2427	99.6		0.766735			Y		Y	Enzyme	Enzyme, predicted	essential	non-essential	3-deoxy-D-manno-octulosonate 8-phosphate synthase	predicted acyltransferase with acyl-CoA N-acyltransferase domain
	hfq	b4172	JW4130	eno	b2779	JW2750		25.9402	0.921673	Y		Y			Factor	Enzyme	non-essential	essential	HF-I, host factor for RNA phage Q beta replication	enolase
Y	wbbK	b2032	JW2017	dhaK	b1200	JW5187	99.6		0.799177						Enzyme, predicted	Enzyme	non-essential	non-essential	lipopolysaccharide biosynthesis protein	dihydroxyacetone kinase, N-terminal domain
Y	ompA	b0957	JW0940	rplI	b4203	JW4161	99.6		0.765355						Membrane	Structural component	non-essential	non-essential	outer membrane protein A (3a;II*;G;d)	50S ribosomal subunit protein L9
Y	exbB	b3006	JW2974	hupA	b4000	JW3964	99.6		0.752696						Membrane	Regulator	non-essential	non-essential	membrane spanning protein in TonB-ExbB-ExbD complex	HU, DNA-binding transcriptional regulator, alpha subunit
	dnaA	b3702	JW3679	tufB	b3980	JW3943		22.4936	0.862899			Y			Factor	Factor	essential	non-essential	chromosomal replication initiator protein DnaA, DNA-binding transcriptional dual regulator	protein chain elongation factor EF-Tu (duplicate of tufA)
Y	yfbU	b2294	JW2291	rpsF	b4200	JW4158	99.6		0.754518				Y		Unknown function	Structural component	non-essential	non-essential	conserved protein	30S ribosomal subunit protein S6
	dps	b0812	JW0797	rpsJ	b3321	JW3283	99.6		0.779921			Y			Carrier	Structural component	non-essential	essential	Fe-binding and storage protein	30S ribosomal subunit protein S10
	secA	b0098	JW0096	secB	b3609	JW3584	99.6	17.0408	0.930446	Y		Y			Transporter	Factor	essential	non-essential	preprotein translocase subunit, ATPase	protein export chaperone
	nudH	b2830	JW2798	rplT	b1716	JW1706	99.6		0.757248			Y			Enzyme	Structural component	non-essential	essential	nucleotide hydrolase	50S ribosomal subunit protein L20
Y	wbbK	b2032	JW2017	glyA	b2551	JW2535	99.6		0.784167						Enzyme, predicted	Enzyme	non-essential	non-essential	lipopolysaccharide biosynthesis protein	serine hydroxymethyltransferase
	iclR	b4018	JW3978	rplM	b3231	JW3200	99.6		0.752172			Y			Regulator	Structural component	non-essential	essential	DNA-binding transcriptional repressor	50S ribosomal subunit protein L13
Y	zntA	b3469	JW3434	hdeA	b3510	JW3478	99.6		0.795252						Transporter	Factor, predicted	non-essential	non-essential	zinc, cobalt and lead efflux system	stress response protein acid-resistance protein
Y	gltI	b0655	JW5092	fur	b0683	JW0669	99.6		0.81614						Transporter	Regulator	non-essential	non-essential	glutamate and aspartate transporter subunit -!- periplasmic-binding component of ABC superfamily	DNA-binding transcriptional dual regulator of siderophore biosynthesis and transport
	smpB	b2620	JW2601	rplF	b3305	JW3267	99.6	35.8162	0.996262			Y			Factor	Structural component	non-essential	essential	trans-translation protein	50S ribosomal subunit protein L6
Y	ygaM	b2672	JW2647	dnaJ	b0015	JW0014	99.6		0.759161				Y		Unknown function	Factor	non-essential	non-essential	predicted protein	chaperone Hsp40, co-chaperone with DnaK
Y	ompA	b0957	JW0940	clpB	b2592	JW2573	99.3		0.787829						Membrane	Factor	non-essential	non-essential	outer membrane protein A (3a;II*;G;d)	protein disaggregation chaperone
	ssb	b4059	JW4020	rpmG	b3636	JW3611	99.6		0.767718			Y			Cell process	Structural component	essential	non-essential	Single-stranded DNA-binding protein	50S ribosomal subunit protein L33
	hscA	b2526	JW2510	rplJ	b3985	JW3948	99	17.0532	0.919085			Y			Factor	Structural component	non-essential	essential	DnaK-like molecular chaperone specific for IscU	50S ribosomal subunit protein L10
	helD	b0962	JW0945	pflB	b0903	JW0886	99.6		0.762122			Y			Enzyme	Enzyme	non-essential	non-essential	DNA helicase IV	pyruvate formate lyase I
Y	hyaE	b0976	JW0958	secA	b0098	JW0096	99.6		0.757119						Factor	Transporter	non-essential	essential	protein involved in processing of HyaA and HyaB proteins	preprotein translocase subunit, ATPase
	yjgD	b4255	JW4212	guaC	b0104	JW0101	99.6		0.768583			Y			Unknown function	Enzyme	non-essential	non-essential	conserved protein	GMP reductase
Y	yhhX	b3440	JW3403	rplX	b3309	JW3271	99.6		0.753844				Y		Enzyme, predicted	Structural component	non-essential	essential	predicted oxidoreductase with NAD(P)-binding Rossmann-fold domain	50S ribosomal subunit protein L24
Y	treA	b1197	JW1186	fbaA	b2925	JW2892	99.6		0.784167						Enzyme	Enzyme	non-essential	essential	periplasmic trehalase	fructose-bisphosphate aldolase, class II
	iclR	b4018	JW3978	rplA	b3984	JW3947	99.6		0.754276			Y			Regulator	Structural component	non-essential	non-essential	DNA-binding transcriptional repressor	50S ribosomal subunit protein L1
Y	yafC	b0208	JW0198	fis	b3261	JW3229	99.6		0.803812				Y		Regulator, predicted	Regulator	non-essential	non-essential	predicted DNA-binding transcriptional regulator	global DNA-binding transcriptional dual regulator
	yggH	b2960	JW2927	rpsT	b0023	JW0022	99.6		0.757314			Y			Enzyme	Structural component	non-essential	non-essential	tRNA (m7G46) methyltransferase, SAM-dependent	30S ribosomal subunit protein S20
	iclR	b4018	JW3978	rpsM	b3298	JW3260	99.6		0.755817			Y			Regulator	Structural component	non-essential	essential	DNA-binding transcriptional repressor	30S ribosomal subunit protein S13
	yfcX	b2341	JW2338	yfdH	b2351	JW2347	99.6		0.809367			Y			Enzyme	Phage/IS in common(including 15 pseudogenes)	non-essential	non-essential	fused enoyl-CoA hydratase and epimerase and isomerase -!- 3-hydroxyacyl-CoA dehydrogenase	CPS-53 (KpLE1) prophage; bactoprenol glucosyl transferase
	ybeB	b0637	JW5090	dhaK	b1200	JW5187	99.6		0.809367			Y	Y		Unknown function	Enzyme	non-essential	non-essential	predicted protein	dihydroxyacetone kinase, N-terminal domain
Y	yeeX	b2007	JW1989	rpmC	b3312	JW3274	99.6		0.772018				Y		Unknown function	Structural component	non-essential	essential	conserved protein	50S ribosomal subunit protein L29
	sspA	b3229	JW3198	groL	b4143	JW4103	99.6		0.86887			Y			Regulator	Factor	non-essential	non-essential	stringent starvation protein A	Cpn60 chaperonin GroEL, large subunit of GroESL
Y	yhjD	b3522	JW3490	acpP	b1094	JW1080	99.6		0.762443				Y		Membrane, predicted	Carrier	non-essential	essential	conserved inner membrane protein	acyl carrier protein (ACP)
	ybcJ	b0528	JW5070	dnaJ	b0015	JW0014	99.6	28.4746	0.986924	Y		Y	Y		Regulator, predicted	Factor	non-essential	non-essential	predicted RNA-binding protein	chaperone Hsp40, co-chaperone with DnaK
	adiA	b4117	JW5731	ybgI	b0710	JW0700	99.6		0.772653			Y			Enzyme	Partial information	non-essential	non-essential	biodegradative arginine decarboxylase	conserved metal-binding protein
Y	apaH	b0049	JW0048	slyD	b3349	JW3311	99.6		0.759996						Enzyme	Enzyme	non-essential	non-essential	diadenosine tetraphosphatase	FKBP-type peptidyl prolyl cis-trans isomerase (rotamase)
Y	mrcA	b3396	JW3359	glyA	b2551	JW2535	99.6		0.78897						Enzyme	Enzyme	non-essential	non-essential	fused penicillin-binding protein 1a: murein transglycosylase -!- murein transpeptidase	serine hydroxymethyltransferase
Y	mrcA	b3396	JW3359	clpB	b2592	JW2573	99.6		0.770036						Enzyme	Factor	non-essential	non-essential	fused penicillin-binding protein 1a: murein transglycosylase -!- murein transpeptidase	protein disaggregation chaperone
Y	yjiN	b4336	JW4299	dps	b0812	JW0797	99.6		0.75861				Y		Membrane, predicted	Carrier	non-essential	non-essential	conserved inner membrane protein	Fe-binding and storage protein
Y	lhr	b1653	JW1645	rpsA	b0911	JW0894		21.4442	0.843594						Enzyme, predicted	Structural component	non-essential	essential	predicted ATP-dependent helicase	30S ribosomal subunit protein S1
Y	mrcA	b3396	JW3359	pgm	b0688	JW0675	99.6		0.780376						Enzyme	Enzyme	non-essential	non-essential	fused penicillin-binding protein 1a: murein transglycosylase -!- murein transpeptidase	phosphoglucomutase
	rnpA	b3704	JW3681	rpsP	b2609	JW2590	99.6		0.753385			Y			Enzyme	Structural component	essential	essential	protein C5 component of RNase P	30S ribosomal subunit protein S16
Y	yfdH	b2351	JW2347	rfaD	b3619	JW3594	99.6		0.770036						Phage/IS in common(including 15 pseudogenes)	Enzyme	non-essential	non-essential	CPS-53 (KpLE1) prophage; bactoprenol glucosyl transferase	ADP-L-glycero-D-mannoheptose-6-epimerase, NAD(P)-binding
	uvrD	b3813	JW3786	malP	b3417	JW5689	99		0.751344			Y			Enzyme	Enzyme	non-essential	non-essential	DNA-dependent ATPase I and helicase II	maltodextrin phosphorylase
	uvrD	b3813	JW3786	pepN	b0932	JW0915	99		0.779004			Y			Enzyme	Enzyme	non-essential	non-essential	DNA-dependent ATPase I and helicase II	aminopeptidase N
Y	yeeX	b2007	JW1989	rpsT	b0023	JW0022	99.6		0.772653				Y		Unknown function	Structural component	non-essential	non-essential	conserved protein	30S ribosomal subunit protein S20
Y	hybG	b2990	JW2958	slyD	b3349	JW3311	99.6		0.758438						Factor, predicted	Enzyme	non-essential	non-essential	hydrogenase 2 accessory protein	FKBP-type peptidyl prolyl cis-trans isomerase (rotamase)
Y	yccW	b0967	JW5898	hupB	b0440	JW0430	99.6		0.771126				Y		Enzyme, predicted	Regulator	non-essential	non-essential	predicted methyltransferase	HU, DNA-binding transcriptional regulator, beta subunit
Y	blc	b4149	JW4110	fbaA	b2925	JW2892	99.6		0.786418						Lipoprotein	Enzyme	non-essential	essential	outer membrane lipoprotein (lipocalin)	fructose-bisphosphate aldolase, class II
	cspA	b3556	JW3525	rplR	b3304	JW3266	99.6		0.757519			Y			Factor	Structural component	non-essential	essential	major cold shock protein	50S ribosomal subunit protein L18
	moaA	b0781	JW0764	rplU	b3186	JW3153	99.6		0.753184			Y			Enzyme	Structural component	non-essential	essential	molybdopterin biosynthesis protein A	50S ribosomal subunit protein L21
Y	nagB	b0678	JW0664	phoA	b0383	JW0374		24.6567	0.917918						Enzyme	Enzyme	non-essential	non-essential	glucosamine-6-phosphate deaminase	bacterial alkaline phosphatase
Y	ycjF	b1322	JW1315	dhaK	b1200	JW5187	99.6		0.820114				Y		Membrane, predicted	Enzyme	non-essential	non-essential	conserved inner membrane protein	dihydroxyacetone kinase, N-terminal domain
Y	wbbK	b2032	JW2017	tig	b0436	JW0426	99.6		0.759996						Enzyme, predicted	Enzyme	non-essential	non-essential	lipopolysaccharide biosynthesis protein	peptidyl-prolyl cis/trans isomerase (trigger factor)
	nfi	b3998	JW5547	ihfA	b1712	JW1702	99.6		0.764306			Y			Enzyme	Regulator	non-essential	non-essential	endonuclease V	integration host factor (IHF), DNA-binding protein, alpha subunit
	yacL	b0119	JW0115	rplM	b3231	JW3200	99.6	15.0793	0.913935			Y	Y		Unknown function	Structural component	non-essential	essential	conserved protein	50S ribosomal subunit protein L13
	rnpA	b3704	JW3681	rpsT	b0023	JW0022	99.6		0.757119			Y			Enzyme	Structural component	essential	non-essential	protein C5 component of RNase P	30S ribosomal subunit protein S20
Y	yqjI	b3071	JW3042	rpsA	b0911	JW0894	99.6		0.755549				Y		Regulator, predicted	Structural component	non-essential	essential	predicted transcriptional regulator	30S ribosomal subunit protein S1
	nudH	b2830	JW2798	rplP	b3313	JW3275	99.6		0.756637			Y			Enzyme	Structural component	non-essential	essential	nucleotide hydrolase	50S ribosomal subunit protein L16
	ybeZ	b0660	JW0657	rplS	b2606	JW2587	81.2	28.1514	0.943306	Y		Y	Y		Partial information	Structural component	non-essential	essential	predicted protein with nucleoside triphosphate hydrolase domain	50S ribosomal subunit protein L19
	yfgB	b2517	JW2501	rpsJ	b3321	JW3283	99.6	17.0532	0.92901	Y		Y	Y		Enzyme, predicted	Structural component	non-essential	essential	predicted enzyme	30S ribosomal subunit protein S10
Y	yjgD	b4255	JW4212	narG	b1224	JW1215		18.8394	0.78013						Unknown function	Enzyme	non-essential	non-essential	conserved protein	nitrate reductase 1, alpha subunit
Y	fimB	b4312	JW4275	atpA	b3734	JW3712		24.078	0.89818						Regulator	Enzyme	non-essential	non-essential	tyrosine recombinase/inversion of on/off regulator of fimA	F1 sector of membrane-bound ATP synthase, alpha subunit
	yfgB	b2517	JW2501	rpsN	b3307	JW3269	99.6		0.759704			Y	Y		Enzyme, predicted	Structural component	non-essential	essential	predicted enzyme	30S ribosomal subunit protein S14
Y	rimI	b4373	JW4335	clpB	b2592	JW2573		18.4974	0.766162						Enzyme	Factor	non-essential	non-essential	acetylase for 30S ribosomal subunit protein S18	protein disaggregation chaperone
	rpoD	b3067	JW3039	rpsF	b4200	JW4158	99.6		0.774324			Y			Factor	Structural component	non-essential	non-essential	RNA polymerase, sigma 70 (sigma D) factor	30S ribosomal subunit protein S6
Y	atpA	b3734	JW3712	parE	b3030	JW2998		24.617	0.906227						Enzyme	Enzyme	non-essential	essential	F1 sector of membrane-bound ATP synthase, alpha subunit	DNA topoisomerase IV, subunit B
	gyrB	b3699	JW5625	deaD	b3162	JW5531		18.6771	0.770053			Y			Enzyme	Enzyme	essential	non-essential	DNA gyrase, subunit B	ATP-dependent RNA helicase
	rpoA	b3295	JW3257	rplX	b3309	JW3271	99.6		0.781957			Y			Enzyme	Structural component	essential	essential	RNA polymerase, alpha subunit	50S ribosomal subunit protein L24
	nudH	b2830	JW2798	rplN	b3310	JW3272	99.6	7.83861	0.844565			Y			Enzyme	Structural component	non-essential	essential	nucleotide hydrolase	50S ribosomal subunit protein L14
	smpB	b2620	JW2601	hlpA	b0178	JW0173	99.6		0.765196			Y			Factor	Factor	non-essential	non-essential	trans-translation protein	periplasmic chaperone
	acpP	b1094	JW1080	plsB	b4041	JW4001		28.1159	0.945836	Y		Y			Carrier	Enzyme	essential	essential	acyl carrier protein (ACP)	glycerol-3-phosphate O-acyltransferase
Y	hpt	b0125	JW5009	slyD	b3349	JW3311	99.6		0.759563						Enzyme	Enzyme	non-essential	non-essential	hypoxanthine phosphoribosyltransferase	FKBP-type peptidyl prolyl cis-trans isomerase (rotamase)
	ybaK	b0481	JW0470	rpsJ	b3321	JW3283	99.6		0.752221			Y			Partial information	Structural component	non-essential	essential	conserved protein	30S ribosomal subunit protein S10
Y	yjiM	b4335	JW5786	rpsJ	b3321	JW3283	99.6		0.752197				Y		Enzyme, predicted	Structural component	non-essential	essential	predicted 2-hydroxyglutaryl-CoA dehydratase	30S ribosomal subunit protein S10
Y	yjiM	b4335	JW5786	rplW	b3318	JW3280	99.6		0.751667				Y		Enzyme, predicted	Structural component	non-essential	essential	predicted 2-hydroxyglutaryl-CoA dehydratase	50S ribosomal subunit protein L23
Y	yhhX	b3440	JW3403	rplT	b1716	JW1706	99.6		0.757957				Y		Enzyme, predicted	Structural component	non-essential	essential	predicted oxidoreductase with NAD(P)-binding Rossmann-fold domain	50S ribosomal subunit protein L20
	hfq	b4172	JW4130	tufB	b3980	JW3943		19.8022	0.79585			Y			Factor	Factor	non-essential	non-essential	HF-I, host factor for RNA phage Q beta replication	protein chain elongation factor EF-Tu (duplicate of tufA)
	purC	b2476	JW2461	guaC	b0104	JW0101	99		0.788698			Y			Enzyme	Enzyme	non-essential	non-essential	phosphoribosylaminoimidazole-succinocarboxamide synthetase	GMP reductase
	dps	b0812	JW0797	hlpA	b0178	JW0173	99.6		0.772018			Y			Carrier	Factor	non-essential	non-essential	Fe-binding and storage protein	periplasmic chaperone
Y	ygfT	b2887	JW5469	rplA	b3984	JW3947	99.6	11.4313	0.874362				Y		Enzyme, predicted	Structural component	non-essential	non-essential	fused predicted oxidoreductase: Fe-S subunit -!- nucleotide-binding subunit	50S ribosomal subunit protein L1
	dnaQ	b0215	JW0205	rpmG	b3636	JW3611	99.6		0.755636			Y			Enzyme	Structural component	non-essential	non-essential	DNA polymerase III epsilon subunit	50S ribosomal subunit protein L33
	rhlB	b3780	JW3753	rpsP	b2609	JW2590	99.6		0.763014			Y			Enzyme	Structural component	non-essential	essential	ATP-dependent RNA helicase	30S ribosomal subunit protein S16
	holD	b4372	JW4334	rplU	b3186	JW3153	99.6		0.753223			Y			Enzyme	Structural component	non-essential	essential	DNA polymerase III, psi subunit	50S ribosomal subunit protein L21
Y	yccW	b0967	JW5898	rplU	b3186	JW3153	99.6		0.767165				Y		Enzyme, predicted	Structural component	non-essential	essential	predicted methyltransferase	50S ribosomal subunit protein L21
Y	yfbU	b2294	JW2291	rpmB	b3637	JW3612	99.6		0.752944				Y		Unknown function	Structural component	non-essential	essential	conserved protein	50S ribosomal subunit protein L28
Y	yjjU	b4377	JW4340	cbpA	b1000	JW0985	99.6		0.835338				Y		Enzyme, predicted	Factor	non-essential	non-essential	predicted esterase	curved DNA-binding protein, DnaJ homologue that functions as a co-chaperone of DnaK
Y	yncE	b1452	JW1447	rplE	b3308	JW3270	99.6		0.771713				Y		Partial information	Structural component	non-essential	essential	conserved protein	50S ribosomal subunit protein L5
Y	katG	b3942	JW3914	malQ	b3416	JW3379		20.9949	0.843185						Enzyme	Enzyme	non-essential	non-essential	catalase/hydroperoxidase HPI(I)	4-alpha-glucanotransferase (amylomaltase)
Y	edd	b1851	JW1840	rho	b3783	JW3756	99.6		0.780376						Enzyme	Factor	non-essential	non-essential	6-phosphogluconate dehydratase	transcription termination factor
Y	ybgI	b0710	JW0700	ibpA	b3687	JW3664	99.6		0.766735						Partial information	Factor	non-essential	non-essential	conserved metal-binding protein	heat shock chaperone
	adiA	b4117	JW5731	sucA	b0726	JW0715	99.6		0.78897			Y			Enzyme	Enzyme	non-essential	non-essential	biodegradative arginine decarboxylase	2-oxoglutarate decarboxylase, thiamin-requiring
Y	yciS	b1279	JW1271	atpA	b3734	JW3712		27.3331	0.936204				Y		Membrane, predicted	Enzyme	non-essential	non-essential	conserved inner membrane protein	F1 sector of membrane-bound ATP synthase, alpha subunit
	nudH	b2830	JW2798	rpmB	b3637	JW3612	99.6		0.752892			Y			Enzyme	Structural component	non-essential	essential	nucleotide hydrolase	50S ribosomal subunit protein L28
Y	serB	b4388	JW4351	rpmC	b3312	JW3274	99.6		0.75766						Enzyme	Structural component	non-essential	essential	3-phosphoserine phosphatase	50S ribosomal subunit protein L29
	murC	b0091	JW0089	tufB	b3980	JW3943		22.364	0.858722			Y			Enzyme	Factor	essential	non-essential	UDP-N-acetylmuramate:L-alanine ligase	protein chain elongation factor EF-Tu (duplicate of tufA)
Y	yjdJ	b4127	JW4088	tig	b0436	JW0426	99.6		0.76097				Y		Enzyme, predicted	Enzyme	non-essential	non-essential	predicted acyltransferase with acyl-CoA N-acyltransferase domain	peptidyl-prolyl cis/trans isomerase (trigger factor)
Y	yjdJ	b4127	JW4088	dnaN	b3701	JW3678	99.6		0.763134				Y		Enzyme, predicted	Enzyme	non-essential	essential	predicted acyltransferase with acyl-CoA N-acyltransferase domain	DNA polymerase III, beta subunit
Y	yhhX	b3440	JW3403	rplU	b3186	JW3153	99.6		0.753385				Y		Enzyme, predicted	Structural component	non-essential	essential	predicted oxidoreductase with NAD(P)-binding Rossmann-fold domain	50S ribosomal subunit protein L21
Y	yccW	b0967	JW5898	rplT	b1716	JW1706	99.6		0.774029				Y		Enzyme, predicted	Structural component	non-essential	essential	predicted methyltransferase	50S ribosomal subunit protein L20
Y	exbB	b3006	JW2974	dps	b0812	JW0797	99.6		0.759359						Membrane	Carrier	non-essential	non-essential	membrane spanning protein in TonB-ExbB-ExbD complex	Fe-binding and storage protein
Y	ydjL	b1776	JW1765	rplS	b2606	JW2587	99.6		0.756104				Y		Enzyme, predicted	Structural component	non-essential	essential	predicted oxidoreductase, Zn-dependent and NAD(P)-binding	50S ribosomal subunit protein L19
	mukB	b0924	JW0907	rplM	b3231	JW3200	99.6	17.0532	0.930655			Y			Factor	Structural component	essential	essential	fused chromosome partitioning protein: predicted nucleotide hydrolase -!- conserved protein -!- conserved protein	50S ribosomal subunit protein L13
Y	nagB	b0678	JW0664	tnaA	b3708	JW3686		23.9478	0.89638						Enzyme	Enzyme	non-essential	non-essential	glucosamine-6-phosphate deaminase	tryptophanase/L-cysteine desulfhydrase, PLP-dependent
Y	rcsB	b2217	JW2205	rplA	b3984	JW3947		24.6861	0.902134						Regulator	Structural component	non-essential	non-essential	DNA-binding response regulator in two-component regulatory system with RcsC and YojN	50S ribosomal subunit protein L1
Y	yjbH	b4029	JW3989	rplI	b4203	JW4161	99.6		0.761103				Y		Transporter, predicted	Structural component	non-essential	non-essential	predicted porin	50S ribosomal subunit protein L9
	mukB	b0924	JW0907	rpsJ	b3321	JW3283	99.6	17.0532	0.930653			Y			Factor	Structural component	essential	essential	fused chromosome partitioning protein: predicted nucleotide hydrolase -!- conserved protein -!- conserved protein	30S ribosomal subunit protein S10
	groS	b4142	JW4102	rfaD	b3619	JW3594	99.6	39.8024	0.998286	Y		Y			Factor	Enzyme	essential	non-essential	Cpn10 chaperonin GroES, small subunit of GroESL	ADP-L-glycero-D-mannoheptose-6-epimerase, NAD(P)-binding
Y	otsA	b1896	JW5312	rplB	b3317	JW3279	99.6		0.761103						Enzyme	Structural component	non-essential	essential	trehalose-6-phosphate synthase	50S ribosomal subunit protein L2
Y	putA	b1014	JW0999	fbaA	b2925	JW2892	99.6		0.809367						Enzyme	Enzyme	non-essential	essential	fused DNA-binding transcriptional regulator -!- proline dehydrogenase -!- pyrroline-5-carboxylate dehydrogenase	fructose-bisphosphate aldolase, class II
Y	murG	b0090	JW0088	tufB	b3980	JW3943		24.2102	0.892259						Enzyme	Factor	essential	non-essential	N-acetylglucosaminyl transferase	protein chain elongation factor EF-Tu (duplicate of tufA)
	nudH	b2830	JW2798	rpsF	b4200	JW4158	99.6		0.754335			Y			Enzyme	Structural component	non-essential	non-essential	nucleotide hydrolase	30S ribosomal subunit protein S6
Y	kdgR	b1827	JW1816	lipA	b0628	JW0623	99.6		0.782166						Regulator, predicted	Enzyme	non-essential	non-essential	predicted DNA-binding transcriptional regulator	lipoate synthase
	ybjX	b0877	JW0861	hupA	b4000	JW3964	99.6		0.752792			Y	Y		Unknown function	Regulator	non-essential	non-essential	conserved protein	HU, DNA-binding transcriptional regulator, alpha subunit
	dcm	b1961	JW1944	rpsN	b3307	JW3269	99.6		0.759996			Y			Enzyme	Structural component	non-essential	essential	DNA cytosine methylase	30S ribosomal subunit protein S14
	dcm	b1961	JW1944	rplM	b3231	JW3200	99.6		0.755863			Y			Enzyme	Structural component	non-essential	essential	DNA cytosine methylase	50S ribosomal subunit protein L13
Y	yjaG	b3999	JW3963	rpsD	b3296	JW3258	99.6	4.02124	0.808411				Y		Unknown function	Structural component	non-essential	essential	conserved protein	30S ribosomal subunit protein S4
Y	proC	b0386	JW0377	parC	b3019	JW2987	99.6		0.799177						Enzyme	Enzyme	non-essential	non-essential	pyrroline-5-carboxylate reductase, NAD(P)-binding	DNA topoisomerase IV, subunit A
	yedO	b1919	JW5313	sucB	b0727	JW0716	99.6	38.3848	0.998445	Y		Y			Enzyme	Enzyme	non-essential	non-essential	D-cysteine desulfhydrase, PLP-dependent	dihydrolipoyltranssuccinase
Y	wbbK	b2032	JW2017	clpB	b2592	JW2573	99.6		0.768583						Enzyme, predicted	Factor	non-essential	non-essential	lipopolysaccharide biosynthesis protein	protein disaggregation chaperone
Y	rluC	b1086	JW1072	rplP	b3313	JW3275	99.6		0.778766						Enzyme	Structural component	non-essential	essential	23S rRNA pseudouridylate synthase	50S ribosomal subunit protein L16
	hns	b1237	JW1225	rplX	b3309	JW3271	99.6		0.788004			Y			Regulator	Structural component	non-essential	essential	global DNA-binding transcriptional dual regulator H-NS	50S ribosomal subunit protein L24
Y	nagB	b0678	JW0664	clpB	b2592	JW2573		27.9055	0.942394						Enzyme	Factor	non-essential	non-essential	glucosamine-6-phosphate deaminase	protein disaggregation chaperone
	ybjX	b0877	JW0861	rpsD	b3296	JW3258	97.9	34.0581	0.991886			Y	Y		Unknown function	Structural component	non-essential	essential	conserved protein	30S ribosomal subunit protein S4
Y	fdhD	b3895	JW3866	ibpB	b3686	JW3663		35.2943	0.983298						Factor, predicted	Factor	non-essential	non-essential	formate dehydrogenase formation protein	heat shock chaperone
Y	wbbK	b2032	JW2017	gltA	b0720	JW0710	99.6		0.782166						Enzyme, predicted	Enzyme	non-essential	non-essential	lipopolysaccharide biosynthesis protein	citrate synthase
Y	thrC	b0004	JW0003	rpmB	b3637	JW3612	99.6		0.752909						Enzyme	Structural component	non-essential	essential	threonine synthase	50S ribosomal subunit protein L28
Y	mrcA	b3396	JW3359	dhaH	b1198	JW5185	99.2		0.791949						Enzyme	Transporter, predicted	non-essential	non-essential	fused penicillin-binding protein 1a: murein transglycosylase -!- murein transpeptidase	fused predicted dihydroxyacetone-specific PTS enzymes: HPr component -!- EI component
	ybcJ	b0528	JW5070	hupB	b0440	JW0430	99.4		0.761701			Y	Y		Regulator, predicted	Regulator	non-essential	non-essential	predicted RNA-binding protein	HU, DNA-binding transcriptional regulator, beta subunit
	nei	b0714	JW0704	rplU	b3186	JW3153	99.6		0.753303			Y			Enzyme	Structural component	non-essential	essential	endonuclease VIII -!- 5-formyluracil/5-hydroxymethyluracil DNA glycosylase	50S ribosomal subunit protein L21
Y	yncE	b1452	JW1447	rplS	b2606	JW2587	99.6		0.756205				Y		Partial information	Structural component	non-essential	essential	conserved protein	50S ribosomal subunit protein L19
Y	yliG	b0835	JW0819	dnaN	b3701	JW3678	99.6		0.773671				Y		Enzyme, predicted	Enzyme	non-essential	essential	predicted SAM-dependent methyltransferase	DNA polymerase III, beta subunit
	yfiQ	b2584	JW2568	rpmB	b3637	JW3612	99.6		0.755118			Y	Y		Enzyme, predicted	Structural component	non-essential	essential	fused predicted acyl-CoA synthetase: NAD(P)-binding subunit -!- ATP-binding subunit	50S ribosomal subunit protein L28
	deaD	b3162	JW5531	rpsJ	b3321	JW3283	99.6	2.49946	0.804537	Y		Y			Enzyme	Structural component	non-essential	essential	ATP-dependent RNA helicase	30S ribosomal subunit protein S10
Y	yeeX	b2007	JW1989	rpsJ	b3321	JW3283	99.6		0.76261				Y		Unknown function	Structural component	non-essential	essential	conserved protein	30S ribosomal subunit protein S10
	rhlB	b3780	JW3753	rpsS	b3316	JW3278	99.6		0.784704			Y			Enzyme	Structural component	non-essential	essential	ATP-dependent RNA helicase	30S ribosomal subunit protein S19
	ybjX	b0877	JW0861	rpsM	b3298	JW3260	99.6		0.755817			Y	Y		Unknown function	Structural component	non-essential	essential	conserved protein	30S ribosomal subunit protein S13
Y	kdgR	b1827	JW1816	rpoD	b3067	JW3039	99.5		0.763161						Regulator, predicted	Factor	non-essential	non-essential	predicted DNA-binding transcriptional regulator	RNA polymerase, sigma 70 (sigma D) factor
Y	yjhP	b4306	JW4268	yejK	b2186	JW2174	99.6		0.803812				Y		Phage/IS in common(including 15 pseudogenes)	Factor	non-essential	non-essential	KpLE2 phage-like element; predicted methyltransferase	nucleotide associated protein
Y	rimI	b4373	JW4335	pstS	b3728	JW3706		35.7713	0.985337						Enzyme	Transporter	non-essential	non-essential	acetylase for 30S ribosomal subunit protein S18	phosphate transporter subunit -!- periplasmic-binding component of ABC superfamily
Y	nagB	b0678	JW0664	pstS	b3728	JW3706		36.9127	0.987905						Enzyme	Transporter	non-essential	non-essential	glucosamine-6-phosphate deaminase	phosphate transporter subunit -!- periplasmic-binding component of ABC superfamily
Y	sucC	b0728	JW0717	pflB	b0903	JW0886	99.6		0.761815						Enzyme	Enzyme	non-essential	non-essential	succinyl-CoA synthetase, beta subunit	pyruvate formate lyase I
Y	rob	b4396	JW4359	rpsT	b0023	JW0022	99.6		0.752858						Regulator	Structural component	non-essential	non-essential	DNA-binding transcriptional activator	30S ribosomal subunit protein S20
Y	exbB	b3006	JW2974	adhE	b1241	JW1228		45.7468	0.997077						Membrane	Enzyme	non-essential	non-essential	membrane spanning protein in TonB-ExbB-ExbD complex	fused acetaldehyde-CoA dehydrogenase -!- iron-dependent alcohol dehydrogenase -!- pyruvate-formate lyase deactivase
	yfiQ	b2584	JW2568	rpsN	b3307	JW3269	99.6		0.759704			Y	Y		Enzyme, predicted	Structural component	non-essential	essential	fused predicted acyl-CoA synthetase: NAD(P)-binding subunit -!- ATP-binding subunit	30S ribosomal subunit protein S14
	rluC	b1086	JW1072	rplE	b3308	JW3270	81.2	30.5742	0.96362	Y					Enzyme	Structural component	non-essential	essential	23S rRNA pseudouridylate synthase	50S ribosomal subunit protein L5
	lysU	b4129	JW4090	dps	b0812	JW0797	99	39.2688	0.99787			Y			Enzyme	Carrier	non-essential	non-essential	lysine tRNA synthetase, inducible	Fe-binding and storage protein
	ssb	b4059	JW4020	malP	b3417	JW5689		24.9971	0.909217			Y			Cell process	Enzyme	essential	non-essential	Single-stranded DNA-binding protein	maltodextrin phosphorylase
	nudH	b2830	JW2798	rpsR	b4202	JW4160	99.6		0.76097			Y			Enzyme	Structural component	non-essential	essential	nucleotide hydrolase	30S ribosomal subunit protein S18
	gapA	b1779	JW1768	rpoD	b3067	JW3039	99.6		0.770843			Y			Enzyme	Factor	essential	non-essential	glyceraldehyde-3-phosphate dehydrogenase A	RNA polymerase, sigma 70 (sigma D) factor
	rcsA	b1951	JW1935	add	b1623	JW1615	99		0.8403			Y			Regulator	Enzyme	non-essential	non-essential	DNA-binding transcriptional activator, co-regulator with RcsB	adenosine deaminase
	aidB	b4187	JW5867	rfaD	b3619	JW3594		38.9239	0.99092			Y			Enzyme	Enzyme	non-essential	non-essential	isovaleryl CoA dehydrogenase	ADP-L-glycero-D-mannoheptose-6-epimerase, NAD(P)-binding
Y	ybaS	b0485	JW0474	tig	b0436	JW0426	99.6		0.770843						Enzyme, predicted	Enzyme	non-essential	non-essential	predicted glutaminase	peptidyl-prolyl cis/trans isomerase (trigger factor)
Y	rimI	b4373	JW4335	fusA	b3340	JW3302		26.9494	0.932174						Enzyme	Factor	non-essential	essential	acetylase for 30S ribosomal subunit protein S18	protein chain elongation factor EF-G, GTP-binding
	rho	b3783	JW3756	yhbY	b3180	JW3147	99	27.4637	0.985039			Y		Y	Factor	Factor, predicted	non-essential	non-essential	transcription termination factor	predicted RNA-binding protein
Y	mak	b0394	JW0385	slyD	b3349	JW3311	99.6		0.760464						Enzyme	Enzyme	non-essential	non-essential	manno(fructo)kinase	FKBP-type peptidyl prolyl cis-trans isomerase (rotamase)
	infC	b1718	JW5829	rplS	b2606	JW2587	99	4.18249	0.793576			Y			Factor	Structural component	essential	essential	protein chain initiation factor IF-3	50S ribosomal subunit protein L19
Y	lhr	b1653	JW1645	rpoA	b3295	JW3257		33.2866	0.976679						Enzyme, predicted	Enzyme	non-essential	essential	predicted ATP-dependent helicase	RNA polymerase, alpha subunit
Y	pstB	b3725	JW3703	groS	b4142	JW4102	99.6	27.0483	0.984226						Transporter	Factor	non-essential	essential	phosphate transporter subunit -!- ATP-binding component of ABC superfamily	Cpn10 chaperonin GroES, small subunit of GroESL
Y	yqjI	b3071	JW3042	rpsN	b3307	JW3269	99.6		0.752297				Y		Regulator, predicted	Structural component	non-essential	essential	predicted transcriptional regulator	30S ribosomal subunit protein S14
	acpP	b1094	JW1080	aidB	b4187	JW5867	99.6	28.4833	0.988088	Y		Y			Carrier	Enzyme	essential	non-essential	acyl carrier protein (ACP)	isovaleryl CoA dehydrogenase
Y	csrA	b2696	JW2666	rplT	b1716	JW1706	99.6		0.7817						Regulator	Structural component	essential	essential	pleiotropic regulatory protein for carbon source metabolism	50S ribosomal subunit protein L20
Y	ydjL	b1776	JW1765	rpsT	b0023	JW0022	99.6		0.761149				Y		Enzyme, predicted	Structural component	non-essential	non-essential	predicted oxidoreductase, Zn-dependent and NAD(P)-binding	30S ribosomal subunit protein S20
Y	ypfJ	b2475	JW2460	pepD	b0237	JW0227	99.5		0.797682				Y		Unknown function	Enzyme	non-essential	non-essential	conserved protein	aminoacyl-histidine dipeptidase (peptidase D)
Y	wbbK	b2032	JW2017	pepD	b0237	JW0227	99.6		0.795252						Enzyme, predicted	Enzyme	non-essential	non-essential	lipopolysaccharide biosynthesis protein	aminoacyl-histidine dipeptidase (peptidase D)
Y	yccW	b0967	JW5898	rpsN	b3307	JW3269	99.6		0.759704				Y		Enzyme, predicted	Structural component	non-essential	essential	predicted methyltransferase	30S ribosomal subunit protein S14
Y	csrA	b2696	JW2666	rplO	b3301	JW3263	99.6		0.774778						Regulator	Structural component	essential	essential	pleiotropic regulatory protein for carbon source metabolism	50S ribosomal subunit protein L15
	rcsB	b2217	JW2205	rpsD	b3296	JW3258		31.4536	0.967216			Y			Regulator	Structural component	non-essential	essential	DNA-binding response regulator in two-component regulatory system with RcsC and YojN	30S ribosomal subunit protein S4
	ybaX	b0444	JW0434	rpsJ	b3321	JW3283	99.6		0.752197			Y			Regulator, predicted	Structural component	non-essential	essential	predicted aluminum resistance protein	30S ribosomal subunit protein S10
	smpB	b2620	JW2601	rpsA	b0911	JW0894	99.6	26.0981	0.980681			Y			Factor	Structural component	non-essential	essential	trans-translation protein	30S ribosomal subunit protein S1
Y	ydiI	b1686	JW1676	rpsT	b0023	JW0022	99.6		0.756993				Y		Unknown function	Structural component	non-essential	non-essential	conserved protein	30S ribosomal subunit protein S20
	fliY	b1920	JW1905	yqjD	b3098	JW3069	99		0.755162			Y		Y	Transporter	Unknown function	non-essential	non-essential	cystine transporter subunit -!- periplasmic-binding component of ABC superfamily	conserved protein
	nei	b0714	JW0704	rpsD	b3296	JW3258	99.6		0.756993			Y			Enzyme	Structural component	non-essential	essential	endonuclease VIII -!- 5-formyluracil/5-hydroxymethyluracil DNA glycosylase	30S ribosomal subunit protein S4
	ybeZ	b0660	JW0657	rplT	b1716	JW1706	99.6		0.76568			Y	Y		Partial information	Structural component	non-essential	essential	predicted protein with nucleoside triphosphate hydrolase domain	50S ribosomal subunit protein L20
Y	ydcY	b1446	JW1441	rpsC	b3314	JW3276	99.6		0.7553				Y		Unknown function	Structural component	non-essential	essential	predicted protein	30S ribosomal subunit protein S3
Y	lhr	b1653	JW1645	dps	b0812	JW0797		36.9952	0.987203						Enzyme, predicted	Carrier	non-essential	non-essential	predicted ATP-dependent helicase	Fe-binding and storage protein
Y	ydiI	b1686	JW1676	dapF	b3809	JW5592	99.6		0.780376				Y		Unknown function	Enzyme	non-essential	non-essential	conserved protein	diaminopimelate epimerase
Y	murA	b3189	JW3156	dnaN	b3701	JW3678		36.3882	0.985778						Enzyme	Enzyme	essential	essential	UDP-N-acetylglucosamine 1-carboxyvinyltransferase	DNA polymerase III, beta subunit
Y	potF	b0854	JW0838	tnaA	b3708	JW3686		26.4331	0.929721						Transporter	Enzyme	non-essential	non-essential	putrescine transporter subunit: periplasmic-binding component of ABC superfamily	tryptophanase/L-cysteine desulfhydrase, PLP-dependent
Y	hypA	b2726	JW2696	rplT	b1716	JW1706	99.6		0.75766						Factor	Structural component	non-essential	essential	protein involved in nickel insertion into hydrogenases 3	50S ribosomal subunit protein L20
Y	ynjB	b1754	JW5284	rplS	b2606	JW2587	99.6		0.752404				Y		Partial information	Structural component	non-essential	essential	conserved protein	50S ribosomal subunit protein L19
Y	ynjB	b1754	JW5284	rpsN	b3307	JW3269	99.6		0.752297				Y		Partial information	Structural component	non-essential	essential	conserved protein	30S ribosomal subunit protein S14
Y	yncE	b1452	JW1447	rplR	b3304	JW3266	99.6		0.766192				Y		Partial information	Structural component	non-essential	essential	conserved protein	50S ribosomal subunit protein L18
Y	infB	b3168	JW3137	aspS	b1866	JW1855	99.6		0.771713						Factor	Enzyme	essential	essential	fused protein chain initiation factor 2, IF2: membrane protein -!- conserved protein	aspartyl-tRNA synthetase
Y	thrC	b0004	JW0003	hns	b1237	JW1225	99.6		0.768928						Enzyme	Regulator	non-essential	non-essential	threonine synthase	global DNA-binding transcriptional dual regulator H-NS
Y	ycjF	b1322	JW1315	hupA	b4000	JW3964	99.6		0.756752				Y		Membrane, predicted	Regulator	non-essential	non-essential	conserved inner membrane protein	HU, DNA-binding transcriptional regulator, alpha subunit
Y	yqjI	b3071	JW3042	rplX	b3309	JW3271	99.6		0.753795				Y		Regulator, predicted	Structural component	non-essential	essential	predicted transcriptional regulator	50S ribosomal subunit protein L24
	yfgB	b2517	JW2501	rplU	b3186	JW3153	99.6		0.753145	Y		Y	Y		Enzyme, predicted	Structural component	non-essential	essential	predicted enzyme	50S ribosomal subunit protein L21
Y	ybiB	b0800	JW0785	secA	b0098	JW0096	99.6		0.757119				Y		Enzyme, predicted	Transporter	non-essential	essential	predicted transferase/phosphorylase	preprotein translocase subunit, ATPase
	nfi	b3998	JW5547	rplS	b2606	JW2587	99.6		0.752221			Y			Enzyme	Structural component	non-essential	essential	endonuclease V	50S ribosomal subunit protein L19
	rpoD	b3067	JW3039	rpsA	b0911	JW0894	99.6	6.24143	0.833068			Y			Factor	Structural component	non-essential	essential	RNA polymerase, sigma 70 (sigma D) factor	30S ribosomal subunit protein S1
	iscU	b2529	JW2513	hscA	b2526	JW2510	99.6	30.0037	0.993411	Y		Y			Factor	Factor	non-essential	non-essential	scaffold protein	DnaK-like molecular chaperone specific for IscU
	nfi	b3998	JW5547	ruvA	b1861	JW1850	99.6		0.774778			Y			Enzyme	Cell process	non-essential	non-essential	endonuclease V	component of RuvABC resolvasome, regulatory subunit
	rplW	b3318	JW3280	rplY	b2185	JW2173	99.6		0.760225			Y			Structural component	Structural component	essential	non-essential	50S ribosomal subunit protein L23	50S ribosomal subunit protein L25
	yjeE	b4168	JW4126	gadB	b1493	JW1488	99.6		0.77802			Y			Enzyme	Enzyme	essential	non-essential	ATPase with strong ADP affinity	glutamate decarboxylase B, PLP-dependent
Y	kdgR	b1827	JW1816	ymfD	b1137	JW1123	99.6		0.77802					Y	Regulator, predicted	Phage/IS in common(including 15 pseudogenes)	non-essential	non-essential	predicted DNA-binding transcriptional regulator	e14 prophage; predicted SAM-dependent methyltransferase
Y	yjhT	b4310	JW5777	rpsT	b0023	JW0022	99.6		0.752892						Partial information	Structural component	non-essential	non-essential	conserved protein	30S ribosomal subunit protein S20
	nudH	b2830	JW2798	rplU	b3186	JW3153	99.6		0.753184			Y			Enzyme	Structural component	non-essential	essential	nucleotide hydrolase	50S ribosomal subunit protein L21
	yfgB	b2517	JW2501	secA	b0098	JW0096	99.6	16.7235	0.935971			Y	Y		Enzyme, predicted	Transporter	non-essential	essential	predicted enzyme	preprotein translocase subunit, ATPase
	napD	b2207	JW2195	pta	b2297	JW2294	99.6	28.4339	0.989394			Y			Factor	Enzyme	non-essential	non-essential	assembly protein for periplasmic nitrate reductase	phosphate acetyltransferase
Y	yccW	b0967	JW5898	rplP	b3313	JW3275	99.6		0.7874				Y		Enzyme, predicted	Structural component	non-essential	essential	predicted methyltransferase	50S ribosomal subunit protein L16
	yfiQ	b2584	JW2568	rpsJ	b3321	JW3283	99.6		0.752101			Y	Y		Enzyme, predicted	Structural component	non-essential	essential	fused predicted acyl-CoA synthetase: NAD(P)-binding subunit -!- ATP-binding subunit	30S ribosomal subunit protein S10
	yfgB	b2517	JW2501	clpB	b2592	JW2573		22.784	0.874627			Y	Y		Enzyme, predicted	Factor	non-essential	non-essential	predicted enzyme	protein disaggregation chaperone
	spoT	b3650	JW3625	acpP	b1094	JW1080	99.4	28.5174	0.986612	Y		Y			Enzyme	Carrier	essential	essential	bifunctional (p)ppGpp synthetase II and guanosine-3',5'-bis pyrophosphate 3'-pyrophosphohydrolase	acyl carrier protein (ACP)
	rnpA	b3704	JW3681	rpsJ	b3321	JW3283	99.6		0.752148			Y			Enzyme	Structural component	essential	essential	protein C5 component of RNase P	30S ribosomal subunit protein S10
Y	parE	b3030	JW2998	rpsD	b3296	JW3258		36.9827	0.987125						Enzyme	Structural component	essential	essential	DNA topoisomerase IV, subunit B	30S ribosomal subunit protein S4
	nudH	b2830	JW2798	rpsT	b0023	JW0022	99.6		0.752727			Y			Enzyme	Structural component	non-essential	non-essential	nucleotide hydrolase	30S ribosomal subunit protein S20
	spoT	b3650	JW3625	hupA	b4000	JW3964	99.6		0.757056			Y			Enzyme	Regulator	essential	non-essential	bifunctional (p)ppGpp synthetase II and guanosine-3',5'-bis pyrophosphate 3'-pyrophosphohydrolase	HU, DNA-binding transcriptional regulator, alpha subunit
	clpA	b0882	JW0866	rpsU	b3065	JW3037	99.6		0.765932			Y			Enzyme	Structural component	non-essential	non-essential	ATPase and specificity subunit of ClpA-ClpP ATP-dependent serine protease, chaperone activity	30S ribosomal subunit protein S21
Y	torZ	b1872	JW1861	rpsN	b3307	JW3269	99.6		0.752172						Enzyme	Structural component	non-essential	essential	trimethylamine N-oxide reductase system III, catalytic subunit	30S ribosomal subunit protein S14
Y	yncE	b1452	JW1447	rpsN	b3307	JW3269	99.6		0.756006				Y		Partial information	Structural component	non-essential	essential	conserved protein	30S ribosomal subunit protein S14
Y	phoP	b1130	JW1116	infB	b3168	JW3137		23.517	0.883958						Regulator	Factor	non-essential	essential	DNA-binding response regulator in two-component regulatory system with PhoQ	fused protein chain initiation factor 2, IF2: membrane protein -!- conserved protein
Y	yhjD	b3522	JW3490	hupA	b4000	JW3964	99.6		0.752604				Y		Membrane, predicted	Regulator	non-essential	non-essential	conserved inner membrane protein	HU, DNA-binding transcriptional regulator, alpha subunit
Y	ybaS	b0485	JW0474	yjgD	b4255	JW4212	99.6		0.802177						Enzyme, predicted	Unknown function	non-essential	non-essential	predicted glutaminase	conserved protein
Y	yfbU	b2294	JW2291	rplF	b3305	JW3267	99.6		0.762443				Y		Unknown function	Structural component	non-essential	essential	conserved protein	50S ribosomal subunit protein L6
	rnpA	b3704	JW3681	rpsF	b4200	JW4158	99.6		0.754395	Y		Y			Enzyme	Structural component	essential	non-essential	protein C5 component of RNase P	30S ribosomal subunit protein S6
	infC	b1718	JW5829	rpsT	b0023	JW0022	99.4		0.758872	Y		Y			Factor	Structural component	essential	non-essential	protein chain initiation factor IF-3	30S ribosomal subunit protein S20
	infC	b1718	JW5829	rpsF	b4200	JW4158	99.6	25.1583	0.982727	Y		Y			Factor	Structural component	essential	non-essential	protein chain initiation factor IF-3	30S ribosomal subunit protein S6
	cbpA	b1000	JW0985	rpsA	b0911	JW0894		27.2454	0.934082			Y			Factor	Structural component	non-essential	essential	curved DNA-binding protein, DnaJ homologue that functions as a co-chaperone of DnaK	30S ribosomal subunit protein S1
	pgk	b2926	JW2893	rpsT	b0023	JW0022	99.6		0.760797			Y			Enzyme	Structural component	essential	non-essential	phosphoglycerate kinase	30S ribosomal subunit protein S20
	hybC	b2994	JW2962	rpsN	b3307	JW3269	99.6		0.752197			Y			Enzyme	Structural component	non-essential	essential	hydrogenase 2, large subunit	30S ribosomal subunit protein S14
	tig	b0436	JW0426	rpmB	b3637	JW3612	99.6		0.769619			Y			Enzyme	Structural component	non-essential	essential	peptidyl-prolyl cis/trans isomerase (trigger factor)	50S ribosomal subunit protein L28
Y	ynjB	b1754	JW5284	wcaI	b2050	JW2035	99.6		0.758112				Y		Partial information	Enzyme, predicted	non-essential	non-essential	conserved protein	predicted glycosyl transferase
Y	kdtA	b3633	JW3608	tufB	b3980	JW3943		22.9895	0.870504						Enzyme	Factor	essential	non-essential	3-deoxy-D-manno-octulosonic-acid transferase (KDO transferase)	protein chain elongation factor EF-Tu (duplicate of tufA)
Y	yccW	b0967	JW5898	rpsF	b4200	JW4158	99.6		0.765847				Y		Enzyme, predicted	Structural component	non-essential	non-essential	predicted methyltransferase	30S ribosomal subunit protein S6
	nfi	b3998	JW5547	rpsM	b3298	JW3260	99.6		0.761815			Y			Enzyme	Structural component	non-essential	essential	endonuclease V	30S ribosomal subunit protein S13
Y	yraR	b3152	JW5528	groS	b4142	JW4102	99.6		0.754456				Y		Enzyme, predicted	Factor	non-essential	essential	predicted nucleoside-diphosphate-sugar epimerase	Cpn10 chaperonin GroES, small subunit of GroESL
	smpB	b2620	JW2601	gyrA	b2231	JW2225	99.6		0.769284			Y			Factor	Enzyme	non-essential	essential	trans-translation protein	DNA gyrase (type II topoisomerase), subunit A
Y	ygfT	b2887	JW5469	ruvA	b1861	JW1850	99.6		0.780376				Y		Enzyme, predicted	Cell process	non-essential	non-essential	fused predicted oxidoreductase: Fe-S subunit -!- nucleotide-binding subunit	component of RuvABC resolvasome, regulatory subunit
	recJ	b2892	JW2860	ruvA	b1861	JW1850	99.6		0.780376			Y			Enzyme	Cell process	non-essential	non-essential	ssDNA exonuclease, 5' --> 3'-specific	component of RuvABC resolvasome, regulatory subunit
	rng	b3247	JW3216	rpsT	b0023	JW0022	99.6		0.752792			Y			Enzyme	Structural component	non-essential	non-essential	ribonuclease G	30S ribosomal subunit protein S20
Y	nuoG	b2283	JW2278	leuD	b0071	JW0070	99.6		0.791887						Carrier	Enzyme	non-essential	non-essential	NADH:ubiquinone oxidoreductase, chain G	3-isopropylmalate isomerase subunit
	nusG	b3982	JW3945	rpmB	b3637	JW3612	99.6		0.762634			Y			Factor	Structural component	essential	essential	transcription termination factor	50S ribosomal subunit protein L28
Y	yqjI	b3071	JW3042	rpmA	b3185	JW3152	99.6		0.766735				Y		Regulator, predicted	Structural component	non-essential	essential	predicted transcriptional regulator	50S ribosomal subunit protein L27
Y	ispA	b0421	JW0411	rpsD	b3296	JW3258		19.7755	0.79734						Enzyme	Structural component	essential	essential	geranyltranstransferase	30S ribosomal subunit protein S4
	holA	b0640	JW0635	macA	b0878	JW0862	99		0.755162			Y			Enzyme	Transporter	essential	non-essential	DNA polymerase III, delta subunit	macrolide transporter subunit, membrane fusion protein (MFP) component
Y	yjhT	b4310	JW5777	rplP	b3313	JW3275	99.6		0.757248						Partial information	Structural component	non-essential	essential	conserved protein	50S ribosomal subunit protein L16
	yggH	b2960	JW2927	rplE	b3308	JW3270		20.9375	0.829093			Y			Enzyme	Structural component	non-essential	essential	tRNA (m7G46) methyltransferase, SAM-dependent	50S ribosomal subunit protein L5
Y	yaeT	b0177	JW0172	edd	b1851	JW1840	99.6		0.791887						Partial information	Enzyme	essential	non-essential	conserved protein	6-phosphogluconate dehydratase
Y	ycjF	b1322	JW1315	rpsP	b2609	JW2590	99.6		0.758112				Y		Membrane, predicted	Structural component	non-essential	essential	conserved inner membrane protein	30S ribosomal subunit protein S16
Y	yeiT	b2146	JW2133	pdxH	b1638	JW1630	99.6		0.773671				Y		Enzyme, predicted	Enzyme	non-essential	non-essential	predicted oxidoreductase	pyridoxine 5'-phosphate oxidase
	malP	b3417	JW5689	rplA	b3984	JW3947		24.7233	0.902201			Y			Enzyme	Structural component	non-essential	non-essential	maltodextrin phosphorylase	50S ribosomal subunit protein L1
	obgE	b3183	JW3150	fbaB	b2097	JW5344		17.0532	0.747624			Y			Cell process	Enzyme	essential	non-essential	GTPase involved in cell partioning and DNA repair	fructose-bisphosphate aldolase class I
	obgE	b3183	JW3150	ydiH	b1685	JW1675	99		0.74804			Y		Y	Cell process	Unknown function	essential	non-essential	GTPase involved in cell partioning and DNA repair	predicted protein
Y	yhdP	b3245	JW5542	dps	b0812	JW0797	99.6		0.758438						Transporter, predicted	Carrier	unknown	non-essential	Conserved membrane protein	Fe-binding and storage protein
Y	yjeB	b4178	JW4136	rpsN	b3307	JW3269	99.6		0.752272						Regulator, predicted	Structural component	non-essential	essential	predicted DNA-binding transcriptional regulator	30S ribosomal subunit protein S14
	fabA	b0954	JW0937	tig	b0436	JW0426		20.2652	0.813317			Y			Enzyme	Enzyme	essential	non-essential	beta-hydroxydecanoyl thioester dehydrase	peptidyl-prolyl cis/trans isomerase (trigger factor)
Y	yncE	b1452	JW1447	rpmB	b3637	JW3612	99.6		0.752892				Y		Partial information	Structural component	non-essential	essential	conserved protein	50S ribosomal subunit protein L28
Y	yeeX	b2007	JW1989	rplI	b4203	JW4161	99.6	25.8985	0.98078				Y		Unknown function	Structural component	non-essential	non-essential	conserved protein	50S ribosomal subunit protein L9
	glyQ	b3560	JW3531	rpsM	b3298	JW3260	99.6		0.755636			Y			Enzyme	Structural component	essential	essential	glycine tRNA synthetase, alpha subunit	30S ribosomal subunit protein S13
Y	yhdA	b3252	JW3221	rpsT	b0023	JW0022	99.6		0.752634						Membrane, predicted	Structural component	non-essential	non-essential	conserved inner membrane protein	30S ribosomal subunit protein S20
	dps	b0812	JW0797	deaD	b3162	JW5531		22.8614	0.875609			Y			Carrier	Enzyme	non-essential	non-essential	Fe-binding and storage protein	ATP-dependent RNA helicase
	infC	b1718	JW5829	rplO	b3301	JW3263	99.6		0.795864			Y			Factor	Structural component	essential	essential	protein chain initiation factor IF-3	50S ribosomal subunit protein L15
Y	mukB	b0924	JW0907	rpsD	b3296	JW3258		25.61	0.920457						Factor	Structural component	essential	essential	fused chromosome partitioning protein: predicted nucleotide hydrolase -!- conserved protein -!- conserved protein	30S ribosomal subunit protein S4
Y	yjgD	b4255	JW4212	deaD	b3162	JW5531		28.1932	0.943888						Unknown function	Enzyme	non-essential	non-essential	conserved protein	ATP-dependent RNA helicase
	ybcJ	b0528	JW5070	rpsA	b0911	JW0894	99.6	28.2701	0.987609			Y	Y		Regulator, predicted	Structural component	non-essential	essential	predicted RNA-binding protein	30S ribosomal subunit protein S1
	dnaA	b3702	JW3679	rplX	b3309	JW3271	99.6		0.753605			Y			Factor	Structural component	essential	essential	chromosomal replication initiator protein DnaA, DNA-binding transcriptional dual regulator	50S ribosomal subunit protein L24
Y	exbB	b3006	JW2974	clpB	b2592	JW2573	99.6	26.333	0.98278						Membrane	Factor	non-essential	non-essential	membrane spanning protein in TonB-ExbB-ExbD complex	protein disaggregation chaperone
Y	yjeB	b4178	JW4136	rpsF	b4200	JW4158	99.6		0.754518						Regulator, predicted	Structural component	non-essential	non-essential	predicted DNA-binding transcriptional regulator	30S ribosomal subunit protein S6
	dnaE	b0184	JW0179	tufB	b3980	JW3943		19.7588	0.799344			Y			Enzyme	Factor	essential	non-essential	DNA polymerase III alpha subunit	protein chain elongation factor EF-Tu (duplicate of tufA)
	fis	b3261	JW3229	thiG	b3991	JW5549	99		0.745153			Y			Regulator	Enzyme, predicted	non-essential	non-essential	global DNA-binding transcriptional dual regulator	thiamin biosynthesis ThiGH complex subunit
Y	argT	b2310	JW2307	glcB	b2976	JW2943	99.6		0.780376						Transporter	Enzyme	non-essential	non-essential	lysine/arginine/ornithine transporter subunit -!- periplasmic-binding component of ABC superfamily	malate synthase G
	rng	b3247	JW3216	rpsU	b3065	JW3037	99.6		0.758438			Y			Enzyme	Structural component	non-essential	non-essential	ribonuclease G	30S ribosomal subunit protein S21
Y	gltD	b3213	JW3180	tufB	b3980	JW3943		28.4726	0.945561						Carrier	Factor	non-essential	non-essential	glutamate synthase, 4Fe-4S protein, small subunit	protein chain elongation factor EF-Tu (duplicate of tufA)
Y	ygfK	b2878	JW5923	hyaB	b0973	JW0955		22.9107	0.880063						Carrier, predicted	Enzyme	non-essential	non-essential	predicted oxidoreductase, Fe-S subunit	hydrogenase 1, large subunit
Y	pcnB	b0143	JW5808	dps	b0812	JW0797		28.0752	0.944634						Enzyme	Carrier	non-essential	non-essential	poly(A) polymerase I	Fe-binding and storage protein
	infC	b1718	JW5829	rplU	b3186	JW3153	99.6		0.783389	Y		Y			Factor	Structural component	essential	essential	protein chain initiation factor IF-3	50S ribosomal subunit protein L21
Y	rluC	b1086	JW1072	hupB	b0440	JW0430	99.6		0.77731						Enzyme	Regulator	non-essential	non-essential	23S rRNA pseudouridylate synthase	HU, DNA-binding transcriptional regulator, beta subunit
	hypC	b2728	JW2698	tig	b0436	JW0426	99.5		0.751329			Y			Factor	Enzyme	non-essential	non-essential	protein required for maturation of hydrogenases 1 and 3	peptidyl-prolyl cis/trans isomerase (trigger factor)
Y	yjiN	b4336	JW4299	yliB	b0830	JW5111	99.6		0.782166				Y		Membrane, predicted	Transporter, predicted	non-essential	non-essential	conserved inner membrane protein	predicted peptide transporter subunit: periplasmic-binding component of ABC superfamily
Y	yliB	b0830	JW5111	sucC	b0728	JW0717	99.4		0.782455						Transporter, predicted	Enzyme	non-essential	non-essential	predicted peptide transporter subunit: periplasmic-binding component of ABC superfamily	succinyl-CoA synthetase, beta subunit
Y	ydiI	b1686	JW1676	pdxH	b1638	JW1630	99.6		0.784167				Y		Unknown function	Enzyme	non-essential	non-essential	conserved protein	pyridoxine 5'-phosphate oxidase
Y	glnP	b0810	JW0795	rpsN	b3307	JW3269	99.6		0.752324						Transporter	Structural component	non-essential	essential	glutamine transporter subunit -!- membrane component of ABC superfamily	30S ribosomal subunit protein S14
Y	apaH	b0049	JW0048	rne	b1084	JW1071	99.6		0.772653						Enzyme	Enzyme	non-essential	essential	diadenosine tetraphosphatase	fused ribonucleaseE: endoribonuclease -!- RNA-binding protein -!-RNA degradosome binding protein
Y	yeeX	b2007	JW1989	rpmB	b3637	JW3612	99.6		0.763614				Y		Unknown function	Structural component	non-essential	essential	conserved protein	50S ribosomal subunit protein L28
Y	pcnB	b0143	JW5808	rplE	b3308	JW3270	99.6		0.761815						Enzyme	Structural component	non-essential	essential	poly(A) polymerase I	50S ribosomal subunit protein L5
	sspA	b3229	JW3198	serS	b0893	JW0876	99		0.74804			Y			Regulator	Enzyme	non-essential	essential	stringent starvation protein A	seryl-tRNA synthetase, also charges selenocysteinyl-tRNA with serine
	ydcP	b1435	JW1431	rplT	b1716	JW1706	99.6		0.757519			Y	Y		Enzyme, predicted	Structural component	non-essential	essential	predicted peptidase	50S ribosomal subunit protein L20
	spoT	b3650	JW3625	rpsT	b0023	JW0022	99.6		0.752825	Y		Y			Enzyme	Structural component	essential	non-essential	bifunctional (p)ppGpp synthetase II and guanosine-3',5'-bis pyrophosphate 3'-pyrophosphohydrolase	30S ribosomal subunit protein S20
Y	hypD	b2729	JW2699	rpmB	b3637	JW3612	99.6		0.750644						Factor	Structural component	non-essential	essential	protein required for maturation of hydrogenases	50S ribosomal subunit protein L28
	clpA	b0882	JW0866	rplU	b3186	JW3153	99.6		0.757519			Y			Enzyme	Structural component	non-essential	essential	ATPase and specificity subunit of ClpA-ClpP ATP-dependent serine protease, chaperone activity	50S ribosomal subunit protein L21
	yfiQ	b2584	JW2568	rpsM	b3298	JW3260	99.6		0.768812			Y	Y		Enzyme, predicted	Structural component	non-essential	essential	fused predicted acyl-CoA synthetase: NAD(P)-binding subunit -!- ATP-binding subunit	30S ribosomal subunit protein S13
	rnhA	b0214	JW0204	rpsN	b3307	JW3269	99.6		0.756104			Y			Enzyme	Structural component	non-essential	essential	ribonuclease HI, degrades RNA of DNA-RNA hybrids	30S ribosomal subunit protein S14
Y	flu	b2000	JW1982	rho	b3783	JW3756	99.6		0.766192						Phage/IS in common(including 15 pseudogenes)	Factor	non-essential	non-essential	CP4-44 prophage; antigen 43 (Ag43) phase-variable biofilm formation autotransporter	transcription termination factor
Y	yqjI	b3071	JW3042	rpsF	b4200	JW4158	99.6		0.760712				Y		Regulator, predicted	Structural component	non-essential	non-essential	predicted transcriptional regulator	30S ribosomal subunit protein S6
	adiA	b4117	JW5731	rrmJ	b3179	JW3146	99.6		0.849511			Y			Enzyme	Enzyme	non-essential	non-essential	biodegradative arginine decarboxylase	23S rRNA methyltransferase
	nusG	b3982	JW3945	rpsF	b4200	JW4158	99.6		0.775986			Y			Factor	Structural component	essential	non-essential	transcription termination factor	30S ribosomal subunit protein S6
	pepT	b1127	JW1113	dps	b0812	JW0797		37.7256	0.98879			Y			Enzyme	Carrier	non-essential	non-essential	peptidase T	Fe-binding and storage protein
Y	yncE	b1452	JW1447	rplP	b3313	JW3275	99.6		0.764739				Y		Partial information	Structural component	non-essential	essential	conserved protein	50S ribosomal subunit protein L16
Y	yrdA	b3279	JW5710	slyD	b3349	JW3311	99.6		0.760225				Y		Partial information	Enzyme	non-essential	non-essential	conserved protein	FKBP-type peptidyl prolyl cis-trans isomerase (rotamase)
Y	mrcA	b3396	JW3359	talB	b0008	JW0007	99.5		0.775548						Enzyme	Enzyme	non-essential	non-essential	fused penicillin-binding protein 1a: murein transglycosylase -!- murein transpeptidase	transaldolase B
Y	yffS	b2450	UniqueToMG1655	gldA	b3945	JW5556	99.6		0.784167						Phage/IS in common(including 15 pseudogenes)	Enzyme	unknown	non-essential	CPZ-55 prophage; predicted protein	glycerol dehydrogenase, NAD
Y	yfbU	b2294	JW2291	yfaY	b2249	JW2243	99.6		0.791887				Y	Y	Unknown function	Partial information	non-essential	non-essential	conserved protein	conserved protein
Y	hypA	b2726	JW2696	atpC	b3731	JW3709	99.6		0.78897						Factor	Enzyme	non-essential	non-essential	protein involved in nickel insertion into hydrogenases 3	F1 sector of membrane-bound ATP synthase, epsilon subunit
Y	mrcA	b3396	JW3359	aspS	b1866	JW1855	99.6		0.803812						Enzyme	Enzyme	non-essential	essential	fused penicillin-binding protein 1a: murein transglycosylase -!- murein transpeptidase	aspartyl-tRNA synthetase
Y	gltD	b3213	JW3180	rpsC	b3314	JW3276	99.6	21.0336	0.95918						Carrier	Structural component	non-essential	essential	glutamate synthase, 4Fe-4S protein, small subunit	30S ribosomal subunit protein S3
Y	sucC	b0728	JW0717	rpsJ	b3321	JW3283	99.6		0.752197						Enzyme	Structural component	non-essential	essential	succinyl-CoA synthetase, beta subunit	30S ribosomal subunit protein S10
Y	nlpD	b2742	JW2712	rpsT	b0023	JW0022	99.6		0.752825						Membrane, predicted	Structural component	non-essential	non-essential	predicted outer membrane lipoprotein	30S ribosomal subunit protein S20
	rng	b3247	JW3216	rpe	b3386	JW3349	99.2		0.773374			Y			Enzyme	Enzyme	non-essential	non-essential	ribonuclease G	D-ribulose-5-phosphate 3-epimerase
	grpE	b2614	JW2594	thiG	b3991	JW5549	99		0.759623			Y			Factor	Enzyme, predicted	essential	non-essential	heat shock protein	thiamin biosynthesis ThiGH complex subunit
	nudH	b2830	JW2798	rpsM	b3298	JW3260	99.6	14.0843	0.903975			Y			Enzyme	Structural component	non-essential	essential	nucleotide hydrolase	30S ribosomal subunit protein S13
Y	yraR	b3152	JW5528	ymfD	b1137	JW1123	99.6		0.766192				Y	Y	Enzyme, predicted	Phage/IS in common(including 15 pseudogenes)	non-essential	non-essential	predicted nucleoside-diphosphate-sugar epimerase	e14 prophage; predicted SAM-dependent methyltransferase
	yacL	b0119	JW0115	rpsD	b3296	JW3258	99.6	17.0532	0.930612			Y	Y		Unknown function	Structural component	non-essential	essential	conserved protein	30S ribosomal subunit protein S4
	rpoA	b3295	JW3257	rpmG	b3636	JW3611	99.6		0.776855			Y			Enzyme	Structural component	essential	non-essential	RNA polymerase, alpha subunit	50S ribosomal subunit protein L33
	yfgB	b2517	JW2501	rplS	b2606	JW2587	99.6	9.19251	0.852097	Y		Y	Y		Enzyme, predicted	Structural component	non-essential	essential	predicted enzyme	50S ribosomal subunit protein L19
Y	rimI	b4373	JW4335	gapA	b1779	JW1768		34.4198	0.982001						Enzyme	Enzyme	non-essential	essential	acetylase for 30S ribosomal subunit protein S18	glyceraldehyde-3-phosphate dehydrogenase A
	lysU	b4129	JW4090	serS	b0893	JW0876	99		0.785209			Y			Enzyme	Enzyme	non-essential	essential	lysine tRNA synthetase, inducible	seryl-tRNA synthetase, also charges selenocysteinyl-tRNA with serine
	trxC	b2582	JW2566	glgP	b3428	JW3391	99.6		0.809367			Y			Carrier	Enzyme	non-essential	non-essential	thioredoxin 2	glycogen phosphorylase
	thrS	b1719	JW1709	rpe	b3386	JW3349	99.6		0.799177			Y			Enzyme	Enzyme	essential	non-essential	threonyl-tRNA synthetase	D-ribulose-5-phosphate 3-epimerase
Y	hypC	b2728	JW2698	tpiA	b3919	JW3890		30.6795	0.964088						Factor	Enzyme	non-essential	non-essential	protein required for maturation of hydrogenases 1 and 3	triosephosphate isomerase
Y	yjeB	b4178	JW4136	rplP	b3313	JW3275	99.6		0.756993						Regulator, predicted	Structural component	non-essential	essential	predicted DNA-binding transcriptional regulator	50S ribosomal subunit protein L16
	tig	b0436	JW0426	rpmC	b3312	JW3274	99		0.761625			Y			Enzyme	Structural component	non-essential	essential	peptidyl-prolyl cis/trans isomerase (trigger factor)	50S ribosomal subunit protein L29
	ybaX	b0444	JW0434	aidB	b4187	JW5867	99.6		0.786418			Y			Regulator, predicted	Enzyme	non-essential	non-essential	predicted aluminum resistance protein	isovaleryl CoA dehydrogenase
Y	csrA	b2696	JW2666	rho	b3783	JW3756	99.6	39.0458	0.998093						Regulator	Factor	essential	non-essential	pleiotropic regulatory protein for carbon source metabolism	transcription termination factor
Y	yeaO	b1792	JW1781	rpsC	b3314	JW3276	99.6		0.755144				Y		Unknown function	Structural component	non-essential	essential	conserved protein	30S ribosomal subunit protein S3
	holC	b4259	JW4216	rpmG	b3636	JW3611	99.6		0.76261			Y			Enzyme	Structural component	non-essential	non-essential	DNA polymerase III, chi subunit	50S ribosomal subunit protein L33
Y	glnP	b0810	JW0795	dps	b0812	JW0797	99.6		0.759996						Transporter	Carrier	non-essential	non-essential	glutamine transporter subunit -!- membrane component of ABC superfamily	Fe-binding and storage protein
	prmA	b3259	JW3227	rplK	b3983	JW3946	99	17.0532	0.930813		Y	Y			Enzyme	Structural component	non-essential	non-essential	methylase for 50S ribosomal subunit protein L11	50S ribosomal subunit protein L11
	hrpA	b1413	JW5905	tufB	b3980	JW3943		19.5005	0.799707			Y			Enzyme	Factor	non-essential	non-essential	ATP-dependent helicase	protein chain elongation factor EF-Tu (duplicate of tufA)
Y	ybgC	b0736	JW0726	rpmB	b3637	JW3612	99.6		0.750653				Y		Enzyme, predicted	Structural component	non-essential	essential	predicted acyl-CoA thioesterase	50S ribosomal subunit protein L28
Y	yccW	b0967	JW5898	rplO	b3301	JW3263	99.4		0.770332				Y		Enzyme, predicted	Structural component	non-essential	essential	predicted methyltransferase	50S ribosomal subunit protein L15
Y	ynhG	b1678	JW1668	rpsP	b2609	JW2590	99.6		0.758355				Y		Partial information	Structural component	non-essential	essential	conserved protein	30S ribosomal subunit protein S16
Y	ynhG	b1678	JW1668	rplS	b2606	JW2587	99.6		0.760148				Y		Partial information	Structural component	non-essential	essential	conserved protein	50S ribosomal subunit protein L19
Y	ynhG	b1678	JW1668	rplA	b3984	JW3947	99.6		0.759668				Y		Partial information	Structural component	non-essential	non-essential	conserved protein	50S ribosomal subunit protein L1
Y	yjjU	b4377	JW4340	glpD	b3426	JW3389	99.6		0.824573				Y		Enzyme, predicted	Enzyme	non-essential	non-essential	predicted esterase	sn-glycerol-3-phosphate dehydrogenase, aerobic, FAD/NAD(P)-binding
	rng	b3247	JW3216	rpsS	b3316	JW3278	99.6		0.758273			Y			Enzyme	Structural component	non-essential	essential	ribonuclease G	30S ribosomal subunit protein S19
	spoT	b3650	JW3625	rpsJ	b3321	JW3283	99.6		0.752197			Y			Enzyme	Structural component	essential	essential	bifunctional (p)ppGpp synthetase II and guanosine-3',5'-bis pyrophosphate 3'-pyrophosphohydrolase	30S ribosomal subunit protein S10
	clpA	b0882	JW0866	rpsN	b3307	JW3269	99.6		0.759359			Y			Enzyme	Structural component	non-essential	essential	ATPase and specificity subunit of ClpA-ClpP ATP-dependent serine protease, chaperone activity	30S ribosomal subunit protein S14
	ibpA	b3687	JW3664	atpD	b3732	JW3710		17.0532	0.764527			Y			Factor	Enzyme	non-essential	non-essential	heat shock chaperone	F1 sector of membrane-bound ATP synthase, beta subunit
	prmB	b2330	JW5841	rpsJ	b3321	JW3283	99.6		0.752221			Y			Enzyme	Structural component	non-essential	essential	N5-glutamine methyltransferase	30S ribosomal subunit protein S10
	uspG	b0607	JW0600	rfaD	b3619	JW3594	94.6	39.2558	0.994207	Y		Y			Factor	Enzyme	non-essential	non-essential	universal stress protein UP12	ADP-L-glycero-D-mannoheptose-6-epimerase, NAD(P)-binding
	cspC	b1823	JW1812	accD	b2316	JW2313	99	3.00051	0.772886			Y			Factor	Enzyme	non-essential	essential	stress protein, member of the CspA-family	acetyl-CoA carboxylase, beta (carboxyltranferase) subunit
	rpoA	b3295	JW3257	rpmA	b3185	JW3152	99.6		0.771416			Y			Enzyme	Structural component	essential	essential	RNA polymerase, alpha subunit	50S ribosomal subunit protein L27
Y	parE	b3030	JW2998	rpsC	b3314	JW3276		35.5287	0.983454						Enzyme	Structural component	essential	essential	DNA topoisomerase IV, subunit B	30S ribosomal subunit protein S3
Y	hypA	b2726	JW2696	narH	b1225	JW1216	99.6		0.799177						Factor	Carrier	non-essential	non-essential	protein involved in nickel insertion into hydrogenases 3	nitrate reductase 1, beta (Fe-S) subunit
Y	murG	b0090	JW0088	ybda	b1401	JW1402	99		0.751344						Enzyme	Pseudogenes in common	essential	unknown	N-acetylglucosaminyl transferase	predicted outer membrane protein, N-ter fragment (pseudogene)
	yrbF	b3195	JW3162	tufB	b3980	JW3943		18.3076	0.752427			Y			Transporter, predicted	Factor	non-essential	non-essential	predicted toluene transporter subunit: ATP-binding component of ABC superfamily	protein chain elongation factor EF-Tu (duplicate of tufA)
Y	yfdH	b2351	JW2347	rplX	b3309	JW3271	99.6		0.753795						Phage/IS in common(including 15 pseudogenes)	Structural component	non-essential	essential	CPS-53 (KpLE1) prophage; bactoprenol glucosyl transferase	50S ribosomal subunit protein L24
Y	prsA	b1207	JW1198	tufB	b3980	JW3943		19.9932	0.811105						Enzyme	Factor	essential	non-essential	phosphoribosylpyrophosphate synthase	protein chain elongation factor EF-Tu (duplicate of tufA)
	smpB	b2620	JW2601	parC	b3019	JW2987		37.1054	0.98855			Y			Factor	Enzyme	non-essential	non-essential	trans-translation protein	DNA topoisomerase IV, subunit A
Y	nlpD	b2742	JW2712	hupA	b4000	JW3964	99.6		0.752727						Membrane, predicted	Regulator	non-essential	non-essential	predicted outer membrane lipoprotein	HU, DNA-binding transcriptional regulator, alpha subunit
	dnaJ	b0015	JW0014	rpsN	b3307	JW3269	99.6		0.783305			Y			Factor	Structural component	non-essential	essential	chaperone Hsp40, co-chaperone with DnaK	30S ribosomal subunit protein S14
Y	yqjI	b3071	JW3042	rplS	b2606	JW2587	99.6		0.752404				Y		Regulator, predicted	Structural component	non-essential	essential	predicted transcriptional regulator	50S ribosomal subunit protein L19
	ygfA	b2912	JW2879	ybiN	b0807	JW5107	99		0.779004			Y	Y	Y	Enzyme, predicted	Enzyme, predicted	non-essential	non-essential	predicted ligase	predicted SAM-dependent methyltransferase
Y	mrcA	b3396	JW3359	ihfA	b1712	JW1702	99.6		0.767927						Enzyme	Regulator	non-essential	non-essential	fused penicillin-binding protein 1a: murein transglycosylase -!- murein transpeptidase	integration host factor (IHF), DNA-binding protein, alpha subunit
Y	yhdP	b3245	JW5542	rpsC	b3314	JW3276	99.6		0.766924						Transporter, predicted	Structural component	unknown	essential	Conserved membrane protein	30S ribosomal subunit protein S3
	ybeZ	b0660	JW0657	rplU	b3186	JW3153	99.6		0.757881			Y	Y		Partial information	Structural component	non-essential	essential	predicted protein with nucleoside triphosphate hydrolase domain	50S ribosomal subunit protein L21
	topA	b1274	JW1266	rpmG	b3636	JW3611	99.6		0.761666			Y			Enzyme	Structural component	essential	non-essential	DNA topoisomerase I, omega subunit	50S ribosomal subunit protein L33
	nudH	b2830	JW2798	rplS	b2606	JW2587	99.6	18.3537	0.939699	Y		Y			Enzyme	Structural component	non-essential	essential	nucleotide hydrolase	50S ribosomal subunit protein L19
Y	csrA	b2696	JW2666	hupA	b4000	JW3964	99.6		0.764965						Regulator	Regulator	essential	non-essential	pleiotropic regulatory protein for carbon source metabolism	HU, DNA-binding transcriptional regulator, alpha subunit
Y	yhdP	b3245	JW5542	luxS	b2687	JW2662	99.6		0.778766						Transporter, predicted	Regulator	unknown	non-essential	Conserved membrane protein	S-ribosylhomocysteinase
	malP	b3417	JW5689	yhbY	b3180	JW3147	99.6		0.759563			Y		Y	Enzyme	Factor, predicted	non-essential	non-essential	maltodextrin phosphorylase	predicted RNA-binding protein
	ydcP	b1435	JW1431	rplS	b2606	JW2587	99.6		0.75235			Y	Y		Enzyme, predicted	Structural component	non-essential	essential	predicted peptidase	50S ribosomal subunit protein L19
	lepA	b2569	JW2553	macA	b0878	JW0862	99		0.788698			Y			Factor	Transporter	non-essential	non-essential	GTP-binding membrane protein	macrolide transporter subunit, membrane fusion protein (MFP) component
	fabI	b1288	JW1281	dnaN	b3701	JW3678		36.8764	0.986572	Y		Y			Enzyme	Enzyme	essential	essential	enoyl-[acyl-carrier-protein] reductase, NADH-dependent	DNA polymerase III, beta subunit
	hslU	b3931	JW3902	fusA	b3340	JW3302		24.0852	0.893187			Y			Factor	Factor	non-essential	essential	molecular chaperone and ATPase component of HslUV protease	protein chain elongation factor EF-G, GTP-binding
Y	torZ	b1872	JW1861	ompA	b0957	JW0940	99.6		0.774778						Enzyme	Membrane	non-essential	non-essential	trimethylamine N-oxide reductase system III, catalytic subunit	outer membrane protein A (3a;II*;G;d)
Y	yoaB	b1809	JW5295	pdxH	b1638	JW1630	99.6		0.799177				Y		Partial information	Enzyme	non-essential	non-essential	conserved protein	pyridoxine 5'-phosphate oxidase
	ybaX	b0444	JW0434	napD	b2207	JW2195	99.6		0.799177			Y			Regulator, predicted	Factor	non-essential	non-essential	predicted aluminum resistance protein	assembly protein for periplasmic nitrate reductase
	fliY	b1920	JW1905	ygiF	b3054	JW3026	99		0.808757			Y		Y	Transporter	Enzyme, predicted	non-essential	non-essential	cystine transporter subunit -!- periplasmic-binding component of ABC superfamily	predicted adenylate cyclase
	eno	b2779	JW2750	pinR	b1374	JW1368	99.6		0.75861			Y			Enzyme	Phage/IS in common(including 15 pseudogenes)	essential	non-essential	enolase	Rac prophage; predicted site-specific recombinase
	ssb	b4059	JW4020	tufB	b3980	JW3943		23.2964	0.879435			Y			Cell process	Factor	essential	non-essential	Single-stranded DNA-binding protein	protein chain elongation factor EF-Tu (duplicate of tufA)
Y	yeeX	b2007	JW1989	rpsP	b2609	JW2590	99.6		0.766876				Y		Unknown function	Structural component	non-essential	essential	conserved protein	30S ribosomal subunit protein S16
	rnpA	b3704	JW3681	rpsN	b3307	JW3269	99.6		0.756055			Y			Enzyme	Structural component	essential	essential	protein C5 component of RNase P	30S ribosomal subunit protein S14
Y	hyaA	b0972	JW0954	hlpA	b0178	JW0173	99.6		0.767927						Enzyme	Factor	non-essential	non-essential	hydrogenase 1, small subunit	periplasmic chaperone
	ybeZ	b0660	JW0657	rplI	b4203	JW4161	99.6	33.4981	0.994544	Y		Y	Y		Partial information	Structural component	non-essential	non-essential	predicted protein with nucleoside triphosphate hydrolase domain	50S ribosomal subunit protein L9
Y	yidH	b3676	JW3652	kefA	b0465	JW0454	99.2	18.1116	0.944656				Y		Membrane, predicted	Transporter	non-essential	non-essential	conserved inner membrane protein	fused conserved protein -!- mechanosensitive channel protein
Y	yeaO	b1792	JW1781	rpmB	b3637	JW3612	99.6		0.750662				Y		Unknown function	Structural component	non-essential	essential	conserved protein	50S ribosomal subunit protein L28
Y	yjjU	b4377	JW4340	rplM	b3231	JW3200	99.6		0.752172				Y		Enzyme, predicted	Structural component	non-essential	essential	predicted esterase	50S ribosomal subunit protein L13
Y	ftsA	b0094	JW0092	murB	b3972	JW3940		39.7305	0.993837						Cell process	Enzyme	essential	essential	ATP-binding cell division protein involved in recruitment of FtsK to Z ring	UDP-N-acetylenolpyruvoylglucosamine reductase, FAD-binding
	rnpA	b3704	JW3681	rplX	b3309	JW3271	99.6		0.753651			Y			Enzyme	Structural component	essential	essential	protein C5 component of RNase P	50S ribosomal subunit protein L24
Y	yfbU	b2294	JW2291	rplX	b3309	JW3271	99.6		0.753746				Y		Unknown function	Structural component	non-essential	essential	conserved protein	50S ribosomal subunit protein L24
Y	yccW	b0967	JW5898	rplI	b4203	JW4161	99.6		0.760464				Y		Enzyme, predicted	Structural component	non-essential	non-essential	predicted methyltransferase	50S ribosomal subunit protein L9
	selB	b3590	JW3563	rplO	b3301	JW3263	99.6		0.757381			Y			Factor	Structural component	non-essential	essential	selenocysteinyl-tRNA-specific translation factor	50S ribosomal subunit protein L15
Y	yfbR	b2291	JW2288	slyD	b3349	JW3311	99.6		0.759996						Enzyme	Enzyme	non-essential	non-essential	deoxyribonucleoside 5'-monophosphatase	FKBP-type peptidyl prolyl cis-trans isomerase (rotamase)
	yggH	b2960	JW2927	rplM	b3231	JW3200		29.8944	0.958709			Y			Enzyme	Structural component	non-essential	essential	tRNA (m7G46) methyltransferase, SAM-dependent	50S ribosomal subunit protein L13
	lysS	b2890	JW2858	yfcX	b2341	JW2338		24.6247	0.916334			Y			Enzyme	Enzyme	non-essential	non-essential	lysine tRNA synthetase, constitutive	fused enoyl-CoA hydratase and epimerase and isomerase -!- 3-hydroxyacyl-CoA dehydrogenase
Y	gltD	b3213	JW3180	rfaD	b3619	JW3594	99.6	43.3392	0.99901						Carrier	Enzyme	non-essential	non-essential	glutamate synthase, 4Fe-4S protein, small subunit	ADP-L-glycero-D-mannoheptose-6-epimerase, NAD(P)-binding
Y	phoP	b1130	JW1116	gyrB	b3699	JW5625		22.2511	0.862055						Regulator	Enzyme	non-essential	essential	DNA-binding response regulator in two-component regulatory system with PhoQ	DNA gyrase, subunit B
Y	yoaB	b1809	JW5295	rfaD	b3619	JW3594	99.6		0.770036				Y		Partial information	Enzyme	non-essential	non-essential	conserved protein	ADP-L-glycero-D-mannoheptose-6-epimerase, NAD(P)-binding
Y	ydjL	b1776	JW1765	yqjD	b3098	JW3069	99.6		0.780376				Y	Y	Enzyme, predicted	Unknown function	non-essential	non-essential	predicted oxidoreductase, Zn-dependent and NAD(P)-binding	conserved protein
Y	potF	b0854	JW0838	groS	b4142	JW4102		22.9467	0.871219						Transporter	Factor	non-essential	essential	putrescine transporter subunit: periplasmic-binding component of ABC superfamily	Cpn10 chaperonin GroES, small subunit of GroESL
	nudH	b2830	JW2798	hupA	b4000	JW3964	99.6		0.752634			Y			Enzyme	Regulator	non-essential	non-essential	nucleotide hydrolase	HU, DNA-binding transcriptional regulator, alpha subunit
Y	yeaO	b1792	JW1781	rplM	b3231	JW3200	99.6		0.752148				Y		Unknown function	Structural component	non-essential	essential	conserved protein	50S ribosomal subunit protein L13
Y	nlpD	b2742	JW2712	rpsN	b3307	JW3269	99.6		0.752272						Membrane, predicted	Structural component	non-essential	essential	predicted outer membrane lipoprotein	30S ribosomal subunit protein S14
Y	ynjB	b1754	JW5284	ydiZ	b1724	JW1713	99.6		0.799177				Y	Y	Partial information	Unknown function	non-essential	non-essential	conserved protein	predicted protein
Y	ybgC	b0736	JW0726	rplO	b3301	JW3263	99.6		0.758112				Y		Enzyme, predicted	Structural component	non-essential	essential	predicted acyl-CoA thioesterase	50S ribosomal subunit protein L15
Y	yeeX	b2007	JW1989	rpsN	b3307	JW3269	99.6	6.2532	0.846842				Y		Unknown function	Structural component	non-essential	essential	conserved protein	30S ribosomal subunit protein S14
	rpoA	b3295	JW3257	rpsA	b0911	JW0894		21.2789	0.847918			Y			Enzyme	Structural component	essential	essential	RNA polymerase, alpha subunit	30S ribosomal subunit protein S1
Y	citB	b0620	JW0612	yeiT	b2146	JW2133	99.6		0.782166					Y	Regulator	Enzyme, predicted	non-essential	non-essential	DNA-binding response regulator in two-component regulatory system with citA	predicted oxidoreductase
	rpoZ	b3649	JW3624	thiG	b3991	JW5549	99.6		0.77731			Y			Enzyme	Enzyme, predicted	non-essential	non-essential	RNA polymerase, omega subunit	thiamin biosynthesis ThiGH complex subunit
Y	csiE	b2535	JW5878	glyS	b3559	JW3530		18.7185	0.784663						Cell process	Enzyme	non-essential	non-essential	stationary phase inducible protein	glycine tRNA synthetase, beta subunit
Y	yraR	b3152	JW5528	yejK	b2186	JW2174	99.4		0.78656				Y		Enzyme, predicted	Factor	non-essential	non-essential	predicted nucleoside-diphosphate-sugar epimerase	nucleotide associated protein
	ffh	b2610	JW5414	rplJ	b3985	JW3948		18.938	0.785756			Y			Factor	Structural component	essential	essential	Signal Recognition Particle (SRP) component with 4.5S RNA (ffs)	50S ribosomal subunit protein L10
	lysU	b4129	JW4090	clpB	b2592	JW2573		17.0532	0.752023			Y			Enzyme	Factor	non-essential	non-essential	lysine tRNA synthetase, inducible	protein disaggregation chaperone
Y	yjhT	b4310	JW5777	yejK	b2186	JW2174	99.6		0.799177						Partial information	Factor	non-essential	non-essential	conserved protein	nucleotide associated protein
	ybaX	b0444	JW0434	tufB	b3980	JW3943		20.5016	0.814609			Y			Regulator, predicted	Factor	non-essential	non-essential	predicted aluminum resistance protein	protein chain elongation factor EF-Tu (duplicate of tufA)
	fliY	b1920	JW1905	ybhK	b0780	JW0763	99		0.817608			Y		Y	Transporter	Enzyme, predicted	non-essential	non-essential	cystine transporter subunit -!- periplasmic-binding component of ABC superfamily	predicted transferase with NAD(P)-binding Rossmann-fold domain
	pstB	b3725	JW3703	groL	b4143	JW4103	99.6	17.0532	0.94679	Y	Y	Y			Transporter	Factor	non-essential	non-essential	phosphate transporter subunit -!- ATP-binding component of ABC superfamily	Cpn60 chaperonin GroEL, large subunit of GroESL
Y	yhbJ	b3205	JW3172	groS	b4142	JW4102		25.7461	0.916024				Y		Partial information	Factor	non-essential	essential	predicted protein with nucleoside triphosphate hydrolase domain	Cpn10 chaperonin GroES, small subunit of GroESL
	nei	b0714	JW0704	rpmB	b3637	JW3612	99.6		0.750653			Y			Enzyme	Structural component	non-essential	essential	endonuclease VIII -!- 5-formyluracil/5-hydroxymethyluracil DNA glycosylase	50S ribosomal subunit protein L28
	dps	b0812	JW0797	rplW	b3318	JW3280	99.4		0.755176			Y			Carrier	Structural component	non-essential	essential	Fe-binding and storage protein	50S ribosomal subunit protein L23
Y	fdhD	b3895	JW3866	narJ	b1226	JW1217	99.6		0.784167						Factor, predicted	Factor	non-essential	non-essential	formate dehydrogenase formation protein	molybdenum-cofactor-assembly chaperone subunit (delta subunit) of nitrate reductase 1
Y	ytfL	b4218	JW4177	yfbN	b2273	JW2268	99.6		0.786418				Y	Y	Membrane, predicted	Partial information	non-essential	non-essential	predicted inner membrane protein	predicted protein
	dnaA	b3702	JW3679	rpsC	b3314	JW3276	99.6	6.53257	0.826625			Y			Factor	Structural component	essential	essential	chromosomal replication initiator protein DnaA, DNA-binding transcriptional dual regulator	30S ribosomal subunit protein S3
	hupA	b4000	JW3964	slyD	b3349	JW3311	99.6		0.78622			Y			Regulator	Enzyme	non-essential	non-essential	HU, DNA-binding transcriptional regulator, alpha subunit	FKBP-type peptidyl prolyl cis-trans isomerase (rotamase)
	infC	b1718	JW5829	rpsJ	b3321	JW3283	99.6	13.1196	0.898836	Y		Y			Factor	Structural component	essential	essential	protein chain initiation factor IF-3	30S ribosomal subunit protein S10
Y	yeeX	b2007	JW1989	rpsM	b3298	JW3260	99.6	21.1061	0.963366				Y		Unknown function	Structural component	non-essential	essential	conserved protein	30S ribosomal subunit protein S13
Y	yeeX	b2007	JW1989	rpsA	b0911	JW0894	99.6	15.4741	0.923813				Y		Unknown function	Structural component	non-essential	essential	conserved protein	30S ribosomal subunit protein S1
Y	nikB	b3477	JW3442	dps	b0812	JW0797	99.6	17.2708	0.934919						Transporter	Carrier	non-essential	non-essential	nickel transporter subunit -!- membrane component of ABC superfamily	Fe-binding and storage protein
	uvrC	b1913	JW1898	yjeF	b4167	JW4125		17.0532	0.753022			Y		Y	Enzyme	Enzyme, predicted	non-essential	non-essential	excinuclease UvrABC, endonuclease subunit	predicted carbohydrate kinase
Y	hypD	b2729	JW2699	dps	b0812	JW0797		35.394	0.98412						Factor	Carrier	non-essential	non-essential	protein required for maturation of hydrogenases	Fe-binding and storage protein
	ybeZ	b0660	JW0657	hupA	b4000	JW3964	99.6		0.76097	Y		Y	Y		Partial information	Regulator	non-essential	non-essential	predicted protein with nucleoside triphosphate hydrolase domain	HU, DNA-binding transcriptional regulator, alpha subunit
	spoT	b3650	JW3625	rpsN	b3307	JW3269	99.6		0.756155			Y			Enzyme	Structural component	essential	essential	bifunctional (p)ppGpp synthetase II and guanosine-3',5'-bis pyrophosphate 3'-pyrophosphohydrolase	30S ribosomal subunit protein S14
Y	tktB	b2465	JW2449	rplX	b3309	JW3271	99.6		0.753746						Enzyme	Structural component	non-essential	essential	transketolase 2, thiamin-binding	50S ribosomal subunit protein L24
Y	fdhD	b3895	JW3866	rpsN	b3307	JW3269	99.6		0.755958						Factor, predicted	Structural component	non-essential	essential	formate dehydrogenase formation protein	30S ribosomal subunit protein S14
Y	nagB	b0678	JW0664	pta	b2297	JW2294		21.9438	0.863458						Enzyme	Enzyme	non-essential	non-essential	glucosamine-6-phosphate deaminase	phosphate acetyltransferase
Y	hslV	b3932	JW3903	lon	b0439	JW0429		28.2284	0.944064						Enzyme	Enzyme	non-essential	non-essential	peptidase component of the HslUV protease	DNA-binding ATP-dependent protease La
Y	dcrB	b3472	JW5682	dps	b0812	JW0797	99.6		0.759359						Transporter	Carrier	non-essential	non-essential	periplasmic protein	Fe-binding and storage protein
Y	yeeX	b2007	JW1989	rplE	b3308	JW3270	99.6	21.3046	0.96568				Y		Unknown function	Structural component	non-essential	essential	conserved protein	50S ribosomal subunit protein L5
	dhaK	b1200	JW5187	guaC	b0104	JW0101		22.819	0.890931			Y			Enzyme	Enzyme	non-essential	non-essential	dihydroxyacetone kinase, N-terminal domain	GMP reductase
Y	dadX	b1190	JW1179	groS	b4142	JW4102	99.6	19.1512	0.94582						Enzyme	Factor	non-essential	essential	alanine racemase 2, PLP-binding	Cpn10 chaperonin GroES, small subunit of GroESL
	lysU	b4129	JW4090	gapA	b1779	JW1768		20.5398	0.850483			Y			Enzyme	Enzyme	non-essential	essential	lysine tRNA synthetase, inducible	glyceraldehyde-3-phosphate dehydrogenase A
	dnaJ	b0015	JW0014	atpD	b3732	JW3710		21.5445	0.854977			Y			Factor	Enzyme	non-essential	non-essential	chaperone Hsp40, co-chaperone with DnaK	F1 sector of membrane-bound ATP synthase, beta subunit
	ydcP	b1435	JW1431	rho	b3783	JW3756	99.6		0.76568			Y	Y		Enzyme, predicted	Factor	non-essential	non-essential	predicted peptidase	transcription termination factor
	spoT	b3650	JW3625	rpmB	b3637	JW3612	99.6		0.750653	Y		Y			Enzyme	Structural component	essential	essential	bifunctional (p)ppGpp synthetase II and guanosine-3',5'-bis pyrophosphate 3'-pyrophosphohydrolase	50S ribosomal subunit protein L28
	rpoB	b3987	JW3950	tufB	b3980	JW3943		21.9538	0.85891			Y			Enzyme	Factor	essential	non-essential	RNA polymerase, beta subunit	protein chain elongation factor EF-Tu (duplicate of tufA)
	iclR	b4018	JW3978	rfaD	b3619	JW3594		21.2172	0.835761			Y			Regulator	Enzyme	non-essential	non-essential	DNA-binding transcriptional repressor	ADP-L-glycero-D-mannoheptose-6-epimerase, NAD(P)-binding
Y	ybaY	b0453	JW0443	ygaU	b2665	JW2640	99.6		0.78897				Y	Y	Membrane, predicted	Partial information	non-essential	non-essential	predicted outer membrane lipoprotein	predicted protein
Y	aldB	b3588	JW3561	glcB	b2976	JW2943	99.6		0.821542						Enzyme	Enzyme	non-essential	non-essential	aldehyde dehydrogenase B	malate synthase G
Y	aldA	b1415	JW1412	glcB	b2976	JW2943	99.6		0.81614						Enzyme	Enzyme	non-essential	non-essential	aldehyde dehydrogenase A, NAD-linked	malate synthase G
Y	yoaB	b1809	JW5295	yjgD	b4255	JW4212	99.6		0.769284				Y		Partial information	Unknown function	non-essential	non-essential	conserved protein	conserved protein
	selB	b3590	JW3563	rpsA	b0911	JW0894	99.6	2.22019	0.818354			Y			Factor	Structural component	non-essential	essential	selenocysteinyl-tRNA-specific translation factor	30S ribosomal subunit protein S1
	helD	b0962	JW0945	tpiA	b3919	JW3890	99.6		0.81614			Y			Enzyme	Enzyme	non-essential	non-essential	DNA helicase IV	triosephosphate isomerase
Y	yfbR	b2291	JW2288	rplS	b2606	JW2587	99.6		0.752404						Enzyme	Structural component	non-essential	essential	deoxyribonucleoside 5'-monophosphatase	50S ribosomal subunit protein L19
Y	yjgD	b4255	JW4212	rplB	b3317	JW3279		35.2033	0.982518						Unknown function	Structural component	non-essential	essential	conserved protein	50S ribosomal subunit protein L2
Y	mrcA	b3396	JW3359	luxS	b2687	JW2662	99.6		0.795252						Enzyme	Regulator	non-essential	non-essential	fused penicillin-binding protein 1a: murein transglycosylase -!- murein transpeptidase	S-ribosylhomocysteinase
Y	blc	b4149	JW4110	luxS	b2687	JW2662	99.6		0.795252						Lipoprotein	Regulator	non-essential	non-essential	outer membrane lipoprotein (lipocalin)	S-ribosylhomocysteinase
Y	yfbR	b2291	JW2288	rpsT	b0023	JW0022	99.6		0.757314						Enzyme	Structural component	non-essential	non-essential	deoxyribonucleoside 5'-monophosphatase	30S ribosomal subunit protein S20
	hinT	b1103	JW1089	mltD	b0211	JW5018	99.6		0.7553			Y			Enzyme	Enzyme, predicted	non-essential	non-essential	purine nucleoside phosphoramidase	predicted membrane-bound lytic murein transglycosylase D
Y	csrA	b2696	JW2666	hupB	b0440	JW0430	99.6		0.770843						Regulator	Regulator	essential	non-essential	pleiotropic regulatory protein for carbon source metabolism	HU, DNA-binding transcriptional regulator, beta subunit
Y	murE	b0085	JW0083	ftsE	b3463	JW3428		36.3401	0.988214						Enzyme	Transporter, predicted	essential	essential	UDP-N-acetylmuramoyl-L-alanyl-D-glutamate:meso-diaminopimelate ligase	predicted transporter subunit: ATP-binding component of ABC superfamily
	infC	b1718	JW5829	rpsP	b2609	JW2590	99.6	2.27191	0.825135			Y			Factor	Structural component	essential	essential	protein chain initiation factor IF-3	30S ribosomal subunit protein S16
Y	putA	b1014	JW0999	hslV	b3932	JW3903	99.6		0.795252						Enzyme	Enzyme	non-essential	non-essential	fused DNA-binding transcriptional regulator -!- proline dehydrogenase -!- pyrroline-5-carboxylate dehydrogenase	peptidase component of the HslUV protease
Y	dksA	b0145	JW0141	mrcB	b0149	JW0145	99.6		0.809367						Regulator	Enzyme	non-essential	non-essential	DNA-binding transcriptional regulator of rRNA transcription, DnaK suppressor protein	fused glycosyl transferase -!- transpeptidase
	fabZ	b0180	JW0175	rpsC	b3314	JW3276		21.543	0.845546	Y		Y			Enzyme	Structural component	essential	essential	(3R)-hydroxymyristol acyl carrier protein dehydratase	30S ribosomal subunit protein S3
Y	nuoC	b2286	JW5375	pflB	b0903	JW0886		20.0707	0.822031						Carrier	Enzyme	non-essential	non-essential	NADH:ubiquinone oxidoreductase, chain C,D	pyruvate formate lyase I
	ybjX	b0877	JW0861	rplX	b3309	JW3271	99.6		0.753844			Y	Y		Unknown function	Structural component	non-essential	essential	conserved protein	50S ribosomal subunit protein L24
	tgt	b0406	JW0396	rplQ	b3294	JW3256	99.6		0.758438	Y		Y			Enzyme	Structural component	non-essential	essential	tRNA-guanine transglycosylase	50S ribosomal subunit protein L17
	nudH	b2830	JW2798	rplR	b3304	JW3266	99.6	17.0532	0.93564	Y		Y			Enzyme	Structural component	non-essential	essential	nucleotide hydrolase	50S ribosomal subunit protein L18
	manX	b1817	JW1806	rpmB	b3637	JW3612	99.6		0.757281			Y			Transporter	Structural component	non-essential	essential	fused mannose-specific PTS enzymes: IIA component -!- IIB component	50S ribosomal subunit protein L28
Y	yjjU	b4377	JW4340	rplX	b3309	JW3271	99.6		0.753844				Y		Enzyme, predicted	Structural component	non-essential	essential	predicted esterase	50S ribosomal subunit protein L24
	cspD	b0880	JW0864	rpsJ	b3321	JW3283	99.6	5.36874	0.818001	Y		Y			Factor	Structural component	non-essential	essential	cold shock protein homolog	30S ribosomal subunit protein S10
	nudH	b2830	JW2798	rplI	b4203	JW4161	99.6	33.5082	0.994272	Y		Y			Enzyme	Structural component	non-essential	non-essential	nucleotide hydrolase	50S ribosomal subunit protein L9
Y	ydiI	b1686	JW1676	rplA	b3984	JW3947	99.6		0.753946				Y		Unknown function	Structural component	non-essential	non-essential	conserved protein	50S ribosomal subunit protein L1
	narG	b1224	JW1215	rfaD	b3619	JW3594		32.7464	0.974376			Y			Enzyme	Enzyme	non-essential	non-essential	nitrate reductase 1, alpha subunit	ADP-L-glycero-D-mannoheptose-6-epimerase, NAD(P)-binding
Y	ompA	b0957	JW0940	pflB	b0903	JW0886		21.0416	0.853729						Membrane	Enzyme	non-essential	non-essential	outer membrane protein A (3a;II*;G;d)	pyruvate formate lyase I
	fabZ	b0180	JW0175	rpsA	b0911	JW0894		26.5268	0.927838	Y		Y			Enzyme	Structural component	essential	essential	(3R)-hydroxymyristol acyl carrier protein dehydratase	30S ribosomal subunit protein S1
Y	rnpA	b3704	JW3681	rpsS	b3316	JW3278	99.6		0.767615						Enzyme	Structural component	essential	essential	protein C5 component of RNase P	30S ribosomal subunit protein S19
	ybjX	b0877	JW0861	rpsC	b3314	JW3276	99.6	26.3785	0.982151			Y	Y		Unknown function	Structural component	non-essential	essential	conserved protein	30S ribosomal subunit protein S3
Y	ygaD	b2700	JW2670	pfkA	b3916	JW3887		37.5226	0.988835				Y		Unknown function	Enzyme	non-essential	non-essential	conserved protein	6-phosphofructokinase I
Y	hsdS	b4348	JW4311	rplU	b3186	JW3153	99.6		0.753223						Enzyme	Structural component	non-essential	essential	specificity determinant for hsdM and hsdR	50S ribosomal subunit protein L21
Y	yeeX	b2007	JW1989	hupB	b0440	JW0430	99.6		0.769529				Y		Unknown function	Regulator	non-essential	non-essential	conserved protein	HU, DNA-binding transcriptional regulator, beta subunit
	infC	b1718	JW5829	rpsN	b3307	JW3269	99.6	6.77452	0.844722	Y		Y			Factor	Structural component	essential	essential	protein chain initiation factor IF-3	30S ribosomal subunit protein S14
	rpoA	b3295	JW3257	rpmB	b3637	JW3612	99.6		0.771416			Y			Enzyme	Structural component	essential	essential	RNA polymerase, alpha subunit	50S ribosomal subunit protein L28
Y	dksA	b0145	JW0141	eno	b2779	JW2750	99.6		0.76825						Regulator	Enzyme	non-essential	essential	DNA-binding transcriptional regulator of rRNA transcription, DnaK suppressor protein	enolase
	mreB	b3251	JW3220	nusG	b3982	JW3945	99.6	38.4936	0.997634	Y		Y			Structural component	Factor	essential	essential	cell wall structural complex MreBCD, actin-like component MreB	transcription termination factor
Y	sucC	b0728	JW0717	dnaJ	b0015	JW0014	99.6		0.759776						Enzyme	Factor	non-essential	non-essential	succinyl-CoA synthetase, beta subunit	chaperone Hsp40, co-chaperone with DnaK
Y	yiiU	b3928	JW3899	tufB	b3980	JW3943		18.3623	0.752982				Y		Unknown function	Factor	non-essential	non-essential	conserved protein	protein chain elongation factor EF-Tu (duplicate of tufA)
	lysU	b4129	JW4090	yfiD	b2579	JW2563	99	25.0807	0.97779	Y		Y			Enzyme	Enzyme	non-essential	non-essential	lysine tRNA synthetase, inducible	pyruvate formate lyase subunit
	cspC	b1823	JW1812	dnaJ	b0015	JW0014	99	10.364	0.84303			Y			Factor	Factor	non-essential	non-essential	stress protein, member of the CspA-family	chaperone Hsp40, co-chaperone with DnaK
Y	yjbH	b4029	JW3989	uspG	b0607	JW0600	99.6		0.773671				Y		Transporter, predicted	Factor	non-essential	non-essential	predicted porin	universal stress protein UP12
	sspA	b3229	JW3198	thiG	b3991	JW5549	99		0.801134			Y			Regulator	Enzyme, predicted	non-essential	non-essential	stringent starvation protein A	thiamin biosynthesis ThiGH complex subunit
Y	yqjI	b3071	JW3042	rpsC	b3314	JW3276	99.6		0.755144				Y		Regulator, predicted	Structural component	non-essential	essential	predicted transcriptional regulator	30S ribosomal subunit protein S3
	ybgC	b0736	JW0726	rplB	b3317	JW3279	99.6	8.94427	0.848668			Y	Y		Enzyme, predicted	Structural component	non-essential	essential	predicted acyl-CoA thioesterase	50S ribosomal subunit protein L2
	mukB	b0924	JW0907	rplB	b3317	JW3279		30.2527	0.962009		Y	Y			Factor	Structural component	essential	essential	fused chromosome partitioning protein: predicted nucleotide hydrolase -!- conserved protein -!- conserved protein	50S ribosomal subunit protein L2
Y	yjhP	b4306	JW4268	gpmI	b3612	JW3587		23.6546	0.904054				Y		Phage/IS in common(including 15 pseudogenes)	Enzyme	non-essential	non-essential	KpLE2 phage-like element; predicted methyltransferase	phosphoglycero mutase III, cofactor-independent
Y	cyoC	b0430	JW0420	rpsJ	b3321	JW3283	99.6		0.752221						Carrier	Structural component	non-essential	essential	cytochrome o ubiquinol oxidase subunit III	30S ribosomal subunit protein S10
Y	hyaA	b0972	JW0954	hyaB	b0973	JW0955		27.5719	0.941423						Enzyme	Enzyme	non-essential	non-essential	hydrogenase 1, small subunit	hydrogenase 1, large subunit
Y	yeeX	b2007	JW1989	hupA	b4000	JW3964	99.6		0.768316				Y		Unknown function	Regulator	non-essential	non-essential	conserved protein	HU, DNA-binding transcriptional regulator, alpha subunit
Y	blc	b4149	JW4110	tig	b0436	JW0426	99.6		0.760464						Lipoprotein	Enzyme	non-essential	non-essential	outer membrane lipoprotein (lipocalin)	peptidyl-prolyl cis/trans isomerase (trigger factor)
	pnp	b3164	JW5851	rplE	b3308	JW3270		28.3366	0.950083			Y			Enzyme	Structural component	non-essential	essential	polynucleotide phosphorylase/polyadenylase	50S ribosomal subunit protein L5
	ybeZ	b0660	JW0657	uvrD	b3813	JW3786	99.6		0.78897			Y	Y		Partial information	Enzyme	non-essential	non-essential	predicted protein with nucleoside triphosphate hydrolase domain	DNA-dependent ATPase I and helicase II
	cspD	b0880	JW0864	hlpA	b0178	JW0173	99.6		0.769284			Y			Factor	Factor	non-essential	non-essential	cold shock protein homolog	periplasmic chaperone
Y	hemB	b0369	JW0361	hupA	b4000	JW3964	99.6		0.76124						Enzyme	Regulator	essential	non-essential	porphobilinogen synthase	HU, DNA-binding transcriptional regulator, alpha subunit
Y	yjbH	b4029	JW3989	mreB	b3251	JW3220	99.6		0.799177				Y		Transporter, predicted	Structural component	non-essential	essential	predicted porin	cell wall structural complex MreBCD, actin-like component MreB
Y	rnhA	b0214	JW0204	atpD	b3732	JW3710		27.8133	0.9425						Enzyme	Enzyme	non-essential	non-essential	ribonuclease HI, degrades RNA of DNA-RNA hybrids	F1 sector of membrane-bound ATP synthase, beta subunit
Y	ygfT	b2887	JW5469	rplI	b4203	JW4161	99.6	38.2966	0.997466				Y		Enzyme, predicted	Structural component	non-essential	non-essential	fused predicted oxidoreductase: Fe-S subunit -!- nucleotide-binding subunit	50S ribosomal subunit protein L9
Y	nlpD	b2742	JW2712	rplE	b3308	JW3270	99.6		0.76097						Membrane, predicted	Structural component	non-essential	essential	predicted outer membrane lipoprotein	50S ribosomal subunit protein L5
Y	cyoC	b0430	JW0420	dps	b0812	JW0797	99.6		0.759776						Carrier	Carrier	non-essential	non-essential	cytochrome o ubiquinol oxidase subunit III	Fe-binding and storage protein
Y	mak	b0394	JW0385	tig	b0436	JW0426	99.6		0.76097						Enzyme	Enzyme	non-essential	non-essential	manno(fructo)kinase	peptidyl-prolyl cis/trans isomerase (trigger factor)
	rnpA	b3704	JW3681	rpsM	b3298	JW3260	99.6	15.4238	0.917991	Y		Y			Enzyme	Structural component	essential	essential	protein C5 component of RNase P	30S ribosomal subunit protein S13
	yacL	b0119	JW0115	rpsU	b3065	JW3037	99.5		0.759238			Y	Y		Unknown function	Structural component	non-essential	non-essential	conserved protein	30S ribosomal subunit protein S21
Y	murC	b0091	JW0089	rpsJ	b3321	JW3283	99.6		0.752148						Enzyme	Structural component	essential	essential	UDP-N-acetylmuramate:L-alanine ligase	30S ribosomal subunit protein S10
	rpoA	b3295	JW3257	rplA	b3984	JW3947		32.5562	0.974364			Y			Enzyme	Structural component	essential	non-essential	RNA polymerase, alpha subunit	50S ribosomal subunit protein L1
	lpxD	b0179	JW0174	rplU	b3186	JW3153	99	17.0532	0.924188			Y			Enzyme	Structural component	essential	essential	UDP-3-O-(3-hydroxymyristoyl)-glucosamine N-acyltransferase	50S ribosomal subunit protein L21
	ybeZ	b0660	JW0657	rpsM	b3298	JW3260	90.2	26.9025	0.936257			Y	Y		Partial information	Structural component	non-essential	essential	predicted protein with nucleoside triphosphate hydrolase domain	30S ribosomal subunit protein S13
	rpoB	b3987	JW3950	secA	b0098	JW0096	91.9	17.7039	0.784885			Y			Enzyme	Transporter	essential	essential	RNA polymerase, beta subunit	preprotein translocase subunit, ATPase
	metQ	b0197	JW0193	yfaY	b2249	JW2243	99.6		0.803812			Y		Y	Transporter	Partial information	non-essential	non-essential	DL-methionine transporter subunit -!- periplasmic-binding component of ABC superfamily	conserved protein
Y	gltB	b3212	JW3179	katG	b3942	JW3914	99.6		0.782166						Enzyme	Enzyme	non-essential	non-essential	glutamate synthase, large subunit	catalase/hydroperoxidase HPI(I)
	ydcP	b1435	JW1431	rplI	b4203	JW4161	99.6		0.754647		Y	Y	Y		Enzyme, predicted	Structural component	non-essential	non-essential	predicted peptidase	50S ribosomal subunit protein L9
	infC	b1718	JW5829	rplT	b1716	JW1706	99		0.761774			Y			Factor	Structural component	essential	essential	protein chain initiation factor IF-3	50S ribosomal subunit protein L20
	htpG	b0473	JW0462	hyfG	b2487	JW2472	99		0.755162		Y	Y			Factor	Carrier	non-essential	non-essential	molecular chaperone HSP90 family	hydrogenase 4, subunit
	yacL	b0119	JW0115	rpsJ	b3321	JW3283	99.6		0.755636			Y	Y		Unknown function	Structural component	non-essential	essential	conserved protein	30S ribosomal subunit protein S10
Y	gloA	b1651	JW1643	groS	b4142	JW4102	99.6		0.754276						Enzyme	Factor	non-essential	essential	glyoxalase I, Ni-dependent	Cpn10 chaperonin GroES, small subunit of GroESL
	yrbF	b3195	JW3162	hybC	b2994	JW2962	99.4		0.79141			Y			Transporter, predicted	Enzyme	non-essential	non-essential	predicted toluene transporter subunit: ATP-binding component of ABC superfamily	hydrogenase 2, large subunit
	yeeX	b2007	JW1989	rpsF	b4200	JW4158	99.6		0.780661		Y		Y		Unknown function	Structural component	non-essential	non-essential	conserved protein	30S ribosomal subunit protein S6
Y	fdhF	b4079	JW4040	rplM	b3231	JW3200	99.6		0.752101						Enzyme	Structural component	non-essential	essential	formate dehydrogenase-H, selenopolypeptide subunit	50S ribosomal subunit protein L13
Y	yfbU	b2294	JW2291	rpsT	b0023	JW0022	99.6		0.752825				Y		Unknown function	Structural component	non-essential	non-essential	conserved protein	30S ribosomal subunit protein S20
Y	hyaA	b0972	JW0954	miaB	b0661	JW0658	99.6		0.795252						Enzyme	Enzyme	non-essential	non-essential	hydrogenase 1, small subunit	isopentenyl-adenosine A37 tRNA methylthiolase
Y	yodC	b1957	JW1940	rpsC	b3314	JW3276	99.6		0.755144				Y		Unknown function	Structural component	non-essential	essential	predicted protein	30S ribosomal subunit protein S3
	tgt	b0406	JW0396	rplU	b3186	JW3153	99.6		0.758034	Y		Y			Enzyme	Structural component	non-essential	essential	tRNA-guanine transglycosylase	50S ribosomal subunit protein L21
Y	lolB	b1209	JW1200	hyaB	b0973	JW0955		28.2999	0.947424						Factor	Enzyme	essential	non-essential	chaperone for lipoproteins	hydrogenase 1, large subunit
	nudH	b2830	JW2798	rpsS	b3316	JW3278	99.6		0.757957			Y			Enzyme	Structural component	non-essential	essential	nucleotide hydrolase	30S ribosomal subunit protein S19
Y	ileS	b0026	JW0024	map	b0168	JW0163		38.7044	0.991067						Enzyme	Enzyme	non-essential	essential	isoleucyl-tRNA synthetase	methionine aminopeptidase
Y	pykA	b1854	JW1843	gatD	b2091	JW2075	99.6		0.784167						Enzyme	Enzyme	non-essential	non-essential	pyruvate kinase II	galactitol-1-phosphate dehydrogenase, Zn-dependent and NAD(P)-binding
Y	gloA	b1651	JW1643	slyD	b3349	JW3311	99.6		0.759563						Enzyme	Enzyme	non-essential	non-essential	glyoxalase I, Ni-dependent	FKBP-type peptidyl prolyl cis-trans isomerase (rotamase)
	yfcX	b2341	JW2338	pepN	b0932	JW0915		25.148	0.921979			Y			Enzyme	Enzyme	non-essential	non-essential	fused enoyl-CoA hydratase and epimerase and isomerase -!- 3-hydroxyacyl-CoA dehydrogenase	aminopeptidase N
Y	pepN	b0932	JW0915	groS	b4142	JW4102		26.2776	0.922705						Enzyme	Factor	non-essential	essential	aminopeptidase N	Cpn10 chaperonin GroES, small subunit of GroESL
Y	torZ	b1872	JW1861	yfcZ	b2343	JW2340	99.6		0.775986					Y	Enzyme	Unknown function	non-essential	non-essential	trimethylamine N-oxide reductase system III, catalytic subunit	conserved protein
Y	yncE	b1452	JW1447	rplO	b3301	JW3263	99.6		0.775571				Y		Partial information	Structural component	non-essential	essential	conserved protein	50S ribosomal subunit protein L15
Y	yfbU	b2294	JW2291	hupA	b4000	JW3964	99.6		0.752727				Y		Unknown function	Regulator	non-essential	non-essential	conserved protein	HU, DNA-binding transcriptional regulator, alpha subunit
	rpoD	b3067	JW3039	rho	b3783	JW3756	99.6		0.772653		Y	Y			Factor	Factor	non-essential	non-essential	RNA polymerase, sigma 70 (sigma D) factor	transcription termination factor
Y	dps	b0812	JW0797	tig	b0436	JW0426		36.3839	0.987001						Carrier	Enzyme	non-essential	non-essential	Fe-binding and storage protein	peptidyl-prolyl cis/trans isomerase (trigger factor)
	holC	b4259	JW4216	pinR	b1374	JW1368	99.6		0.795252			Y			Enzyme	Phage/IS in common(including 15 pseudogenes)	non-essential	non-essential	DNA polymerase III, chi subunit	Rac prophage; predicted site-specific recombinase
Y	cpxP	b3913	JW5558	rplW	b3318	JW3280	99.6		0.751704						Regulator	Structural component	unknown	essential	periplasmic protein combats stress	50S ribosomal subunit protein L23
Y	yfbU	b2294	JW2291	rpsC	b3314	JW3276	99.6		0.755068				Y		Unknown function	Structural component	non-essential	essential	conserved protein	30S ribosomal subunit protein S3
	smpB	b2620	JW2601	malP	b3417	JW5689		28.8865	0.950942			Y			Factor	Enzyme	non-essential	non-essential	trans-translation protein	maltodextrin phosphorylase
Y	csrA	b2696	JW2666	rpsA	b0911	JW0894	99.6	23.8603	0.974868						Regulator	Structural component	essential	essential	pleiotropic regulatory protein for carbon source metabolism	30S ribosomal subunit protein S1
	clpP	b0437	JW0427	rfaD	b3619	JW3594	99.6	39.4726	0.998076	Y		Y			Enzyme	Enzyme	non-essential	non-essential	proteolytic subunit of ClpA-ClpP and ClpX-ClpP ATP-dependent serine proteases	ADP-L-glycero-D-mannoheptose-6-epimerase, NAD(P)-binding
Y	ftsX	b3462	JW3427	rpsT	b0023	JW0022	99.6		0.752696						Transporter, predicted	Structural component	essential	non-essential	predicted transporter subunit: membrane component of ABC superfamily	30S ribosomal subunit protein S20
Y	ftsX	b3462	JW3427	rpsN	b3307	JW3269	99.6		0.752172						Transporter, predicted	Structural component	essential	essential	predicted transporter subunit: membrane component of ABC superfamily	30S ribosomal subunit protein S14
	rpoA	b3295	JW3257	rplS	b2606	JW2587	99.6		0.792521			Y			Enzyme	Structural component	essential	essential	RNA polymerase, alpha subunit	50S ribosomal subunit protein L19
Y	pqqL	b1494	JW1489	rpmB	b3637	JW3612	99.6		0.752808						Enzyme, predicted	Structural component	non-essential	essential	predicted peptidase	50S ribosomal subunit protein L28
	rlmB	b4180	JW4138	yjeE	b4168	JW4126	84.4	21.2368	0.868062			Y			Enzyme	Enzyme	non-essential	essential	23S rRNA (Gm2251)-methyltransferase	ATPase with strong ADP affinity
	tgt	b0406	JW0396	rplT	b1716	JW1706	99.6		0.757381			Y			Enzyme	Structural component	non-essential	essential	tRNA-guanine transglycosylase	50S ribosomal subunit protein L20
	clpA	b0882	JW0866	rpsF	b4200	JW4158	99.6		0.770432			Y			Enzyme	Structural component	non-essential	non-essential	ATPase and specificity subunit of ClpA-ClpP ATP-dependent serine protease, chaperone activity	30S ribosomal subunit protein S6
	ftsZ	b0095	JW0093	secA	b0098	JW0096		18.8566	0.781525			Y			Cell process	Transporter	essential	essential	GTP-binding tubulin-like cell division protein	preprotein translocase subunit, ATPase
	rpoA	b3295	JW3257	aspS	b1866	JW1855	99.6	8.46753	0.858978			Y			Enzyme	Enzyme	essential	essential	RNA polymerase, alpha subunit	aspartyl-tRNA synthetase
Y	yjgA	b4234	JW4193	rplS	b2606	JW2587	99.6		0.752297				Y		Unknown function	Structural component	non-essential	essential	conserved protein	50S ribosomal subunit protein L19
Y	yfbU	b2294	JW2291	rpsN	b3307	JW3269	99.6		0.752272				Y		Unknown function	Structural component	non-essential	essential	conserved protein	30S ribosomal subunit protein S14
Y	yjgA	b4234	JW4193	rplE	b3308	JW3270	99.6		0.771713				Y		Unknown function	Structural component	non-essential	essential	conserved protein	50S ribosomal subunit protein L5
Y	yegV	b2100	JW2087	gpmI	b3612	JW3587		25.2836	0.928239				Y		Enzyme, predicted	Enzyme	non-essential	non-essential	predicted kinase	phosphoglycero mutase III, cofactor-independent
Y	hypD	b2729	JW2699	clpB	b2592	JW2573		22.303	0.86632						Factor	Factor	non-essential	non-essential	protein required for maturation of hydrogenases	protein disaggregation chaperone
Y	yqjI	b3071	JW3042	rpsT	b0023	JW0022	99.6		0.752858				Y		Regulator, predicted	Structural component	non-essential	non-essential	predicted transcriptional regulator	30S ribosomal subunit protein S20
	panC	b0133	JW0129	purC	b2476	JW2461	99.6		0.809367			Y			Enzyme	Enzyme	non-essential	non-essential	pantothenate synthetase	phosphoribosylaminoimidazole-succinocarboxamide synthetase
	hypC	b2728	JW2698	hyfG	b2487	JW2472	99.4		0.765243	Y		Y			Factor	Carrier	non-essential	non-essential	protein required for maturation of hydrogenases 1 and 3	hydrogenase 4, subunit
	deaD	b3162	JW5531	acpP	b1094	JW1080	99.6		0.75766			Y			Enzyme	Carrier	non-essential	essential	ATP-dependent RNA helicase	acyl carrier protein (ACP)
	map	b0168	JW0163	recE	b1350	JW1344	99		0.755162			Y			Enzyme	Phage/IS in common(including 15 pseudogenes)	essential	non-essential	methionine aminopeptidase	Rac prophage; exonuclease VIII, 5' -> 3' specific dsDNA exonuclease
	lepA	b2569	JW2553	recE	b1350	JW1344	99		0.764903			Y			Factor	Phage/IS in common(including 15 pseudogenes)	non-essential	non-essential	GTP-binding membrane protein	Rac prophage; exonuclease VIII, 5' -> 3' specific dsDNA exonuclease
Y	exbB	b3006	JW2974	rplD	b3319	JW3281	99.6		0.752221						Membrane	Structural component	non-essential	essential	membrane spanning protein in TonB-ExbB-ExbD complex	50S ribosomal subunit protein L4
	fldA	b0684	JW0671	clpA	b0882	JW0866		27.5164	0.937574			Y			Carrier	Enzyme	essential	non-essential	flavodoxin 1	ATPase and specificity subunit of ClpA-ClpP ATP-dependent serine protease, chaperone activity
Y	ispA	b0421	JW0411	rpsC	b3314	JW3276		33.3973	0.975755						Enzyme	Structural component	essential	essential	geranyltranstransferase	30S ribosomal subunit protein S3
Y	yccW	b0967	JW5898	rplX	b3309	JW3271	99.6		0.758698				Y		Enzyme, predicted	Structural component	non-essential	essential	predicted methyltransferase	50S ribosomal subunit protein L24
	rpoB	b3987	JW3950	rho	b3783	JW3756		24.9303	0.91068			Y			Enzyme	Factor	essential	non-essential	RNA polymerase, beta subunit	transcription termination factor
Y	yqjI	b3071	JW3042	rpsL	b3342	JW3304	99.6		0.763505				Y		Regulator, predicted	Structural component	non-essential	essential	predicted transcriptional regulator	30S ribosomal subunit protein S12
	birA	b3973	JW3941	rplU	b3186	JW3153	99.6		0.758192			Y			Regulator	Structural component	essential	essential	bifunctional biotin-[acetylCoA carboxylase] holoenzyme synthetase and DNA-binding transcriptional repressor, bio-5'-AMP-binding	50S ribosomal subunit protein L21
	birA	b3973	JW3941	rpsN	b3307	JW3269	99.6		0.756155			Y			Regulator	Structural component	essential	essential	bifunctional biotin-[acetylCoA carboxylase] holoenzyme synthetase and DNA-binding transcriptional repressor, bio-5'-AMP-binding	30S ribosomal subunit protein S14
Y	fdhD	b3895	JW3866	dnaJ	b0015	JW0014		34.0172	0.978264						Factor, predicted	Factor	non-essential	non-essential	formate dehydrogenase formation protein	chaperone Hsp40, co-chaperone with DnaK
	nfi	b3998	JW5547	malP	b3417	JW5689	99.6		0.803812			Y			Enzyme	Enzyme	non-essential	non-essential	endonuclease V	maltodextrin phosphorylase
	hscB	b2527	JW2511	tufB	b3980	JW3943		20.1924	0.807493			Y			Factor	Factor	non-essential	non-essential	DnaJ-like molecular chaperone specific for IscU	protein chain elongation factor EF-Tu (duplicate of tufA)
Y	ydcL	b1431	JW1427	rplX	b3309	JW3271	99.6		0.753844				Y		Lipoprotein	Structural component	non-essential	essential	predicted lipoprotein	50S ribosomal subunit protein L24
Y	ydcL	b1431	JW1427	rplM	b3231	JW3200	99.6		0.752172				Y		Lipoprotein	Structural component	non-essential	essential	predicted lipoprotein	50S ribosomal subunit protein L13
Y	acnA	b1276	JW1268	rplX	b3309	JW3271	99.6		0.753385						Enzyme	Structural component	non-essential	essential	aconitate hydratase 1	50S ribosomal subunit protein L24
	spoT	b3650	JW3625	rpsP	b2609	JW2590	99.6		0.758523			Y			Enzyme	Structural component	essential	essential	bifunctional (p)ppGpp synthetase II and guanosine-3',5'-bis pyrophosphate 3'-pyrophosphohydrolase	30S ribosomal subunit protein S16
[truncated: 3,999 more rows]
