# Supplementary material for: Global Functional Atlas of Escherichia coli Encompassing Previously Uncharacterized Proteins
Source: PLoS Biol. 2009 Apr 28;7(4):e1000096. doi: 10.1371/journal.pbio.1000096 (PMC2672614; doi:10.1371/journal.pbio.1000096)
Supplement: Table S7 — (40 KB TXT) [file pbio.1000096.st007.txt]

#Table S7 � Predicted protein complexes
#The table shows all the putative protein complexes identified by MCL-based clustering of the high confidence integrated PI network, generated integrating detection of protein complexes with LCMS and MALDI
#CpxID	Number_of_genes	Number_of_orphans Complex_members
1	39	13	aidB__b4187__JW5867	csrA__b2696__JW2666	dapF__b3809__JW5592	glnS__b0680__JW0666	hfq__b4172__JW4130	hrpA__b1413__JW5905	iclR__b4018__JW3978	minE__b1174__JW1163	nudH__b2830__JW2798	pnp__b3164__JW5851	pssA__b2585__JW2569	pykF__b1676__JW1666	rhlB__b3780__JW3753	rluB__b1269__JW1261	rluC__b1086__JW1072	rne__b1084__JW1071	rnpA__b3704__JW3681	rnr__b4179__JW5741	spoT__b3650__JW3625	thiC__b3994__JW3958	yadG__b0127__JW0123	ybcJ__b0528__JW5070	ybeZ__b0660__JW0657	ybjD__b0876__JW0860	ybjX__b0877__JW0861	ycbY__b0948__JW0931	ycfL__b1104__JW1090	yfdH__b2351__JW2347	yfiF__b2581__JW2565	yfjB__b2615__JW2596	yggH__b2960__JW2927	ygiF__b3054__JW3026	yhbP__b3154__JW3123	yhbY__b3180__JW3147	yhiR__b3499__JW3466	yibL__b3602__JW3577	yjdI__b4126__JW4087	ymfC__b1135__JW1121	yncE__b1452__JW1447
2	25	11	fbaB__b2097__JW5344	ftsW__b0089__JW0087	groS__b4142__JW4102	kdsC__b3198__JW3165	mazG__b2781__JW2752	moaA__b0781__JW0764	ogt__b1335__JW1329	phoA__b0383__JW0374	renD__b0542__JW0530	ruvB__b1860__JW1849	ruvC__b1863__JW1852	wbbJ__b2033__JW2018	yafD__b0209__JW5017	yafZ__b0252__JW0242	ybbN__b0492__JW5067	ycgF__b1163__JW1150	ydjQ__b1741__JW1730	yedY__b1971__JW1954	yfjK__b2627__JW2608	yhbJ__b3205__JW3172	yhbW__b3160__JW3129	ylbG__b0502__JW5880	ypfI__b2474__JW2459	yqaB__b2690__JW2665	znuC__b1858__JW1847
3	22	3	acrF__b3266__JW3234	afuC__b0262__JW0254	argP__b2916__JW2883	can__b0126__JW0122	clpB__b2592__JW2573	cutA__b4137__JW4097	era__b2566__JW2550	fabB__b2323__JW2320	ffh__b2610__JW5414	hypA__b2726__JW2696	lolD__b1117__JW5162	metK__b2942__JW2909	mutS__b2733__JW2703	rmf__b0953__JW0936	rrmJ__b3179__JW3146	tufB__b3980__JW3943	ubiE__b3833__JW5581	xylA__b3565__JW3537	yaaA__b0006__JW0005	ybeD__b0631__JW0626	ydhQ__b1664__JW1656	yhhF__b3465__JW3430
4	18	2	acnB__b0118__JW0114	aldA__b1415__JW1412	aldB__b3588__JW3561	argT__b2310__JW2307	dadX__b1190__JW1179	dapB__b0031__JW0029	deoA__b4382__JW4345	folD__b0529__JW0518	fur__b0683__JW0669	gabD__b2661__JW2636	gcvP__b2903__JW2871	glcB__b2976__JW2943	gldA__b3945__JW5556	php__b3379__JW3342	ppc__b3956__JW3928	yaeT__b0177__JW0172	ybhP__b0790__JW0773	yfcH__b2304__JW2301
5	16	5	cyaY__b3807__JW3779	dnaN__b3701__JW3678	grxB__b1064__JW1051	mgsA__b0963__JW5129	msyB__b1051__JW1039	trxA__b3781__JW5856	ydhR__b1667__JW1657	yebR__b1832__JW1821	yghA__b3003__JW2972	yhbH__b3203__JW3170	yhfA__b3356__JW3319	yieF__b3713__JW3691	yifE__b3764__JW3737	yjbQ__b4056__JW4017	ypeA__b2434__JW2427	zwf__b1852__JW1841
6	13	2	fliI__b1941__JW1925	fucU__b2804__JW2775	nikR__b3481__JW3446	plsC__b3018__JW2986	rplK__b3983__JW3946	rplL__b3986__JW3949	rpmG__b3636__JW3611	tbpA__b0068__JW0067	tmk__b1098__JW1084	trmA__b3965__JW3937	ybcK__b0544__JW0532	yccU__b0965__JW5130	ygeR__b2865__JW2833
7	13	1	nikE__b3480__JW3445	rplB__b3317__JW3279	rplE__b3308__JW3270	rplO__b3301__JW3263	rplU__b3186__JW3153	rpsC__b3314__JW3276	rpsD__b3296__JW3258	rpsH__b3306__JW3268	rpsR__b4202__JW4160	rpsS__b3316__JW3278	rpsU__b3065__JW3037	srmB__b2576__JW2560	ydcM__b1432__JW5228
8	13	1	clpX__b0438__JW0428	cyoC__b0430__JW0420	deoB__b4383__JW4346	efp__b4147__JW4107	exbD__b3005__JW2973	fabA__b0954__JW0937	flu__b2000__JW1982	mrcA__b3396__JW3359	osmC__b1482__JW1477	putA__b1014__JW0999	rfbB__b2041__JW2026	tonB__b1252__JW5195	yjdJ__b4127__JW4088
9	13	5	cheW__b1887__JW1876	cheY__b1882__JW1871	coaE__b0103__JW0100	fucO__b2799__JW2770	napA__b2206__JW2194	panC__b0133__JW0129	parE__b3030__JW2998	ushA__b0480__JW0469	ydaV__b1360__JW1355	yfcD__b2299__JW2296	ygbK__b2737__JW2707	yidK__b3679__JW3655	yqcE__b2775__JW2746
10	13	0	cedA__b1731__JW1720	fhiA__b0229__JW5811	hepA__b0059__JW0058	manX__b1817__JW1806	rffM__b3794__JW3770	rpoA__b3295__JW3257	rpoB__b3987__JW3950	rpoC__b3988__JW3951	rpoD__b3067__JW3039	rpoN__b3202__JW3169	rpoS__b2741__JW5437	rpoZ__b3649__JW3624	torR__b0995__JW0980
11	12	4	ampH__b0376__JW5052	hemN__b3867__JW3838	metG__b2114__JW2101	pdxB__b2320__JW2317	phnI__b4099__JW4060	udk__b2066__JW2051	ugpB__b3453__JW3418	ybgI__b0710__JW0700	ycgG__b1168__JW5174	yebT__b1834__JW1823	yedV__b1968__JW1951	ygbT__b2755__JW2725
12	12	3	eutL__b2439__JW2432	moaC__b0783__JW0766	paaX__b1399__JW1394	rplF__b3305__JW3267	rplM__b3231__JW3200	rplT__b1716__JW1706	rpmB__b3637__JW3612	rpmC__b3312__JW3274	ubiC__b4039__JW5713	ydcY__b1446__JW1441	yjiE__b4327__JW4290	ytjB__b4387__JW4350
13	12	3	ebgA__b3076__JW5511	eda__b1850__JW1839	fkpB__b0028__JW0026	flgI__b1080__JW1067	frmA__b0356__JW0347	glvG__b3681__JW3658	intA__b2622__JW2602	nuoI__b2281__JW2276	puuP__b1296__JW1289	ycgX__b1161__JW1148	ydhU__b1670__JW1660	ygiQ__b3015__JW5501
14	11	1	frmR__b0357__JW0348	gnd__b2029__JW2011	menB__b2262__JW2257	ndh__b1109__JW1095	oppB__b1244__JW1236	rfaD__b3619__JW3594	rimJ__b1066__JW1053	rph__b3643__JW3618	torA__b0997__JW0982	ubiH__b2907__JW2875	ybjQ__b0866__JW0850
15	11	3	ansB__b2957__JW2924	asmA__b2064__JW2049	frr__b0172__JW0167	oppA__b1243__JW1235	smg__b3284__JW3245	tpx__b1324__JW1317	wbbK__b2032__JW2017	ycfP__b1108__JW5158	yfiA__b2597__JW2578	yjbJ__b4045__JW4005	yqjD__b3098__JW3069
16	11	0	add__b1623__JW1615	ftsZ__b0095__JW0093	gatY__b2096__JW5343	gatZ__b2095__JW2082	ibpB__b3686__JW3663	malT__b3418__JW3381	mreB__b3251__JW3220	ompC__b2215__JW2203	phoP__b1130__JW1116	pstB__b3725__JW3703	recA__b2699__JW2669
17	11	1	dctA__b3528__JW3496	dsbA__b3860__JW3832	dsbC__b2893__JW2861	fliA__b1922__JW1907	insE-5__b2088__JW5341	katE__b1732__JW1721	kbaY__b3137__JW3106	mltB__b2701__JW2671	tap__b1885__JW1874	ymcB__b0985__JW0968	ymfN__b1149__JW1135
18	11	3	ftsK__b0890__JW0873	glgC__b3430__JW3393	gsk__b0477__JW0466	idnT__b4265__JW4222	narI__b1227__JW1218	tnaA__b3708__JW3686	valS__b4258__JW4215	ybhF__b0794__JW5104	ybhK__b0780__JW0763	yfaW__b2247__JW2241	yfdE__b2371__JW2368
19	11	1	gadE__b3512__JW3480	lldP__b3603__JW3578	mgtA__b4242__JW4201	rcsB__b2217__JW2205	rcsD__b2216__JW2204	tilS__b0188__JW0183	yagA__b0267__JW0260	yccC__b0981__JW0964	yhiF__b3507__JW3475	yhjQ__b3534__JW5941	ymcA__b0984__JW0967
20	10	2	aas__b2836__JW2804	acpP__b1094__JW1080	acpS__b2563__JW2547	cyoA__b0432__JW0422	cyoE__b0428__JW0418	fabG__b1093__JW1079	glmU__b3730__JW3708	xerD__b2894__JW2862	yjgI__b4249__JW4207	yqeF__b2844__JW5453
21	9	1	hupB__b0440__JW0430	ihfA__b1712__JW1702	nei__b0714__JW0704	nfi__b3998__JW5547	rdgC__b0393__JW0384	seqA__b0687__JW0674	uvrB__b0779__JW0762	ybbO__b0493__JW0482	yccK__b0969__JW0952
22	9	3	gpsA__b3608__JW3583	nth__b1633__JW1625	rplW__b3318__JW3280	rpmA__b3185__JW3152	umuC__b1184__JW1173	yhdA__b3252__JW3221	yhjD__b3522__JW3490	yhjG__b3524__JW3492	yjiY__b4354__JW5791
23	9	6	yaiB__b0382__JW0373	ybbK__b0489__JW0478	ycjX__b1321__JW1314	ydfG__b1539__JW1532	ydiJ__b1687__JW1677	yfgC__b2494__JW2479	ygaD__b2700__JW2670	yjiN__b4336__JW4299	yqcA__b2790__JW2761
24	9	1	bioA__b0774__JW0757	lysS__b2890__JW2858	pdxJ__b2564__JW2548	plsX__b1090__JW5156	rhaS__b3905__JW3876	rhsA__b3593__JW3566	tdcD__b3115__JW5806	ygeV__b2869__JW2837	ypdF__b2385__JW2382
25	9	2	argS__b1876__JW1865	hdeD__b3511__JW3479	puuE__b1302__JW1295	rbsB__b3751__JW3730	sseA__b2521__JW2505	tolB__b0740__JW5100	yebC__b1864__JW1853	yebE__b1846__JW1835	znuA__b1857__JW5831
26	8	2	accB__b3255__JW3223	agaR__b3131__JW3100	cvpA__b2313__JW2310	fruB__b2169__JW2156	pbpC__b2519__JW2503	ribD__b0414__JW0404	yciI__b1251__JW1243	ynfD__b1586__JW5259
27	8	0	lpxH__b0524__JW0513	rplA__b3984__JW3947	rplI__b4203__JW4161	rplP__b3313__JW3275	rplX__b3309__JW3271	rplY__b2185__JW2173	rpsF__b4200__JW4158	torS__b0993__JW5135
28	8	1	groL__b4143__JW4103	ispH__b0029__JW0027	pth__b1204__JW1195	pyrD__b0945__JW0928	rfbC__b2038__JW2023	ybbL__b0490__JW0479	ycgR__b1194__JW1183	yhdJ__b3262__JW5543
29	8	1	atpG__b3733__JW3711	priA__b3935__JW3906	recQ__b3822__JW5855	rnhA__b0214__JW0204	sbcB__b2011__JW1993	ssb__b4059__JW4020	topA__b1274__JW1266	yigZ__b3848__JW5577
30	8	1	bioB__b0775__JW0758	motA__b1890__JW1879	norV__b2710__JW2680	phnA__b4108__JW4069	rplN__b3310__JW3272	secA__b0098__JW0096	trmU__b1133__JW1119	ybiU__b0821__JW0805
31	8	1	hybC__b2994__JW2962	hybG__b2990__JW2958	hycE__b2721__JW2691	hypC__b2728__JW2698	hypD__b2729__JW2699	hypE__b2730__JW2700	hypF__b2712__JW5433	ycaL__b0909__JW0892
32	8	0	ampE__b0111__JW0107	cynT__b0339__JW0330	dusC__b2140__JW2128	entE__b0594__JW0586	fumC__b1611__JW1603	nfo__b2159__JW2146	recG__b3652__JW3627	ydiB__b1692__JW1682
33	8	0	deoD__b4384__JW4347	lhr__b1653__JW1645	nagB__b0678__JW0664	potF__b0854__JW0838	pstS__b3728__JW3706	rimI__b4373__JW4335	treC__b4239__JW4198	udp__b3831__JW3808
34	8	3	hycG__b2719__JW2689	metN__b0199__JW0195	mntR__b0817__JW0801	perR__b0254__JW0244	wcaC__b2057__JW2042	yhjB__b3520__JW3488	yjhC__b4280__JW5769	yraM__b3147__JW3116
35	8	1	basS__b4112__JW4073	frdC__b4152__JW4113	hyfR__b2491__JW2476	pheA__b2599__JW2580	prfA__b1211__JW1202	rfaK__b3623__JW3598	yghE__b2969__JW5924	yhgA__b3411__JW3374
36	7	3	rplQ__b3294__JW3256	rplR__b3304__JW3266	rplS__b2606__JW2587	rpsM__b3298__JW3260	ygcF__b2777__JW2748	yicH__b3655__JW3630	ynhG__b1678__JW1668
37	7	1	aspC__b0928__JW0911	glf__b2036__JW2021	glnB__b2553__JW2537	glnE__b3053__JW3025	kbl__b3617__JW3592	tig__b0436__JW0426	ydcP__b1435__JW1431
38	7	0	leuC__b0072__JW0071	leuD__b0071__JW0070	mrcB__b0149__JW0145	panB__b0134__JW0130	pgm__b0688__JW0675	pps__b1702__JW1692	talB__b0008__JW0007
39	7	0	dapD__b0166__JW0161	glnQ__b0809__JW0794	hdeB__b3509__JW5669	hpt__b0125__JW5009	lspA__b0027__JW0025	speC__b2965__JW5482	zntA__b3469__JW3434
40	7	1	dcm__b1961__JW1944	mdh__b3236__JW3205	sapF__b1290__JW1283	trmE__b3706__JW3684	ycdP__b1021__JW1006	yidA__b3697__JW3674	yliL__b0816__JW5969
41	7	2	emrA__b2685__JW2660	entF__b0586__JW0578	fmt__b3288__JW3249	galU__b1236__JW1224	gatD__b2091__JW2075	yfaY__b2249__JW2243	ypdB__b2381__JW2378
42	7	0	asnB__b0674__JW0660	dnaE__b0184__JW0179	dnaX__b0470__JW0459	holC__b4259__JW4216	holD__b4372__JW4334	holE__b1842__JW1831	trmD__b2607__JW2588
43	7	0	fadH__b3081__JW3052	narG__b1224__JW1215	narH__b1225__JW1216	narJ__b1226__JW1217	narW__b1466__JW1461	narY__b1467__JW1462	narZ__b1468__JW1463
44	7	0	aroG__b0754__JW0737	fdhE__b3891__JW3862	fdnG__b1474__JW1470	fdnH__b1475__JW1471	fdoG__b3894__JW3865	iscR__b2531__JW2515	sufE__b1679__JW1669
45	7	2	fis__b3261__JW3229	kdgR__b1827__JW1816	purR__b1658__JW1650	xseB__b0422__JW0412	yciT__b1284__JW1276	yebV__b1836__JW5302	yodD__b1953__JW5317
46	7	0	asnA__b3744__JW3722	fliY__b1920__JW1905	leuA__b0074__JW0073	sucC__b0728__JW0717	sucD__b0729__JW0718	upp__b2498__JW2483	yaiL__b0354__JW0345
47	7	0	hemY__b3802__JW3774	pgi__b4025__JW3985	phnG__b4101__JW4062	phnH__b4100__JW4061	phnJ__b4098__JW4059	phnK__b4097__JW5727	rbsA__b3749__JW3728
48	7	1	gloB__b0212__JW0202	hsdM__b4349__JW4312	hsdR__b4350__JW4313	hsdS__b4348__JW4311	ubiD__b3843__JW3819	ung__b2580__JW2564	yhiN__b3492__JW3459
49	7	2	arcA__b4401__JW4364	pspE__b1308__JW1301	xseA__b2509__JW2493	ybaS__b0485__JW0474	yciU__b1248__JW1240	yebS__b1833__JW1822	yedN__b1933__JW1918
50	6	1	dxr__b0173__JW0168	lipA__b0628__JW0623	speD__b0120__JW0116	sucA__b0726__JW0715	sucB__b0727__JW0716	yheS__b3352__JW3315
51	6	0	aceA__b4015__JW3975	aspA__b4139__JW4099	blc__b4149__JW4110	fabD__b1092__JW1078	phoB__b0399__JW0389	ptsH__b2415__JW2408
52	6	1	cobB__b1120__JW1106	prsA__b1207__JW1198	recE__b1350__JW1344	yccR__b0959__JW0942	ydgJ__b1624__JW5265	yrfD__b3395__JW5693
53	6	1	barA__b2786__JW2757	clpA__b0882__JW0866	clpS__b0881__JW0865	fabZ__b0180__JW0175	proV__b2677__JW2652	ybjE__b0874__JW0858
54	6	1	agaI__b3141__JW3110	clpP__b0437__JW0427	degP__b0161__JW0157	kefC__b0047__JW0046	mtlA__b3599__JW3573	yegL__b2073__JW2058
55	6	3	cpxP__b3913__JW5558	rfaE__b3052__JW3024	ycjW__b1320__JW1313	ygfK__b2878__JW5923	yniA__b1725__JW1714	yrdA__b3279__JW5710
56	6	0	cyoD__b0429__JW0419	dmsA__b0894__JW5118	dmsB__b0895__JW0878	dmsD__b1591__JW5262	folC__b2315__JW2312	ynfF__b1588__JW5260
57	6	1	dnaB__b4052__JW4012	dnaC__b4361__JW4325	fimI__b4315__JW5779	priC__b0467__JW0456	thrA__b0002__JW0001	yfaX__b2248__JW2242
58	6	2	holA__b0640__JW0635	holB__b1099__JW1085	nusB__b0416__JW0406	ppx__b2502__JW2487	ydcK__b1428__JW1424	yehB__b2109__JW2096
59	6	2	focB__b2492__JW2477	lysU__b4129__JW4090	nlpI__b3163__JW3132	yagJ__b0276__JW0270	ydhJ__b1644__JW1636	yhjX__b3547__JW3516
60	6	1	folA__b0048__JW0047	hsrA__b3754__JW3733	mdoB__b4359__JW5794	proS__b0194__JW0190	ssuD__b0935__JW0918	ybhC__b0772__JW0755
61	6	1	gatB__b2093__JW2077	ibpA__b3687__JW3664	lpxM__b1855__JW1844	malK__b4035__JW3995	ybiY__b0824__JW0808	yjiZ__b4356__JW4319
62	6	2	chpS__b4224__JW5750	napD__b2207__JW2195	pta__b2297__JW2294	torD__b0998__JW0983	yajQ__b0426__JW5058	yjgH__b4248__JW4206
63	6	0	asr__b1597__JW5826	fiu__b0805__JW0790	glpC__b2243__JW2237	trmH__b3651__JW3626	trpR__b4393__JW4356	yibA__b3594__JW3568
64	6	0	frlD__b3374__JW3337	rng__b3247__JW3216	rpe__b3386__JW3349	selD__b1764__JW1753	trg__b1421__JW1417	yghK__b2975__JW2942
65	6	3	argA__b2818__JW2786	hyfE__b2485__JW2470	lepA__b2569__JW2553	ydaN__b1342__JW1336	yeiN__b2165__JW2152	yidX__b3696__JW5858
66	6	1	cfa__b1661__JW1653	damX__b3388__JW3351	dedA__b2317__JW2314	iscU__b2529__JW2513	pheP__b0576__JW0565	ycfZ__b1121__JW1107
67	6	1	acpT__b3475__JW3440	actP__b4067__JW4028	atoD__b2221__JW2215	kdtA__b3633__JW3608	ppa__b4226__JW4185	ybgQ__b0718__JW5099
68	6	1	melB__b4120__JW4081	phoR__b0400__JW0390	tsr__b4355__JW4318	wcaD__b2056__JW2041	yeiJ__b2161__JW2148	yfgB__b2517__JW2501
69	6	4	lysR__b2839__JW2807	ulaR__b4191__JW4149	yagX__b0291__JW0285	ybgH__b0709__JW0699	yfiQ__b2584__JW2568	yhaJ__b3105__JW3076
71	5	0	accA__b0185__JW0180	accC__b3256__JW3224	accD__b2316__JW2313	cysM__b2421__JW2414	yhdY__b3270__JW5545
72	5	2	fixB__b0042__JW0041	gss__b2988__JW2956	rho__b3783__JW3756	yiiM__b3910__JW5559	yjiM__b4335__JW5786
73	5	2	lomR__b1369__JW5884	lpxD__b0179__JW0174	rnk__b0610__JW0602	ydgI__b1605__JW1597	yjfI__b4181__JW4139
74	5	0	eutQ__b2460__JW2444	flxA__b1566__JW1558	ispA__b0421__JW0411	plsB__b4041__JW4001	purT__b1849__JW1838
75	5	1	clcB__b1592__JW5263	murC__b0091__JW0089	yfcC__b2298__JW2295	yiaH__b3561__JW3533	ytfT__b4230__JW5753
76	5	0	acrA__b0463__JW0452	adhE__b1241__JW1228	cheZ__b1881__JW1870	gapA__b1779__JW1768	metL__b3940__JW3911
77	5	0	rpsI__b3230__JW3199	rpsL__b3342__JW3304	rpsN__b3307__JW3269	rpsO__b3165__JW3134	thiI__b0423__JW0413
78	5	1	crr__b2417__JW2410	cysI__b2763__JW2733	cysJ__b2764__JW2734	nuoC__b2286__JW5375	ycbX__b0947__JW5126
79	5	1	astC__b1748__JW1737	dcrB__b3472__JW5682	gltA__b0720__JW0710	osmY__b4376__JW4338	yegS__b2086__JW2070
80	5	1	abgT__b1336__JW5822	frlR__b3375__JW5698	gcl__b0507__JW0495	topB__b1763__JW1752	yjcD__b4064__JW4025
81	5	1	dps__b0812__JW0797	glnP__b0810__JW0795	nikB__b3477__JW3442	ycdR__b1023__JW5142	yjdC__b4135__JW5733
82	5	1	intB__b4271__JW4227	pepT__b1127__JW1113	pflB__b0903__JW0886	tpiA__b3919__JW3890	ycbJ__b0919__JW0902
84	5	2	evgS__b2370__JW2367	yaiX__b0359__JW0350	ydcJ__b1423__JW1419	ydcL__b1431__JW1427	yheM__b3344__JW3306
85	5	0	aegA__b2468__JW2452	murD__b0088__JW0086	sgcE__b4301__JW4263	sspB__b3228__JW3197	yrfB__b3393__JW3356
86	5	0	apt__b0469__JW0458	ddlA__b0381__JW0372	ddpA__b1487__JW5240	ftsI__b0084__JW0082	yieM__b3745__JW5610
87	5	3	dcuR__b4124__JW4085	kdsB__b0918__JW0901	ydhM__b1649__JW5874	yfbS__b2292__JW2289	yjaH__b4001__JW3965
88	5	1	crp__b3357__JW5702	nusG__b3982__JW3945	ubiB__b3835__JW3812	yacL__b0119__JW0115	yfbG__b2255__JW2249
89	5	2	cysA__b2422__JW2415	proA__b0243__JW0233	sfsA__b0146__JW0142	yehT__b2125__JW5352	yghO__b2981__JW5848
90	5	1	cysP__b2425__JW2418	dhaH__b1198__JW5185	ssuE__b0937__JW0920	stfR__b1372__JW1366	yjeH__b4141__JW4101
91	5	3	maeB__b2463__JW2447	nrdA__b2234__JW2228	ycjZ__b1328__JW1321	yeeN__b1983__JW1964	ynbB__b1409__JW1406
92	5	0	exbB__b3006__JW2974	hflX__b4173__JW4131	nuoE__b2285__JW2280	nuoF__b2284__JW2279	nuoG__b2283__JW2278
93	5	3	htpG__b0473__JW0462	hyfG__b2487__JW2472	ycbW__b0946__JW5125	yeaI__b1785__JW1774	yggR__b2950__JW2917
94	5	0	kdgK__b3526__JW5668	menD__b2264__JW5374	otsA__b1896__JW5312	rspA__b1581__JW1573	thrC__b0004__JW0003
95	5	1	maa__b0459__JW0448	map__b0168__JW0163	mdtB__b2075__JW2060	uidR__b1618__JW1610	yeaP__b1794__JW5292
96	5	1	mngA__b0731__JW0720	sspA__b3229__JW3198	thiG__b3991__JW5549	tyrP__b1907__JW1895	ybaT__b0486__JW0475
97	5	2	eutH__b2452__JW2436	glmS__b3729__JW3707	ispE__b1208__JW1199	ynbD__b1411__JW1408	yohD__b2136__JW2124
98	5	0	der__b2511__JW5403	yfcX__b2341__JW2338	yfcY__b2342__JW2339	yffL__b2443__UniqueToMG1655	ypdD__b2383__JW2380
99	5	1	hyaA__b0972__JW0954	hyaB__b0973__JW0955	hyaD__b0975__JW0957	hyaE__b0976__JW0958	yghF__b2970__JW5484
100	5	2	uspA__b3495__JW3462	ycaC__b0897__JW0880	yecE__b1868__JW1857	yiiT__b3923__JW3894	yjiA__b4352__JW5790
101	5	4	mdlA__b0448__JW0438	ybdR__b0608__JW0601	ybiC__b0801__JW0786	yjjK__b4391__JW4354	ymfD__b1137__JW1123
102	5	2	bcsB__b3532__JW3500	serS__b0893__JW0876	tag__b3549__JW3518	yfjD__b2612__JW5415	yjfN__b4188__JW5742
103	5	1	araG__b1900__JW1888	kefF__b0046__JW0045	metQ__b0197__JW0193	yahK__b0325__JW0317	ymcD__b0987__JW5133
105	5	2	pheT__b1713__JW1703	secD__b0408__JW0398	yeaJ__b1786__JW5291	yghQ__b2983__JW5490	yjcQ__b4081__JW4042
107	5	1	malS__b3571__JW3543	mdtD__b2077__JW2062	msbA__b0914__JW0897	prmA__b3259__JW3227	yejO__b2190__JW5839
108	5	1	cadB__b4132__JW4093	napH__b2204__JW2192	potC__b1124__JW1110	ycaJ__b0892__JW0875	yihN__b3874__JW3845
109	5	2	pabB__b1812__JW1801	rsgA__b4161__JW4122	wcaJ__b2047__JW2032	yaiW__b0378__JW0369	ybeR__b0645__JW0640
110	4	1	adk__b0474__JW0463	cyoB__b0431__JW0421	ybdL__b0600__JW0593	ybgC__b0736__JW0726
111	4	0	ahpC__b0605__JW0598	eno__b2779__JW2750	pabC__b1096__JW1082	pgk__b2926__JW2893
112	4	0	frlA__b3370__JW3333	gshA__b2688__JW2663	mpl__b4233__JW4192	yjgD__b4255__JW4212
114	4	0	allR__b0506__JW0494	mhpR__b0346__JW0337	yihQ__b3878__JW3849	ymfB__b1134__JW1120
115	4	1	amiA__b2435__JW2428	rnb__b1286__JW1279	rnc__b2567__JW2551	ymdB__b1045__JW1032
116	4	2	sufI__b3017__JW2985	yfbN__b2273__JW2268	yghZ__b3001__JW2970	ytfL__b4218__JW4177
117	4	0	atpA__b3734__JW3712	atpC__b3731__JW3709	atpD__b3732__JW3710	cirA__b2155__JW2142
118	4	0	bcsG__b3538__JW3506	fucK__b2803__JW2774	ppiB__b0525__JW0514	rhsC__b0700__JW0689
119	4	1	elbB__b3209__JW3176	gntY__b3414__JW3377	luxS__b2687__JW2662	yqgE__b2948__JW2915
120	4	1	purA__b4177__JW4135	purL__b2557__JW2541	ybhR__b0792__JW5803	yigB__b3812__JW3785
121	4	1	recO__b2565__JW2549	rpsJ__b3321__JW3283	rsuA__b2183__JW2171	yneG__b1523__JW1516
122	4	0	bolA__b0435__JW5060	dppB__b3543__JW3512	ydhD__b1654__JW1646	yehY__b2130__JW2118
123	4	1	cbpA__b1000__JW0985	cbpM__b0999__JW0984	rbsK__b3752__JW3731	yjfK__b4183__JW4141
124	4	0	deaD__b3162__JW5531	fdhF__b4079__JW4040	gmhB__b0200__JW0196	hcp__b0873__JW0857
125	4	1	cca__b3056__JW3028	evgA__b2369__JW2366	purC__b2476__JW2461	yidZ__b3711__JW3689
126	4	2	hslR__b3400__JW3363	sbcC__b0397__JW0387	yagG__b0270__JW0263	ydhA__b1639__JW1631
127	4	2	pepQ__b3847__JW3823	rluD__b2594__JW2576	ydiA__b1703__JW1693	yfdP__b2359__JW2356
128	4	1	cysB__b1275__JW1267	fadA__b3845__JW5578	ubiF__b0662__JW0659	ydaC__b1347__JW1341
129	4	0	guaC__b0104__JW0101	mltD__b0211__JW5018	pepD__b0237__JW0227	pepP__b2908__JW2876
130	4	0	creC__b4399__JW4362	gloA__b1651__JW1643	nikA__b3476__JW3441	speA__b2938__JW2905
131	4	0	aroB__b3389__JW3352	fusA__b3340__JW3302	murI__b3967__JW5550	nadE__b1740__JW1729
133	4	0	caiC__b0037__JW0036	kduI__b2843__JW2811	queA__b0405__JW0395	uxuA__b4322__JW4285
134	4	3	fic__b3361__JW3324	yeeR__b2001__JW1983	yhfG__b3362__JW3325	ymdC__b1046__JW5150
135	4	0	fklB__b4207__JW5746	glpF__b3927__JW3898	proY__b0402__JW5055	trkH__b3849__JW5576
136	4	2	cdd__b2143__JW2131	ftsE__b3463__JW3428	ynaA__b1368__JW1361	ypjL__b2639__JW5922
137	4	1	mrdB__b0634__JW0629	murF__b0086__JW0084	rihC__b0030__JW0028	yceQ__b1085__JW5154
138	4	1	fimD__b4317__JW5780	murG__b0090__JW0088	ybda__b1401__JW1402	yphH__b2550__JW5406
139	4	0	chbC__b1737__JW1726	ilvA__b3772__JW3745	katG__b3942__JW3914	surA__b0053__JW0052
141	4	2	frvX__b3898__JW3869	gpmI__b3612__JW3587	ygiT__b3021__JW2989	yhiI__b3487__JW3454
142	4	1	dppA__b3544__JW3513	mtlD__b3600__JW3574	ybbP__b0496__JW0485	yncI__b1458__JW1453
143	4	1	hda__b2496__JW5397	nfrA__b0568__JW0557	yaiP__b0363__JW0355	yejE__b2179__JW2167
144	4	1	degQ__b3234__JW3203	murA__b3189__JW3156	wzc__b2060__JW2045	yhgF__b3407__JW3370
145	4	1	hipA__b1507__JW1500	sohB__b1272__JW1264	tehB__b1430__JW1426	ycgE__b1162__JW1149
146	4	0	cmr__b0842__JW0826	codA__b0337__JW0328	mglB__b2150__JW2137	trxC__b2582__JW2566
147	4	1	ompX__b0814__JW0799	ugpA__b3452__JW3417	ugpC__b3450__JW3415	ybiO__b0808__JW5108
148	4	2	marA__b1531__JW5249	rumA__b2785__JW2756	ybaZ__b0454__JW0444	ydgA__b1614__JW1606
149	4	1	mcrB__b4346__JW5871	mraZ__b0081__JW0079	rlmB__b4180__JW4138	yjeF__b4167__JW4125
150	4	0	prfB__b2891__JW5847	rfe__b3784__JW3758	ulaA__b4193__JW5744	ynfE__b1587__JW1579
151	4	0	fhuB__b0153__JW0149	hcaB__b2541__JW2525	lpxA__b0181__JW0176	yqcD__b2794__JW2765
152	4	0	ccmB__b2200__JW2188	lpxC__b0096__JW0094	pyrH__b0171__JW0166	thiE__b3993__JW3957
154	4	2	nrdD__b4238__JW4197	nrdG__b4237__JW4196	ybiS__b0819__JW0803	yohN__b2107__JW5346
155	4	0	fabH__b1091__JW1077	pepA__b4260__JW4217	pepB__b2523__JW2507	pepE__b4021__JW3981
156	4	2	phr__b0708__JW0698	yccW__b0967__JW5898	yjiC__b4325__JW4288	yneI__b1525__JW5247
158	4	1	gidA__b3741__JW3719	pbpG__b2134__JW5355	tas__b2834__JW2802	ygcU__b2772__JW5442
159	4	1	thrS__b1719__JW1709	thyA__b2827__JW2795	wcaB__b2058__JW2043	yjcC__b4061__JW4022
160	4	2	glnK__b0450__JW0440	uvrC__b1913__JW1898	yfgF__b2503__JW2488	yfiB__b2605__JW2586
161	4	0	cpdB__b4213__JW4171	garK__b3124__JW3093	ybaK__b0481__JW0470	ycjN__b1310__JW1303
162	4	3	ccmH__b2194__JW2182	ybiB__b0800__JW0785	ybjO__b0858__JW0842	ygcP__b2768__JW2738
165	3	1	mutL__b4170__JW4128	rpsA__b0911__JW0894	yejL__b2187__JW2175
166	3	2	fabF__b1095__JW1081	ycbZ__b0955__JW0938	ydhX__b1671__JW5271
167	3	1	adiA__b4117__JW5731	alkA__b2068__JW2053	yahF__b0320__JW0312
168	3	1	rpsK__b3297__JW3259	rpsT__b0023__JW0022	ydcN__b1434__JW1430
169	3	1	apaH__b0049__JW0048	hisB__b2022__JW2004	yliJ__b0838__JW0822
171	3	0	malQ__b3416__JW3379	minD__b1175__JW1164	nagC__b0676__JW0662
172	3	1	argG__b3172__JW3140	glyA__b2551__JW2535	yneF__b1522__JW5825
173	3	1	aroE__b3281__JW3242	yedE__b1929__JW1914	yrdC__b3282__JW3243
175	3	0	astD__b1746__JW5282	dinJ__b0226__JW0216	mutH__b2831__JW2799
176	3	1	bglG__b3723__JW3701	folP__b3177__JW3144	ydiM__b1690__JW1680
177	3	0	fbaA__b2925__JW2892	fldA__b0684__JW0671	ispG__b2515__JW2499
178	3	1	kefA__b0465__JW0454	malE__b4034__JW3994	yidH__b3676__JW3652
179	3	0	cadA__b4131__JW4092	ldcC__b0186__JW0181	ycdQ__b1022__JW1007
180	3	0	carA__b0032__JW0030	fkpA__b3347__JW3309	ydeV__b1511__JW1504
181	3	0	hybD__b2993__JW2961	prfC__b4375__JW5873	wrbA__b1004__JW0989
182	3	1	csdA__b2810__JW2781	gcd__b0124__JW0120	ycfH__b1100__JW1086
183	3	0	csiE__b2535__JW5878	glyS__b3559__JW3530	ybaD__b0413__JW0403
185	3	0	cspC__b1823__JW1812	recN__b2616__JW5416	rhlE__b0797__JW0781
186	3	0	cspD__b0880__JW0864	ddpB__b1486__JW1481	dppD__b3541__JW3510
187	3	0	dacA__b0632__JW0627	dam__b3387__JW3350	glpD__b3426__JW3389
188	3	1	alsK__b4084__JW5724	ddpD__b1484__JW1479	ychM__b1206__JW5189
191	3	0	degS__b3235__JW3204	gltI__b0655__JW5092	gltL__b0652__JW0647
192	3	1	bipA__b3871__JW5571	dgoR__b3694__JW5627	ybeY__b0659__JW0656
194	3	0	fumA__b1612__JW1604	ilvB__b3671__JW3646	lpxK__b0915__JW0898
195	3	0	atpB__b3738__JW3716	dnaQ__b0215__JW0205	fecB__b4290__JW4250
196	3	1	cbrA__b3690__JW5631	dsbG__b0604__JW0597	ydjI__b1773__JW1762
198	3	0	dusB__b3260__JW3228	xthA__b1749__JW1738	yhbG__b3201__JW3168
199	3	1	entC__b0593__JW0585	lplA__b4386__JW4349	ybdH__b0599__JW0592
200	3	0	acrB__b0462__JW0451	gidB__b3740__JW3718	nadC__b0109__JW0105
203	3	1	frdA__b4154__JW4115	insL-3__b2394__JW5390	ydcZ__b1447__JW1442
204	3	1	ftsA__b0094__JW0092	tdcE__b3114__JW5522	yhhA__b3448__JW3413
205	3	0	glmM__b3176__JW3143	infA__b0884__JW0867	mscS__b2924__JW2891
206	3	0	glyQ__b3560__JW3531	lldD__b3605__JW3580	yicR__b3638__JW5643
207	3	0	dsdX__b2365__JW2362	grpE__b2614__JW2594	mntH__b2392__JW2388
208	3	0	gyrA__b2231__JW2225	gyrB__b3699__JW5625	mog__b0009__JW0008
209	3	0	bcsA__b3533__JW5665	rsxG__b1631__JW1623	tgt__b0406__JW0396
210	3	2	hinT__b1103__JW1089	ydeP__b1501__JW1495	yjhH__b4298__JW5775
211	3	0	hslJ__b1379__JW1374	ilvI__b0077__JW0076	pdxH__b1638__JW1630
213	3	1	hslU__b3931__JW3902	metE__b3829__JW3805	ydeN__b1498__JW5243
216	3	2	hypB__b2727__JW2697	yfeA__b2395__JW5391	yfhK__b2556__JW5407
217	3	0	lnt__b0657__JW0654	malX__b1621__JW1613	pykA__b1854__JW1843
220	3	1	ligA__b2411__JW2403	mreC__b3250__JW3219	ykgC__b0304__JW5040
221	3	0	betB__b0312__JW0304	ftn__b1905__JW1893	lolB__b1209__JW1200
222	3	2	ppiD__b0441__JW0431	ycaM__b0899__JW5119	yfgM__b2513__JW2497
224	3	1	oxc__b2373__JW2370	ribB__b3041__JW3009	ybaL__b0478__JW0467
225	3	0	bacA__b3057__JW3029	lpxB__b0182__JW0177	torC__b0996__JW0981
227	3	0	cysK__b2414__JW2407	ldhA__b1380__JW1375	treA__b1197__JW1186
228	3	1	manA__b1613__JW1605	minC__b1176__JW1165	ydfT__b1559__JW1551
229	3	1	mfd__b1114__JW1100	tdcC__b3116__JW3087	yffB__b2471__JW2455
230	3	1	relE__b1563__JW1555	smpB__b2620__JW2601	ycbB__b0925__JW0908
231	3	0	moaD__b0784__JW0767	moaE__b0785__JW0768	mobB__b3856__JW5575
232	3	0	moeA__b0827__JW0811	pfkA__b3916__JW3887	yciF__b1258__JW1250
233	3	0	feaB__b1385__JW1380	gltJ__b0654__JW0649	ribE__b0415__JW0405
236	3	0	nagK__b1119__JW1105	pinQ__b1545__JW1538	zntR__b3292__JW3254
237	3	1	mutT__b0099__JW0097	ruvA__b1861__JW1850	ygfT__b2887__JW5469
238	3	2	aroK__b3390__JW5947	yeaZ__b1807__JW1796	ygjD__b3064__JW3036
239	3	0	brnQ__b0401__JW0391	erfK__b1990__JW1968	pheS__b1714__JW5277
240	3	1	ppiC__b3775__JW3748	yehX__b2129__JW2117	ygaF__b2660__JW2635
241	3	0	recB__b2820__JW2788	recC__b2822__JW2790	recD__b2819__JW2787
242	3	2	bfr__b3336__JW3298	ygjI__b3078__JW5512	yqjI__b3071__JW3042
244	3	2	srlR__b2707__JW2676	ydaT__b1358__JW1353	ynbC__b1410__JW1407
245	3	2	yohF__b2137__JW2125	yrbB__b3191__JW5535	yrbF__b3195__JW3162
246	3	1	caiT__b0040__JW0039	pntA__b1603__JW1595	ydjL__b1776__JW1765
247	3	0	dgt__b0160__JW0156	ssnA__b2879__JW2847	uvrD__b3813__JW3786
248	3	1	artM__b0861__JW0845	wcaE__b2055__JW2040	yeaO__b1792__JW1781
249	3	0	artQ__b0862__JW0846	yadB__b0144__JW5892	ypjA__b2647__JW5422
250	3	1	ompN__b1377__JW1371	tolR__b0738__JW0728	ybeX__b0658__JW0655
251	3	2	fliM__b1945__JW1929	yahJ__b0324__JW0316	ycbL__b0927__JW0910
258	3	2	hdfR__b3762__JW5607	yfbU__b2294__JW2291	yhcD__b3216__JW3183
259	3	1	aaeA__b3241__JW3210	alkB__b2212__JW2200	yhcC__b3211__JW3178
260	3	1	metC__b3008__JW2975	yicI__b3656__JW3631	ykfJ__b0235__JW0225
261	3	1	appC__b0978__JW0960	csgD__b1040__JW1023	yjjU__b4377__JW4340
262	3	1	feoB__b3409__JW3372	fepG__b0589__JW0581	yncB__b1449__JW5907
264	3	2	radA__b4389__JW4352	ymbA__b0952__JW5127	yraR__b3152__JW5528
265	2	0	gadA__b3517__JW3485	gadB__b1493__JW1488
268	2	0	acrD__b2470__JW2454	ribF__b0025__JW0023
271	2	0	alaS__b2697__JW2667	gltX__b2400__JW2395
276	2	0	galR__b2837__JW2805	recJ__b2892__JW2860
277	2	0	atpH__b3735__JW3713	tyrR__b1323__JW1316
278	2	0	birA__b3973__JW3941	glpB__b2242__JW2236
279	2	0	hyi__b0508__JW0496	nanE__b3223__JW3192
281	2	1	secB__b3609__JW3584	yaiF__b0362__JW5814
282	2	1	miaB__b0661__JW0658	yjjV__b4378__JW4341
283	2	0	emrE__b0543__JW0531	fimA__b4314__JW4277
289	2	0	gltB__b3212__JW3179	gltD__b3213__JW3180
290	2	2	yeiA__b2147__JW2134	yeiT__b2146__JW2133
292	2	1	coaD__b3634__JW3609	yciA__b1253__JW1245
293	2	0	htrE__b0139__JW0135	leuS__b0642__JW0637
294	2	0	murE__b0085__JW0083	yaeL__b0176__JW0171
296	2	0	hisS__b2514__JW2498	hlpA__b0178__JW0173
299	2	0	cydC__b0886__JW0869	cydD__b0887__JW0870
300	2	2	yafC__b0208__JW0198	yfhH__b2561__JW2545
301	2	0	proQ__b1831__JW5300	rpsQ__b3311__JW3273
303	2	0	dhaK__b1200__JW5187	rbbA__b3486__JW5676
306	2	1	dxs__b0420__JW0410	yqeI__b2847__JW2815
308	2	1	eutA__b2451__JW2435	yfeX__b2431__JW2424
309	2	0	ftsH__b3178__JW3145	hflC__b4175__JW4133
310	2	0	gpmA__b0755__JW0738	hflK__b4174__JW4132
312	2	0	ahpF__b0606__JW0599	fes__b0585__JW0576
315	2	0	selB__b3590__JW3563	serC__b0907__JW0890
316	2	0	tyrA__b2600__JW2581	ubiX__b2311__JW2308
318	2	0	folB__b3058__JW3030	ygjG__b3073__JW5510
321	2	0	fadB__b3846__JW3822	fruR__b0080__JW0078
323	2	0	ftsL__b0083__JW0081	rluA__b0058__JW0057
324	2	0	atpF__b3736__JW3714	ftsX__b3462__JW3427
325	2	0	cpxR__b3912__JW3883	lysA__b2838__JW2806
326	2	0	glpK__b3926__JW3897	motB__b1889__JW1878
327	2	0	greA__b3181__JW3148	guaB__b2508__JW5401
328	2	0	mhpE__b0352__JW0343	mhpF__b0351__JW0342
329	2	0	helD__b0962__JW0945	ptsI__b2416__JW2409
330	2	0	macA__b0878__JW0862	uidA__b1617__JW1609
331	2	2	yghU__b2989__JW5492	yoaA__b1808__JW1797
332	2	1	hrpB__b0148__JW0144	ycjV__b1318__JW1311
333	2	0	dcuD__b3227__JW3196	hscB__b2527__JW2511
336	2	0	gabP__b2663__JW2638	hslV__b3932__JW3903
339	2	1	idnD__b4267__JW4224	yecC__b1917__JW1902
341	2	1	ilvH__b0078__JW0077	yieE__b3712__JW3690
342	2	0	aspS__b1866__JW1855	ispU__b0174__JW0169
343	2	0	parC__b3019__JW2987	rfaQ__b3632__JW3607
346	2	0	qor__b4051__JW4011	rpoH__b3461__JW3426
349	2	1	kdsA__b1215__JW1206	yihR__b3879__JW3850
354	2	1	ycjQ__b1313__JW1306	ytfG__b4211__JW4169
355	2	0	menE__b2260__JW2255	menF__b2265__JW2260
358	2	0	mutY__b2961__JW2928	tdcB__b3117__JW3088
359	2	0	yedO__b1919__JW5313	ygiP__b3060__JW3032
361	2	0	nlpD__b2742__JW2712	rpmD__b3302__JW3264
363	2	0	nrdB__b2235__JW2229	rhsB__b3482__JW5679
364	2	0	nudF__b3034__JW3002	sgbH__b3581__JW3553
365	2	1	nudG__b1759__JW1748	ygeA__b2840__JW2808
366	2	0	pcnB__b0143__JW5808	rsmC__b4371__JW4333
369	2	0	pncA__b1768__JW1757	tolA__b0739__JW0729
371	2	0	aroA__b0908__JW0891	poxB__b0871__JW0855
373	2	1	prmB__b2330__JW5841	yncC__b1450__JW1445
374	2	0	puuR__b1299__JW1292	trpA__b1260__JW1252
375	2	0	hycC__b2723__JW2693	rcsA__b1951__JW1935
377	2	0	relB__b1564__JW1556	rep__b3778__JW5604
378	2	1	rpiB__b4090__JW4051	ybhJ__b0771__JW5103
382	2	1	thiP__b0067__JW0066	ydbK__b1378__JW1372
385	2	0	tktA__b2935__JW5478	tktB__b2465__JW2449
388	2	0	trmC__b2324__JW5380	ypdE__b2384__JW2381
394	2	0	fimZ__b0535__JW5073	uvrY__b1914__JW1899
395	2	0	gadC__b1492__JW1487	yajC__b0407__JW0397
398	2	2	yqiG__b3046__JW5507	yqjG__b3102__JW3073
400	2	1	oppF__b1247__JW1239	yaeR__b0187__JW0182
403	2	1	srlD__b2705__JW2674	yajO__b0419__JW0409
406	2	1	ddpX__b1488__JW1483	ycgM__b1180__JW1169
409	2	0	nrdH__b2673__JW2648	ydcW__b1444__JW1439
414	2	1	nanK__b3222__JW5538	yeeZ__b2016__JW1998
415	2	1	lpcA__b0222__JW0212	yegH__b2063__JW5336
419	2	1	prpR__b0330__JW0322	yfdZ__b2379__JW2376
420	2	1	lsrC__b1514__JW1507	yfeW__b2430__JW5395
426	2	1	panF__b3258__JW3226	yhdH__b3253__JW3222
430	2	0	tdcF__b3113__JW5521	yjgF__b4243__JW5755
437	2	1	ydeR__b1503__JW1497	ynfG__b1589__JW1581
440	2	0	cydA__b0733__JW0722	yqhD__b3011__JW2978
441	2	2	yqeA__b2874__JW2842	yraN__b3148__JW3117
443	2	2	yqeB__b2875__JW2843	yrbA__b3190__JW3157
