# Supplementary material for: Global Functional Atlas of Escherichia coli Encompassing Previously Uncharacterized Proteins
Source: PLoS Biol. 2009 Apr 28;7(4):e1000096. doi: 10.1371/journal.pbio.1000096 (PMC2672614; doi:10.1371/journal.pbio.1000096)
Supplement: Table S8 — (4.08 MB TXT) [file pbio.1000096.st008.txt]

#Table S8 - Integrated functional interaction data generated by genomic context
#The table shows the predicted confidence score for each putative functional association predicted based on the genomic context methods. Integrated probability score was also generated from the combined functional interactions by one or more of the four GC methods. For functional association not identified by a specific method, the confidence score was set to NA.
#Gene1	Bnum1	JWnum1	Gene2	Bnum2	JWnum2	Intergenic_distances	Conservation_of_Gene_Order	Gene_Fusions	Phylogenetic_Profiles	Integrated_score_(four_GC_methods)
ytfM	b4220	JW4179	zraR	b4004	JW3968	0.91	NA	NA	NA	0.91
uvrB	b0779	JW0762	zraR	b4004	JW3968	0.61	0.7	NA	NA	0.88
trkA	b3290	JW3251	zraR	b4004	JW3968	0.92	0.97	NA	NA	1
smf	b4473	JW5708	zraR	b4004	JW3968	0.79	0.54	NA	NA	0.9
rssB	b1235	JW1223	zraR	b4004	JW3968	NA	NA	NA	0.81	0.81
rsmB	b3289	JW3250	zraR	b4004	JW3968	0.91	NA	NA	NA	0.91
rcsC	b2218	JW5917	zraR	b4004	JW3968	NA	NA	NA	0.81	0.81
qseB	b3025	JW2993	zraR	b4004	JW3968	NA	NA	NA	0.81	0.81
poxB	b0871	JW0855	zraR	b4004	JW3968	0.76	0.61	NA	NA	0.91
pcnB	b0143	JW5808	zraR	b4004	JW3968	0.5	0.81	NA	NA	0.91
nuoN	b2276	JW2271	zraR	b4004	JW3968	0.88	NA	NA	NA	0.88
macB	b0879	JW0863	zraR	b4004	JW3968	0.88	0.58	NA	NA	0.95
hypF	b2712	JW5433	zraR	b4004	JW3968	0.88	NA	NA	NA	0.88
hybB	b2995	JW5494	zraR	b4004	JW3968	0.91	NA	NA	NA	0.91
evgS	b2370	JW2367	zraR	b4004	JW3968	0.69	NA	NA	0.79	0.93
dksA	b0145	JW0141	zraR	b4004	JW3968	0.89	NA	NA	NA	0.89
baeR	b2079	JW2064	zraR	b4004	JW3968	NA	NA	NA	0.81	0.81
atoS	b2219	JW2213	zraR	b4004	JW3968	0.93	1	NA	0.73	1
ytfN	b4221	JW4180	zraR	b4004	JW3968	0.91	NA	NA	NA	0.91
yfbQ	b2290	JW2287	zraR	b4004	JW3968	0.9	NA	NA	NA	0.9
ycbK	b0926	JW0909	zraR	b4004	JW3968	0.53	0.78	NA	NA	0.9
yadB	b0144	JW5892	zraR	b4004	JW3968	0.91	NA	NA	NA	0.91
trkH	b3849	JW5576	zraR	b4004	JW3968	0.91	NA	NA	NA	0.91
fkpA	b3347	JW3309	zraR	b4004	JW3968	0.65	0.54	NA	NA	0.84
ampD	b0110	JW0106	zraR	b4004	JW3968	0.93	0.86	NA	NA	0.99
ypjD	b2611	JW2592	zraR	b4004	JW3968	0.92	NA	NA	NA	0.92
yedW	b1969	JW5322	zraR	b4004	JW3968	NA	NA	NA	0.81	0.81
yeiB	b2152	JW2139	zraR	b4004	JW3968	0.84	NA	NA	NA	0.84
zraR	b4004	JW3968	zraS	b4003	JW3967	0.93	1	NA	0.7	1
znuB	b1859	JW1848	znuC	b1858	JW1847	0.93	1	NA	NA	1
znuA	b1857	JW5831	znuC	b1858	JW1847	0.93	1	NA	NA	1
ygaZ	b2682	JW2657	znuC	b1858	JW1847	0.92	NA	NA	NA	0.92
ybcL	b0545	JW0533	znuC	b1858	JW1847	0.92	0.77	NA	NA	0.98
ubiB	b3835	JW3812	znuC	b1858	JW1847	0.93	0.9	NA	NA	0.99
sufE	b1679	JW1669	znuC	b1858	JW1847	0.91	NA	NA	NA	0.91
sucA	b0726	JW0715	znuC	b1858	JW1847	0.63	0.67	NA	NA	0.88
sscR	b2765	JW2735	znuC	b1858	JW1847	0.93	NA	NA	NA	0.93
rnhB	b0183	JW0178	znuC	b1858	JW1847	0.93	NA	NA	NA	0.93
purD	b4005	JW3969	znuC	b1858	JW1847	0.88	NA	NA	NA	0.88
ompA	b0957	JW0940	znuC	b1858	JW1847	0.89	NA	NA	NA	0.89
nfo	b2159	JW2146	znuC	b1858	JW1847	0.65	0.66	NA	NA	0.88
mscS	b2924	JW2891	znuC	b1858	JW1847	0.91	NA	NA	NA	0.91
miaB	b0661	JW0658	znuC	b1858	JW1847	0.8	NA	NA	NA	0.8
livG	b3455	JW3420	znuC	b1858	JW1847	0.8	NA	NA	NA	0.8
iscS	b2530	JW2514	znuC	b1858	JW1847	0.88	NA	NA	NA	0.88
iscR	b2531	JW2515	znuC	b1858	JW1847	0.88	NA	NA	NA	0.88
guaD	b2883	JW5466	znuC	b1858	JW1847	0.91	NA	NA	NA	0.91
fur	b0683	JW0669	znuC	b1858	JW1847	0.93	NA	NA	NA	0.93
etp	b0982	JW5132	znuC	b1858	JW1847	0.91	NA	NA	NA	0.91
dksA	b0145	JW0141	znuC	b1858	JW1847	0.84	NA	NA	NA	0.84
dipZ	b4136	JW5734	znuC	b1858	JW1847	0.91	NA	NA	NA	0.91
crcB	b0624	JW0619	znuC	b1858	JW1847	0.82	NA	NA	NA	0.82
cmk	b0910	JW0893	znuC	b1858	JW1847	0.88	NA	NA	NA	0.88
ccmC	b2199	JW2187	znuC	b1858	JW1847	0.9	NA	NA	NA	0.9
aroA	b0908	JW0891	znuC	b1858	JW1847	0.88	NA	NA	NA	0.88
allB	b0512	JW0500	znuC	b1858	JW1847	0.91	NA	NA	NA	0.91
accA	b0185	JW0180	znuC	b1858	JW1847	0.82	NA	NA	NA	0.82
yqaA	b2689	JW2664	znuC	b1858	JW1847	0.88	NA	NA	NA	0.88
yfbQ	b2290	JW2287	znuC	b1858	JW1847	0.9	NA	NA	NA	0.9
ybjI	b0844	JW5113	znuC	b1858	JW1847	0.88	0.6	NA	NA	0.95
ybgL	b0713	JW0703	znuC	b1858	JW1847	0.91	NA	NA	NA	0.91
ycbC	b0920	JW0903	znuC	b1858	JW1847	0.84	NA	NA	NA	0.84
trmC	b2324	JW5380	znuC	b1858	JW1847	0.88	NA	NA	NA	0.88
tpx	b1324	JW1317	znuC	b1858	JW1847	0.82	NA	NA	NA	0.82
nudI	b2251	JW2245	znuC	b1858	JW1847	0.87	NA	NA	NA	0.87
yraQ	b3151	JW3120	znuC	b1858	JW1847	0.82	NA	NA	NA	0.82
yhbO	b3153	JW5529	znuC	b1858	JW1847	0.93	NA	NA	NA	0.93
ygjP	b3085	JW5514	znuC	b1858	JW1847	0.92	NA	NA	NA	0.92
yffB	b2471	JW2455	znuC	b1858	JW1847	0.92	NA	NA	NA	0.92
znuC	b1858	JW1847	zur	b4046	JW5714	0.93	0.97	NA	NA	1
znuA	b1857	JW5831	znuB	b1859	JW1848	0.93	0.99	NA	0.68	1
yodA	b1973	JW1956	znuB	b1859	JW1848	0.93	0.99	NA	NA	1
yjeE	b4168	JW4126	znuB	b1859	JW1848	0.91	0.8	NA	NA	0.98
ygaZ	b2682	JW2657	znuB	b1859	JW1848	0.92	NA	NA	NA	0.92
ydjN	b1729	JW1718	znuB	b1859	JW1848	0.5	1	NA	NA	1
sufE	b1679	JW1669	znuB	b1859	JW1848	0.91	NA	NA	NA	0.91
sseA	b2521	JW2505	znuB	b1859	JW1848	0.88	NA	NA	NA	0.88
sscR	b2765	JW2735	znuB	b1859	JW1848	0.93	NA	NA	NA	0.93
ssb	b4059	JW4020	znuB	b1859	JW1848	0.82	NA	NA	NA	0.82
rpsB	b0169	JW0164	znuB	b1859	JW1848	0.88	NA	NA	NA	0.88
rarA	b0892	JW0875	znuB	b1859	JW1848	0.9	0.67	NA	NA	0.97
purR	b1658	JW1650	znuB	b1859	JW1848	0.91	0.66	NA	NA	0.97
pmbA	b4235	JW4194	znuB	b1859	JW1848	0.89	NA	NA	NA	0.89
ompA	b0957	JW0940	znuB	b1859	JW1848	0.89	NA	NA	NA	0.89
mutY	b2961	JW2928	znuB	b1859	JW1848	0.89	NA	NA	NA	0.89
mscS	b2924	JW2891	znuB	b1859	JW1848	0.91	NA	NA	NA	0.91
mreC	b3250	JW3219	znuB	b1859	JW1848	0.89	NA	NA	NA	0.89
mrdA	b0635	JW0630	znuB	b1859	JW1848	0.91	NA	NA	NA	0.91
mntR	b0817	JW0801	znuB	b1859	JW1848	0.8	0.94	NA	NA	0.99
miaB	b0661	JW0658	znuB	b1859	JW1848	0.8	NA	NA	NA	0.8
lptB	b3201	JW3168	znuB	b1859	JW1848	0.92	0.96	NA	NA	1
lldP	b3603	JW3578	znuB	b1859	JW1848	0.71	0.54	NA	NA	0.87
livG	b3455	JW3420	znuB	b1859	JW1848	0.8	NA	NA	NA	0.8
lgt	b2828	JW2796	znuB	b1859	JW1848	0.91	NA	NA	NA	0.91
ispE	b1208	JW1199	znuB	b1859	JW1848	0.92	NA	NA	NA	0.92
iscS	b2530	JW2514	znuB	b1859	JW1848	0.88	NA	NA	NA	0.88
iscR	b2531	JW2515	znuB	b1859	JW1848	0.88	0.52	NA	NA	0.94
guaD	b2883	JW5466	znuB	b1859	JW1848	0.91	NA	NA	NA	0.91
gltP	b4077	JW4038	znuB	b1859	JW1848	0.5	0.99	NA	NA	0.99
glcA	b2975	JW2942	znuB	b1859	JW1848	0.69	0.53	NA	NA	0.85
fur	b0683	JW0669	znuB	b1859	JW1848	0.93	1	NA	NA	1
fhuC	b0151	JW0147	znuB	b1859	JW1848	0.93	1	NA	NA	1
fepC	b0588	JW0580	znuB	b1859	JW1848	0.93	1	NA	NA	1
fecE	b4287	JW4247	znuB	b1859	JW1848	0.93	1	NA	NA	1
etp	b0982	JW5132	znuB	b1859	JW1848	0.91	NA	NA	NA	0.91
dksA	b0145	JW0141	znuB	b1859	JW1848	0.84	NA	NA	NA	0.84
dipZ	b4136	JW5734	znuB	b1859	JW1848	0.91	NA	NA	NA	0.91
crcB	b0624	JW0619	znuB	b1859	JW1848	0.82	NA	NA	NA	0.82
cpdA	b3032	JW3000	znuB	b1859	JW1848	0.9	0.66	NA	NA	0.97
cmk	b0910	JW0893	znuB	b1859	JW1848	0.88	NA	NA	NA	0.88
ccmC	b2199	JW2187	znuB	b1859	JW1848	0.9	NA	NA	NA	0.9
arsB	b3502	JW3469	znuB	b1859	JW1848	0.91	NA	NA	NA	0.91
aroA	b0908	JW0891	znuB	b1859	JW1848	0.9	NA	NA	NA	0.9
allB	b0512	JW0500	znuB	b1859	JW1848	0.91	NA	NA	NA	0.91
accA	b0185	JW0180	znuB	b1859	JW1848	0.82	0.51	NA	NA	0.91
yjiA	b4352	JW5790	znuB	b1859	JW1848	0.89	NA	NA	NA	0.89
yfbQ	b2290	JW2287	znuB	b1859	JW1848	0.92	NA	NA	NA	0.92
ybgL	b0713	JW0703	znuB	b1859	JW1848	0.92	0.74	NA	NA	0.98
mreD	b3249	JW3218	znuB	b1859	JW1848	0.89	NA	NA	NA	0.89
ysgA	b3830	JW5853	znuB	b1859	JW1848	0.84	0.62	NA	NA	0.94
ycbC	b0920	JW0903	znuB	b1859	JW1848	0.84	NA	NA	NA	0.84
tsf	b0170	JW0165	znuB	b1859	JW1848	0.88	NA	NA	NA	0.88
tpx	b1324	JW1317	znuB	b1859	JW1848	0.82	NA	NA	NA	0.82
nudI	b2251	JW2245	znuB	b1859	JW1848	0.87	NA	NA	NA	0.87
yhiD	b3508	JW5670	znuB	b1859	JW1848	0.84	NA	NA	NA	0.84
yhbO	b3153	JW5529	znuB	b1859	JW1848	0.84	NA	NA	NA	0.84
ygjP	b3085	JW5514	znuB	b1859	JW1848	0.93	NA	NA	NA	0.93
yffB	b2471	JW2455	znuB	b1859	JW1848	0.92	NA	NA	NA	0.92
yafJ	b0223	JW0213	znuB	b1859	JW1848	0.68	0.51	NA	NA	0.84
znuB	b1859	JW1848	zur	b4046	JW5714	0.93	0.98	NA	NA	1
yodA	b1973	JW1956	znuA	b1857	JW5831	0.75	NA	1	NA	1
yjeE	b4168	JW4126	znuA	b1857	JW5831	0.93	0.6	NA	NA	0.97
ygdL	b2812	JW2783	znuA	b1857	JW5831	0.88	0.8	NA	NA	0.98
yceI	b1056	JW1043	znuA	b1857	JW5831	0.73	0.66	NA	NA	0.91
ugpB	b3453	JW3418	znuA	b1857	JW5831	0.5	0.65	NA	NA	0.82
sufE	b1679	JW1669	znuA	b1857	JW5831	0.91	0.62	NA	NA	0.97
sseA	b2521	JW2505	znuA	b1857	JW5831	0.88	NA	NA	NA	0.88
purD	b4005	JW3969	znuA	b1857	JW5831	0.91	NA	NA	NA	0.91
proS	b0194	JW0190	znuA	b1857	JW5831	0.82	NA	NA	NA	0.82
pheT	b1713	JW1703	znuA	b1857	JW5831	0.53	0.66	NA	NA	0.84
pcnB	b0143	JW5808	znuA	b1857	JW5831	0.93	0.91	NA	NA	0.99
mscS	b2924	JW2891	znuA	b1857	JW5831	0.91	NA	NA	NA	0.91
mrdA	b0635	JW0630	znuA	b1857	JW5831	0.91	NA	NA	NA	0.91
moaB	b0782	JW0765	znuA	b1857	JW5831	0.89	0.54	NA	NA	0.95
miaB	b0661	JW0658	znuA	b1857	JW5831	0.8	NA	NA	NA	0.8
lpxM	b1855	JW1844	znuA	b1857	JW5831	0.88	NA	NA	NA	0.88
lgt	b2828	JW2796	znuA	b1857	JW5831	0.91	NA	NA	NA	0.91
hofB	b0107	JW0103	znuA	b1857	JW5831	0.82	NA	NA	NA	0.82
hisI	b2026	JW2008	znuA	b1857	JW5831	0.9	NA	NA	NA	0.9
guaD	b2883	JW5466	znuA	b1857	JW5831	0.91	NA	NA	NA	0.91
galM	b0756	JW0739	znuA	b1857	JW5831	0.89	0.59	NA	NA	0.95
galK	b0757	JW0740	znuA	b1857	JW5831	0.92	0.52	NA	NA	0.96
fur	b0683	JW0669	znuA	b1857	JW5831	0.93	0.99	NA	NA	1
frlA	b3370	JW3333	znuA	b1857	JW5831	0.71	0.6	NA	NA	0.88
fhuC	b0151	JW0147	znuA	b1857	JW5831	0.93	0.97	NA	NA	1
fepC	b0588	JW0580	znuA	b1857	JW5831	0.93	1	NA	NA	1
fecE	b4287	JW4247	znuA	b1857	JW5831	0.93	1	NA	NA	1
etp	b0982	JW5132	znuA	b1857	JW5831	0.91	NA	NA	NA	0.91
dipZ	b4136	JW5734	znuA	b1857	JW5831	0.91	NA	NA	NA	0.91
crcB	b0624	JW0619	znuA	b1857	JW5831	0.82	NA	NA	NA	0.82
ccmC	b2199	JW2187	znuA	b1857	JW5831	0.9	NA	NA	NA	0.9
cca	b3056	JW3028	znuA	b1857	JW5831	0.93	0.89	NA	NA	0.99
bioC	b0777	JW0760	znuA	b1857	JW5831	0.91	0.57	NA	NA	0.96
allB	b0512	JW0500	znuA	b1857	JW5831	0.91	NA	NA	NA	0.91
yqaA	b2689	JW2664	znuA	b1857	JW5831	0.92	NA	NA	NA	0.92
yniA	b1725	JW1714	znuA	b1857	JW5831	0.8	NA	NA	NA	0.8
yjiA	b4352	JW5790	znuA	b1857	JW5831	0.89	0.83	NA	NA	0.98
yebA	b1856	JW5304	znuA	b1857	JW5831	0.93	0.85	NA	NA	0.99
ycaI	b0913	JW5120	znuA	b1857	JW5831	0.91	NA	NA	NA	0.91
rfaF	b3620	JW3595	znuA	b1857	JW5831	0.9	NA	NA	NA	0.9
cmoB	b1871	JW1860	znuA	b1857	JW5831	0.89	NA	NA	NA	0.89
yidD	b4557	JW3682	znuA	b1857	JW5831	0.79	0.89	NA	NA	0.98
trmC	b2324	JW5380	znuA	b1857	JW5831	0.92	0.69	NA	NA	0.98
ptsG	b1101	JW1087	znuA	b1857	JW5831	0.68	0.5	NA	NA	0.84
nudI	b2251	JW2245	znuA	b1857	JW5831	0.87	NA	NA	NA	0.87
yhiD	b3508	JW5670	znuA	b1857	JW5831	0.84	NA	NA	NA	0.84
yegW	b2101	JW2088	znuA	b1857	JW5831	0.73	0.55	NA	NA	0.88
ychF	b1203	JW1194	znuA	b1857	JW5831	0.89	NA	NA	NA	0.89
yffB	b2471	JW2455	znuA	b1857	JW5831	0.92	NA	NA	NA	0.92
ybaW	b0443	JW0433	znuA	b1857	JW5831	0.82	NA	NA	NA	0.82
znuA	b1857	JW5831	zur	b4046	JW5714	0.93	0.99	NA	NA	1
ygaV	b2667	JW2642	zitB	b0752	JW0735	0.88	NA	NA	NA	0.88
yceF	b1087	JW5155	zitB	b0752	JW0735	0.91	0.76	NA	NA	0.98
ycbB	b0925	JW0908	zitB	b0752	JW0735	0.84	NA	NA	NA	0.84
ybcL	b0545	JW0533	zitB	b0752	JW0735	0.8	NA	NA	NA	0.8
xylB	b3564	JW3536	zitB	b0752	JW0735	0.89	NA	NA	NA	0.89
xylA	b3565	JW3537	zitB	b0752	JW0735	0.8	NA	NA	NA	0.8
wzb	b2061	JW2046	zitB	b0752	JW0735	0.8	NA	NA	NA	0.8
uvrC	b1913	JW1898	zitB	b0752	JW0735	0.8	NA	NA	NA	0.8
ubiG	b2232	JW2226	zitB	b0752	JW0735	0.89	NA	NA	NA	0.89
tdcB	b3117	JW3088	zitB	b0752	JW0735	0.91	0.81	NA	NA	0.98
serS	b0893	JW0876	zitB	b0752	JW0735	0.84	NA	NA	NA	0.84
sbcC	b0397	JW0387	zitB	b0752	JW0735	0.8	NA	NA	NA	0.8
rsmD	b3465	JW3430	zitB	b0752	JW0735	0.84	NA	NA	NA	0.84
rpsO	b3165	JW3134	zitB	b0752	JW0735	0.88	NA	NA	NA	0.88
rpiB	b4090	JW4051	zitB	b0752	JW0735	0.89	NA	NA	NA	0.89
rffE	b3786	JW5600	zitB	b0752	JW0735	0.92	NA	NA	NA	0.92
rdgB	b2954	JW2921	zitB	b0752	JW0735	0.91	0.59	NA	NA	0.96
rcnR	b2105	JW2092	zitB	b0752	JW0735	0.93	0.96	NA	NA	1
rarA	b1009	JW0994	zitB	b0752	JW0735	NA	NA	1	NA	1
pspE	b1308	JW1301	zitB	b0752	JW0735	0.91	NA	NA	NA	0.91
proA	b0243	JW0233	zitB	b0752	JW0735	0.9	NA	NA	NA	0.9
priA	b3935	JW3906	zitB	b0752	JW0735	0.73	0.66	NA	NA	0.91
pnp	b3164	JW5851	zitB	b0752	JW0735	0.88	0.56	NA	NA	0.95
pgsA	b1912	JW1897	zitB	b0752	JW0735	0.8	NA	NA	NA	0.8
parC	b3019	JW2987	zitB	b0752	JW0735	0.63	0.54	NA	NA	0.83
nagZ	b1107	JW1093	zitB	b0752	JW0735	0.91	NA	NA	NA	0.91
msbA	b0914	JW0897	zitB	b0752	JW0735	0.87	NA	NA	NA	0.87
mntR	b0817	JW0801	zitB	b0752	JW0735	0.8	NA	NA	NA	0.8
mntH	b2392	JW2388	zitB	b0752	JW0735	0.53	0.76	NA	NA	0.89
mdtC	b2076	JW2061	zitB	b0752	JW0735	0.88	NA	NA	NA	0.88
marR	b1530	JW5248	zitB	b0752	JW0735	0.93	0.81	NA	NA	0.99
lsrF	b1517	JW1510	zitB	b0752	JW0735	0.91	NA	NA	NA	0.91
lpxK	b0915	JW0898	zitB	b0752	JW0735	0.93	NA	NA	NA	0.93
lepA	b2569	JW2553	zitB	b0752	JW0735	0.82	NA	NA	NA	0.82
kdtA	b3633	JW3608	zitB	b0752	JW0735	0.93	0.67	NA	NA	0.98
ispE	b1208	JW1199	zitB	b0752	JW0735	0.84	NA	NA	NA	0.84
ilvE	b3770	JW5606	zitB	b0752	JW0735	0.56	0.6	NA	NA	0.82
ilvC	b3774	JW3747	zitB	b0752	JW0735	0.65	0.71	NA	NA	0.9
hypF	b2712	JW5433	zitB	b0752	JW0735	0.79	0.64	NA	NA	0.92
gph	b3385	JW3348	zitB	b0752	JW0735	0.89	NA	NA	NA	0.89
gcvP	b2903	JW2871	zitB	b0752	JW0735	0.88	NA	NA	NA	0.88
galP	b2943	JW2910	zitB	b0752	JW0735	0.89	NA	NA	NA	0.89
fucA	b2800	JW2771	zitB	b0752	JW0735	0.93	NA	NA	NA	0.93
frmR	b0357	JW0348	zitB	b0752	JW0735	0.93	0.98	NA	NA	1
fieF	b3915	JW3886	zitB	b0752	JW0735	0.92	0.78	NA	NA	0.98
degQ	b3234	JW3203	zitB	b0752	JW0735	0.88	NA	NA	NA	0.88
cusA	b0575	JW0564	zitB	b0752	JW0735	0.75	0.85	NA	NA	0.96
crp	b3357	JW5702	zitB	b0752	JW0735	0.93	NA	NA	NA	0.93
copA	b0484	JW0473	zitB	b0752	JW0735	0.88	NA	NA	NA	0.88
cobB	b1120	JW1106	zitB	b0752	JW0735	0.92	0.86	NA	NA	0.99
coaE	b0103	JW0100	zitB	b0752	JW0735	0.93	NA	NA	NA	0.93
coaD	b3634	JW3609	zitB	b0752	JW0735	0.89	NA	NA	NA	0.89
cca	b3056	JW3028	zitB	b0752	JW0735	0.91	NA	NA	NA	0.91
blc	b4149	JW4110	zitB	b0752	JW0735	0.93	0.64	NA	NA	0.97
bioD	b0778	JW0761	zitB	b0752	JW0735	0.93	NA	NA	NA	0.93
barA	b2786	JW2757	zitB	b0752	JW0735	0.91	NA	NA	NA	0.91
atoD	b2221	JW2215	zitB	b0752	JW0735	0.9	NA	NA	NA	0.9
atoA	b2222	JW2216	zitB	b0752	JW0735	0.9	0.8	NA	NA	0.98
arsR	b3501	JW3468	zitB	b0752	JW0735	0.91	0.99	NA	NA	1
aroE	b3281	JW3242	zitB	b0752	JW0735	0.93	0.76	NA	NA	0.98
araE	b2841	JW2809	zitB	b0752	JW0735	0.89	NA	NA	NA	0.89
acpS	b2563	JW2547	zitB	b0752	JW0735	0.91	NA	NA	NA	0.91
ynfA	b1582	JW1574	zitB	b0752	JW0735	0.91	0.79	NA	NA	0.98
ydiA	b1703	JW1693	zitB	b0752	JW0735	0.91	NA	NA	NA	0.91
trpS	b3384	JW3347	zitB	b0752	JW0735	0.92	NA	NA	NA	0.92
sohB	b1272	JW1264	zitB	b0752	JW0735	0.73	0.62	NA	NA	0.9
relA	b2784	JW2755	zitB	b0752	JW0735	0.92	0.8	NA	NA	0.98
purU	b1232	JW1220	zitB	b0752	JW0735	0.91	0.64	NA	NA	0.97
yfcA	b2327	JW2324	zitB	b0752	JW0735	0.8	NA	NA	NA	0.8
ybhL	b0786	JW0769	zitB	b0752	JW0735	0.91	NA	NA	NA	0.91
yaeB	b0195	JW0191	zitB	b0752	JW0735	0.89	NA	NA	NA	0.89
rutR	b1013	JW0998	zitB	b0752	JW0735	0.88	NA	NA	NA	0.88
pphA	b1838	JW1827	zitB	b0752	JW0735	0.93	NA	NA	NA	0.93
orn	b4162	JW5740	zitB	b0752	JW0735	0.91	NA	NA	NA	0.91
yhiD	b3508	JW5670	zitB	b0752	JW0735	0.61	0.61	NA	NA	0.85
sbcD	b0398	JW0388	zitB	b0752	JW0735	0.8	NA	NA	NA	0.8
fimZ	b0535	JW5073	zitB	b0752	JW0735	0.93	NA	NA	NA	0.93
yfiQ	b2584	JW2568	zitB	b0752	JW0735	0.93	NA	NA	NA	0.93
yrbG	b3196	JW3163	zitB	b0752	JW0735	0.88	NA	NA	NA	0.88
ybgS	b0753	JW0736	zitB	b0752	JW0735	0.75	0.67	NA	NA	0.92
pin	b1158	JW1144	zitB	b0752	JW0735	0.91	NA	NA	NA	0.91
yddG	b1473	JW1469	zitB	b0752	JW0735	0.84	NA	NA	NA	0.84
yihU	b3882	JW3853	zitB	b0752	JW0735	0.63	0.57	NA	NA	0.84
zitB	b0752	JW0735	zntA	b3469	JW3434	0.93	0.99	NA	NA	1
zitB	b0752	JW0735	zntR	b3292	JW3254	0.8	0.6	NA	NA	0.92
ytfQ	b4227	JW4186	ytfR	b4485	JW5752	0.91	0.99	NA	NA	1
yphD	b2546	JW2530	ytfR	b4485	JW5752	0.92	0.99	NA	NA	1
yjfF	b4231	JW5754	ytfR	b4485	JW5752	0.93	0.98	NA	NA	1
yfbT	b2293	JW5376	ytfR	b4485	JW5752	0.88	NA	NA	NA	0.88
xylH	b3568	JW3540	ytfR	b4485	JW5752	0.93	0.97	NA	NA	1
xylG	b3567	JW3539	ytfR	b4485	JW5752	0.9	NA	NA	NA	0.9
xylF	b3566	JW3538	ytfR	b4485	JW5752	0.93	0.97	NA	NA	1
xylA	b3565	JW3537	ytfR	b4485	JW5752	0.82	NA	NA	NA	0.82
rbsC	b3750	JW3729	ytfR	b4485	JW5752	0.93	0.99	NA	NA	1
rbsB	b3751	JW3730	ytfR	b4485	JW5752	0.92	0.98	NA	NA	1
lacI	b0345	JW0336	ytfR	b4485	JW5752	0.88	NA	NA	NA	0.88
galM	b0756	JW0739	ytfR	b4485	JW5752	0.92	NA	NA	NA	0.92
dgoR	b4479	JW5627	ytfR	b4485	JW5752	0.93	NA	NA	NA	0.93
alsB	b4088	JW4049	ytfR	b4485	JW5752	0.9	NA	NA	NA	0.9
yieP	b3755	JW5608	ytfR	b4485	JW5752	0.91	NA	NA	NA	0.91
yhbY	b3180	JW3147	ytfR	b4485	JW5752	0.91	0.73	NA	NA	0.98
yqaB	b2690	JW2665	ytfR	b4485	JW5752	0.89	NA	NA	NA	0.89
ytfR	b4485	JW5752	ytfT	b4230	JW5753	0.93	1	NA	NA	1
yjfF	b4231	JW5754	ytfQ	b4227	JW4186	0.9	NA	NA	0.75	0.97
yfbT	b2293	JW5376	ytfQ	b4227	JW4186	0.88	NA	NA	NA	0.88
xylH	b3568	JW3540	ytfQ	b4227	JW4186	0.76	NA	NA	0.75	0.94
xylF	b3566	JW3538	ytfQ	b4227	JW4186	0.89	NA	NA	0.81	0.98
ulaF	b4198	JW4156	ytfQ	b4227	JW4186	0.82	0.95	NA	NA	0.99
uhpB	b3668	JW3643	ytfQ	b4227	JW4186	0.93	0.97	NA	NA	1
ssb	b4059	JW4020	ytfQ	b4227	JW4186	0.53	0.75	NA	NA	0.88
rbsC	b3750	JW3729	ytfQ	b4227	JW4186	0.92	0.99	NA	0.6	1
rbsB	b3751	JW3730	ytfQ	b4227	JW4186	NA	NA	NA	0.82	0.82
phoQ	b1129	JW1115	ytfQ	b4227	JW4186	NA	NA	1	NA	1
mglB	b2150	JW2137	ytfQ	b4227	JW4186	NA	NA	NA	0.82	0.82
lsrD	b1515	JW1508	ytfQ	b4227	JW4186	NA	NA	NA	0.81	0.81
lacI	b0345	JW0336	ytfQ	b4227	JW4186	0.88	NA	NA	0.7	0.96
kduD	b2842	JW2810	ytfQ	b4227	JW4186	0.91	0.99	NA	NA	1
eda	b1850	JW1839	ytfQ	b4227	JW4186	0.53	0.58	NA	NA	0.8
dhaL	b1199	JW5186	ytfQ	b4227	JW4186	0.82	NA	NA	NA	0.82
dhaK	b1200	JW5187	ytfQ	b4227	JW4186	0.8	NA	NA	NA	0.8
cytR	b3934	JW3905	ytfQ	b4227	JW4186	0.84	NA	NA	0.67	0.95
araB	b0063	JW0062	ytfQ	b4227	JW4186	0.82	NA	NA	NA	0.82
araA	b0062	JW0061	ytfQ	b4227	JW4186	0.82	NA	NA	NA	0.82
alsB	b4088	JW4049	ytfQ	b4227	JW4186	NA	NA	NA	0.8	0.8
yieP	b3755	JW5608	ytfQ	b4227	JW4186	0.82	NA	NA	NA	0.82
yqaB	b2690	JW2665	ytfQ	b4227	JW4186	0.82	NA	NA	NA	0.82
ytfQ	b4227	JW4186	ytfT	b4230	JW5753	0.9	NA	NA	0.75	0.97
yrbE	b3194	JW3161	ytfM	b4220	JW4179	0.76	NA	NA	0.58	0.9
yrbD	b3193	JW3160	ytfM	b4220	JW4179	0.76	NA	NA	0.55	0.89
yrbC	b3192	JW3159	ytfM	b4220	JW4179	0.76	NA	NA	0.58	0.9
yedY	b1971	JW1954	ytfM	b4220	JW4179	0.8	NA	NA	NA	0.8
treC	b4239	JW4198	ytfM	b4220	JW4179	0.87	NA	NA	NA	0.87
tolQ	b0737	JW0727	ytfM	b4220	JW4179	NA	NA	NA	0.82	0.82
thiL	b0417	JW0407	ytfM	b4220	JW4179	0.84	NA	NA	NA	0.84
sspA	b3229	JW3198	ytfM	b4220	JW4179	0.69	NA	NA	0.58	0.87
rpoZ	b3649	JW3624	ytfM	b4220	JW4179	NA	NA	NA	0.81	0.81
ribE	b0415	JW0405	ytfM	b4220	JW4179	0.82	NA	NA	NA	0.82
ribD	b0414	JW0404	ytfM	b4220	JW4179	0.8	NA	NA	NA	0.8
recQ	b3822	JW5855	ytfM	b4220	JW4179	0.8	NA	NA	NA	0.8
rarA	b0892	JW0875	ytfM	b4220	JW4179	0.84	NA	NA	NA	0.84
purB	b1131	JW1117	ytfM	b4220	JW4179	0.91	NA	NA	NA	0.91
ppx	b2502	JW2487	ytfM	b4220	JW4179	0.92	NA	NA	NA	0.92
pgpA	b0418	JW0408	ytfM	b4220	JW4179	0.84	NA	NA	0.68	0.95
nusB	b0416	JW0406	ytfM	b4220	JW4179	0.82	NA	NA	NA	0.82
narP	b2193	JW2181	ytfM	b4220	JW4179	0.65	0.78	NA	NA	0.92
nagC	b0676	JW0662	ytfM	b4220	JW4179	0.71	0.59	NA	NA	0.88
mviN	b1069	JW1056	ytfM	b4220	JW4179	0.92	NA	NA	NA	0.92
mutS	b2733	JW2703	ytfM	b4220	JW4179	0.91	0.54	NA	NA	0.96
metF	b3941	JW3913	ytfM	b4220	JW4179	0.92	NA	NA	NA	0.92
mdtP	b4080	JW4041	ytfM	b4220	JW4179	0.63	NA	NA	0.67	0.88
mdtC	b2076	JW2061	ytfM	b4220	JW4179	0.69	NA	NA	0.57	0.87
mdtB	b2075	JW2060	ytfM	b4220	JW4179	0.69	NA	NA	0.55	0.86
mdtA	b2074	JW5338	ytfM	b4220	JW4179	0.69	NA	NA	0.71	0.91
malQ	b3416	JW3379	ytfM	b4220	JW4179	0.9	NA	NA	NA	0.9
lpxK	b0915	JW0898	ytfM	b4220	JW4179	NA	NA	NA	0.81	0.81
kdtA	b3633	JW3608	ytfM	b4220	JW4179	NA	NA	NA	0.81	0.81
imp	b0054	JW0053	ytfM	b4220	JW4179	NA	NA	NA	0.82	0.82
hemB	b0369	JW0361	ytfM	b4220	JW4179	0.9	NA	NA	NA	0.9
gpsA	b3608	JW3583	ytfM	b4220	JW4179	0.89	NA	NA	NA	0.89
gph	b3385	JW3348	ytfM	b4220	JW4179	0.9	NA	NA	NA	0.9
glyS	b3559	JW3530	ytfM	b4220	JW4179	0.73	0.52	NA	NA	0.87
glgB	b3432	JW3395	ytfM	b4220	JW4179	0.92	NA	NA	NA	0.92
fbp	b4232	JW4191	ytfM	b4220	JW4179	0.91	0.73	NA	NA	0.98
exbD	b3005	JW2973	ytfM	b4220	JW4179	NA	NA	NA	0.82	0.82
exbB	b3006	JW2974	ytfM	b4220	JW4179	NA	NA	NA	0.82	0.82
envZ	b3404	JW3367	ytfM	b4220	JW4179	0.93	NA	NA	NA	0.93
envC	b3613	JW5646	ytfM	b4220	JW4179	0.91	NA	NA	NA	0.91
emrK	b2368	JW2365	ytfM	b4220	JW4179	0.79	NA	NA	0.55	0.91
emrA	b2685	JW2660	ytfM	b4220	JW4179	0.63	NA	NA	0.58	0.84
dgsA	b1594	JW1586	ytfM	b4220	JW4179	0.59	0.59	NA	NA	0.83
cydD	b0887	JW0870	ytfM	b4220	JW4179	0.91	NA	NA	NA	0.91
cydC	b0886	JW0869	ytfM	b4220	JW4179	0.9	NA	NA	NA	0.9
ytfM	b4220	JW4179	ytfN	b4221	JW4180	0.93	1	NA	0.68	1
yfbQ	b2290	JW2287	ytfM	b4220	JW4179	0.9	NA	NA	NA	0.9
wrbA	b1004	JW0989	ytfM	b4220	JW4179	0.88	NA	NA	NA	0.88
slyD	b3349	JW3311	ytfM	b4220	JW4179	0.75	0.51	NA	NA	0.88
rluC	b1086	JW1072	ytfM	b4220	JW4179	0.84	NA	NA	NA	0.84
kch	b1250	JW1242	ytfM	b4220	JW4179	0.89	NA	NA	NA	0.89
cirA	b2155	JW2142	ytfM	b4220	JW4179	NA	NA	NA	0.81	0.81
tolR	b0738	JW0728	ytfM	b4220	JW4179	NA	NA	NA	0.82	0.82
yibQ	b3614	JW5645	ytfM	b4220	JW4179	0.91	0.51	NA	NA	0.96
sspB	b3228	JW3197	ytfM	b4220	JW4179	0.69	NA	NA	0.55	0.86
ytfM	b4220	JW4179	ytfP	b4222	JW4181	0.92	NA	NA	NA	0.92
yrbD	b3193	JW3160	yrbE	b3194	JW3161	0.93	1	NA	0.72	1
yrbC	b3192	JW3159	yrbE	b3194	JW3161	0.93	NA	NA	NA	0.93
yqgE	b2948	JW2915	yrbE	b3194	JW3161	0.79	NA	NA	0.53	0.9
ygdL	b2812	JW2783	yrbE	b3194	JW3161	0.9	NA	NA	NA	0.9
yfeW	b2430	JW5395	yrbE	b3194	JW3161	0.88	NA	NA	NA	0.88
yecC	b1917	JW1902	yrbE	b3194	JW3161	0.91	0.97	NA	NA	1
yagG	b0270	JW0263	yrbE	b3194	JW3161	0.93	0.64	NA	NA	0.97
yadH	b0128	JW0124	yrbE	b3194	JW3161	0.91	NA	NA	NA	0.91
yadG	b0127	JW0123	yrbE	b3194	JW3161	0.91	NA	NA	NA	0.91
vacJ	b2346	JW2343	yrbE	b3194	JW3161	0.93	NA	NA	NA	0.93
trpH	b1266	JW1258	yrbE	b3194	JW3161	0.89	0.73	NA	NA	0.97
thiG	b3991	JW5549	yrbE	b3194	JW3161	0.82	NA	NA	NA	0.82
thiE	b3993	JW3957	yrbE	b3194	JW3161	0.82	NA	NA	NA	0.82
tatA	b3836	JW3813	yrbE	b3194	JW3161	0.92	NA	NA	NA	0.92
surE	b2744	JW2714	yrbE	b3194	JW3161	0.9	NA	NA	NA	0.9
sspA	b3229	JW3198	yrbE	b3194	JW3161	0.69	NA	NA	0.53	0.85
ruvA	b1861	JW1850	yrbE	b3194	JW3161	0.92	NA	NA	NA	0.92
rpmG	b3636	JW3611	yrbE	b3194	JW3161	0.9	NA	NA	NA	0.9
rpmB	b3637	JW3612	yrbE	b3194	JW3161	0.88	NA	NA	0.57	0.95
rpe	b3386	JW3349	yrbE	b3194	JW3161	0.91	0.73	NA	NA	0.98
rdgB	b2954	JW2921	yrbE	b3194	JW3161	0.82	NA	NA	NA	0.82
purF	b2312	JW2309	yrbE	b3194	JW3161	0.89	NA	NA	NA	0.89
proV	b2677	JW2652	yrbE	b3194	JW3161	0.93	0.99	NA	NA	1
pqiB	b0951	JW0934	yrbE	b3194	JW3161	0.91	NA	NA	NA	0.91
plsC	b3018	JW2986	yrbE	b3194	JW3161	0.88	NA	NA	NA	0.88
pepP	b2908	JW2876	yrbE	b3194	JW3161	0.8	NA	NA	NA	0.8
pdxJ	b2564	JW2548	yrbE	b3194	JW3161	0.76	NA	NA	0.75	0.94
murE	b0085	JW0083	yrbE	b3194	JW3161	0.92	NA	NA	NA	0.92
murA	b3189	JW3156	yrbE	b3194	JW3161	0.92	NA	NA	NA	0.92
mog	b0009	JW0008	yrbE	b3194	JW3161	0.8	NA	NA	NA	0.8
modA	b0763	JW0746	yrbE	b3194	JW3161	0.93	NA	NA	NA	0.93
minD	b1175	JW1164	yrbE	b3194	JW3161	0.91	NA	NA	NA	0.91
minC	b1176	JW1165	yrbE	b3194	JW3161	0.9	NA	NA	NA	0.9
metN	b0199	JW0195	yrbE	b3194	JW3161	0.92	0.99	NA	NA	1
lpxH	b0524	JW0513	yrbE	b3194	JW3161	0.91	NA	NA	NA	0.91
leuS	b0642	JW0637	yrbE	b3194	JW3161	0.92	NA	NA	NA	0.92
kdtA	b3633	JW3608	yrbE	b3194	JW3161	0.61	NA	NA	0.63	0.86
ispA	b0421	JW0411	yrbE	b3194	JW3161	0.92	NA	NA	NA	0.92
hofQ	b3391	JW3354	yrbE	b3194	JW3161	0.69	NA	NA	0.68	0.9
hisH	b2023	JW2005	yrbE	b3194	JW3161	0.8	NA	NA	NA	0.8
hisG	b2019	JW2001	yrbE	b3194	JW3161	0.92	NA	NA	NA	0.92
hisD	b2020	JW2002	yrbE	b3194	JW3161	0.92	NA	NA	NA	0.92
hisC	b2021	JW2003	yrbE	b3194	JW3161	0.8	NA	NA	NA	0.8
hisB	b2022	JW2004	yrbE	b3194	JW3161	0.8	NA	NA	NA	0.8
hemL	b0154	JW0150	yrbE	b3194	JW3161	0.9	0.54	NA	NA	0.95
grxD	b1654	JW1646	yrbE	b3194	JW3161	0.8	NA	NA	NA	0.8
greA	b3181	JW3148	yrbE	b3194	JW3161	0.91	NA	NA	NA	0.91
gltD	b3213	JW3180	yrbE	b3194	JW3161	0.91	NA	NA	NA	0.91
gltB	b3212	JW3179	yrbE	b3194	JW3161	0.9	NA	NA	NA	0.9
garR	b3125	JW5526	yrbE	b3194	JW3161	0.88	NA	NA	NA	0.88
dnaG	b3066	JW3038	yrbE	b3194	JW3161	0.82	NA	NA	NA	0.82
dnaB	b4052	JW4012	yrbE	b3194	JW3161	0.88	NA	NA	NA	0.88
ddlA	b0381	JW0372	yrbE	b3194	JW3161	0.91	NA	NA	NA	0.91
dadX	b1190	JW1179	yrbE	b3194	JW3161	0.93	0.98	NA	NA	1
cysS	b0526	JW0515	yrbE	b3194	JW3161	0.82	NA	NA	NA	0.82
cvpA	b2313	JW2310	yrbE	b3194	JW3161	0.89	NA	NA	NA	0.89
cusR	b0571	JW0560	yrbE	b3194	JW3161	0.93	NA	NA	NA	0.93
clpB	b2592	JW2573	yrbE	b3194	JW3161	0.84	NA	NA	NA	0.84
cheA	b1888	JW1877	yrbE	b3194	JW3161	0.92	NA	NA	NA	0.92
chbG	b1733	JW1722	yrbE	b3194	JW3161	0.92	NA	NA	NA	0.92
ccmA	b2201	JW5366	yrbE	b3194	JW3161	0.91	NA	NA	NA	0.91
bacA	b3057	JW3029	yrbE	b3194	JW3161	0.82	NA	NA	NA	0.82
aroB	b3389	JW3352	yrbE	b3194	JW3161	0.8	NA	NA	NA	0.8
argS	b1876	JW1865	yrbE	b3194	JW3161	0.91	NA	NA	NA	0.91
argC	b3958	JW3930	yrbE	b3194	JW3161	0.91	NA	NA	NA	0.91
alr	b4053	JW4013	yrbE	b3194	JW3161	0.93	0.98	NA	NA	1
yrbE	b3194	JW3161	ytfN	b4221	JW4180	0.88	NA	NA	NA	0.88
yrbB	b3191	JW5535	yrbE	b3194	JW3161	0.92	NA	NA	NA	0.92
yrbA	b3190	JW3157	yrbE	b3194	JW3161	0.92	NA	NA	NA	0.92
tktA	b2935	JW5478	yrbE	b3194	JW3161	0.92	0.57	NA	NA	0.97
radA	b4389	JW4352	yrbE	b3194	JW3161	0.89	NA	NA	NA	0.89
hcaT	b2536	JW2520	yrbE	b3194	JW3161	0.91	0.82	NA	NA	0.98
yigZ	b3848	JW5577	yrbE	b3194	JW3161	0.84	NA	NA	NA	0.84
yicJ	b3657	JW5939	yrbE	b3194	JW3161	0.93	0.64	NA	NA	0.97
ybgI	b0710	JW0700	yrbE	b3194	JW3161	0.88	NA	NA	NA	0.88
ygiH	b3059	JW3031	yrbE	b3194	JW3161	0.9	NA	NA	NA	0.9
ybaB	b0471	JW0460	yrbE	b3194	JW3161	0.92	NA	NA	NA	0.92
tsr	b4355	JW4318	yrbE	b3194	JW3161	0.69	0.84	NA	NA	0.95
ybaW	b0443	JW0433	yrbE	b3194	JW3161	0.84	NA	NA	NA	0.84
yaeT	b0177	JW0172	yrbE	b3194	JW3161	NA	NA	NA	0.81	0.81
yrbE	b3194	JW3161	yrbF	b3195	JW3162	0.93	1	NA	NA	1
yrbC	b3192	JW3159	yrbD	b3193	JW3160	0.93	0.99	NA	0.73	1
yqgE	b2948	JW2915	yrbD	b3193	JW3160	0.91	NA	NA	NA	0.91
yfeW	b2430	JW5395	yrbD	b3193	JW3160	0.91	NA	NA	NA	0.91
ybjS	b0868	JW5819	yrbD	b3193	JW3160	0.82	NA	NA	NA	0.82
yadH	b0128	JW0124	yrbD	b3193	JW3160	0.91	NA	NA	NA	0.91
yadG	b0127	JW0123	yrbD	b3193	JW3160	0.91	NA	NA	NA	0.91
vacJ	b2346	JW2343	yrbD	b3193	JW3160	0.93	0.98	NA	0.79	1
thiG	b3991	JW5549	yrbD	b3193	JW3160	0.82	NA	NA	NA	0.82
thiE	b3993	JW3957	yrbD	b3193	JW3160	0.82	NA	NA	NA	0.82
rpmG	b3636	JW3611	yrbD	b3193	JW3160	0.9	NA	NA	NA	0.9
rpmB	b3637	JW3612	yrbD	b3193	JW3160	0.88	NA	NA	NA	0.88
rnhA	b0214	JW0204	yrbD	b3193	JW3160	0.88	NA	NA	NA	0.88
purD	b4005	JW3969	yrbD	b3193	JW3160	0.91	NA	NA	NA	0.91
pnp	b3164	JW5851	yrbD	b3193	JW3160	0.91	NA	NA	NA	0.91
plsC	b3018	JW2986	yrbD	b3193	JW3160	0.88	NA	NA	NA	0.88
otsB	b1897	JW1886	yrbD	b3193	JW3160	0.93	NA	NA	NA	0.93
otsA	b1896	JW5312	yrbD	b3193	JW3160	0.91	NA	NA	NA	0.91
nusB	b0416	JW0406	yrbD	b3193	JW3160	0.91	NA	NA	NA	0.91
murA	b3189	JW3156	yrbD	b3193	JW3160	0.92	NA	NA	NA	0.92
minD	b1175	JW1164	yrbD	b3193	JW3160	0.91	NA	NA	NA	0.91
minC	b1176	JW1165	yrbD	b3193	JW3160	0.9	NA	NA	NA	0.9
hisS	b2514	JW2498	yrbD	b3193	JW3160	0.92	NA	NA	NA	0.92
hisH	b2023	JW2005	yrbD	b3193	JW3160	0.8	NA	NA	NA	0.8
hisG	b2019	JW2001	yrbD	b3193	JW3160	0.92	NA	NA	NA	0.92
hisD	b2020	JW2002	yrbD	b3193	JW3160	0.92	NA	NA	NA	0.92
hisC	b2021	JW2003	yrbD	b3193	JW3160	0.8	NA	NA	NA	0.8
hisB	b2022	JW2004	yrbD	b3193	JW3160	0.8	NA	NA	NA	0.8
grxD	b1654	JW1646	yrbD	b3193	JW3160	0.8	NA	NA	NA	0.8
gltD	b3213	JW3180	yrbD	b3193	JW3160	0.88	NA	NA	NA	0.88
gltB	b3212	JW3179	yrbD	b3193	JW3160	0.88	NA	NA	NA	0.88
deaD	b3162	JW5531	yrbD	b3193	JW3160	0.9	NA	NA	NA	0.9
cysS	b0526	JW0515	yrbD	b3193	JW3160	0.82	NA	NA	NA	0.82
argS	b1876	JW1865	yrbD	b3193	JW3160	0.91	NA	NA	NA	0.91
yrbD	b3193	JW3160	ytfN	b4221	JW4180	0.88	NA	NA	0.62	0.95
yrbB	b3191	JW5535	yrbD	b3193	JW3160	0.92	NA	NA	NA	0.92
yrbA	b3190	JW3157	yrbD	b3193	JW3160	0.92	NA	NA	NA	0.92
ybgI	b0710	JW0700	yrbD	b3193	JW3160	0.88	NA	NA	NA	0.88
ybaW	b0443	JW0433	yrbD	b3193	JW3160	0.9	NA	NA	NA	0.9
sspB	b3228	JW3197	yrbD	b3193	JW3160	0.69	NA	NA	0.63	0.89
yrbD	b3193	JW3160	yrbF	b3195	JW3162	0.93	1	NA	NA	1
yicO	b3664	JW5636	yrbC	b3192	JW3159	0.89	NA	NA	NA	0.89
yadH	b0128	JW0124	yrbC	b3192	JW3159	0.93	NA	NA	NA	0.93
yadG	b0127	JW0123	yrbC	b3192	JW3159	0.93	NA	NA	NA	0.93
vacJ	b2346	JW2343	yrbC	b3192	JW3159	0.93	1	NA	0.82	1
tatA	b3836	JW3813	yrbC	b3192	JW3159	0.8	NA	NA	0.51	0.9
talB	b0008	JW0007	yrbC	b3192	JW3159	0.82	NA	NA	NA	0.82
sspA	b3229	JW3198	yrbC	b3192	JW3159	0.69	NA	NA	0.55	0.86
rpmG	b3636	JW3611	yrbC	b3192	JW3159	0.8	NA	NA	NA	0.8
rpmB	b3637	JW3612	yrbC	b3192	JW3159	0.8	NA	NA	NA	0.8
rimN	b3282	JW3243	yrbC	b3192	JW3159	0.84	NA	NA	NA	0.84
rbfA	b3167	JW3136	yrbC	b3192	JW3159	0.84	NA	NA	NA	0.84
qor	b4051	JW4011	yrbC	b3192	JW3159	0.9	NA	NA	NA	0.9
prsA	b1207	JW1198	yrbC	b3192	JW3159	0.68	0.56	NA	NA	0.86
plsC	b3018	JW2986	yrbC	b3192	JW3159	0.88	NA	NA	NA	0.88
pgi	b4025	JW3985	yrbC	b3192	JW3159	0.82	NA	NA	NA	0.82
nusA	b3169	JW3138	yrbC	b3192	JW3159	0.84	NA	NA	NA	0.84
nudH	b2830	JW2798	yrbC	b3192	JW3159	0.53	NA	NA	0.57	0.8
murA	b3189	JW3156	yrbC	b3192	JW3159	0.93	NA	NA	NA	0.93
msrA	b4219	JW4178	yrbC	b3192	JW3159	0.88	NA	NA	NA	0.88
minD	b1175	JW1164	yrbC	b3192	JW3159	0.8	NA	NA	NA	0.8
minC	b1176	JW1165	yrbC	b3192	JW3159	0.8	NA	NA	NA	0.8
infB	b3168	JW3137	yrbC	b3192	JW3159	0.84	NA	NA	NA	0.84
hisI	b2026	JW2008	yrbC	b3192	JW3159	0.8	NA	NA	NA	0.8
hisH	b2023	JW2005	yrbC	b3192	JW3159	0.8	NA	NA	NA	0.8
hisG	b2019	JW2001	yrbC	b3192	JW3159	0.92	NA	NA	NA	0.92
hisF	b2025	JW2007	yrbC	b3192	JW3159	0.8	NA	NA	NA	0.8
hisD	b2020	JW2002	yrbC	b3192	JW3159	0.92	NA	NA	NA	0.92
hisC	b2021	JW2003	yrbC	b3192	JW3159	0.8	NA	NA	NA	0.8
hisB	b2022	JW2004	yrbC	b3192	JW3159	0.8	NA	NA	NA	0.8
hisA	b2024	JW2006	yrbC	b3192	JW3159	0.8	NA	NA	NA	0.8
hinT	b1103	JW1089	yrbC	b3192	JW3159	0.8	NA	NA	NA	0.8
grxD	b1654	JW1646	yrbC	b3192	JW3159	0.8	NA	NA	NA	0.8
gltD	b3213	JW3180	yrbC	b3192	JW3159	0.8	NA	NA	NA	0.8
gltB	b3212	JW3179	yrbC	b3192	JW3159	0.8	NA	NA	NA	0.8
cysS	b0526	JW0515	yrbC	b3192	JW3159	0.8	NA	NA	NA	0.8
cusC	b0572	JW0561	yrbC	b3192	JW3159	0.93	NA	NA	0.57	0.97
bolA	b0435	JW5060	yrbC	b3192	JW3159	0.82	NA	NA	NA	0.82
argS	b1876	JW1865	yrbC	b3192	JW3159	0.82	NA	NA	NA	0.82
alr	b4053	JW4013	yrbC	b3192	JW3159	0.68	0.58	NA	NA	0.87
acrF	b3266	JW3234	yrbC	b3192	JW3159	0.93	NA	NA	NA	0.93
acrA	b0463	JW0452	yrbC	b3192	JW3159	0.91	NA	NA	NA	0.91
yrbC	b3192	JW3159	ytfN	b4221	JW4180	0.88	NA	NA	0.65	0.96
yrbB	b3191	JW5535	yrbC	b3192	JW3159	0.93	0.92	NA	NA	0.99
yrbA	b3190	JW3157	yrbC	b3192	JW3159	0.93	0.9	NA	NA	0.99
yicR	b3638	JW5643	yrbC	b3192	JW3159	0.9	NA	NA	NA	0.9
yieG	b3714	JW3692	yrbC	b3192	JW3159	0.89	NA	NA	NA	0.89
ybgI	b0710	JW0700	yrbC	b3192	JW3159	0.91	NA	NA	NA	0.91
yhbC	b3170	JW5533	yrbC	b3192	JW3159	0.84	NA	NA	NA	0.84
ybaW	b0443	JW0433	yrbC	b3192	JW3159	0.9	NA	NA	NA	0.9
sspB	b3228	JW3197	yrbC	b3192	JW3159	0.69	NA	NA	0.75	0.92
yrbC	b3192	JW3159	yrbF	b3195	JW3162	0.93	NA	NA	NA	0.93
rrmJ	b3179	JW3146	yraM	b3147	JW3116	0.8	NA	NA	NA	0.8
glcD	b2979	JW2946	yraM	b3147	JW3116	0.91	NA	NA	NA	0.91
diaA	b3149	JW3118	yraM	b3147	JW3116	0.93	0.92	NA	NA	0.99
atpE	b3737	JW3715	yraM	b3147	JW3116	0.59	NA	NA	0.55	0.82
yraM	b3147	JW3116	yraN	b3148	JW3117	0.93	0.95	NA	NA	1
ybcI	b0527	JW0516	yraM	b3147	JW3116	0.91	NA	NA	NA	0.91
yraM	b3147	JW3116	yraP	b3150	JW3119	0.91	NA	NA	NA	0.91
yifB	b3765	JW3738	yraL	b3146	JW3115	0.82	NA	NA	NA	0.82
yibK	b3606	JW3581	yraL	b3146	JW3115	0.65	NA	NA	0.53	0.84
ygjD	b3064	JW3036	yraL	b3146	JW3115	0.9	NA	NA	NA	0.9
yggW	b2955	JW2922	yraL	b3146	JW3115	0.91	0.82	NA	0.63	0.99
yfiC	b2575	JW2559	yraL	b3146	JW3115	0.93	0.99	NA	NA	1
yfdZ	b2379	JW2376	yraL	b3146	JW3115	0.91	NA	NA	NA	0.91
yecC	b1917	JW1902	yraL	b3146	JW3115	0.87	NA	NA	NA	0.87
yeaZ	b1807	JW1796	yraL	b3146	JW3115	0.9	NA	NA	NA	0.9
ydjH	b1772	JW5289	yraL	b3146	JW3115	0.84	0.54	NA	NA	0.93
ycjS	b1315	JW1308	yraL	b3146	JW3115	0.8	NA	NA	NA	0.8
yciO	b1267	JW5196	yraL	b3146	JW3115	0.76	0.52	NA	NA	0.88
ybhO	b0789	JW0772	yraL	b3146	JW3115	0.82	NA	NA	NA	0.82
ybbL	b0490	JW0479	yraL	b3146	JW3115	0.91	NA	NA	NA	0.91
yajQ	b0426	JW5058	yraL	b3146	JW3115	0.88	NA	NA	NA	0.88
xseA	b2509	JW2493	yraL	b3146	JW3115	0.87	NA	NA	NA	0.87
uvrC	b1913	JW1898	yraL	b3146	JW3115	0.84	NA	NA	NA	0.84
upp	b2498	JW2483	yraL	b3146	JW3115	0.8	NA	NA	NA	0.8
ugd	b2028	JW2010	yraL	b3146	JW3115	0.82	NA	NA	NA	0.82
trxB	b0888	JW0871	yraL	b3146	JW3115	0.82	NA	NA	NA	0.82
trxA	b3781	JW5856	yraL	b3146	JW3115	0.84	NA	NA	NA	0.84
truA	b2318	JW2315	yraL	b3146	JW3115	0.82	NA	NA	NA	0.82
tmk	b1098	JW1084	yraL	b3146	JW3115	0.93	NA	NA	NA	0.93
tldD	b3244	JW3213	yraL	b3146	JW3115	0.69	0.51	NA	NA	0.85
tgt	b0406	JW0396	yraL	b3146	JW3115	0.91	NA	NA	NA	0.91
tatD	b4483	JW5931	yraL	b3146	JW3115	0.9	0.98	NA	NA	1
sscR	b2765	JW2735	yraL	b3146	JW3115	0.91	NA	NA	NA	0.91
spr	b2175	JW2163	yraL	b3146	JW3115	0.69	0.81	NA	NA	0.94
smpB	b2620	JW2601	yraL	b3146	JW3115	0.92	NA	NA	0.76	0.98
serS	b0893	JW0876	yraL	b3146	JW3115	0.9	NA	NA	NA	0.9
secF	b0409	JW0399	yraL	b3146	JW3115	0.84	NA	NA	NA	0.84
secD	b0408	JW0398	yraL	b3146	JW3115	0.84	NA	NA	NA	0.84
secA	b0098	JW0096	yraL	b3146	JW3115	0.56	NA	NA	0.76	0.89
ruvC	b1863	JW1852	yraL	b3146	JW3115	0.9	NA	NA	NA	0.9
ruvB	b1860	JW1849	yraL	b3146	JW3115	0.84	NA	NA	NA	0.84
rsmE	b2946	JW2913	yraL	b3146	JW3115	0.9	NA	NA	0.53	0.95
rsmD	b3465	JW3430	yraL	b3146	JW3115	0.93	NA	NA	0.68	0.98
rpsP	b2609	JW2590	yraL	b3146	JW3115	0.87	NA	NA	0.55	0.94
rpsD	b3296	JW3258	yraL	b3146	JW3115	0.59	NA	NA	0.75	0.9
rpoA	b3295	JW3257	yraL	b3146	JW3115	0.68	NA	NA	0.75	0.92
rpmE	b3936	JW3907	yraL	b3146	JW3115	0.93	0.9	NA	0.68	1
rpmA	b3185	JW3152	yraL	b3146	JW3115	0.65	NA	NA	0.58	0.85
rplV	b3315	JW3277	yraL	b3146	JW3115	0.68	NA	NA	0.67	0.89
rplU	b3186	JW3153	yraL	b3146	JW3115	0.65	NA	NA	0.73	0.91
rplT	b1716	JW1706	yraL	b3146	JW3115	0.65	NA	NA	0.76	0.92
rplS	b2606	JW2587	yraL	b3146	JW3115	0.89	NA	NA	0.76	0.97
rplR	b3304	JW3266	yraL	b3146	JW3115	0.68	NA	NA	0.75	0.92
rplQ	b3294	JW3256	yraL	b3146	JW3115	0.68	NA	NA	0.62	0.88
rplP	b3313	JW3275	yraL	b3146	JW3115	0.68	NA	NA	0.63	0.88
rplO	b3301	JW3263	yraL	b3146	JW3115	0.59	NA	NA	0.63	0.85
rplL	b3986	JW3949	yraL	b3146	JW3115	0.61	NA	NA	0.63	0.86
rplJ	b3985	JW3948	yraL	b3146	JW3115	0.61	NA	NA	0.7	0.88
rplD	b3319	JW3281	yraL	b3146	JW3115	0.68	NA	NA	0.65	0.89
rnr	b4179	JW5741	yraL	b3146	JW3115	0.8	NA	NA	NA	0.8
rnhB	b0183	JW0178	yraL	b3146	JW3115	0.9	NA	NA	NA	0.9
rluB	b1269	JW1261	yraL	b3146	JW3115	0.76	NA	NA	0.75	0.94
rlmB	b4180	JW4138	yraL	b3146	JW3115	0.93	0.9	NA	0.55	1
rimM	b2608	JW5413	yraL	b3146	JW3115	0.87	NA	NA	NA	0.87
rimI	b4373	JW4335	yraL	b3146	JW3115	0.9	NA	NA	NA	0.9
recR	b0472	JW0461	yraL	b3146	JW3115	0.92	NA	NA	0.62	0.97
recJ	b2892	JW2860	yraL	b3146	JW3115	0.92	NA	NA	NA	0.92
rdgB	b2954	JW2921	yraL	b3146	JW3115	0.91	NA	NA	NA	0.91
rarA	b0892	JW0875	yraL	b3146	JW3115	0.92	0.98	NA	NA	1
queC	b0444	JW0434	yraL	b3146	JW3115	0.91	NA	NA	NA	0.91
pyrF	b1281	JW1273	yraL	b3146	JW3115	0.9	NA	NA	NA	0.9
purF	b2312	JW2309	yraL	b3146	JW3115	0.82	NA	NA	NA	0.82
ptsI	b2416	JW2409	yraL	b3146	JW3115	0.8	NA	NA	NA	0.8
ptsH	b2415	JW2408	yraL	b3146	JW3115	0.8	NA	NA	NA	0.8
pth	b1204	JW1195	yraL	b3146	JW3115	0.53	NA	NA	0.68	0.85
pstB	b3725	JW3703	yraL	b3146	JW3115	0.82	NA	NA	NA	0.82
pstA	b3726	JW3704	yraL	b3146	JW3115	0.82	NA	NA	NA	0.82
prsA	b1207	JW1198	yraL	b3146	JW3115	0.92	NA	NA	NA	0.92
proC	b0386	JW0377	yraL	b3146	JW3115	0.9	NA	NA	NA	0.9
proB	b0242	JW0232	yraL	b3146	JW3115	0.9	NA	NA	NA	0.9
proA	b0243	JW0233	yraL	b3146	JW3115	0.9	NA	NA	NA	0.9
prc	b1830	JW1819	yraL	b3146	JW3115	0.91	NA	NA	0.53	0.96
pfkA	b3916	JW3887	yraL	b3146	JW3115	0.93	0.96	NA	NA	1
panC	b0133	JW0129	yraL	b3146	JW3115	0.91	0.73	NA	NA	0.98
ogt	b1335	JW1329	yraL	b3146	JW3115	0.89	0.99	NA	NA	1
obgE	b3183	JW3150	yraL	b3146	JW3115	0.88	NA	NA	NA	0.88
nusG	b3982	JW3945	yraL	b3146	JW3115	0.59	NA	NA	0.75	0.9
nusB	b0416	JW0406	yraL	b3146	JW3115	0.63	NA	NA	0.6	0.85
nlpC	b1708	JW1698	yraL	b3146	JW3115	0.65	0.79	NA	NA	0.93
nadE	b1740	JW1729	yraL	b3146	JW3115	0.93	0.94	NA	NA	1
murI	b3967	JW5550	yraL	b3146	JW3115	0.53	NA	NA	0.62	0.82
murF	b0086	JW0084	yraL	b3146	JW3115	0.68	NA	NA	0.7	0.9
murE	b0085	JW0083	yraL	b3146	JW3115	0.68	NA	NA	0.68	0.9
murD	b0088	JW0086	yraL	b3146	JW3115	0.68	NA	NA	0.67	0.89
murC	b0091	JW0089	yraL	b3146	JW3115	0.93	0.62	NA	0.68	0.99
mrp	b2113	JW2100	yraL	b3146	JW3115	0.8	0.5	NA	NA	0.9
mrdB	b0634	JW0629	yraL	b3146	JW3115	0.59	NA	NA	0.73	0.89
mrdA	b0635	JW0630	yraL	b3146	JW3115	0.84	NA	NA	0.73	0.96
mraW	b0082	JW0080	yraL	b3146	JW3115	0.5	NA	NA	0.75	0.88
mprA	b2684	JW2659	yraL	b3146	JW3115	0.92	NA	NA	NA	0.92
moaA	b0781	JW0764	yraL	b3146	JW3115	0.82	NA	NA	NA	0.82
miaA	b4171	JW4129	yraL	b3146	JW3115	0.82	NA	NA	NA	0.82
metN	b0199	JW0195	yraL	b3146	JW3115	0.88	NA	NA	NA	0.88
metG	b2114	JW2101	yraL	b3146	JW3115	0.91	1	NA	NA	1
manZ	b1819	JW1808	yraL	b3146	JW3115	0.92	0.8	NA	NA	0.98
maa	b0459	JW0448	yraL	b3146	JW3115	0.91	NA	NA	NA	0.91
livM	b3456	JW3421	yraL	b3146	JW3115	0.82	NA	NA	NA	0.82
livH	b3457	JW3422	yraL	b3146	JW3115	0.82	NA	NA	NA	0.82
livG	b3455	JW3420	yraL	b3146	JW3115	0.82	NA	NA	NA	0.82
livF	b3454	JW3419	yraL	b3146	JW3115	0.82	NA	NA	NA	0.82
ligA	b2411	JW2403	yraL	b3146	JW3115	0.87	NA	NA	0.55	0.94
ldcC	b0186	JW0181	yraL	b3146	JW3115	0.84	NA	NA	NA	0.84
ksgA	b0051	JW0050	yraL	b3146	JW3115	0.93	NA	NA	NA	0.93
ispE	b1208	JW1199	yraL	b3146	JW3115	0.9	NA	NA	NA	0.9
ispB	b3187	JW3154	yraL	b3146	JW3115	0.88	NA	NA	NA	0.88
iscR	b2531	JW2515	yraL	b3146	JW3115	0.84	NA	NA	NA	0.84
infC	b1718	JW5829	yraL	b3146	JW3115	0.71	NA	NA	0.7	0.91
infA	b0884	JW0867	yraL	b3146	JW3115	0.68	NA	NA	0.72	0.91
hypF	b2712	JW5433	yraL	b3146	JW3115	0.82	NA	NA	NA	0.82
hupB	b0440	JW0430	yraL	b3146	JW3115	0.5	NA	NA	0.62	0.81
hrpB	b0148	JW0144	yraL	b3146	JW3115	0.92	NA	NA	NA	0.92
hpt	b0125	JW5009	yraL	b3146	JW3115	0.9	0.6	NA	NA	0.96
holB	b1099	JW1085	yraL	b3146	JW3115	0.92	NA	NA	0.75	0.98
gshB	b2947	JW2914	yraL	b3146	JW3115	0.92	NA	NA	NA	0.92
greA	b3181	JW3148	yraL	b3146	JW3115	0.9	NA	NA	0.55	0.96
glyA	b2551	JW2535	yraL	b3146	JW3115	0.8	NA	NA	NA	0.8
glnB	b2553	JW2537	yraL	b3146	JW3115	0.82	NA	NA	NA	0.82
gidB	b3740	JW3718	yraL	b3146	JW3115	0.92	NA	NA	0.76	0.98
galE	b0759	JW0742	yraL	b3146	JW3115	0.9	NA	NA	NA	0.9
gabD	b2661	JW2636	yraL	b3146	JW3115	0.76	0.71	NA	NA	0.93
ftsW	b0089	JW0087	yraL	b3146	JW3115	0.68	NA	NA	0.73	0.91
ftsI	b0084	JW0082	yraL	b3146	JW3115	0.68	NA	NA	0.73	0.91
frr	b0172	JW0167	yraL	b3146	JW3115	0.73	NA	NA	0.67	0.91
folD	b0529	JW0518	yraL	b3146	JW3115	0.84	NA	NA	NA	0.84
fieF	b3915	JW3886	yraL	b3146	JW3115	0.73	0.7	NA	NA	0.92
ffh	b2610	JW5414	yraL	b3146	JW3115	0.9	NA	NA	NA	0.9
fdhF	b4079	JW4040	yraL	b3146	JW3115	0.8	NA	NA	NA	0.8
dxs	b0420	JW0410	yraL	b3146	JW3115	0.84	NA	NA	NA	0.84
dnaX	b0470	JW0459	yraL	b3146	JW3115	0.93	NA	NA	NA	0.93
dnaN	b3701	JW3678	yraL	b3146	JW3115	0.56	NA	NA	0.71	0.87
dnaA	b3702	JW3679	yraL	b3146	JW3115	0.56	NA	NA	0.73	0.88
ddlB	b0092	JW0090	yraL	b3146	JW3115	0.68	NA	NA	0.55	0.86
ddlA	b0381	JW0372	yraL	b3146	JW3115	0.59	NA	NA	0.65	0.86
dcm	b1961	JW1944	yraL	b3146	JW3115	0.84	NA	NA	NA	0.84
dapB	b0031	JW0029	yraL	b3146	JW3115	0.82	NA	NA	NA	0.82
cysS	b0526	JW0515	yraL	b3146	JW3115	0.84	NA	NA	NA	0.84
cspG	b0990	JW0974	yraL	b3146	JW3115	0.5	0.98	NA	NA	0.99
cspE	b0623	JW0618	yraL	b3146	JW3115	0.5	0.99	NA	NA	0.99
cmk	b0910	JW0893	yraL	b3146	JW3115	0.5	NA	NA	0.65	0.82
clpP	b0437	JW0427	yraL	b3146	JW3115	0.79	NA	NA	0.53	0.9
cheW	b1887	JW1876	yraL	b3146	JW3115	0.8	NA	NA	NA	0.8
cca	b3056	JW3028	yraL	b3146	JW3115	0.84	NA	NA	NA	0.84
cadA	b4131	JW4092	yraL	b3146	JW3115	0.8	NA	NA	NA	0.8
bcr	b2182	JW5363	yraL	b3146	JW3115	0.93	0.69	NA	NA	0.98
atoS	b2219	JW2213	yraL	b3146	JW3115	0.91	NA	NA	NA	0.91
atoC	b2220	JW2214	yraL	b3146	JW3115	0.91	NA	NA	NA	0.91
aroE	b3281	JW3242	yraL	b3146	JW3115	0.8	NA	NA	NA	0.8
amtB	b0451	JW0441	yraL	b3146	JW3115	0.82	0.76	NA	NA	0.96
accD	b2316	JW2313	yraL	b3146	JW3115	0.84	NA	NA	NA	0.84
accB	b3255	JW3223	yraL	b3146	JW3115	0.8	NA	NA	NA	0.8
yraL	b3146	JW3115	yraN	b3148	JW3117	0.93	1	NA	NA	1
yhbQ	b3155	JW3124	yraL	b3146	JW3115	0.93	0.87	NA	NA	0.99
yfgB	b2517	JW2501	yraL	b3146	JW3115	0.75	NA	NA	0.6	0.9
ycfH	b1100	JW1086	yraL	b3146	JW3115	0.93	0.89	NA	NA	0.99
ybbM	b0491	JW5066	yraL	b3146	JW3115	0.91	NA	NA	NA	0.91
rssA	b1234	JW1222	yraL	b3146	JW3115	0.84	NA	NA	NA	0.84
rplY	b2185	JW2173	yraL	b3146	JW3115	0.82	NA	NA	NA	0.82
rbn	b3886	JW3857	yraL	b3146	JW3115	0.8	NA	NA	NA	0.8
pyrC	b1062	JW1049	yraL	b3146	JW3115	0.93	0.9	NA	NA	0.99
panD	b0131	JW0127	yraL	b3146	JW3115	0.91	NA	NA	NA	0.91
murG	b0090	JW0088	yraL	b3146	JW3115	0.68	NA	NA	0.73	0.91
cysB	b1275	JW1267	yraL	b3146	JW3115	0.75	NA	NA	0.51	0.88
yjjG	b4374	JW4336	yraL	b3146	JW3115	0.91	NA	NA	NA	0.91
yhbY	b3180	JW3147	yraL	b3146	JW3115	0.84	NA	NA	NA	0.84
ygcF	b2777	JW2748	yraL	b3146	JW3115	0.91	NA	NA	NA	0.91
ychE	b1242	JW1229	yraL	b3146	JW3115	0.82	NA	NA	NA	0.82
rpoH	b3461	JW3426	yraL	b3146	JW3115	0.92	NA	NA	0.79	0.98
ppa	b4226	JW4185	yraL	b3146	JW3115	0.8	NA	NA	NA	0.8
trmD	b2607	JW2588	yraL	b3146	JW3115	0.87	NA	NA	0.75	0.97
rplX	b3309	JW3271	yraL	b3146	JW3115	0.68	NA	NA	0.55	0.86
ybaB	b0471	JW0460	yraL	b3146	JW3115	0.91	NA	NA	0.55	0.96
yajC	b0407	JW0397	yraL	b3146	JW3115	0.84	NA	NA	NA	0.84
ydhO	b1655	JW5270	yraL	b3146	JW3115	0.65	0.81	NA	NA	0.93
secY	b3300	JW3262	yraL	b3146	JW3115	0.68	NA	NA	0.53	0.85
yraL	b3146	JW3115	yrbG	b3196	JW3163	0.8	NA	NA	NA	0.8
yjjK	b4391	JW4354	yraL	b3146	JW3115	0.88	NA	NA	NA	0.88
yhcC	b3211	JW3178	yraL	b3146	JW3115	0.82	NA	NA	NA	0.82
mraZ	b0081	JW0079	yraL	b3146	JW3115	0.5	0.83	NA	NA	0.92
yraL	b3146	JW3115	yraP	b3150	JW3119	0.91	NA	NA	NA	0.91
gsk	b0477	JW0466	yqiJ	b3050	JW3022	0.91	NA	NA	NA	0.91
yqiJ	b3050	JW3022	yqiK	b3051	JW3023	0.93	0.98	NA	NA	1
yfcS	b2336	JW2333	yqiG	b3046	JW5507	0.92	0.91	NA	0.58	1
ybgP	b0717	JW0707	yqiG	b3046	JW5507	0.89	0.9	NA	0.58	1
insC	b0360	JW0351	yqiG	b3046	JW5507	0.87	NA	NA	NA	0.87
insC_v8	b3044	JW3012	yqiG	b3046	JW5507	0.87	NA	NA	NA	0.87
insC_v7	b2861	JW2829	yqiG	b3046	JW5507	0.87	NA	NA	NA	0.87
insC_v5	b1997	JW1978	yqiG	b3046	JW5507	0.87	NA	NA	NA	0.87
insC_v4	b1403	JW1400	yqiG	b3046	JW5507	0.87	NA	NA	NA	0.87
insC_v10	b4272	JW4229	yqiG	b3046	JW5507	0.87	NA	NA	NA	0.87
ygiL	b3043	JW3011	yqiG	b3046	JW5507	0.91	0.88	NA	NA	0.99
yfcQ	b2334	JW2331	yqiG	b3046	JW5507	0.91	NA	NA	NA	0.91
ybgO	b0716	JW5098	yqiG	b3046	JW5507	0.92	NA	NA	NA	0.92
fimA	b4314	JW4277	yqiG	b3046	JW5507	0.82	0.91	NA	NA	0.98
ybgD	b0719	JW0709	yqiG	b3046	JW5507	0.91	0.72	NA	NA	0.97
sfmA	b0530	JW0519	yqiG	b3046	JW5507	0.8	0.9	NA	NA	0.98
yqiG	b3046	JW5507	yqiH	b3047	JW5508	0.92	0.91	NA	0.58	1
ycbT	b0941	JW0924	yqiG	b3046	JW5507	0.88	NA	NA	NA	0.88
insD	b0361	JW0352	yqiG	b3046	JW5507	0.91	0.53	NA	NA	0.96
insD_v9	b3045	JW3013	yqiG	b3046	JW5507	0.91	0.53	NA	NA	0.96
insD_v8	b2860	JW2826	yqiG	b3046	JW5507	0.91	0.53	NA	NA	0.96
insD_v6	b1996	JW1975	yqiG	b3046	JW5507	0.91	0.53	NA	NA	0.96
insD_v4	b1402	JW1397	yqiG	b3046	JW5507	0.91	0.53	NA	NA	0.96
insD_v11	b4273	JW4230	yqiG	b3046	JW5507	0.91	0.53	NA	NA	0.96
ycbV	b0943	JW5123	yqiG	b3046	JW5507	0.88	NA	NA	NA	0.88
yqiG	b3046	JW5507	yqiI	b3048	JW5509	0.91	NA	NA	NA	0.91
ygaZ	b2682	JW2657	yqgE	b2948	JW2915	0.92	0.66	NA	NA	0.97
ybeX	b0658	JW0655	yqgE	b2948	JW2915	0.89	NA	NA	NA	0.89
ybaV	b0442	JW0432	yqgE	b2948	JW2915	0.82	NA	NA	NA	0.82
rsuA	b2183	JW2171	yqgE	b2948	JW2915	0.82	0.76	NA	NA	0.96
rsmE	b2946	JW2913	yqgE	b2948	JW2915	0.93	0.87	NA	NA	0.99
rpiA	b2914	JW5475	yqgE	b2948	JW2915	0.91	NA	NA	NA	0.91
rng	b3247	JW3216	yqgE	b2948	JW2915	0.63	NA	NA	0.55	0.83
ribC	b1662	JW1654	yqgE	b2948	JW2915	0.84	NA	NA	NA	0.84
ribB	b3041	JW3009	yqgE	b2948	JW2915	0.84	NA	NA	NA	0.84
recN	b2616	JW5416	yqgE	b2948	JW2915	0.75	0.85	NA	NA	0.96
rbsR	b3753	JW3732	yqgE	b2948	JW2915	0.82	NA	NA	NA	0.82
rbsK	b3752	JW3731	yqgE	b2948	JW2915	0.82	NA	NA	NA	0.82
rbsD	b3748	JW5857	yqgE	b2948	JW2915	0.82	NA	NA	NA	0.82
rbsC	b3750	JW3729	yqgE	b2948	JW2915	0.82	NA	NA	NA	0.82
rbsB	b3751	JW3730	yqgE	b2948	JW2915	0.82	NA	NA	NA	0.82
rbsA	b3749	JW3728	yqgE	b2948	JW2915	0.82	NA	NA	NA	0.82
pyrB	b4245	JW4204	yqgE	b2948	JW2915	0.93	NA	NA	NA	0.93
plsC	b3018	JW2986	yqgE	b2948	JW2915	0.92	NA	NA	NA	0.92
phoB	b0399	JW0389	yqgE	b2948	JW2915	0.8	NA	NA	NA	0.8
norV	b2710	JW2680	yqgE	b2948	JW2915	0.84	0.63	NA	NA	0.94
mpl	b4233	JW4192	yqgE	b2948	JW2915	0.92	NA	NA	NA	0.92
moeB	b0826	JW0810	yqgE	b2948	JW2915	0.84	NA	NA	NA	0.84
metK	b2942	JW2909	yqgE	b2948	JW2915	0.79	0.62	NA	NA	0.92
lnt	b0657	JW0654	yqgE	b2948	JW2915	0.89	NA	NA	0.65	0.96
hupB	b0440	JW0430	yqgE	b2948	JW2915	0.8	0.72	NA	NA	0.94
hupA	b4000	JW3964	yqgE	b2948	JW2915	0.71	0.66	NA	NA	0.9
hfq	b4172	JW4130	yqgE	b2948	JW2915	0.88	NA	NA	NA	0.88
hflX	b4173	JW4131	yqgE	b2948	JW2915	0.88	NA	NA	NA	0.88
hemL	b0154	JW0150	yqgE	b2948	JW2915	0.79	0.59	NA	NA	0.91
gshB	b2947	JW2914	yqgE	b2948	JW2915	0.93	0.89	NA	NA	0.99
grxD	b1654	JW1646	yqgE	b2948	JW2915	0.91	NA	NA	NA	0.91
gntY	b3414	JW3377	yqgE	b2948	JW2915	0.84	NA	NA	NA	0.84
glnD	b0167	JW0162	yqgE	b2948	JW2915	0.84	NA	NA	0.62	0.94
ftsY	b3464	JW3429	yqgE	b2948	JW2915	0.53	0.57	NA	NA	0.8
cheY	b1882	JW1871	yqgE	b2948	JW2915	0.5	0.84	NA	NA	0.92
cheA	b1888	JW1877	yqgE	b2948	JW2915	0.73	0.87	NA	NA	0.96
cca	b3056	JW3028	yqgE	b2948	JW2915	0.93	0.79	NA	NA	0.99
bcp	b2480	JW2465	yqgE	b2948	JW2915	0.92	0.73	NA	NA	0.98
apbE	b2214	JW5368	yqgE	b2948	JW2915	0.84	NA	NA	NA	0.84
allB	b0512	JW0500	yqgE	b2948	JW2915	0.93	NA	NA	NA	0.93
yqgE	b2948	JW2915	yrbA	b3190	JW3157	0.93	NA	NA	NA	0.93
ybbN	b0492	JW5067	yqgE	b2948	JW2915	0.88	NA	NA	NA	0.88
sodA	b3908	JW3879	yqgE	b2948	JW2915	0.84	NA	NA	NA	0.84
yciH	b1282	JW1274	yqgE	b2948	JW2915	0.92	0.65	NA	NA	0.97
grxB	b1064	JW1051	yqgE	b2948	JW2915	0.89	NA	NA	NA	0.89
creA	b4397	JW4360	yqgE	b2948	JW2915	0.92	0.54	NA	NA	0.96
yjhC	b4280	JW5769	yqgE	b2948	JW2915	0.88	0.72	NA	NA	0.97
yebE	b1846	JW1835	yqgE	b2948	JW2915	0.82	NA	NA	NA	0.82
yqgE	b2948	JW2915	yrbF	b3195	JW3162	0.91	NA	NA	NA	0.91
yqgE	b2948	JW2915	yqgF	b2949	JW2916	0.93	0.95	NA	NA	1
yqgE	b2948	JW2915	ytfL	b4218	JW4177	0.84	NA	NA	NA	0.84
ygfJ	b2877	JW2845	yqeB	b2875	JW2843	0.93	1	NA	NA	1
yeiA	b2147	JW2134	yqeB	b2875	JW2843	0.87	NA	NA	NA	0.87
yccU	b0965	JW5130	yqeB	b2875	JW2843	0.88	NA	NA	NA	0.88
yagT	b0286	JW0280	yqeB	b2875	JW2843	0.93	0.97	NA	0.81	1
yagS	b0285	JW0279	yqeB	b2875	JW2843	0.84	NA	NA	0.51	0.92
yagR	b0284	JW0278	yqeB	b2875	JW2843	0.84	0.98	NA	0.81	1
yagQ	b0283	JW0277	yqeB	b2875	JW2843	0.93	0.98	NA	0.75	1
xdhD	b2881	JW2849	yqeB	b2875	JW2843	0.93	0.98	NA	0.81	1
xdhC	b2868	JW2836	yqeB	b2875	JW2843	0.93	0.99	NA	0.81	1
xdhB	b2867	JW2835	yqeB	b2875	JW2843	0.93	0.97	NA	0.81	1
xdhA	b2866	JW5462	yqeB	b2875	JW2843	0.93	0.99	NA	0.81	1
uvrD	b3813	JW3786	yqeB	b2875	JW2843	0.82	NA	NA	NA	0.82
ssnA	b2879	JW2847	yqeB	b2875	JW2843	0.88	NA	NA	NA	0.88
selD	b1764	JW1753	yqeB	b2875	JW2843	0.88	NA	NA	NA	0.88
rutF	b1007	JW5138	yqeB	b2875	JW2843	0.84	NA	NA	NA	0.84
rdgB	b2954	JW2921	yqeB	b2875	JW2843	0.82	NA	NA	NA	0.82
ligA	b2411	JW2403	yqeB	b2875	JW2843	0.82	NA	NA	NA	0.82
idnD	b4267	JW4224	yqeB	b2875	JW2843	0.9	NA	NA	NA	0.9
guaD	b2883	JW5466	yqeB	b2875	JW2843	0.93	0.97	NA	NA	1
folD	b0529	JW0518	yqeB	b2875	JW2843	0.82	NA	NA	NA	0.82
cobC	b0638	JW0633	yqeB	b2875	JW2843	0.93	1	NA	NA	1
arsR	b3501	JW3468	yqeB	b2875	JW2843	0.8	NA	NA	NA	0.8
allB	b0512	JW0500	yqeB	b2875	JW2843	0.93	0.78	NA	NA	0.98
ade	b3665	JW3640	yqeB	b2875	JW2843	0.93	NA	NA	NA	0.93
yedX	b1970	JW1953	yqeB	b2875	JW2843	0.82	NA	NA	NA	0.82
rlmL	b0948	JW0931	yqeB	b2875	JW2843	0.9	NA	NA	NA	0.9
allA	b0505	JW0493	yqeB	b2875	JW2843	0.8	NA	NA	NA	0.8
yaeB	b0195	JW0191	yqeB	b2875	JW2843	0.93	NA	NA	NA	0.93
yieG	b3714	JW3692	yqeB	b2875	JW2843	0.87	NA	NA	NA	0.87
ybaT	b0486	JW0475	yqeB	b2875	JW2843	0.93	0.59	NA	NA	0.97
sxy	b0959	JW0942	yqeB	b2875	JW2843	0.92	NA	NA	NA	0.92
modC	b0765	JW0748	yqeB	b2875	JW2843	0.56	0.58	NA	NA	0.82
yqeB	b2875	JW2843	yqeC	b2876	JW5464	0.93	0.98	NA	NA	1
yqeB	b2875	JW2843	zupT	b3040	JW3008	0.8	NA	NA	NA	0.8
ypjB	b2649	JW2629	ypjC	b2650	JW5424	0.79	NA	1	NA	1
yphD	b2546	JW2530	yphE	b2547	JW2531	0.9	0.99	NA	NA	1
yphC	b2545	JW5842	yphE	b2547	JW2531	0.89	NA	NA	NA	0.89
insA	b0022	JW0021	yphE	b2547	JW2531	0.87	NA	NA	NA	0.87
insA_v6	b3444	JW3408	yphE	b2547	JW2531	0.87	NA	NA	NA	0.87
yphB	b2544	JW2528	yphE	b2547	JW2531	0.89	NA	NA	NA	0.89
insB	b0021	JW0020	yphE	b2547	JW2531	0.88	NA	NA	NA	0.88
insB_v6	b3445	JW3409	yphE	b2547	JW2531	0.88	NA	NA	NA	0.88
yphE	b2547	JW2531	yphF	b2548	JW2532	0.93	0.99	NA	NA	1
yphC	b2545	JW5842	yphD	b2546	JW2530	0.9	0.99	NA	NA	1
yjjI	b4380	JW4343	yphD	b2546	JW2530	0.91	NA	NA	NA	0.91
yjfF	b4231	JW5754	yphD	b2546	JW2530	NA	NA	NA	0.81	0.81
xylH	b3568	JW3540	yphD	b2546	JW2530	NA	NA	NA	0.81	0.81
sgcQ	b4303	JW4265	yphD	b2546	JW2530	0.9	NA	NA	NA	0.9
rbsC	b3750	JW3729	yphD	b2546	JW2530	NA	NA	NA	0.82	0.82
rbsA	b3749	JW3728	yphD	b2546	JW2530	0.91	0.99	NA	NA	1
php	b3379	JW3342	yphD	b2546	JW2530	0.93	0.9	NA	NA	0.99
mglC	b2148	JW2135	yphD	b2546	JW2530	NA	NA	NA	0.81	0.81
mglA	b2149	JW2136	yphD	b2546	JW2530	0.93	0.99	NA	NA	1
lsrD	b1515	JW1508	yphD	b2546	JW2530	NA	NA	NA	0.85	0.85
lsrC	b1514	JW1507	yphD	b2546	JW2530	NA	NA	NA	0.82	0.82
insA	b0022	JW0021	yphD	b2546	JW2530	0.87	NA	NA	NA	0.87
insA_v6	b3444	JW3408	yphD	b2546	JW2530	0.87	NA	NA	NA	0.87
dhaL	b1199	JW5186	yphD	b2546	JW2530	0.9	NA	NA	NA	0.9
dhaK	b1200	JW5187	yphD	b2546	JW2530	0.9	NA	NA	NA	0.9
araH	b4460	JW1887	yphD	b2546	JW2530	NA	NA	NA	0.81	0.81
alsC	b4086	JW4047	yphD	b2546	JW2530	NA	NA	NA	0.81	0.81
alsB	b4088	JW4049	yphD	b2546	JW2530	0.9	0.99	NA	0.81	1
alsA	b4087	JW4048	yphD	b2546	JW2530	0.92	1	NA	NA	1
add	b1623	JW1615	yphD	b2546	JW2530	0.8	NA	NA	NA	0.8
yphB	b2544	JW2528	yphD	b2546	JW2530	0.9	NA	NA	NA	0.9
insB	b0021	JW0020	yphD	b2546	JW2530	0.88	NA	NA	NA	0.88
insB_v6	b3445	JW3409	yphD	b2546	JW2530	0.88	NA	NA	NA	0.88
yphD	b2546	JW2530	yphF	b2548	JW2532	0.93	NA	NA	0.68	0.98
yhjD	b3522	JW3490	yphD	b2546	JW2530	0.8	NA	NA	NA	0.8
yphD	b2546	JW2530	ytfT	b4230	JW5753	NA	NA	NA	0.81	0.81
ydjJ	b1774	JW1763	yphC	b2545	JW5842	NA	NA	NA	0.82	0.82
ydgJ	b1624	JW5265	yphC	b2545	JW5842	NA	NA	1	NA	1
ybjS	b0868	JW5819	yphC	b2545	JW5842	0.91	NA	NA	NA	0.91
yahK	b0325	JW0317	yphC	b2545	JW5842	NA	NA	NA	0.82	0.82
wcaI	b2050	JW2035	yphC	b2545	JW5842	0.91	NA	NA	NA	0.91
rspB	b1580	JW1572	yphC	b2545	JW5842	NA	NA	NA	0.82	0.82
ispH	b0029	JW0027	yphC	b2545	JW5842	0.91	NA	NA	NA	0.91
insA	b0022	JW0021	yphC	b2545	JW5842	0.87	NA	NA	NA	0.87
insA_v6	b3444	JW3408	yphC	b2545	JW5842	0.87	NA	NA	NA	0.87
idnD	b4267	JW4224	yphC	b2545	JW5842	NA	NA	NA	0.82	0.82
gatD	b2091	JW2075	yphC	b2545	JW5842	NA	NA	NA	0.8	0.8
frmA	b0356	JW0347	yphC	b2545	JW5842	NA	NA	NA	0.8	0.8
frlC	b4474	JW5699	yphC	b2545	JW5842	0.8	NA	NA	NA	0.8
dkgA	b3012	JW5499	yphC	b2545	JW5842	0.93	NA	NA	NA	0.93
adhP	b1478	JW1474	yphC	b2545	JW5842	NA	NA	NA	0.82	0.82
ycjY	b1327	JW5804	yphC	b2545	JW5842	0.91	NA	NA	NA	0.91
tdh	b3616	JW3591	yphC	b2545	JW5842	NA	NA	NA	0.81	0.81
yphB	b2544	JW2528	yphC	b2545	JW5842	0.91	0.69	NA	NA	0.97
yjgB	b4269	JW5761	yphC	b2545	JW5842	NA	NA	NA	0.81	0.81
ybdR	b0608	JW0601	yphC	b2545	JW5842	NA	NA	NA	0.81	0.81
insB	b0021	JW0020	yphC	b2545	JW5842	0.88	NA	NA	NA	0.88
insB_v6	b3445	JW3409	yphC	b2545	JW5842	0.88	NA	NA	NA	0.88
yphC	b2545	JW5842	yphF	b2548	JW2532	0.89	NA	NA	NA	0.89
ydjL	b1776	JW1765	yphC	b2545	JW5842	NA	NA	NA	0.81	0.81
yjjN	b4358	JW5793	yphC	b2545	JW5842	NA	NA	NA	0.81	0.81
pnuC	b0751	JW0734	ypfH	b2473	JW5396	0.84	NA	NA	NA	0.84
nth	b1633	JW1625	ypfH	b2473	JW5396	0.87	NA	NA	NA	0.87
grxD	b1654	JW1646	ypfH	b2473	JW5396	0.79	0.78	NA	NA	0.95
glyA	b2551	JW2535	ypfH	b2473	JW5396	0.76	0.78	NA	NA	0.95
alkA	b2068	JW2053	ypfH	b2473	JW5396	0.93	0.89	NA	NA	0.99
yeeZ	b2016	JW1998	ypfH	b2473	JW5396	0.92	0.67	NA	NA	0.97
cyaY	b3807	JW3779	ypfH	b2473	JW5396	0.89	NA	NA	NA	0.89
ypfH	b2473	JW5396	ypfI	b2474	JW2459	0.89	0.69	NA	NA	0.97
yeaL	b1789	JW1778	ypfH	b2473	JW5396	0.82	NA	NA	NA	0.82
ypfH	b2473	JW5396	zupT	b3039	JW3007	0.93	0.97	NA	NA	1
ypfH	b2473	JW5396	ypfJ	b2475	JW2460	0.89	NA	NA	NA	0.89
yohJ	b2141	JW2129	ypdA	b2380	JW5388	0.84	NA	NA	NA	0.84
yehU	b2126	JW5353	ypdA	b2380	JW5388	NA	NA	NA	1	1
yehT	b2125	JW5352	ypdA	b2380	JW5388	0.93	0.99	NA	NA	1
macB	b0879	JW0863	ypdA	b2380	JW5388	0.91	0.9	NA	NA	0.99
macA	b0878	JW0862	ypdA	b2380	JW5388	0.82	NA	NA	NA	0.82
ypdA	b2380	JW5388	ypdB	b2381	JW2378	0.93	1	NA	NA	1
ybiU	b0821	JW0805	ypdA	b2380	JW5388	0.89	0.67	NA	NA	0.96
nrdI	b2674	JW2649	ypdA	b2380	JW5388	0.87	NA	NA	NA	0.87
yohK	b2142	JW2130	ypdA	b2380	JW5388	0.84	NA	NA	NA	0.84
ypdA	b2380	JW5388	ypdC	b2382	JW2379	0.91	NA	NA	NA	0.91
spr	b2175	JW2163	yohJ	b2141	JW2129	0.89	NA	NA	NA	0.89
rarA	b1009	JW0994	yohJ	b2141	JW2129	0.8	NA	NA	NA	0.8
mutM	b3635	JW3610	yohJ	b2141	JW2129	0.84	NA	NA	NA	0.84
lhr	b1653	JW1645	yohJ	b2141	JW2129	0.82	NA	NA	NA	0.82
glcF	b4467	JW5486	yohJ	b2141	JW2129	0.84	0.76	NA	NA	0.96
glcE	b4468	JW5487	yohJ	b2141	JW2129	0.84	NA	NA	NA	0.84
glcD	b2979	JW2946	yohJ	b2141	JW2129	0.9	NA	NA	NA	0.9
folA	b0048	JW0047	yohJ	b2141	JW2129	0.88	NA	NA	NA	0.88
fixB	b0042	JW0041	yohJ	b2141	JW2129	0.9	NA	NA	NA	0.9
fixA	b0041	JW0040	yohJ	b2141	JW2129	0.9	NA	NA	NA	0.9
dgt	b0160	JW0156	yohJ	b2141	JW2129	0.93	NA	NA	NA	0.93
clcA	b0155	JW5012	yohJ	b2141	JW2129	0.8	NA	NA	NA	0.8
bioH	b3412	JW3375	yohJ	b2141	JW2129	0.8	NA	NA	NA	0.8
apaH	b0049	JW0048	yohJ	b2141	JW2129	0.88	NA	NA	NA	0.88
ynfL	b1595	JW1587	yohJ	b2141	JW2129	0.59	0.97	NA	NA	0.99
rnb	b1286	JW1279	yohJ	b2141	JW2129	0.76	0.51	NA	NA	0.88
cfa	b1661	JW1653	yohJ	b2141	JW2129	0.82	NA	NA	NA	0.82
sbcB	b2011	JW1993	yohJ	b2141	JW2129	0.93	0.72	NA	NA	0.98
yohJ	b2141	JW2129	ypdB	b2381	JW2378	0.84	0.96	NA	NA	0.99
yjiR	b4340	JW4303	yohJ	b2141	JW2129	0.9	0.51	NA	NA	0.95
xapB	b2406	JW2397	yohJ	b2141	JW2129	0.84	NA	NA	NA	0.84
ydeE	b1534	JW1527	yohJ	b2141	JW2129	0.8	0.67	NA	NA	0.93
yniC	b1727	JW1716	yohJ	b2141	JW2129	0.56	0.61	NA	NA	0.83
ydcI	b1422	JW5226	yohJ	b2141	JW2129	0.73	0.61	NA	NA	0.89
yohJ	b2141	JW2129	yohK	b2142	JW2130	0.93	1	NA	0.71	1
mdtP	b4080	JW4041	yohG	b2138	JW5838	NA	NA	NA	0.87	0.87
cusC	b0572	JW0561	yohG	b2138	JW5838	NA	NA	NA	0.8	0.8
bglB	b3721	JW3699	yohG	b2138	JW5838	0.61	0.58	NA	NA	0.84
dusC	b2140	JW2128	yohG	b2138	JW5838	0.73	0.62	NA	NA	0.9
yohF	b2137	JW2125	yohG	b2138	JW5838	0.89	0.67	NA	NA	0.96
yohG	b2138	JW5838	yohH	b2139	JW5358	0.8	0.55	1	NA	1
yceI	b1056	JW1043	yodA	b1973	JW1956	0.73	0.66	NA	NA	0.91
yjiA	b4352	JW5790	yodA	b1973	JW1956	0.88	NA	NA	NA	0.88
yegW	b2101	JW2088	yodA	b1973	JW1956	0.73	0.55	NA	NA	0.88
yedZ	b1972	JW1955	yodA	b1973	JW1956	0.61	0.58	NA	NA	0.84
yodA	b1973	JW1956	yodB	b1974	JW5323	0.69	0.58	NA	NA	0.87
ynjB	b1754	JW5284	ynjD	b1756	JW5286	0.93	0.56	NA	NA	0.97
ydjZ	b1752	JW1741	ynjD	b1756	JW5286	0.91	NA	NA	NA	0.91
ydjY	b1751	JW5283	ynjD	b1756	JW5286	0.91	NA	NA	NA	0.91
ydjX	b1750	JW1739	ynjD	b1756	JW5286	0.91	NA	NA	NA	0.91
relE	b1563	JW1555	ynjD	b1756	JW5286	0.87	NA	NA	NA	0.87
hrpB	b0148	JW0144	ynjD	b1756	JW5286	0.93	0.78	NA	NA	0.98
ynjC	b1755	JW5285	ynjD	b1756	JW5286	0.93	0.91	NA	NA	0.99
xthA	b1749	JW1738	ynjD	b1756	JW5286	0.87	NA	NA	NA	0.87
ynjA	b1753	JW1742	ynjD	b1756	JW5286	0.91	NA	NA	NA	0.91
ygfK	b2878	JW5923	ynjD	b1756	JW5286	0.8	NA	NA	NA	0.8
ynjD	b1756	JW5286	ynjF	b1758	JW1747	0.93	0.99	NA	NA	1
ynjD	b1756	JW5286	ynjE	b1757	JW5287	0.87	0.65	NA	NA	0.95
ydjZ	b1752	JW1741	ynjB	b1754	JW5284	0.93	0.97	NA	NA	1
ydjY	b1751	JW5283	ynjB	b1754	JW5284	0.91	NA	NA	NA	0.91
ydjX	b1750	JW1739	ynjB	b1754	JW5284	0.93	0.9	NA	NA	0.99
ydcV	b1443	JW1438	ynjB	b1754	JW5284	0.91	NA	NA	NA	0.91
ydcU	b1442	JW1437	ynjB	b1754	JW5284	0.93	0.97	NA	NA	1
rihA	b0651	JW0646	ynjB	b1754	JW5284	0.93	NA	NA	NA	0.93
relE	b1563	JW1555	ynjB	b1754	JW5284	0.92	NA	NA	NA	0.92
potB	b1125	JW1111	ynjB	b1754	JW5284	0.91	1	NA	NA	1
hrpB	b0148	JW0144	ynjB	b1754	JW5284	0.91	NA	NA	NA	0.91
ynjB	b1754	JW5284	ynjC	b1755	JW5285	0.93	1	NA	NA	1
xthA	b1749	JW1738	ynjB	b1754	JW5284	0.91	NA	NA	NA	0.91
ynjA	b1753	JW1742	ynjB	b1754	JW5284	0.92	0.65	NA	NA	0.97
hslJ	b1379	JW1374	ynjB	b1754	JW5284	0.61	0.68	NA	NA	0.88
ygfK	b2878	JW5923	ynjB	b1754	JW5284	0.8	NA	NA	NA	0.8
ynjB	b1754	JW5284	ynjF	b1758	JW1747	0.93	0.98	NA	NA	1
ynjB	b1754	JW5284	ynjE	b1757	JW5287	0.87	NA	NA	NA	0.87
ynfE	b1587	JW1579	ynfG	b1589	JW1581	0.88	0.98	NA	NA	1
ydhX	b1671	JW5271	ynfG	b1589	JW1581	NA	NA	NA	0.91	0.91
nuoF	b2284	JW2279	ynfG	b1589	JW1581	0.88	NA	NA	NA	0.88
nuoE	b2285	JW2280	ynfG	b1589	JW1581	0.88	NA	NA	NA	0.88
nrfC	b4072	JW4033	ynfG	b1589	JW1581	NA	NA	NA	0.85	0.85
nirB	b3365	JW3328	ynfG	b1589	JW1581	0.93	NA	NA	NA	0.93
narY	b1467	JW1462	ynfG	b1589	JW1581	NA	NA	NA	0.84	0.84
narH	b1225	JW1216	ynfG	b1589	JW1581	NA	NA	NA	0.87	0.87
napA	b2206	JW2194	ynfG	b1589	JW1581	0.93	0.98	NA	NA	1
hyfA	b2481	JW2466	ynfG	b1589	JW1581	NA	NA	NA	0.81	0.81
hycB	b2724	JW2694	ynfG	b1589	JW1581	NA	NA	NA	0.82	0.82
hybA	b2996	JW2964	ynfG	b1589	JW1581	NA	NA	NA	0.89	0.89
hmp	b2552	JW2536	ynfG	b1589	JW1581	0.8	NA	NA	NA	0.8
hcaC	b2540	JW2524	ynfG	b1589	JW1581	0.93	NA	NA	NA	0.93
fdoI	b3892	JW3863	ynfG	b1589	JW1581	0.93	0.98	NA	NA	1
fdoH	b3893	JW3864	ynfG	b1589	JW1581	NA	NA	NA	0.85	0.85
fdoG	b3894	JW3865	ynfG	b1589	JW1581	0.91	0.98	NA	NA	1
fdnI	b1476	JW1472	ynfG	b1589	JW1581	0.93	0.97	NA	NA	1
fdnH	b1475	JW1471	ynfG	b1589	JW1581	NA	NA	NA	0.87	0.87
fdnG	b1474	JW1470	ynfG	b1589	JW1581	0.93	0.97	NA	NA	1
fdhF	b4079	JW4040	ynfG	b1589	JW1581	0.93	1	NA	NA	1
dmsD	b1591	JW5262	ynfG	b1589	JW1581	0.89	0.65	NA	NA	0.96
dmsC	b0896	JW0879	ynfG	b1589	JW1581	0.93	0.97	NA	NA	1
dmsB	b0895	JW0878	ynfG	b1589	JW1581	NA	NA	NA	1	1
dmsA	b0894	JW5118	ynfG	b1589	JW1581	0.93	1	NA	NA	1
clcB	b1592	JW5263	ynfG	b1589	JW1581	0.8	NA	NA	NA	0.8
ygfS	b2886	JW5468	ynfG	b1589	JW1581	NA	NA	NA	0.81	0.81
ynfF	b1588	JW5260	ynfG	b1589	JW1581	0.91	0.58	NA	NA	0.96
ycdY	b1035	JW1018	ynfG	b1589	JW1581	0.91	NA	NA	NA	0.91
yiaI	b3573	JW3545	ynfG	b1589	JW1581	NA	NA	NA	0.85	0.85
ydhY	b1674	JW1664	ynfG	b1589	JW1581	NA	NA	NA	0.81	0.81
ynfG	b1589	JW1581	ynfH	b1590	JW5261	0.93	0.99	1	NA	1
ybiO	b0808	JW5108	ynfE	b1587	JW1579	0.84	NA	NA	NA	0.84
torA	b0997	JW0982	ynfE	b1587	JW1579	NA	NA	NA	0.81	0.81
serS	b0893	JW0876	ynfE	b1587	JW1579	0.61	0.66	NA	NA	0.87
nrfC	b4072	JW4033	ynfE	b1587	JW1579	0.93	1	NA	NA	1
napA	b2206	JW2194	ynfE	b1587	JW1579	NA	NA	NA	0.8	0.8
mog	b0009	JW0008	ynfE	b1587	JW1579	NA	NA	NA	0.82	0.82
moeA	b0827	JW0811	ynfE	b1587	JW1579	NA	NA	NA	0.8	0.8
modA	b0763	JW0746	ynfE	b1587	JW1579	0.5	NA	NA	0.73	0.86
moaC	b0783	JW0766	ynfE	b1587	JW1579	NA	NA	NA	0.82	0.82
moaB	b0782	JW0765	ynfE	b1587	JW1579	NA	NA	NA	0.82	0.82
moaA	b0781	JW0764	ynfE	b1587	JW1579	NA	NA	NA	0.82	0.82
fdoG	b3894	JW3865	ynfE	b1587	JW1579	NA	NA	NA	0.83	0.83
fdnG	b1474	JW1470	ynfE	b1587	JW1579	NA	NA	NA	0.84	0.84
fdhF	b4079	JW4040	ynfE	b1587	JW1579	NA	NA	NA	0.82	0.82
fadD	b1805	JW1794	ynfE	b1587	JW1579	0.73	0.76	NA	NA	0.94
dmsD	b1591	JW5262	ynfE	b1587	JW1579	0.89	NA	NA	NA	0.89
dmsB	b0895	JW0878	ynfE	b1587	JW1579	0.91	0.98	NA	NA	1
dmsA	b0894	JW5118	ynfE	b1587	JW1579	0.88	NA	NA	0.97	1
clcB	b1592	JW5263	ynfE	b1587	JW1579	0.8	NA	NA	NA	0.8
ydeP	b1501	JW1495	ynfE	b1587	JW1579	NA	NA	NA	0.81	0.81
bisC	b3551	JW5940	ynfE	b1587	JW1579	NA	NA	NA	0.81	0.81
nrfD	b4073	JW4034	ynfE	b1587	JW1579	0.93	NA	NA	NA	0.93
ynfE	b1587	JW1579	ynfF	b1588	JW5260	0.84	0.62	NA	0.91	0.99
ychF	b1203	JW1194	ynfE	b1587	JW1579	0.63	0.8	NA	NA	0.93
torZ	b1872	JW1861	ynfE	b1587	JW1579	NA	NA	NA	0.84	0.84
ynfD	b1586	JW5259	ynfE	b1587	JW1579	0.68	0.67	NA	NA	0.89
ynfE	b1587	JW1579	ynfH	b1590	JW5261	0.91	NA	NA	NA	0.91
ydcD	b1457	JW1452	yncI	b1458	JW1453	0.59	0.58	NA	NA	0.83
ydcC	b1460	JW1455	yncI	b1458	JW1453	0.63	NA	NA	0.65	0.87
yhhI	b3484	JW3451	yncI	b1458	JW1453	0.59	NA	NA	0.65	0.86
yncI	b1458	JW1453	yncM	b1459	JW5237	0.89	NA	1	NA	1
ynbB	b1409	JW1406	ynbC	b1410	JW1407	0.93	0.99	NA	NA	1
ynbA	b1408	JW1405	ynbC	b1410	JW1407	0.92	0.99	NA	NA	1
ygaZ	b2682	JW2657	ynbC	b1410	JW1407	0.9	NA	NA	NA	0.9
yadG	b0127	JW0123	ynbC	b1410	JW1407	0.93	0.86	NA	NA	0.99
ubiE	b3833	JW5581	ynbC	b1410	JW1407	0.9	NA	NA	NA	0.9
sufE	b1679	JW1669	ynbC	b1410	JW1407	0.8	NA	NA	NA	0.8
smpB	b2620	JW2601	ynbC	b1410	JW1407	0.91	NA	NA	NA	0.91
serS	b0893	JW0876	ynbC	b1410	JW1407	0.88	NA	NA	NA	0.88
rtcB	b3421	JW3384	ynbC	b1410	JW1407	0.91	NA	NA	NA	0.91
rnr	b4179	JW5741	ynbC	b1410	JW1407	0.91	NA	NA	NA	0.91
rimN	b3282	JW3243	ynbC	b1410	JW1407	0.9	NA	NA	NA	0.9
rho	b3783	JW3756	ynbC	b1410	JW1407	0.91	NA	NA	NA	0.91
prc	b1830	JW1819	ynbC	b1410	JW1407	0.9	NA	NA	NA	0.9
plsC	b3018	JW2986	ynbC	b1410	JW1407	0.88	NA	NA	NA	0.88
nadB	b2574	JW2558	ynbC	b1410	JW1407	0.9	NA	NA	NA	0.9
murD	b0088	JW0086	ynbC	b1410	JW1407	0.9	NA	NA	NA	0.9
murA	b3189	JW3156	ynbC	b1410	JW1407	0.8	NA	NA	NA	0.8
mreB	b3251	JW3220	ynbC	b1410	JW1407	0.8	NA	NA	NA	0.8
lepA	b2569	JW2553	ynbC	b1410	JW1407	0.9	NA	NA	NA	0.9
ksgA	b0051	JW0050	ynbC	b1410	JW1407	0.91	NA	NA	NA	0.91
ispU	b0174	JW0169	ynbC	b1410	JW1407	0.8	NA	NA	NA	0.8
ispF	b2746	JW2716	ynbC	b1410	JW1407	0.91	NA	NA	NA	0.91
hslV	b3932	JW3903	ynbC	b1410	JW1407	0.9	NA	NA	NA	0.9
hemB	b0369	JW0361	ynbC	b1410	JW1407	0.88	NA	NA	NA	0.88
gmhB	b0200	JW0196	ynbC	b1410	JW1407	0.93	NA	NA	NA	0.93
gltX	b2400	JW2395	ynbC	b1410	JW1407	0.93	0.57	NA	NA	0.97
glgC	b3430	JW3393	ynbC	b1410	JW1407	0.91	NA	NA	NA	0.91
frr	b0172	JW0167	ynbC	b1410	JW1407	0.8	NA	NA	NA	0.8
fmt	b3288	JW3249	ynbC	b1410	JW1407	0.9	NA	NA	NA	0.9
dxs	b0420	JW0410	ynbC	b1410	JW1407	0.88	NA	NA	NA	0.88
deoC	b4381	JW4344	ynbC	b1410	JW1407	0.91	NA	NA	NA	0.91
cueR	b0487	JW0476	ynbC	b1410	JW1407	0.84	0.76	NA	NA	0.96
cstA	b0598	JW0590	ynbC	b1410	JW1407	0.8	NA	NA	NA	0.8
csrA	b2696	JW2666	ynbC	b1410	JW1407	0.92	NA	NA	NA	0.92
copA	b0484	JW0473	ynbC	b1410	JW1407	0.84	NA	NA	NA	0.84
blc	b4149	JW4110	ynbC	b1410	JW1407	0.8	NA	NA	NA	0.8
bglX	b2132	JW2120	ynbC	b1410	JW1407	0.89	NA	NA	NA	0.89
betA	b0311	JW0303	ynbC	b1410	JW1407	0.8	0.76	NA	NA	0.95
alaS	b2697	JW2667	ynbC	b1410	JW1407	0.8	NA	NA	NA	0.8
yfgO	b2493	JW2478	ynbC	b1410	JW1407	0.92	0.57	NA	NA	0.97
kch	b1250	JW1242	ynbC	b1410	JW1407	0.88	NA	NA	NA	0.88
gshA	b2688	JW2663	ynbC	b1410	JW1407	0.9	0.54	NA	NA	0.95
yfdE	b2371	JW2368	ynbC	b1410	JW1407	0.76	0.78	NA	NA	0.95
ygdE	b2806	JW2777	ynbC	b1410	JW1407	0.8	NA	NA	NA	0.8
ynbC	b1410	JW1407	ynbD	b1411	JW1408	0.93	1	NA	NA	1
ynbA	b1408	JW1405	ynbB	b1409	JW1406	0.93	1	NA	NA	1
ygjD	b3064	JW3036	ynbB	b1409	JW1406	0.91	NA	NA	NA	0.91
yeaZ	b1807	JW1796	ynbB	b1409	JW1406	0.89	NA	NA	0.53	0.95
ybeY	b0659	JW0656	ynbB	b1409	JW1406	0.8	NA	NA	0.63	0.93
ybeB	b0637	JW5090	ynbB	b1409	JW1406	0.79	NA	NA	0.7	0.94
usg	b2319	JW2316	ynbB	b1409	JW1406	0.84	NA	NA	NA	0.84
uraA	b2497	JW2482	ynbB	b1409	JW1406	0.91	NA	NA	NA	0.91
truB	b3166	JW3135	ynbB	b1409	JW1406	0.88	NA	NA	NA	0.88
trpB	b1261	JW1253	ynbB	b1409	JW1406	0.92	NA	NA	NA	0.92
trpA	b1260	JW1252	ynbB	b1409	JW1406	0.92	NA	NA	NA	0.92
smpB	b2620	JW2601	ynbB	b1409	JW1406	0.8	NA	NA	0.72	0.94
smf	b4473	JW5708	ynbB	b1409	JW1406	0.65	NA	NA	0.58	0.85
serS	b0893	JW0876	ynbB	b1409	JW1406	0.8	NA	NA	NA	0.8
ruvC	b1863	JW1852	ynbB	b1409	JW1406	0.93	0.79	NA	0.53	0.99
ruvA	b1861	JW1850	ynbB	b1409	JW1406	0.75	NA	NA	0.72	0.93
rsmD	b3465	JW3430	ynbB	b1409	JW1406	0.5	NA	NA	0.71	0.85
rseP	b0176	JW0171	ynbB	b1409	JW1406	0.93	0.99	NA	0.75	1
rpsO	b3165	JW3134	ynbB	b1409	JW1406	0.8	NA	NA	0.57	0.91
rpsB	b0169	JW0164	ynbB	b1409	JW1406	0.91	NA	NA	NA	0.91
rplS	b2606	JW2587	ynbB	b1409	JW1406	0.5	NA	NA	0.72	0.86
rnhB	b0183	JW0178	ynbB	b1409	JW1406	0.9	NA	NA	NA	0.9
rnhA	b0214	JW0204	ynbB	b1409	JW1406	0.9	NA	NA	NA	0.9
rluB	b1269	JW1261	ynbB	b1409	JW1406	0.56	NA	NA	0.58	0.82
ribF	b0025	JW0023	ynbB	b1409	JW1406	0.88	NA	NA	0.71	0.97
recJ	b2892	JW2860	ynbB	b1409	JW1406	0.5	NA	NA	0.62	0.81
recG	b3652	JW3627	ynbB	b1409	JW1406	0.5	NA	NA	0.63	0.81
rbfA	b3167	JW3136	ynbB	b1409	JW1406	0.88	NA	NA	NA	0.88
pyrH	b0171	JW0166	ynbB	b1409	JW1406	0.93	NA	NA	NA	0.93
purH	b4006	JW3970	ynbB	b1409	JW1406	0.84	NA	NA	NA	0.84
proS	b0194	JW0190	ynbB	b1409	JW1406	0.92	NA	NA	NA	0.92
pnp	b3164	JW5851	ynbB	b1409	JW1406	0.8	NA	NA	NA	0.8
plsC	b3018	JW2986	ynbB	b1409	JW1406	0.93	0.98	NA	NA	1
pgsA	b1912	JW1897	ynbB	b1409	JW1406	0.75	NA	NA	0.51	0.88
nusA	b3169	JW3138	ynbB	b1409	JW1406	0.88	NA	NA	0.68	0.96
nfo	b2159	JW2146	ynbB	b1409	JW1406	0.8	NA	NA	NA	0.8
murF	b0086	JW0084	ynbB	b1409	JW1406	0.5	NA	NA	0.72	0.86
murE	b0085	JW0083	ynbB	b1409	JW1406	0.5	NA	NA	0.7	0.85
murD	b0088	JW0086	ynbB	b1409	JW1406	0.5	NA	NA	0.65	0.82
murC	b0091	JW0089	ynbB	b1409	JW1406	0.5	NA	NA	0.67	0.83
murA	b3189	JW3156	ynbB	b1409	JW1406	0.89	NA	NA	NA	0.89
mreB	b3251	JW3220	ynbB	b1409	JW1406	0.89	NA	NA	NA	0.89
mrdB	b0634	JW0629	ynbB	b1409	JW1406	0.5	NA	NA	0.72	0.86
mraW	b0082	JW0080	ynbB	b1409	JW1406	0.5	NA	NA	0.71	0.85
mog	b0009	JW0008	ynbB	b1409	JW1406	0.88	NA	NA	NA	0.88
moaE	b0785	JW0768	ynbB	b1409	JW1406	0.8	NA	NA	NA	0.8
moaD	b0784	JW0767	ynbB	b1409	JW1406	0.8	NA	NA	NA	0.8
mngA	b0731	JW0720	ynbB	b1409	JW1406	0.63	0.61	NA	NA	0.86
miaA	b4171	JW4129	ynbB	b1409	JW1406	0.5	NA	NA	0.63	0.81
lpxD	b0179	JW0174	ynbB	b1409	JW1406	0.88	NA	NA	NA	0.88
lpxB	b0182	JW0177	ynbB	b1409	JW1406	0.9	NA	NA	NA	0.9
lpxA	b0181	JW0176	ynbB	b1409	JW1406	0.88	NA	NA	NA	0.88
lgt	b2828	JW2796	ynbB	b1409	JW1406	0.75	NA	NA	0.7	0.93
lepA	b2569	JW2553	ynbB	b1409	JW1406	0.82	NA	NA	NA	0.82
ldcC	b0186	JW0181	ynbB	b1409	JW1406	0.92	NA	NA	NA	0.92
ispU	b0174	JW0169	ynbB	b1409	JW1406	0.93	1	NA	NA	1
ispG	b2515	JW2499	ynbB	b1409	JW1406	0.91	NA	NA	0.51	0.96
ispF	b2746	JW2716	ynbB	b1409	JW1406	0.88	NA	NA	0.51	0.94
infB	b3168	JW3137	ynbB	b1409	JW1406	0.88	NA	NA	NA	0.88
hslU	b3931	JW3902	ynbB	b1409	JW1406	0.59	NA	NA	0.53	0.81
hlpA	b0178	JW0173	ynbB	b1409	JW1406	0.91	NA	NA	NA	0.91
glnB	b2553	JW2537	ynbB	b1409	JW1406	0.88	NA	NA	NA	0.88
glgC	b3430	JW3393	ynbB	b1409	JW1406	0.88	NA	NA	NA	0.88
ftsW	b0089	JW0087	ynbB	b1409	JW1406	0.5	NA	NA	0.72	0.86
ftsK	b0890	JW0873	ynbB	b1409	JW1406	0.61	NA	NA	0.57	0.83
ftsI	b0084	JW0082	ynbB	b1409	JW1406	0.5	NA	NA	0.72	0.86
ftsH	b3178	JW3145	ynbB	b1409	JW1406	0.88	0.97	NA	NA	1
frr	b0172	JW0167	ynbB	b1409	JW1406	0.93	0.99	NA	0.68	1
fliA	b1922	JW1907	ynbB	b1409	JW1406	0.65	NA	NA	0.73	0.91
fabZ	b0180	JW0175	ynbB	b1409	JW1406	0.88	NA	NA	NA	0.88
era	b2566	JW2550	ynbB	b1409	JW1406	0.8	NA	NA	NA	0.8
dxs	b0420	JW0410	ynbB	b1409	JW1406	0.8	NA	NA	NA	0.8
dxr	b0173	JW0168	ynbB	b1409	JW1406	0.93	1	NA	NA	1
dnaQ	b0215	JW0205	ynbB	b1409	JW1406	0.92	NA	NA	NA	0.92
dnaG	b3066	JW3038	ynbB	b1409	JW1406	0.5	NA	NA	0.72	0.86
dnaE	b0184	JW0179	ynbB	b1409	JW1406	0.61	NA	NA	0.72	0.89
deoC	b4381	JW4344	ynbB	b1409	JW1406	0.8	NA	NA	NA	0.8
def	b3287	JW3248	ynbB	b1409	JW1406	0.5	NA	NA	0.67	0.83
dapB	b0031	JW0029	ynbB	b1409	JW1406	0.88	NA	NA	NA	0.88
dapA	b2478	JW2463	ynbB	b1409	JW1406	0.88	NA	NA	NA	0.88
csrA	b2696	JW2666	ynbB	b1409	JW1406	0.8	NA	NA	NA	0.8
coaD	b3634	JW3609	ynbB	b1409	JW1406	0.5	NA	NA	0.7	0.85
cmk	b0910	JW0893	ynbB	b1409	JW1406	0.84	0.89	NA	0.63	0.99
cdsA	b0175	JW5810	ynbB	b1409	JW1406	0.69	NA	NA	0.79	0.93
cadA	b4131	JW4092	ynbB	b1409	JW1406	0.79	0.54	NA	NA	0.9
argE	b3957	JW3929	ynbB	b1409	JW1406	0.8	NA	NA	NA	0.8
alaS	b2697	JW2667	ynbB	b1409	JW1406	0.93	0.98	NA	NA	1
adiA	b4117	JW5731	ynbB	b1409	JW1406	0.93	NA	NA	NA	0.93
acpS	b2563	JW2547	ynbB	b1409	JW1406	0.88	NA	NA	NA	0.88
aas	b2836	JW2804	ynbB	b1409	JW1406	0.91	NA	NA	NA	0.91
yfgB	b2517	JW2501	ynbB	b1409	JW1406	0.88	0.93	NA	NA	0.99
yebC	b1864	JW1853	ynbB	b1409	JW1406	0.75	NA	NA	0.53	0.88
ybeZ	b0660	JW0657	ynbB	b1409	JW1406	0.8	NA	NA	NA	0.8
rlpA	b0633	JW0628	ynbB	b1409	JW1406	0.9	0.54	NA	NA	0.95
rbn	b3886	JW3857	ynbB	b1409	JW1406	0.9	NA	NA	NA	0.9
murG	b0090	JW0088	ynbB	b1409	JW1406	0.5	NA	NA	0.72	0.86
mtgA	b3208	JW3175	ynbB	b1409	JW1406	0.56	NA	NA	0.65	0.85
kch	b1250	JW1242	ynbB	b1409	JW1406	0.8	NA	NA	NA	0.8
tsf	b0170	JW0165	ynbB	b1409	JW1406	0.92	NA	NA	0.71	0.98
rpoD	b3067	JW3039	ynbB	b1409	JW1406	0.5	NA	NA	0.72	0.86
trmD	b2607	JW2588	ynbB	b1409	JW1406	0.5	NA	NA	0.73	0.86
tqsA	b1601	JW1593	ynbB	b1409	JW1406	0.88	NA	NA	NA	0.88
rhtB	b3824	JW5585	ynbB	b1409	JW1406	0.88	NA	NA	NA	0.88
yhiD	b3508	JW5670	ynbB	b1409	JW1406	0.91	NA	NA	NA	0.91
yhbC	b3170	JW5533	ynbB	b1409	JW1406	0.88	NA	NA	0.55	0.95
yfbS	b2292	JW2289	ynbB	b1409	JW1406	0.91	NA	NA	NA	0.91
yaeT	b0177	JW0172	ynbB	b1409	JW1406	0.91	NA	NA	NA	0.91
ynbB	b1409	JW1406	ynbD	b1411	JW1408	0.93	NA	NA	NA	0.93
ynbB	b1409	JW1406	ypdF	b2385	JW2382	0.59	0.75	NA	NA	0.9
ygbL	b2738	JW2708	ynbA	b1408	JW1405	0.56	0.87	NA	NA	0.94
ycbL	b0927	JW0910	ynbA	b1408	JW1405	0.91	NA	NA	NA	0.91
ulaF	b4198	JW4156	ynbA	b1408	JW1405	0.61	0.87	NA	NA	0.95
rtcB	b3421	JW3384	ynbA	b1408	JW1405	0.8	NA	NA	NA	0.8
rpsA	b0911	JW0894	ynbA	b1408	JW1405	0.9	NA	NA	NA	0.9
rnhB	b0183	JW0178	ynbA	b1408	JW1405	0.9	NA	NA	NA	0.9
pyrG	b2780	JW2751	ynbA	b1408	JW1405	0.91	NA	NA	NA	0.91
plsC	b3018	JW2986	ynbA	b1408	JW1405	0.88	NA	NA	NA	0.88
pgaC	b1022	JW1007	ynbA	b1408	JW1405	0.92	NA	NA	NA	0.92
mog	b0009	JW0008	ynbA	b1408	JW1405	0.88	NA	NA	NA	0.88
lpxB	b0182	JW0177	ynbA	b1408	JW1405	0.9	NA	NA	NA	0.9
hisC	b2021	JW2003	ynbA	b1408	JW1405	0.93	NA	NA	NA	0.93
guaA	b2507	JW2491	ynbA	b1408	JW1405	0.91	NA	NA	NA	0.91
glnB	b2553	JW2537	ynbA	b1408	JW1405	0.88	NA	NA	NA	0.88
fucA	b2800	JW2771	ynbA	b1408	JW1405	0.79	0.88	NA	NA	0.97
dnaG	b3066	JW3038	ynbA	b1408	JW1405	0.8	NA	NA	NA	0.8
astC	b1748	JW1737	ynbA	b1408	JW1405	0.91	NA	NA	NA	0.91
argD	b3359	JW3322	ynbA	b1408	JW1405	0.87	NA	NA	NA	0.87
ynbA	b1408	JW1405	ytfN	b4221	JW4180	0.73	0.54	NA	NA	0.88
rpoD	b3067	JW3039	ynbA	b1408	JW1405	0.8	NA	NA	NA	0.8
ydbC	b1406	JW1403	ynbA	b1408	JW1405	0.68	0.56	NA	NA	0.86
trmD	b2607	JW2588	ynbA	b1408	JW1405	0.8	NA	NA	NA	0.8
tqsA	b1601	JW1593	ynbA	b1408	JW1405	0.88	NA	NA	NA	0.88
yfbS	b2292	JW2289	ynbA	b1408	JW1405	0.91	NA	NA	NA	0.91
ydbD	b1407	JW5221	ynbA	b1408	JW1405	0.68	0.58	NA	NA	0.87
ynbA	b1408	JW1405	ynbD	b1411	JW1408	0.92	NA	NA	NA	0.92
ymfN	b1149	JW1135	ymfP	b1152	JW5170	0.84	NA	NA	NA	0.84
yhdJ	b3262	JW5543	ymfP	b1152	JW5170	0.84	NA	NA	NA	0.84
ycfK	b1154	JW1140	ymfP	b1152	JW5170	0.92	NA	NA	NA	0.92
tfaE	b1156	JW1142	ymfP	b1152	JW5170	0.92	NA	NA	NA	0.92
ymfO	b1151	JW1137	ymfP	b1152	JW5170	0.84	NA	NA	NA	0.84
ymfL	b1147	JW1133	ymfP	b1152	JW5170	0.84	NA	NA	NA	0.84
ymfM	b1148	JW1134	ymfP	b1152	JW5170	0.84	NA	NA	NA	0.84
ymfP	b1152	JW5170	ymfQ	b1153	JW1139	0.93	0.99	NA	NA	1
ymfP	b1152	JW5170	ymfR	b1150	JW1136	0.84	NA	NA	NA	0.84
ymfP	b1152	JW5170	ymfS	b1155	JW5171	0.92	NA	NA	NA	0.92
ymfP	b1152	JW5170	ynaK	b1365	JW1359	0.84	NA	NA	NA	0.84
ymfP	b1152	JW5170	ymfT	b1146	JW5169	0.84	NA	NA	NA	0.84
ycfK	b1154	JW1140	ymfN	b1149	JW1135	0.84	NA	NA	NA	0.84
ymfN	b1149	JW1135	ymfO	b1151	JW1137	0.93	0.99	NA	NA	1
ymfL	b1147	JW1133	ymfN	b1149	JW1135	0.92	NA	NA	NA	0.92
ymfM	b1148	JW1134	ymfN	b1149	JW1135	0.92	0.53	NA	NA	0.96
ymfN	b1149	JW1135	ymfQ	b1153	JW1139	0.84	NA	NA	NA	0.84
ymfN	b1149	JW1135	ymfR	b1150	JW1136	0.91	0.62	NA	NA	0.97
ymfN	b1149	JW1135	ymfS	b1155	JW5171	0.84	NA	NA	NA	0.84
ymfN	b1149	JW1135	ymfT	b1146	JW5169	0.9	NA	NA	NA	0.9
yjcC	b4061	JW4022	ylaB	b0457	JW5062	NA	NA	NA	1	1
yhjK	b3529	JW5943	ylaB	b0457	JW5062	NA	NA	NA	1	1
yfgF	b2503	JW2488	ylaB	b0457	JW5062	NA	NA	NA	0.97	0.97
yfeA	b2395	JW5391	ylaB	b0457	JW5062	NA	NA	NA	1	1
yedQ	b1956	JW5832	ylaB	b0457	JW5062	NA	NA	NA	0.8	0.8
yeaP	b1794	JW5292	ylaB	b0457	JW5062	NA	NA	NA	0.8	0.8
yeaJ	b1786	JW5291	ylaB	b0457	JW5062	NA	NA	NA	0.81	0.81
yeaI	b1785	JW1774	ylaB	b0457	JW5062	NA	NA	NA	0.8	0.8
yddV	b1490	JW5241	ylaB	b0457	JW5062	NA	NA	NA	0.81	0.81
ycgG	b1168	JW5174	ylaB	b0457	JW5062	NA	NA	NA	1	1
ycdT	b1025	JW5143	ylaB	b0457	JW5062	NA	NA	NA	0.81	0.81
ybjR	b0867	JW0851	ylaB	b0457	JW5062	0.82	0.65	NA	NA	0.94
yahA	b0315	JW0307	ylaB	b0457	JW5062	NA	NA	NA	0.97	0.97
rtn	b2176	JW2164	ylaB	b0457	JW5062	NA	NA	NA	0.96	0.96
insC	b0360	JW0351	ylaB	b0457	JW5062	0.87	NA	NA	NA	0.87
insC_v8	b3044	JW3012	ylaB	b0457	JW5062	0.87	NA	NA	NA	0.87
insC_v7	b2861	JW2829	ylaB	b0457	JW5062	0.87	NA	NA	NA	0.87
insC_v5	b1997	JW1978	ylaB	b0457	JW5062	0.87	NA	NA	NA	0.87
insC_v4	b1403	JW1400	ylaB	b0457	JW5062	0.87	NA	NA	NA	0.87
insC_v10	b4272	JW4229	ylaB	b0457	JW5062	0.87	NA	NA	NA	0.87
gmr	b1285	JW1278	ylaB	b0457	JW5062	NA	NA	NA	0.81	0.81
cyoC	b0430	JW0420	ylaB	b0457	JW5062	0.84	NA	NA	NA	0.84
clcB	b1592	JW5263	ylaB	b0457	JW5062	0.88	NA	NA	NA	0.88
adrA	b0385	JW0376	ylaB	b0457	JW5062	NA	NA	NA	0.8	0.8
ylaB	b0457	JW5062	yncB	b1449	JW5907	0.82	NA	NA	NA	0.82
ylaB	b0457	JW5062	yliE	b0833	JW0817	NA	NA	NA	0.96	0.96
yfiN	b2604	JW2585	ylaB	b0457	JW5062	NA	NA	NA	0.8	0.8
ycgF	b1163	JW1150	ylaB	b0457	JW5062	NA	NA	NA	0.85	0.85
dos	b1489	JW1484	ylaB	b0457	JW5062	NA	NA	NA	0.81	0.81
rimJ	b1066	JW1053	ylaB	b0457	JW5062	0.93	NA	NA	NA	0.93
yegE	b2067	JW2052	ylaB	b0457	JW5062	NA	NA	NA	0.82	0.82
ydeH	b1535	JW1528	ylaB	b0457	JW5062	NA	NA	NA	0.82	0.82
ydaM	b1341	JW5206	ylaB	b0457	JW5062	NA	NA	NA	0.82	0.82
csrD	b3252	JW3221	ylaB	b0457	JW5062	NA	NA	NA	0.82	0.82
ylaB	b0457	JW5062	yneF	b1522	JW5825	0.93	0.95	NA	0.8	1
yhjH	b3525	JW3493	ylaB	b0457	JW5062	NA	NA	NA	0.82	0.82
ylaB	b0457	JW5062	yliF	b0834	JW0818	NA	NA	NA	0.82	0.82
ylaB	b0457	JW5062	yoaD	b1815	JW1804	NA	NA	NA	1	1
ylaB	b0457	JW5062	ylaC	b0458	JW5063	0.65	0.58	NA	NA	0.85
ykgE	b0306	JW5041	ykgF	b0307	JW0300	0.93	1	1	NA	1
yeiA	b2147	JW2134	ykgF	b0307	JW0300	0.8	NA	NA	NA	0.8
ydiS	b1699	JW1689	ykgF	b0307	JW0300	0.88	NA	NA	NA	0.88
ydiJ	b1687	JW1677	ykgF	b0307	JW0300	0.93	0.86	NA	NA	0.99
uxuR	b4324	JW4287	ykgF	b0307	JW0300	0.82	NA	NA	NA	0.82
ubiE	b3833	JW5581	ykgF	b0307	JW0300	0.92	NA	NA	NA	0.92
tiaE	b3553	JW5656	ykgF	b0307	JW0300	0.92	NA	NA	NA	0.92
sscR	b2765	JW2735	ykgF	b0307	JW0300	0.84	NA	NA	NA	0.84
pppA	b2972	JW2939	ykgF	b0307	JW0300	0.82	NA	NA	NA	0.82
pdhR	b0113	JW0109	ykgF	b0307	JW0300	0.92	NA	NA	NA	0.92
lldR	b3604	JW3579	ykgF	b0307	JW0300	0.9	0.98	NA	NA	1
lldP	b3603	JW3578	ykgF	b0307	JW0300	0.92	NA	NA	NA	0.92
ispB	b3187	JW3154	ykgF	b0307	JW0300	0.92	NA	NA	NA	0.92
hyuA	b2873	JW2841	ykgF	b0307	JW0300	0.8	NA	NA	NA	0.8
glcF	b4467	JW5486	ykgF	b0307	JW0300	0.88	NA	NA	NA	0.88
glcD	b2979	JW2946	ykgF	b0307	JW0300	0.92	0.98	NA	NA	1
glcC	b2980	JW2947	ykgF	b0307	JW0300	0.89	NA	NA	NA	0.89
glcA	b2975	JW2942	ykgF	b0307	JW0300	0.91	0.98	NA	NA	1
bcp	b2480	JW2465	ykgF	b0307	JW0300	0.92	NA	NA	NA	0.92
acnA	b1276	JW1268	ykgF	b0307	JW0300	0.8	NA	NA	NA	0.8
aceB	b4014	JW3974	ykgF	b0307	JW0300	0.93	NA	NA	NA	0.93
modE	b0761	JW0744	ykgF	b0307	JW0300	0.91	NA	NA	NA	0.91
ygcF	b2777	JW2748	ykgF	b0307	JW0300	0.84	NA	NA	NA	0.84
yfiQ	b2584	JW2568	ykgF	b0307	JW0300	0.88	NA	NA	NA	0.88
ydiT	b1700	JW1690	ykgF	b0307	JW0300	0.88	NA	NA	NA	0.88
ykgF	b0307	JW0300	ykgG	b0308	JW5042	0.93	1	NA	0.81	1
ydiS	b1699	JW1689	ykgE	b0306	JW5041	0.88	NA	NA	NA	0.88
ydiJ	b1687	JW1677	ykgE	b0306	JW5041	0.93	NA	NA	NA	0.93
uxuR	b4324	JW4287	ykgE	b0306	JW5041	0.82	NA	NA	NA	0.82
ubiE	b3833	JW5581	ykgE	b0306	JW5041	0.92	NA	NA	NA	0.92
trmJ	b2532	JW2516	ykgE	b0306	JW5041	0.91	0.8	NA	NA	0.98
tiaE	b3553	JW5656	ykgE	b0306	JW5041	0.92	NA	NA	NA	0.92
sscR	b2765	JW2735	ykgE	b0306	JW5041	0.84	NA	NA	NA	0.84
sdhA	b0723	JW0713	ykgE	b0306	JW5041	0.93	1	NA	NA	1
rhaB	b3904	JW3875	ykgE	b0306	JW5041	0.76	0.98	NA	NA	1
pppA	b2972	JW2939	ykgE	b0306	JW5041	0.82	NA	NA	NA	0.82
pdhR	b0113	JW0109	ykgE	b0306	JW5041	0.92	0.97	NA	NA	1
metF	b3941	JW3913	ykgE	b0306	JW5041	0.9	NA	NA	NA	0.9
lldR	b3604	JW3579	ykgE	b0306	JW5041	0.9	0.98	NA	NA	1
lldP	b3603	JW3578	ykgE	b0306	JW5041	0.92	0.99	NA	NA	1
ispB	b3187	JW3154	ykgE	b0306	JW5041	0.92	NA	NA	NA	0.92
glcF	b4467	JW5486	ykgE	b0306	JW5041	0.88	NA	NA	0.81	0.98
glcD	b2979	JW2946	ykgE	b0306	JW5041	0.92	0.98	NA	NA	1
glcC	b2980	JW2947	ykgE	b0306	JW5041	0.89	0.96	NA	NA	1
glcA	b2975	JW2942	ykgE	b0306	JW5041	0.91	1	NA	NA	1
frdB	b4153	JW4114	ykgE	b0306	JW5041	NA	NA	1	NA	1
dcd	b2065	JW2050	ykgE	b0306	JW5041	0.91	NA	NA	NA	0.91
bcp	b2480	JW2465	ykgE	b0306	JW5041	0.88	NA	NA	NA	0.88
mtfA	b1976	JW1958	ykgE	b0306	JW5041	0.8	NA	NA	NA	0.8
modE	b0761	JW0744	ykgE	b0306	JW5041	0.91	NA	NA	NA	0.91
mltA	b2813	JW2784	ykgE	b0306	JW5041	0.93	0.88	NA	NA	0.99
glpC	b2243	JW2237	ykgE	b0306	JW5041	NA	NA	NA	0.82	0.82
yjtD	b4403	JW4366	ykgE	b0306	JW5041	0.91	0.81	NA	NA	0.98
ygcF	b2777	JW2748	ykgE	b0306	JW5041	0.84	0.69	NA	NA	0.95
trkD	b3747	JW5609	ykgE	b0306	JW5041	0.93	NA	NA	NA	0.93
yfiQ	b2584	JW2568	ykgE	b0306	JW5041	0.88	NA	NA	NA	0.88
ydiT	b1700	JW1690	ykgE	b0306	JW5041	0.88	NA	NA	NA	0.88
ykgE	b0306	JW5041	ykgG	b0308	JW5042	0.93	1	NA	NA	1
msrA	b4219	JW4178	ykgB	b0301	JW5038	0.91	NA	NA	NA	0.91
grxC	b3610	JW3585	ykgB	b0301	JW5038	0.89	0.89	NA	NA	0.99
dapF	b3809	JW5592	ykgB	b0301	JW5038	0.75	0.63	NA	NA	0.91
nfnB	b0578	JW0567	ykgB	b0301	JW5038	0.84	NA	NA	NA	0.84
ykgB	b0301	JW5038	ykgC	b0304	JW5040	0.84	0.99	NA	NA	1
ykgB	b0301	JW5038	ykgI	b0303	JW5039	0.92	0.62	NA	NA	0.97
mglA	b2149	JW2136	yjjI	b4380	JW4343	0.91	NA	NA	NA	0.91
deoD	b4384	JW4347	yjjI	b4380	JW4343	0.82	NA	NA	NA	0.82
deoC	b4381	JW4344	yjjI	b4380	JW4343	0.8	NA	NA	NA	0.8
aldB	b3588	JW3561	yjjI	b4380	JW4343	0.61	0.62	NA	NA	0.85
yjjI	b4380	JW4343	yjjW	b4379	JW4342	0.93	1	NA	NA	1
yfjD	b4461	JW5415	yjjB	b4363	JW4327	0.88	0.51	NA	NA	0.94
ribF	b0025	JW0023	yjjB	b4363	JW4327	0.82	NA	NA	NA	0.82
rfaG	b3631	JW3606	yjjB	b4363	JW4327	0.89	NA	NA	NA	0.89
prmC	b1212	JW1203	yjjB	b4363	JW4327	0.92	NA	NA	NA	0.92
obgE	b3183	JW3150	yjjB	b4363	JW4327	0.91	NA	NA	NA	0.91
folA	b0048	JW0047	yjjB	b4363	JW4327	0.92	0.89	NA	NA	0.99
gor	b3500	JW3467	yjjB	b4363	JW4327	0.82	0.66	NA	NA	0.94
dnaT	b4362	JW4326	yjjB	b4363	JW4327	0.79	0.67	NA	NA	0.93
yjjB	b4363	JW4327	yjjP	b4364	JW5796	0.93	0.99	1	NA	1
yjiX	b4353	JW4316	yjiY	b4354	JW5791	0.93	0.98	NA	NA	1
yehT	b2125	JW5352	yjiY	b4354	JW5791	0.75	0.98	NA	NA	0.99
ybdD	b4512	JW0591	yjiY	b4354	JW5791	0.91	0.98	NA	NA	1
ubiD	b3843	JW3819	yjiY	b4354	JW5791	0.89	NA	NA	NA	0.89
phr	b0708	JW0698	yjiY	b4354	JW5791	0.91	NA	NA	NA	0.91
cstA	b0598	JW0590	yjiY	b4354	JW5791	NA	NA	NA	1	1
yjiA	b4352	JW5790	yjiY	b4354	JW5791	0.91	NA	NA	NA	0.91
yciA	b1253	JW1245	yjiY	b4354	JW5791	0.89	NA	NA	NA	0.89
ybgA	b0707	JW0697	yjiY	b4354	JW5791	0.91	NA	NA	NA	0.91
yjiY	b4354	JW5791	ypdB	b2381	JW2378	0.65	0.99	NA	NA	1
phnA	b4108	JW4069	yjiY	b4354	JW5791	0.8	NA	NA	NA	0.8
yjiY	b4354	JW5791	yjjV	b4378	JW4341	0.8	0.64	NA	NA	0.93
cstA	b0598	JW0590	yjiX	b4353	JW4316	0.93	0.99	NA	NA	1
yjiA	b4352	JW5790	yjiX	b4353	JW4316	0.93	0.87	NA	NA	0.99
yjiJ	b4332	JW4295	yjiL	b4334	JW5785	0.8	NA	NA	NA	0.8
ydiF	b1694	JW1684	yjiL	b4334	JW5785	0.82	NA	NA	NA	0.82
ugd	b2028	JW2010	yjiL	b4334	JW5785	0.9	0.52	NA	NA	0.95
trxB	b0888	JW0871	yjiL	b4334	JW5785	0.9	NA	NA	NA	0.9
tauC	b0367	JW0359	yjiL	b4334	JW5785	0.87	NA	NA	NA	0.87
tauB	b0366	JW0358	yjiL	b4334	JW5785	0.87	NA	NA	NA	0.87
sseA	b2521	JW2505	yjiL	b4334	JW5785	0.88	NA	NA	NA	0.88
selD	b1764	JW1753	yjiL	b4334	JW5785	0.9	NA	NA	NA	0.9
rplI	b4203	JW4161	yjiL	b4334	JW5785	0.8	NA	NA	NA	0.8
ravA	b3746	JW3725	yjiL	b4334	JW5785	0.9	NA	NA	NA	0.9
plsX	b1090	JW5156	yjiL	b4334	JW5785	0.9	0.6	NA	NA	0.96
lgt	b2828	JW2796	yjiL	b4334	JW5785	0.8	NA	NA	NA	0.8
gsiA	b0829	JW5897	yjiL	b4334	JW5785	0.91	NA	NA	NA	0.91
entF	b0586	JW0578	yjiL	b4334	JW5785	0.91	NA	NA	NA	0.91
dnaB	b4052	JW4012	yjiL	b4334	JW5785	0.8	NA	NA	NA	0.8
dadX	b1190	JW1179	yjiL	b4334	JW5785	0.88	NA	NA	NA	0.88
cycA	b4208	JW4166	yjiL	b4334	JW5785	0.61	0.55	NA	NA	0.82
cdaR	b0162	JW5013	yjiL	b4334	JW5785	0.89	0.54	NA	NA	0.95
asnB	b0674	JW0660	yjiL	b4334	JW5785	0.91	NA	NA	NA	0.91
alr	b4053	JW4013	yjiL	b4334	JW5785	0.88	NA	NA	NA	0.88
add	b1623	JW1615	yjiL	b4334	JW5785	0.89	NA	NA	NA	0.89
abgB	b1337	JW1331	yjiL	b4334	JW5785	0.88	0.6	NA	NA	0.95
ycfQ	b1111	JW5159	yjiL	b4334	JW5785	0.91	NA	NA	NA	0.91
ttcA	b1344	JW1338	yjiL	b4334	JW5785	0.84	NA	NA	NA	0.84
dnaC	b4361	JW4325	yjiL	b4334	JW5785	0.8	NA	NA	NA	0.8
nrdG	b4237	JW4196	yjiL	b4334	JW5785	0.59	0.73	NA	NA	0.89
yjiL	b4334	JW5785	yraQ	b3151	JW3120	0.88	NA	NA	NA	0.88
yjiK	b4333	JW5869	yjiL	b4334	JW5785	0.87	0.56	NA	NA	0.94
yaaH	b0010	JW0009	yjiL	b4334	JW5785	0.73	0.55	NA	NA	0.88
yjiL	b4334	JW5785	yjiM	b4335	JW5786	0.93	1	NA	NA	1
yjeF	b4167	JW4125	yjiL	b4334	JW5785	0.88	NA	NA	NA	0.88
envR	b3264	JW3232	yjiL	b4334	JW5785	0.88	NA	NA	NA	0.88
yjiL	b4334	JW5785	ypeA	b2434	JW2427	0.8	NA	NA	NA	0.8
yjiL	b4334	JW5785	yjiN	b4336	JW4299	0.82	NA	NA	NA	0.82
yjiL	b4334	JW5785	yjjN	b4358	JW5793	0.9	NA	NA	NA	0.9
sugE	b4148	JW5738	yjiJ	b4332	JW4295	0.92	NA	NA	NA	0.92
sirA	b3470	JW3435	yjiJ	b4332	JW4295	0.82	NA	NA	NA	0.82
ltaE	b0870	JW0854	yjiJ	b4332	JW4295	0.82	NA	NA	NA	0.82
hrpB	b0148	JW0144	yjiJ	b4332	JW4295	0.89	NA	NA	NA	0.89
folE	b2153	JW2140	yjiJ	b4332	JW4295	0.8	0.73	NA	NA	0.95
fadH	b3081	JW3052	yjiJ	b4332	JW4295	0.82	NA	NA	NA	0.82
cyoE	b0428	JW0418	yjiJ	b4332	JW4295	0.82	NA	NA	NA	0.82
add	b1623	JW1615	yjiJ	b4332	JW4295	0.88	0.69	NA	NA	0.96
sbmA	b0377	JW0368	yjiJ	b4332	JW4295	0.82	0.78	NA	NA	0.96
nudC	b3996	JW5548	yjiJ	b4332	JW4295	0.79	0.58	NA	NA	0.91
insK	b3558	JW3528	yjiJ	b4332	JW4295	0.88	NA	NA	NA	0.88
ybiN	b0807	JW5107	yjiJ	b4332	JW4295	0.84	NA	NA	NA	0.84
yhdH	b3253	JW3222	yjiJ	b4332	JW4295	0.91	NA	NA	NA	0.91
mdtM	b4337	JW4300	yjiJ	b4332	JW4295	0.82	NA	NA	NA	0.82
aroM	b0390	JW0381	yjiJ	b4332	JW4295	0.8	NA	NA	NA	0.8
yfbS	b2292	JW2289	yjiJ	b4332	JW4295	0.9	NA	NA	NA	0.9
yjiJ	b4332	JW4295	yjiK	b4333	JW5869	0.8	0.58	NA	NA	0.92
yjiJ	b4332	JW4295	yjiM	b4335	JW5786	0.8	NA	NA	NA	0.8
yjiJ	b4332	JW4295	yneJ	b1526	JW1519	0.91	0.98	NA	NA	1
yjiH	b4330	JW5783	yjiJ	b4332	JW4295	0.65	0.6	NA	NA	0.86
yjiJ	b4332	JW4295	yjiN	b4336	JW4299	0.82	0.58	NA	NA	0.92
yeiB	b2152	JW2139	yjiJ	b4332	JW4295	0.8	NA	NA	NA	0.8
menE	b2260	JW2255	yjiG	b4329	JW4292	0.84	NA	NA	NA	0.84
dacD	b2010	JW5329	yjiG	b4329	JW4292	0.89	NA	NA	NA	0.89
argE	b3957	JW3929	yjiG	b4329	JW4292	0.91	0.99	NA	NA	1
yfgO	b2493	JW2478	yjiG	b4329	JW4292	0.82	NA	NA	NA	0.82
iadA	b4328	JW4291	yjiG	b4329	JW4292	0.91	0.62	NA	NA	0.97
yjiE	b4327	JW4290	yjiG	b4329	JW4292	0.91	NA	NA	NA	0.91
yjiG	b4329	JW4292	yjiH	b4330	JW5783	0.93	0.99	NA	NA	1
ygaP	b2668	JW2643	yjgP	b4261	JW4218	0.84	NA	NA	NA	0.84
yciO	b1267	JW5196	yjgP	b4261	JW4218	0.84	NA	NA	NA	0.84
truA	b2318	JW2315	yjgP	b4261	JW4218	0.92	NA	NA	NA	0.92
tolQ	b0737	JW0727	yjgP	b4261	JW4218	NA	NA	NA	0.81	0.81
rsmD	b3465	JW3430	yjgP	b4261	JW4218	0.92	NA	NA	NA	0.92
rpoZ	b3649	JW3624	yjgP	b4261	JW4218	NA	NA	NA	0.82	0.82
rho	b3783	JW3756	yjgP	b4261	JW4218	0.73	0.57	NA	NA	0.88
queF	b2794	JW2765	yjgP	b4261	JW4218	0.65	NA	NA	0.53	0.84
pqqL	b1494	JW1489	yjgP	b4261	JW4218	0.92	NA	NA	NA	0.92
pntA	b1603	JW1595	yjgP	b4261	JW4218	0.5	0.62	NA	NA	0.81
pdxJ	b2564	JW2548	yjgP	b4261	JW4218	0.92	NA	NA	0.63	0.97
pdxA	b0052	JW0051	yjgP	b4261	JW4218	0.92	NA	NA	0.58	0.97
pcnB	b0143	JW5808	yjgP	b4261	JW4218	0.84	NA	NA	NA	0.84
mdtK	b1663	JW1655	yjgP	b4261	JW4218	0.91	NA	NA	NA	0.91
lpxK	b0915	JW0898	yjgP	b4261	JW4218	0.91	NA	NA	0.76	0.98
ksgA	b0051	JW0050	yjgP	b4261	JW4218	0.92	NA	NA	NA	0.92
kdtA	b3633	JW3608	yjgP	b4261	JW4218	0.91	NA	NA	0.73	0.98
ispU	b0174	JW0169	yjgP	b4261	JW4218	0.87	NA	NA	NA	0.87
intB	b4271	JW4227	yjgP	b4261	JW4218	0.61	NA	NA	0.55	0.82
imp	b0054	JW0053	yjgP	b4261	JW4218	0.93	NA	NA	0.82	0.99
glnD	b0167	JW0162	yjgP	b4261	JW4218	0.91	NA	NA	0.65	0.97
glmU	b3730	JW3708	yjgP	b4261	JW4218	0.87	NA	NA	NA	0.87
exbD	b3005	JW2973	yjgP	b4261	JW4218	NA	NA	NA	0.82	0.82
exbB	b3006	JW2974	yjgP	b4261	JW4218	NA	NA	NA	0.81	0.81
dfp	b3639	JW5642	yjgP	b4261	JW4218	0.87	NA	NA	NA	0.87
cysQ	b4214	JW4172	yjgP	b4261	JW4218	0.84	NA	NA	NA	0.84
yicG	b3646	JW3621	yjgP	b4261	JW4218	0.9	NA	NA	NA	0.9
ybdL	b0600	JW0593	yjgP	b4261	JW4218	0.89	NA	NA	NA	0.89
recO	b2565	JW2549	yjgP	b4261	JW4218	0.59	NA	NA	0.51	0.8
prfC	b4375	JW5873	yjgP	b4261	JW4218	0.91	NA	NA	NA	0.91
cbl	b1987	JW1966	yjgP	b4261	JW4218	0.91	NA	NA	NA	0.91
ycbC	b0920	JW0903	yjgP	b4261	JW4218	0.93	NA	NA	NA	0.93
tolR	b0738	JW0728	yjgP	b4261	JW4218	NA	NA	NA	0.82	0.82
clpS	b0881	JW0865	yjgP	b4261	JW4218	0.8	NA	NA	0.58	0.92
surA	b0053	JW0052	yjgP	b4261	JW4218	0.92	NA	NA	0.62	0.97
rhtB	b3824	JW5585	yjgP	b4261	JW4218	0.84	NA	NA	NA	0.84
yghO	b2981	JW5848	yjgP	b4261	JW4218	0.9	NA	NA	NA	0.9
yfiO	b2595	JW2577	yjgP	b4261	JW4218	NA	NA	NA	0.81	0.81
yjeF	b4167	JW4125	yjgP	b4261	JW4218	0.92	NA	NA	NA	0.92
yjgP	b4261	JW4218	yjgQ	b4262	JW5760	0.93	1	NA	0.82	1
yfbT	b2293	JW5376	yjfF	b4231	JW5754	0.88	NA	NA	NA	0.88
xylH	b3568	JW3540	yjfF	b4231	JW5754	0.76	NA	NA	0.8	0.95
xylF	b3566	JW3538	yjfF	b4231	JW5754	0.76	NA	NA	0.79	0.95
ulaF	b4198	JW4156	yjfF	b4231	JW5754	0.82	NA	NA	NA	0.82
rbsC	b3750	JW3729	yjfF	b4231	JW5754	NA	NA	NA	0.82	0.82
mglC	b2148	JW2135	yjfF	b4231	JW5754	NA	NA	NA	0.81	0.81
lsrD	b1515	JW1508	yjfF	b4231	JW5754	NA	NA	NA	0.81	0.81
lsrC	b1514	JW1507	yjfF	b4231	JW5754	NA	NA	NA	0.82	0.82
lacI	b0345	JW0336	yjfF	b4231	JW5754	0.88	NA	NA	NA	0.88
galM	b0756	JW0739	yjfF	b4231	JW5754	0.92	NA	NA	NA	0.92
dgoR	b4479	JW5627	yjfF	b4231	JW5754	0.93	0.82	NA	NA	0.99
araH	b4460	JW1887	yjfF	b4231	JW5754	NA	NA	NA	0.8	0.8
araB	b0063	JW0062	yjfF	b4231	JW5754	0.82	NA	NA	NA	0.82
araA	b0062	JW0061	yjfF	b4231	JW5754	0.82	NA	NA	NA	0.82
alsC	b4086	JW4047	yjfF	b4231	JW5754	NA	NA	NA	0.8	0.8
yieP	b3755	JW5608	yjfF	b4231	JW5754	0.91	0.82	NA	NA	0.98
yjfF	b4231	JW5754	yqaB	b2690	JW2665	0.89	NA	NA	NA	0.89
yjfF	b4231	JW5754	ytfT	b4230	JW5753	0.93	0.99	NA	0.81	1
yicO	b3664	JW5636	yjeE	b4168	JW4126	0.89	0.76	NA	NA	0.97
yhhY	b3441	JW3405	yjeE	b4168	JW4126	0.93	0.96	NA	NA	1
yhdY	b3270	JW5545	yjeE	b4168	JW4126	0.91	NA	NA	NA	0.91
ygjD	b3064	JW3036	yjeE	b4168	JW4126	0.93	NA	NA	NA	0.93
yfbT	b2293	JW5376	yjeE	b4168	JW4126	0.87	0.99	NA	NA	1
yfaY	b2249	JW2243	yjeE	b4168	JW4126	0.82	NA	NA	NA	0.82
yeaZ	b1807	JW1796	yjeE	b4168	JW4126	0.93	1	NA	0.55	1
ydjH	b1772	JW5289	yjeE	b4168	JW4126	0.91	NA	NA	NA	0.91
ybhK	b0780	JW0763	yjeE	b4168	JW4126	0.92	0.52	NA	NA	0.96
ybeY	b0659	JW0656	yjeE	b4168	JW4126	0.69	NA	NA	0.53	0.85
ybeB	b0637	JW5090	yjeE	b4168	JW4126	0.8	NA	NA	0.7	0.94
xerC	b3811	JW3784	yjeE	b4168	JW4126	0.93	NA	NA	NA	0.93
ung	b2580	JW2564	yjeE	b4168	JW4126	0.92	0.98	NA	NA	1
ubiD	b3843	JW3819	yjeE	b4168	JW4126	0.87	NA	NA	NA	0.87
trxA	b3781	JW5856	yjeE	b4168	JW4126	0.9	NA	NA	NA	0.9
trpD	b1263	JW1255	yjeE	b4168	JW4126	0.93	0.86	NA	NA	0.99
tiaE	b3553	JW5656	yjeE	b4168	JW4126	0.87	NA	NA	NA	0.87
thrA	b0002	JW0001	yjeE	b4168	JW4126	0.92	0.99	NA	NA	1
thiL	b0417	JW0407	yjeE	b4168	JW4126	0.93	0.99	NA	NA	1
tdcD	b3115	JW5806	yjeE	b4168	JW4126	0.8	NA	NA	NA	0.8
smpB	b2620	JW2601	yjeE	b4168	JW4126	0.5	NA	NA	0.72	0.86
secA	b0098	JW0096	yjeE	b4168	JW4126	0.56	NA	NA	0.71	0.87
sbcC	b0397	JW0387	yjeE	b4168	JW4126	0.89	NA	NA	NA	0.89
ruvA	b1861	JW1850	yjeE	b4168	JW4126	0.53	NA	NA	0.7	0.86
rpsR	b4202	JW4160	yjeE	b4168	JW4126	0.56	NA	NA	0.63	0.84
rpoA	b3295	JW3257	yjeE	b4168	JW4126	0.53	NA	NA	0.72	0.87
rplV	b3315	JW3277	yjeE	b4168	JW4126	0.53	NA	NA	0.6	0.81
rplT	b1716	JW1706	yjeE	b4168	JW4126	0.56	NA	NA	0.71	0.87
rplR	b3304	JW3266	yjeE	b4168	JW4126	0.53	NA	NA	0.65	0.84
rplL	b3986	JW3949	yjeE	b4168	JW4126	0.61	NA	NA	0.51	0.81
rplJ	b3985	JW3948	yjeE	b4168	JW4126	0.61	NA	NA	0.51	0.81
rplI	b4203	JW4161	yjeE	b4168	JW4126	0.56	NA	NA	0.73	0.88
rplD	b3319	JW3281	yjeE	b4168	JW4126	0.53	NA	NA	0.57	0.8
rnr	b4179	JW5741	yjeE	b4168	JW4126	0.92	NA	NA	NA	0.92
rlmB	b4180	JW4138	yjeE	b4168	JW4126	0.68	NA	NA	0.58	0.87
rimI	b4373	JW4335	yjeE	b4168	JW4126	0.93	0.98	NA	NA	1
ribF	b0025	JW0023	yjeE	b4168	JW4126	0.8	NA	NA	0.68	0.94
rfaQ	b3632	JW3607	yjeE	b4168	JW4126	0.88	NA	NA	NA	0.88
recB	b2820	JW2788	yjeE	b4168	JW4126	0.93	NA	NA	NA	0.93
recA	b2699	JW2669	yjeE	b4168	JW4126	0.82	NA	NA	NA	0.82
rbfA	b3167	JW3136	yjeE	b4168	JW4126	0.87	NA	NA	NA	0.87
queA	b0405	JW0395	yjeE	b4168	JW4126	0.92	NA	NA	0.53	0.96
pyrI	b4244	JW4203	yjeE	b4168	JW4126	0.89	NA	NA	NA	0.89
pyrB	b4245	JW4204	yjeE	b4168	JW4126	0.89	NA	NA	NA	0.89
pta	b2297	JW2294	yjeE	b4168	JW4126	0.93	0.86	NA	NA	0.99
polA	b3863	JW3835	yjeE	b4168	JW4126	0.84	NA	NA	0.68	0.95
pntA	b1603	JW1595	yjeE	b4168	JW4126	0.89	0.94	NA	NA	0.99
pdxJ	b2564	JW2548	yjeE	b4168	JW4126	0.92	NA	NA	NA	0.92
pcnB	b0143	JW5808	yjeE	b4168	JW4126	0.91	NA	NA	0.55	0.96
ogt	b1335	JW1329	yjeE	b4168	JW4126	0.87	NA	NA	NA	0.87
nusG	b3982	JW3945	yjeE	b4168	JW4126	0.68	NA	NA	0.73	0.91
nusA	b3169	JW3138	yjeE	b4168	JW4126	0.71	NA	NA	0.7	0.91
nuoN	b2276	JW2271	yjeE	b4168	JW4126	0.82	NA	NA	NA	0.82
nuoM	b2277	JW2272	yjeE	b4168	JW4126	0.82	NA	NA	NA	0.82
nuoL	b2278	JW2273	yjeE	b4168	JW4126	0.82	NA	NA	NA	0.82
nuoK	b2279	JW2274	yjeE	b4168	JW4126	0.82	NA	NA	NA	0.82
nuoJ	b2280	JW2275	yjeE	b4168	JW4126	0.82	NA	NA	NA	0.82
nuoI	b2281	JW2276	yjeE	b4168	JW4126	0.82	NA	NA	NA	0.82
nuoH	b2282	JW2277	yjeE	b4168	JW4126	0.82	NA	NA	NA	0.82
nuoG	b2283	JW2278	yjeE	b4168	JW4126	0.82	NA	NA	NA	0.82
ndk	b2518	JW2502	yjeE	b4168	JW4126	0.9	NA	NA	NA	0.9
mviN	b1069	JW1056	yjeE	b4168	JW4126	0.82	NA	NA	NA	0.82
mutL	b4170	JW4128	yjeE	b4168	JW4126	0.93	0.85	NA	NA	0.99
murF	b0086	JW0084	yjeE	b4168	JW4126	0.56	NA	NA	0.72	0.88
murE	b0085	JW0083	yjeE	b4168	JW4126	0.56	NA	NA	0.7	0.87
murD	b0088	JW0086	yjeE	b4168	JW4126	0.56	NA	NA	0.68	0.86
murC	b0091	JW0089	yjeE	b4168	JW4126	0.56	NA	NA	0.68	0.86
mrdB	b0634	JW0629	yjeE	b4168	JW4126	0.63	NA	NA	0.73	0.9
mrdA	b0635	JW0630	yjeE	b4168	JW4126	0.63	NA	NA	0.73	0.9
mraW	b0082	JW0080	yjeE	b4168	JW4126	0.56	NA	NA	0.68	0.86
mog	b0009	JW0008	yjeE	b4168	JW4126	0.82	NA	NA	NA	0.82
moaC	b0783	JW0766	yjeE	b4168	JW4126	0.84	NA	NA	NA	0.84
miaA	b4171	JW4129	yjeE	b4168	JW4126	0.93	NA	NA	0.6	0.97
mgtA	b4242	JW4201	yjeE	b4168	JW4126	0.84	NA	NA	NA	0.84
lysC	b4024	JW3984	yjeE	b4168	JW4126	0.92	0.99	NA	NA	1
lspA	b0027	JW0025	yjeE	b4168	JW4126	0.8	NA	NA	0.6	0.92
lptB	b3201	JW3168	yjeE	b4168	JW4126	0.93	0.9	NA	NA	0.99
lon	b0439	JW0429	yjeE	b4168	JW4126	0.92	0.98	NA	NA	1
lgt	b2828	JW2796	yjeE	b4168	JW4126	0.92	0.62	NA	0.7	0.99
kdtA	b3633	JW3608	yjeE	b4168	JW4126	0.92	NA	NA	NA	0.92
ispH	b0029	JW0027	yjeE	b4168	JW4126	0.8	NA	NA	NA	0.8
infC	b1718	JW5829	yjeE	b4168	JW4126	0.56	NA	NA	0.6	0.82
ileS	b0026	JW0024	yjeE	b4168	JW4126	0.8	NA	NA	NA	0.8
ihfA	b1712	JW1702	yjeE	b4168	JW4126	0.53	NA	NA	0.6	0.81
hupB	b0440	JW0430	yjeE	b4168	JW4126	0.63	NA	NA	0.57	0.84
hslU	b3931	JW3902	yjeE	b4168	JW4126	0.75	NA	NA	0.55	0.89
holB	b1099	JW1085	yjeE	b4168	JW4126	0.93	0.88	NA	0.73	1
hfq	b4172	JW4130	yjeE	b4168	JW4126	0.88	NA	NA	NA	0.88
hflX	b4173	JW4131	yjeE	b4168	JW4126	0.82	NA	NA	NA	0.82
hflK	b4174	JW4132	yjeE	b4168	JW4126	0.82	NA	NA	NA	0.82
hflC	b4175	JW4133	yjeE	b4168	JW4126	0.82	NA	NA	NA	0.82
hemC	b3805	JW5932	yjeE	b4168	JW4126	0.9	NA	NA	NA	0.9
gyrA	b2231	JW2225	yjeE	b4168	JW4126	0.79	0.66	NA	NA	0.93
groS	b4142	JW4102	yjeE	b4168	JW4126	0.82	NA	NA	NA	0.82
glpK	b3926	JW3897	yjeE	b4168	JW4126	0.87	NA	NA	NA	0.87
glnE	b3053	JW3025	yjeE	b4168	JW4126	0.92	NA	NA	NA	0.92
glmS	b3729	JW3707	yjeE	b4168	JW4126	0.92	NA	NA	NA	0.92
glmM	b3176	JW3143	yjeE	b4168	JW4126	0.92	NA	NA	NA	0.92
gadB	b1493	JW1488	yjeE	b4168	JW4126	0.91	NA	NA	NA	0.91
gadA	b3517	JW3485	yjeE	b4168	JW4126	0.91	NA	NA	NA	0.91
ftsW	b0089	JW0087	yjeE	b4168	JW4126	0.63	NA	NA	0.73	0.9
ftsI	b0084	JW0082	yjeE	b4168	JW4126	0.56	NA	NA	0.73	0.88
ftsH	b3178	JW3145	yjeE	b4168	JW4126	0.9	NA	NA	NA	0.9
folP	b3177	JW3144	yjeE	b4168	JW4126	0.9	NA	NA	NA	0.9
folK	b0142	JW0138	yjeE	b4168	JW4126	0.76	0.51	NA	NA	0.88
folC	b2315	JW2312	yjeE	b4168	JW4126	0.92	0.63	NA	NA	0.97
fliY	b1920	JW1905	yjeE	b4168	JW4126	0.91	NA	NA	NA	0.91
fliD	b1924	JW1909	yjeE	b4168	JW4126	0.9	NA	NA	NA	0.9
fkpB	b0028	JW0026	yjeE	b4168	JW4126	0.8	NA	NA	NA	0.8
exoX	b1844	JW1833	yjeE	b4168	JW4126	0.92	0.63	NA	NA	0.97
exbD	b3005	JW2973	yjeE	b4168	JW4126	0.9	NA	NA	NA	0.9
dnaX	b0470	JW0459	yjeE	b4168	JW4126	0.93	0.9	NA	NA	0.99
dnaE	b0184	JW0179	yjeE	b4168	JW4126	0.5	NA	NA	0.72	0.86
ddlB	b0092	JW0090	yjeE	b4168	JW4126	0.56	NA	NA	0.63	0.84
dapB	b0031	JW0029	yjeE	b4168	JW4126	0.89	NA	NA	NA	0.89
dadX	b1190	JW1179	yjeE	b4168	JW4126	0.9	NA	NA	0.68	0.97
creB	b4398	JW4361	yjeE	b4168	JW4126	0.89	NA	NA	NA	0.89
coaE	b0103	JW0100	yjeE	b4168	JW4126	0.89	NA	NA	NA	0.89
coaD	b3634	JW3609	yjeE	b4168	JW4126	0.92	NA	NA	0.67	0.97
clpP	b0437	JW0427	yjeE	b4168	JW4126	0.5	NA	NA	0.65	0.82
cca	b3056	JW3028	yjeE	b4168	JW4126	0.91	NA	NA	NA	0.91
bipA	b3871	JW5571	yjeE	b4168	JW4126	0.87	NA	NA	NA	0.87
barA	b2786	JW2757	yjeE	b4168	JW4126	0.87	NA	NA	NA	0.87
atpB	b3738	JW3716	yjeE	b4168	JW4126	0.89	NA	NA	0.55	0.95
aroB	b3389	JW3352	yjeE	b4168	JW4126	0.82	NA	NA	NA	0.82
aroA	b0908	JW0891	yjeE	b4168	JW4126	0.84	NA	NA	NA	0.84
argS	b1876	JW1865	yjeE	b4168	JW4126	0.87	NA	NA	NA	0.87
amiC	b2817	JW5449	yjeE	b4168	JW4126	0.93	0.94	NA	NA	1
amiB	b4169	JW4127	yjeE	b4168	JW4126	0.93	0.95	NA	NA	1
alr	b4053	JW4013	yjeE	b4168	JW4126	0.93	0.91	NA	0.68	1
aegA	b2468	JW2452	yjeE	b4168	JW4126	0.87	NA	NA	NA	0.87
acpS	b2563	JW2547	yjeE	b4168	JW4126	0.92	NA	NA	NA	0.92
accD	b2316	JW2313	yjeE	b4168	JW4126	0.91	NA	NA	NA	0.91
yciA	b1253	JW1245	yjeE	b4168	JW4126	0.84	NA	NA	NA	0.84
ycaI	b0913	JW5120	yjeE	b4168	JW4126	0.91	NA	NA	NA	0.91
tilS	b0188	JW0183	yjeE	b4168	JW4126	0.76	NA	NA	0.6	0.9
murG	b0090	JW0088	yjeE	b4168	JW4126	0.63	NA	NA	0.72	0.9
kch	b1250	JW1242	yjeE	b4168	JW4126	0.92	NA	NA	NA	0.92
hslO	b3401	JW5692	yjeE	b4168	JW4126	0.92	0.72	NA	NA	0.98
gshA	b2688	JW2663	yjeE	b4168	JW4126	0.82	NA	NA	NA	0.82
ybhL	b0786	JW0769	yjeE	b4168	JW4126	0.92	0.73	NA	NA	0.98
tsf	b0170	JW0165	yjeE	b4168	JW4126	0.5	NA	NA	0.7	0.85
rpoN	b3202	JW3169	yjeE	b4168	JW4126	0.93	NA	NA	NA	0.93
orn	b4162	JW5740	yjeE	b4168	JW4126	0.92	0.67	NA	NA	0.97
argO	b2923	JW2890	yjeE	b4168	JW4126	0.8	NA	NA	NA	0.8
yjeE	b4168	JW4126	ynjA	b1753	JW1742	0.8	NA	NA	NA	0.8
yieG	b3714	JW3692	yjeE	b4168	JW4126	0.89	0.76	NA	NA	0.97
tig	b0436	JW0426	yjeE	b4168	JW4126	0.5	NA	NA	0.72	0.86
yihA	b3865	JW5930	yjeE	b4168	JW4126	0.93	NA	NA	NA	0.93
yghZ	b3001	JW2970	yjeE	b4168	JW4126	0.91	NA	NA	NA	0.91
sbcD	b0398	JW0388	yjeE	b4168	JW4126	0.89	NA	NA	NA	0.89
yicL	b3660	JW3634	yjeE	b4168	JW4126	0.91	NA	NA	NA	0.91
yhbC	b3170	JW5533	yjeE	b4168	JW4126	0.71	NA	NA	0.62	0.89
yjeE	b4168	JW4126	yrbG	b3196	JW3163	0.91	0.57	NA	NA	0.96
yjeE	b4168	JW4126	yjeF	b4167	JW4125	0.93	1	NA	NA	1
ygfT	b2887	JW5469	yjeE	b4168	JW4126	0.89	NA	NA	NA	0.89
yheV	b4551	JW3312	yjeE	b4168	JW4126	0.88	NA	NA	NA	0.88
yhaI	b3104	JW3075	yjeE	b4168	JW4126	0.8	NA	NA	NA	0.8
mscS	b2924	JW2891	yjdI	b4126	JW4087	0.88	NA	NA	NA	0.88
yjdI	b4126	JW4087	yjdJ	b4127	JW4088	0.92	0.99	NA	NA	1
yhjK	b3529	JW5943	yjcC	b4061	JW4022	NA	NA	NA	0.96	0.96
yfgF	b2503	JW2488	yjcC	b4061	JW4022	NA	NA	NA	1	1
yfeA	b2395	JW5391	yjcC	b4061	JW4022	NA	NA	NA	1	1
yedQ	b1956	JW5832	yjcC	b4061	JW4022	NA	NA	NA	0.81	0.81
yeaP	b1794	JW5292	yjcC	b4061	JW4022	NA	NA	NA	0.81	0.81
yeaJ	b1786	JW5291	yjcC	b4061	JW4022	NA	NA	NA	0.81	0.81
yeaI	b1785	JW1774	yjcC	b4061	JW4022	NA	NA	NA	0.8	0.8
yddV	b1490	JW5241	yjcC	b4061	JW4022	NA	NA	NA	0.82	0.82
ycgG	b1168	JW5174	yjcC	b4061	JW4022	NA	NA	NA	0.97	0.97
ycdT	b1025	JW5143	yjcC	b4061	JW4022	NA	NA	NA	0.82	0.82
yahA	b0315	JW0307	yjcC	b4061	JW4022	NA	NA	NA	1	1
rtn	b2176	JW2164	yjcC	b4061	JW4022	NA	NA	NA	0.91	0.91
murC	b0091	JW0089	yjcC	b4061	JW4022	0.76	0.78	NA	NA	0.95
gmr	b1285	JW1278	yjcC	b4061	JW4022	NA	NA	NA	0.82	0.82
dxr	b0173	JW0168	yjcC	b4061	JW4022	0.93	NA	NA	NA	0.93
aer	b3072	JW3043	yjcC	b4061	JW4022	0.65	0.54	NA	0.51	0.92
adrA	b0385	JW0376	yjcC	b4061	JW4022	NA	NA	NA	0.81	0.81
yjcC	b4061	JW4022	yliE	b0833	JW0817	NA	NA	NA	0.97	0.97
yfiN	b2604	JW2585	yjcC	b4061	JW4022	NA	NA	NA	0.81	0.81
ycgF	b1163	JW1150	yjcC	b4061	JW4022	NA	NA	NA	0.85	0.85
hsrA	b3754	JW3733	yjcC	b4061	JW4022	0.88	NA	NA	NA	0.88
dos	b1489	JW1484	yjcC	b4061	JW4022	NA	NA	NA	0.81	0.81
ygdH	b2795	JW2766	yjcC	b4061	JW4022	0.61	0.59	NA	NA	0.84
yegE	b2067	JW2052	yjcC	b4061	JW4022	0.53	NA	NA	0.81	0.91
ydeH	b1535	JW1528	yjcC	b4061	JW4022	NA	NA	NA	0.82	0.82
ydaM	b1341	JW5206	yjcC	b4061	JW4022	NA	NA	NA	0.82	0.82
csrD	b3252	JW3221	yjcC	b4061	JW4022	NA	NA	NA	0.81	0.81
yjcC	b4061	JW4022	yneF	b1522	JW5825	NA	NA	NA	0.81	0.81
yhjH	b3525	JW3493	yjcC	b4061	JW4022	NA	NA	NA	0.82	0.82
yjcC	b4061	JW4022	yliF	b0834	JW0818	NA	NA	NA	0.82	0.82
yjcC	b4061	JW4022	yoaD	b1815	JW1804	NA	NA	NA	1	1
dusA	b4049	JW5950	yjbL	b4047	JW4007	0.68	0.58	NA	NA	0.87
yjbL	b4047	JW4007	yjbM	b4048	JW4008	0.93	0.56	1	NA	1
yihS	b3880	JW5569	yihT	b3881	JW3852	0.91	0.67	NA	NA	0.97
yihO	b3876	JW5852	yihT	b3881	JW3852	0.89	NA	NA	NA	0.89
ulaC	b4195	JW4153	yihT	b3881	JW3852	0.9	NA	NA	NA	0.9
rspB	b1580	JW1572	yihT	b3881	JW3852	0.89	0.88	NA	NA	0.99
rpiB	b4090	JW4051	yihT	b3881	JW3852	0.91	0.53	NA	NA	0.96
ptsN	b3204	JW3171	yihT	b3881	JW3852	0.75	0.83	NA	NA	0.96
pfkB	b1723	JW5280	yihT	b3881	JW3852	0.93	0.99	NA	NA	1
nagA	b0677	JW0663	yihT	b3881	JW3852	0.93	NA	NA	NA	0.93
gatD	b2091	JW2075	yihT	b3881	JW3852	0.88	NA	NA	NA	0.88
gatC	b2092	JW2076	yihT	b3881	JW3852	0.88	NA	NA	NA	0.88
gatB	b2093	JW2077	yihT	b3881	JW3852	0.88	NA	NA	NA	0.88
gatA	b2094	JW2078	yihT	b3881	JW3852	0.91	NA	NA	NA	0.91
gatA_v2	b2094	JW2081	yihT	b3881	JW3852	0.91	NA	NA	NA	0.91
galM	b0756	JW0739	yihT	b3881	JW3852	0.88	NA	NA	NA	0.88
fruA	b2167	JW2154	yihT	b3881	JW3852	0.75	0.83	NA	NA	0.96
chbC	b1737	JW1726	yihT	b3881	JW3852	0.91	NA	NA	NA	0.91
chbA	b1736	JW1725	yihT	b3881	JW3852	0.91	0.96	NA	NA	1
ascB	b2716	JW2686	yihT	b3881	JW3852	0.91	NA	NA	NA	0.91
agaS	b3136	JW3105	yihT	b3881	JW3852	0.91	0.99	NA	NA	1
agaR	b3131	JW3100	yihT	b3881	JW3852	0.84	NA	NA	NA	0.84
yicG	b3646	JW3621	yihT	b3881	JW3852	0.84	0.55	NA	NA	0.93
shiA	b1981	JW1962	yihT	b3881	JW3852	0.8	NA	NA	NA	0.8
gatZ	b2095	JW2082	yihT	b3881	JW3852	0.91	0.52	NA	NA	0.96
yihT	b3881	JW3852	yphB	b2544	JW2528	0.8	NA	NA	NA	0.8
yihT	b3881	JW3852	yihV	b3883	JW5568	0.93	0.97	NA	NA	1
yihR	b3879	JW3850	yihT	b3881	JW3852	0.91	0.58	NA	NA	0.96
yihP	b3877	JW3848	yihT	b3881	JW3852	0.89	NA	NA	NA	0.89
ompL	b3875	JW3846	yihT	b3881	JW3852	0.89	NA	NA	NA	0.89
yihQ	b3878	JW3849	yihT	b3881	JW3852	0.89	NA	NA	NA	0.89
ygcS	b2771	JW5845	yihT	b3881	JW3852	0.8	NA	NA	NA	0.8
yihT	b3881	JW3852	yihU	b3882	JW3853	0.89	0.67	NA	NA	0.96
yihO	b3876	JW5852	yihS	b3880	JW5569	0.89	NA	NA	NA	0.89
yagG	b0270	JW0263	yihS	b3880	JW5569	0.9	NA	NA	NA	0.9
pgi	b4025	JW3985	yihS	b3880	JW5569	NA	NA	1	NA	1
malI	b1620	JW1612	yihS	b3880	JW5569	0.87	NA	NA	NA	0.87
kdgK	b3526	JW5668	yihS	b3880	JW5569	0.93	0.99	NA	NA	1
gph	b3385	JW3348	yihS	b3880	JW5569	0.93	0.59	NA	NA	0.97
yghA	b3003	JW2972	yihS	b3880	JW5569	0.9	0.88	NA	NA	0.99
fucP	b2801	JW2772	yihS	b3880	JW5569	0.93	NA	NA	NA	0.93
yihS	b3880	JW5569	yihV	b3883	JW5568	0.93	0.98	NA	NA	1
yihR	b3879	JW3850	yihS	b3880	JW5569	0.92	0.67	NA	NA	0.97
yihP	b3877	JW3848	yihS	b3880	JW5569	0.89	NA	NA	NA	0.89
ompL	b3875	JW3846	yihS	b3880	JW5569	0.89	NA	NA	NA	0.89
yihQ	b3878	JW3849	yihS	b3880	JW5569	0.89	NA	NA	NA	0.89
gudX	b2788	JW2759	yihS	b3880	JW5569	0.8	0.59	NA	NA	0.92
yihS	b3880	JW5569	yniC	b1727	JW1716	0.93	NA	NA	NA	0.93
yihS	b3880	JW5569	yihU	b3882	JW3853	0.88	NA	NA	NA	0.88
yagG	b0270	JW0263	yihO	b3876	JW5852	NA	NA	NA	0.8	0.8
uxuA	b4322	JW4285	yihO	b3876	JW5852	0.91	NA	NA	NA	0.91
uxaC	b3092	JW3063	yihO	b3876	JW5852	0.91	0.96	NA	NA	1
uxaB	b1521	JW1514	yihO	b3876	JW5852	0.82	NA	NA	NA	0.82
uidB	b1616	JW1608	yihO	b3876	JW5852	NA	NA	NA	0.8	0.8
uidA	b1617	JW1609	yihO	b3876	JW5852	0.91	NA	NA	NA	0.91
dgoA	b4477	JW5628	yihO	b3876	JW5852	0.91	NA	NA	NA	0.91
yihO	b3876	JW5852	yihR	b3879	JW3850	0.89	NA	NA	NA	0.89
yihO	b3876	JW5852	yihP	b3877	JW3848	0.9	0.67	NA	0.8	0.99
yicJ	b3657	JW5939	yihO	b3876	JW5852	NA	NA	NA	0.8	0.8
ompL	b3875	JW3846	yihO	b3876	JW5852	0.92	0.67	NA	NA	0.97
yihO	b3876	JW5852	yihQ	b3878	JW3849	0.89	0.99	NA	NA	1
yihO	b3876	JW5852	yihU	b3882	JW3853	0.88	NA	NA	NA	0.88
yihL	b3872	JW3843	yihM	b3873	JW3844	0.92	0.69	NA	NA	0.98
yihM	b3873	JW3844	yihN	b3874	JW3845	0.91	0.97	NA	NA	1
yggS	b2951	JW2918	yifB	b3765	JW3738	0.93	NA	NA	NA	0.93
yfiH	b2593	JW2575	yifB	b3765	JW3738	0.82	NA	NA	NA	0.82
yfiC	b2575	JW2559	yifB	b3765	JW3738	0.88	NA	NA	NA	0.88
ychM	b1206	JW5189	yifB	b3765	JW3738	0.93	NA	NA	NA	0.93
yadS	b0157	JW0153	yifB	b3765	JW3738	0.9	0.8	NA	NA	0.98
xerC	b3811	JW3784	yifB	b3765	JW3738	0.91	NA	NA	NA	0.91
ugpB	b3453	JW3418	yifB	b3765	JW3738	0.87	NA	NA	NA	0.87
trxB	b0888	JW0871	yifB	b3765	JW3738	0.92	0.81	NA	NA	0.98
trmJ	b2532	JW2516	yifB	b3765	JW3738	0.88	0.52	NA	NA	0.94
topA	b1274	JW1266	yifB	b3765	JW3738	0.9	NA	NA	NA	0.9
sufE	b1679	JW1669	yifB	b3765	JW3738	0.91	NA	NA	NA	0.91
smf	b4473	JW5708	yifB	b3765	JW3738	0.93	1	NA	NA	1
serA	b2913	JW2880	yifB	b3765	JW3738	0.84	NA	NA	NA	0.84
sdhB	b0724	JW0714	yifB	b3765	JW3738	0.8	NA	NA	NA	0.8
sdhA	b0723	JW0713	yifB	b3765	JW3738	0.84	NA	NA	NA	0.84
ruvC	b1863	JW1852	yifB	b3765	JW3738	0.92	0.76	NA	0.58	0.99
rsmE	b2946	JW2913	yifB	b3765	JW3738	0.8	NA	NA	NA	0.8
rrmJ	b3179	JW3146	yifB	b3765	JW3738	0.65	0.55	NA	NA	0.84
rpsP	b2609	JW2590	yifB	b3765	JW3738	0.88	NA	NA	NA	0.88
rplS	b2606	JW2587	yifB	b3765	JW3738	0.89	NA	NA	NA	0.89
rimM	b2608	JW5413	yifB	b3765	JW3738	0.88	NA	NA	NA	0.88
purN	b2500	JW2485	yifB	b3765	JW3738	0.93	NA	NA	NA	0.93
proS	b0194	JW0190	yifB	b3765	JW3738	0.93	0.57	NA	NA	0.97
polA	b3863	JW3835	yifB	b3765	JW3738	0.88	NA	NA	NA	0.88
nfi	b3998	JW5547	yifB	b3765	JW3738	0.88	NA	NA	NA	0.88
mppA	b1329	JW1322	yifB	b3765	JW3738	0.8	NA	NA	NA	0.8
metL	b3940	JW3911	yifB	b3765	JW3738	0.9	NA	NA	NA	0.9
mdtK	b1663	JW1655	yifB	b3765	JW3738	0.84	NA	NA	NA	0.84
macA	b0878	JW0862	yifB	b3765	JW3738	0.91	NA	NA	NA	0.91
lpxB	b0182	JW0177	yifB	b3765	JW3738	0.8	0.76	NA	NA	0.95
lpcA	b0222	JW0212	yifB	b3765	JW3738	0.92	NA	NA	NA	0.92
lolD	b1117	JW5162	yifB	b3765	JW3738	0.91	NA	NA	NA	0.91
lldD	b3605	JW3580	yifB	b3765	JW3738	0.9	NA	NA	NA	0.9
ispF	b2746	JW2716	yifB	b3765	JW3738	0.88	NA	NA	NA	0.88
hslV	b3932	JW3903	yifB	b3765	JW3738	0.9	NA	NA	NA	0.9
hslU	b3931	JW3902	yifB	b3765	JW3738	0.9	0.76	NA	NA	0.98
hemE	b3997	JW3961	yifB	b3765	JW3738	0.9	0.59	NA	NA	0.96
gsiB	b0830	JW5111	yifB	b3765	JW3738	0.89	NA	NA	NA	0.89
gshB	b2947	JW2914	yifB	b3765	JW3738	0.82	0.9	NA	NA	0.98
fliA	b1922	JW1907	yifB	b3765	JW3738	0.91	NA	NA	NA	0.91
ffh	b2610	JW5414	yifB	b3765	JW3738	0.88	NA	NA	NA	0.88
feoB	b3409	JW3372	yifB	b3765	JW3738	0.82	NA	NA	NA	0.82
feoA	b3408	JW3371	yifB	b3765	JW3738	0.82	NA	NA	NA	0.82
dsbA	b3860	JW3832	yifB	b3765	JW3738	0.8	NA	NA	NA	0.8
dppB	b3543	JW3512	yifB	b3765	JW3738	0.89	NA	NA	NA	0.89
dppA	b3544	JW3513	yifB	b3765	JW3738	0.8	NA	NA	NA	0.8
dnaN	b3701	JW3678	yifB	b3765	JW3738	0.88	NA	NA	NA	0.88
def	b3287	JW3248	yifB	b3765	JW3738	0.93	0.9	NA	NA	0.99
ddpB	b1486	JW1481	yifB	b3765	JW3738	0.89	NA	NA	NA	0.89
cobU	b1993	JW1971	yifB	b3765	JW3738	0.84	NA	NA	NA	0.84
cobC	b0638	JW0633	yifB	b3765	JW3738	0.84	NA	NA	NA	0.84
clpP	b0437	JW0427	yifB	b3765	JW3738	0.93	NA	NA	NA	0.93
blc	b4149	JW4110	yifB	b3765	JW3738	0.53	0.57	NA	NA	0.8
bcr	b2182	JW5363	yifB	b3765	JW3738	0.93	0.82	NA	NA	0.99
barA	b2786	JW2757	yifB	b3765	JW3738	0.71	0.81	NA	NA	0.94
yifB	b3765	JW3738	yraN	b3148	JW3117	0.93	1	NA	NA	1
yifB	b3765	JW3738	yqjH	b3070	JW3041	0.9	NA	NA	NA	0.9
yicR	b3638	JW5643	yifB	b3765	JW3738	0.93	NA	NA	NA	0.93
yccF	b0961	JW0944	yifB	b3765	JW3738	0.88	NA	NA	NA	0.88
xerD	b2894	JW2862	yifB	b3765	JW3738	0.8	NA	NA	NA	0.8
trpS	b3384	JW3347	yifB	b3765	JW3738	0.88	NA	NA	NA	0.88
rep	b3778	JW5604	yifB	b3765	JW3738	0.93	0.91	NA	NA	0.99
hslO	b3401	JW5692	yifB	b3765	JW3738	0.88	NA	NA	NA	0.88
fxsA	b4140	JW4100	yifB	b3765	JW3738	0.88	NA	NA	NA	0.88
yifB	b3765	JW3738	yqjA	b3095	JW3066	0.82	NA	NA	NA	0.82
speG	b1584	JW1576	yifB	b3765	JW3738	0.84	NA	NA	NA	0.84
ppc	b3956	JW3928	yifB	b3765	JW3738	0.65	0.64	NA	NA	0.87
yccW	b0967	JW5898	yifB	b3765	JW3738	0.88	NA	NA	NA	0.88
trmD	b2607	JW2588	yifB	b3765	JW3738	0.88	NA	NA	NA	0.88
tig	b0436	JW0426	yifB	b3765	JW3738	0.93	NA	NA	NA	0.93
recF	b3700	JW3677	yifB	b3765	JW3738	0.92	NA	NA	NA	0.92
yifB	b3765	JW3738	yihA	b3865	JW5930	0.75	0.8	NA	NA	0.95
yfcF	b2301	JW2298	yifB	b3765	JW3738	0.84	0.68	NA	NA	0.95
yifB	b3765	JW3738	yjeF	b4167	JW4125	0.93	0.84	NA	NA	0.99
ychF	b1203	JW1194	yifB	b3765	JW3738	0.87	NA	NA	NA	0.87
pin	b1158	JW1144	yifB	b3765	JW3738	0.87	NA	NA	NA	0.87
yifB	b3765	JW3738	yneF	b1522	JW5825	0.84	NA	NA	NA	0.84
yggR	b2950	JW2917	yifB	b3765	JW3738	0.88	NA	NA	NA	0.88
yifB	b3765	JW3738	yqfA	b2899	JW2867	0.84	NA	NA	NA	0.84
yifB	b3765	JW3738	zntA	b3469	JW3434	0.88	0.63	NA	NA	0.96
yifB	b3765	JW3738	yqiC	b3042	JW5505	0.92	0.93	NA	NA	0.99
yifB	b3765	JW3738	yoaE	b1816	JW1805	0.93	NA	NA	NA	0.93
yifB	b3765	JW3738	yihG	b3862	JW3834	0.82	0.81	NA	NA	0.97
yidA	b3697	JW3674	yieK	b3718	JW5613	0.93	0.98	NA	NA	1
rpiA	b2914	JW5475	yieK	b3718	JW5613	0.91	0.88	NA	NA	0.99
nagB	b0678	JW0664	yieK	b3718	JW5613	NA	NA	NA	0.81	0.81
idnK	b4268	JW4225	yieK	b3718	JW5613	0.91	0.88	NA	NA	0.99
gnd	b2029	JW2011	yieK	b3718	JW5613	0.93	0.97	NA	NA	1
glgC	b3430	JW3393	yieK	b3718	JW5613	0.82	NA	NA	NA	0.82
bglG	b3723	JW3701	yieK	b3718	JW5613	0.82	NA	NA	NA	0.82
bglF	b3722	JW3700	yieK	b3718	JW5613	0.82	NA	NA	NA	0.82
bglB	b3721	JW3699	yieK	b3718	JW5613	0.82	NA	NA	NA	0.82
agaI	b3141	JW3110	yieK	b3718	JW5613	NA	NA	NA	0.81	0.81
tktA	b2935	JW5478	yieK	b3718	JW5613	0.82	NA	NA	NA	0.82
tilS	b0188	JW0183	yieK	b3718	JW5613	0.91	NA	NA	NA	0.91
mhpT	b0353	JW5046	yieK	b3718	JW5613	0.73	0.67	NA	NA	0.91
bglH	b3720	JW3698	yieK	b3718	JW5613	0.91	NA	NA	NA	0.91
yieK	b3718	JW5613	yieL	b3719	JW5612	0.92	0.64	NA	NA	0.97
yieK	b3718	JW5613	zwf	b1852	JW1841	0.93	0.99	NA	NA	1
yeaD	b1780	JW1769	yidJ	b3678	JW3654	0.82	0.51	NA	NA	0.91
ydeM	b1497	JW1492	yidJ	b3678	JW3654	0.65	1	NA	NA	1
ychM	b1206	JW5189	yidJ	b3678	JW3654	0.91	NA	NA	NA	0.91
wcaJ	b2047	JW2032	yidJ	b3678	JW3654	0.89	NA	NA	NA	0.89
tauC	b0367	JW0359	yidJ	b3678	JW3654	0.93	NA	NA	NA	0.93
tauB	b0366	JW0358	yidJ	b3678	JW3654	0.93	NA	NA	NA	0.93
tauA	b0365	JW0357	yidJ	b3678	JW3654	0.65	0.97	NA	NA	0.99
ssuA	b0936	JW0919	yidJ	b3678	JW3654	0.93	0.97	NA	NA	1
rfbD	b2040	JW2025	yidJ	b3678	JW3654	0.91	NA	NA	NA	0.91
lpxD	b0179	JW0174	yidJ	b3678	JW3654	0.92	NA	NA	NA	0.92
lgt	b2828	JW2796	yidJ	b3678	JW3654	0.92	0.95	NA	NA	1
dgsA	b1594	JW1586	yidJ	b3678	JW3654	0.84	NA	NA	NA	0.84
cysD	b2752	JW2722	yidJ	b3678	JW3654	0.89	NA	NA	NA	0.89
cysC	b2750	JW2720	yidJ	b3678	JW3654	0.84	NA	NA	NA	0.84
bglX	b2132	JW2120	yidJ	b3678	JW3654	0.91	NA	NA	NA	0.91
betB	b0312	JW0304	yidJ	b3678	JW3654	0.92	0.88	NA	NA	0.99
betA	b0311	JW0303	yidJ	b3678	JW3654	0.93	0.54	NA	NA	0.97
aslB	b3800	JW5594	yidJ	b3678	JW3654	0.91	0.98	NA	NA	1
yidJ	b3678	JW3654	yidK	b3679	JW3655	0.93	0.97	NA	NA	1
gdhA	b1761	JW1750	yidJ	b3678	JW3654	0.88	NA	NA	NA	0.88
betI	b0313	JW0305	yidJ	b3678	JW3654	0.93	0.88	NA	NA	0.99
yidF	b3674	JW3650	yidJ	b3678	JW3654	0.91	NA	NA	NA	0.91
yfeN	b2408	JW2399	yidJ	b3678	JW3654	0.88	0.8	NA	NA	0.98
ydeN	b1498	JW5243	yidJ	b3678	JW3654	0.88	NA	NA	0.73	0.97
tehA	b1429	JW1425	yidJ	b3678	JW3654	0.93	0.54	NA	NA	0.97
argO	b2923	JW2890	yidJ	b3678	JW3654	0.84	NA	NA	NA	0.84
yidH	b3676	JW3652	yidJ	b3678	JW3654	0.93	0.62	NA	NA	0.97
yidG	b3675	JW3651	yidJ	b3678	JW3654	0.91	NA	NA	NA	0.91
yidJ	b3678	JW3654	zntR	b3292	JW3254	0.9	NA	NA	NA	0.9
yhjK	b3529	JW5943	yidC	b3705	JW3683	0.56	0.76	NA	NA	0.89
yfgL	b2512	JW2496	yidC	b3705	JW3683	0.91	0.6	NA	NA	0.96
ydiI	b1686	JW1676	yidC	b3705	JW3683	0.84	NA	NA	NA	0.84
ycbX	b0947	JW5126	yidC	b3705	JW3683	0.93	0.69	NA	NA	0.98
ybeB	b0637	JW5090	yidC	b3705	JW3683	0.63	NA	NA	0.53	0.83
uvrA	b4058	JW4019	yidC	b3705	JW3683	0.9	NA	NA	NA	0.9
trmU	b1133	JW1119	yidC	b3705	JW3683	0.65	NA	NA	0.58	0.85
trmE	b3706	JW3684	yidC	b3705	JW3683	0.93	1	NA	NA	1
thiM	b2104	JW2091	yidC	b3705	JW3683	0.82	NA	NA	NA	0.82
thiE	b3993	JW3957	yidC	b3705	JW3683	0.82	0.67	NA	NA	0.94
thiD	b2103	JW2090	yidC	b3705	JW3683	0.82	NA	NA	NA	0.82
ssb	b4059	JW4020	yidC	b3705	JW3683	0.59	NA	NA	0.62	0.84
smpB	b2620	JW2601	yidC	b3705	JW3683	0.76	NA	NA	0.55	0.89
rumA	b2785	JW2756	yidC	b3705	JW3683	0.91	NA	NA	NA	0.91
rpsR	b4202	JW4160	yidC	b3705	JW3683	0.59	NA	NA	0.55	0.82
rpsO	b3165	JW3134	yidC	b3705	JW3683	0.56	NA	NA	0.63	0.84
rnpA	b3704	JW3681	yidC	b3705	JW3683	0.93	0.99	NA	NA	1
ribE	b0415	JW0405	yidC	b3705	JW3683	0.92	0.96	NA	NA	1
pyrG	b2780	JW2751	yidC	b3705	JW3683	0.9	0.97	NA	NA	1
purL	b2557	JW2541	yidC	b3705	JW3683	0.91	NA	NA	NA	0.91
purH	b4006	JW3970	yidC	b3705	JW3683	0.91	NA	NA	NA	0.91
priA	b3935	JW3906	yidC	b3705	JW3683	0.5	NA	NA	0.63	0.81
pgsA	b1912	JW1897	yidC	b3705	JW3683	0.93	0.78	NA	0.51	0.99
nusB	b0416	JW0406	yidC	b3705	JW3683	0.87	NA	NA	NA	0.87
murE	b0085	JW0083	yidC	b3705	JW3683	0.59	NA	NA	0.51	0.8
minD	b1175	JW1164	yidC	b3705	JW3683	0.91	NA	NA	NA	0.91
metE	b3829	JW3805	yidC	b3705	JW3683	0.87	NA	NA	NA	0.87
mak	b0394	JW0385	yidC	b3705	JW3683	0.92	NA	NA	NA	0.92
lgt	b2828	JW2796	yidC	b3705	JW3683	0.53	0.66	NA	NA	0.84
kdsC	b3198	JW3165	yidC	b3705	JW3683	0.91	NA	NA	NA	0.91
katE	b1732	JW1721	yidC	b3705	JW3683	0.61	0.54	NA	NA	0.82
infA	b0884	JW0867	yidC	b3705	JW3683	0.73	NA	NA	0.51	0.87
gmr	b1285	JW1278	yidC	b3705	JW3683	0.71	0.69	NA	NA	0.91
gidB	b3740	JW3718	yidC	b3705	JW3683	0.92	NA	NA	NA	0.92
gidA	b3741	JW3719	yidC	b3705	JW3683	0.89	NA	NA	NA	0.89
frr	b0172	JW0167	yidC	b3705	JW3683	0.53	NA	NA	0.65	0.84
efp	b4147	JW4107	yidC	b3705	JW3683	0.8	NA	NA	0.57	0.91
ddg	b2378	JW2375	yidC	b3705	JW3683	0.92	0.63	NA	NA	0.97
dapE	b2472	JW2456	yidC	b3705	JW3683	0.88	NA	NA	NA	0.88
dapD	b0166	JW0161	yidC	b3705	JW3683	0.88	NA	NA	NA	0.88
copA	b0484	JW0473	yidC	b3705	JW3683	0.84	NA	NA	NA	0.84
cdsA	b0175	JW5810	yidC	b3705	JW3683	0.53	NA	NA	0.58	0.8
argH	b3960	JW3932	yidC	b3705	JW3683	0.88	NA	NA	NA	0.88
argG	b3172	JW3140	yidC	b3705	JW3683	0.88	NA	NA	NA	0.88
argB	b3959	JW5553	yidC	b3705	JW3683	0.92	NA	NA	NA	0.92
ackA	b2296	JW2293	yidC	b3705	JW3683	0.87	NA	NA	NA	0.87
ybdB	b0597	JW0589	yidC	b3705	JW3683	0.65	0.51	NA	NA	0.83
mioC	b3742	JW3720	yidC	b3705	JW3683	0.8	NA	NA	NA	0.8
mdtL	b3710	JW3688	yidC	b3705	JW3683	0.8	NA	NA	NA	0.8
djlA	b0055	JW0054	yidC	b3705	JW3683	0.91	NA	NA	NA	0.91
ampD	b0110	JW0106	yidC	b3705	JW3683	0.91	NA	NA	NA	0.91
yidC	b3705	JW3683	yidD	b4557	JW3682	0.93	1	1	NA	1
yfcA	b2327	JW2324	yidC	b3705	JW3683	0.84	NA	NA	NA	0.84
tam	b1519	JW1512	yidC	b3705	JW3683	0.79	0.64	NA	NA	0.92
orn	b4162	JW5740	yidC	b3705	JW3683	0.8	NA	NA	NA	0.8
ybjG	b0841	JW5112	yidC	b3705	JW3683	0.92	0.64	NA	NA	0.97
yidC	b3705	JW3683	yihA	b3865	JW5930	0.93	0.97	NA	NA	1
yedL	b1932	JW1917	yidC	b3705	JW3683	0.9	NA	NA	NA	0.9
ybdG	b0577	JW0566	yidC	b3705	JW3683	0.71	0.78	NA	NA	0.94
yidC	b3705	JW3683	yidZ	b3711	JW3689	0.8	NA	NA	NA	0.8
rpmH	b3703	JW3680	yidC	b3705	JW3683	0.91	NA	NA	NA	0.91
yeeN	b1983	JW1964	yidC	b3705	JW3683	0.56	NA	NA	0.57	0.81
ydhK	b1645	JW1637	yidC	b3705	JW3683	0.84	NA	NA	NA	0.84
ygjD	b3064	JW3036	yidA	b3697	JW3674	0.88	NA	NA	NA	0.88
yeaD	b1780	JW1769	yidA	b3697	JW3674	0.91	NA	NA	NA	0.91
ydiI	b1686	JW1676	yidA	b3697	JW3674	NA	NA	1	NA	1
yddE	b1464	JW1459	yidA	b3697	JW3674	0.91	0.95	NA	NA	1
ycgB	b1188	JW1177	yidA	b3697	JW3674	0.88	NA	NA	NA	0.88
ycdX	b1034	JW1017	yidA	b3697	JW3674	0.91	NA	NA	NA	0.91
ybhK	b0780	JW0763	yidA	b3697	JW3674	0.91	NA	NA	NA	0.91
ybhF	b0794	JW5104	yidA	b3697	JW3674	0.87	NA	NA	NA	0.87
ybeY	b0659	JW0656	yidA	b3697	JW3674	0.91	0.51	1	NA	1
ybcL	b0545	JW0533	yidA	b3697	JW3674	0.9	NA	NA	NA	0.9
yadE	b0130	JW0126	yidA	b3697	JW3674	0.91	NA	NA	NA	0.91
wcaJ	b2047	JW2032	yidA	b3697	JW3674	0.89	NA	NA	NA	0.89
wcaA	b2059	JW2044	yidA	b3697	JW3674	0.87	NA	NA	NA	0.87
uvrC	b1913	JW1898	yidA	b3697	JW3674	0.92	0.95	NA	NA	1
uvrA	b4058	JW4019	yidA	b3697	JW3674	0.9	NA	NA	NA	0.9
ulaF	b4198	JW4156	yidA	b3697	JW3674	0.87	0.98	NA	NA	1
ulaD	b4196	JW4154	yidA	b3697	JW3674	0.9	NA	NA	NA	0.9
ugpQ	b3449	JW3414	yidA	b3697	JW3674	0.91	0.68	NA	NA	0.97
truB	b3166	JW3135	yidA	b3697	JW3674	0.92	0.97	NA	NA	1
tiaE	b3553	JW5656	yidA	b3697	JW3674	0.8	NA	NA	NA	0.8
thrB	b0003	JW0002	yidA	b3697	JW3674	0.89	0.67	NA	NA	0.96
sgbU	b3582	JW5650	yidA	b3697	JW3674	0.9	NA	NA	NA	0.9
serS	b0893	JW0876	yidA	b3697	JW3674	0.93	0.91	NA	NA	0.99
serA	b2913	JW2880	yidA	b3697	JW3674	0.89	NA	NA	NA	0.89
rpsP	b2609	JW2590	yidA	b3697	JW3674	0.82	0.55	NA	NA	0.92
rpsO	b3165	JW3134	yidA	b3697	JW3674	0.82	NA	NA	NA	0.82
rplS	b2606	JW2587	yidA	b3697	JW3674	0.82	NA	NA	NA	0.82
rpiA	b2914	JW5475	yidA	b3697	JW3674	0.93	NA	NA	NA	0.93
rfbA	b2039	JW2024	yidA	b3697	JW3674	0.88	NA	NA	NA	0.88
recG	b3652	JW3627	yidA	b3697	JW3674	0.8	NA	NA	NA	0.8
rbsC	b3750	JW3729	yidA	b3697	JW3674	0.93	NA	NA	NA	0.93
rbsB	b3751	JW3730	yidA	b3697	JW3674	0.82	NA	NA	NA	0.82
rbsA	b3749	JW3728	yidA	b3697	JW3674	0.92	NA	NA	NA	0.92
prsA	b1207	JW1198	yidA	b3697	JW3674	0.87	NA	NA	NA	0.87
prmC	b1212	JW1203	yidA	b3697	JW3674	0.91	NA	NA	NA	0.91
prfB	b2891	JW5847	yidA	b3697	JW3674	0.8	NA	NA	NA	0.8
plsC	b3018	JW2986	yidA	b3697	JW3674	0.93	NA	NA	NA	0.93
otsA	b1896	JW5312	yidA	b3697	JW3674	NA	NA	1	NA	1
narL	b1221	JW1212	yidA	b3697	JW3674	0.8	NA	NA	NA	0.8
nagC	b0676	JW0662	yidA	b3697	JW3674	0.91	0.96	NA	NA	1
nagB	b0678	JW0664	yidA	b3697	JW3674	0.93	0.86	NA	NA	0.99
murA	b3189	JW3156	yidA	b3697	JW3674	0.9	NA	NA	NA	0.9
miaB	b0661	JW0658	yidA	b3697	JW3674	0.87	NA	NA	NA	0.87
metG	b2114	JW2101	yidA	b3697	JW3674	0.9	NA	NA	NA	0.9
menD	b2264	JW5374	yidA	b3697	JW3674	0.88	NA	NA	NA	0.88
menB	b2262	JW2257	yidA	b3697	JW3674	0.88	NA	NA	NA	0.88
lnt	b0657	JW0654	yidA	b3697	JW3674	0.92	NA	NA	NA	0.92
lepA	b2569	JW2553	yidA	b3697	JW3674	0.87	NA	NA	NA	0.87
lacA	b0342	JW0333	yidA	b3697	JW3674	0.91	NA	NA	NA	0.91
ksgA	b0051	JW0050	yidA	b3697	JW3674	0.91	NA	NA	NA	0.91
kefC	b0047	JW0046	yidA	b3697	JW3674	0.92	NA	NA	NA	0.92
idnK	b4268	JW4225	yidA	b3697	JW3674	0.93	0.8	NA	NA	0.99
hisS	b2514	JW2498	yidA	b3697	JW3674	0.88	NA	NA	NA	0.88
gyrB	b3699	JW5625	yidA	b3697	JW3674	0.73	0.7	NA	NA	0.92
[truncated: 72,779 more rows]
