# Supplementary material for: Global Functional Atlas of Escherichia coli Encompassing Previously Uncharacterized Proteins
Source: PLoS Biol. 2009 Apr 28;7(4):e1000096. doi: 10.1371/journal.pbio.1000096 (PMC2672614; doi:10.1371/journal.pbio.1000096)
Supplement: Table S9 — (81 KB TXT) [file pbio.1000096.st009.txt]

#Table S9 - Predicted functional modules
#The table shows all the putative functional modules identified by MCL-based clustering of the high confidence GC network generated integrating four genomic context methods
#ModuleID Number_of_genes	Number_of_orphans Module_members
1	297	33	infA__b0884__JW0867	cmk__b0910__JW0893	era__b2566__JW2550	ftsI__b0084__JW0082	rplI__b4203__JW4161	ygaD__b2700__JW2670	ynbB__b1409__JW1406	aat__b0885__JW0868	folD__b0529__JW0518	fur__b0683__JW0669	ispE__b1208__JW1199	ligT__b0147__JW5011	murA__b3189__JW3156	pnp__b3164__JW5851	pth__b1204__JW1195	purL__b2557__JW2541	rpsN__b3307__JW3269	ruvC__b1863__JW1852	serS__b0893__JW0876	smpB__b2620__JW2601	truB__b3166__JW3135	upp__b2498__JW2483	yaeL__b0176__JW0171	ybeX__b0658__JW0655	yjgQ__b4262__JW5760	dapA__b2478__JW2463	dapB__b0031__JW0029	murI__b3967__JW5550	purD__b4005__JW3969	purH__b4006__JW3970	purN__b2500__JW2485	ruvB__b1860__JW1849	secA__b0098__JW0096	ycbC__b0920__JW0903	dnaB__b4052__JW4012	yfjB__b2615__JW2596	cdsA__b0175__JW5810	def__b3287__JW3248	der__b2511__JW5403	dnaE__b0184__JW0179	dxr__b0173__JW0168	envC__b3613__JW5646	fabZ__b0180__JW0175	frr__b0172__JW0167	gpmI__b3612__JW3587	hlpA__b0178__JW0173	hupB__b0440__JW0430	ispU__b0174__JW0169	miaA__b4171__JW4129	pgsA__b1912__JW1897	prfA__b1211__JW1202	prmC__b1212__JW1203	pyrH__b0171__JW0166	recR__b0472__JW0461	rluB__b1269__JW1261	rnhB__b0183__JW0178	tilS__b0188__JW0183	xerD__b2894__JW2862	ybeZ__b0660__JW0657	gidB__b3740__JW3718	ispA__b0421__JW0411	mtgA__b3208__JW3175	murC__b0091__JW0089	nusB__b0416__JW0406	rnr__b4179__JW5741	rssA__b1234__JW1222	xseA__b2509__JW2493	yraL__b3146__JW3115	yrbG__b3196__JW3163	alr__b4053__JW4013	coaD__b3634__JW3609	murG__b0090__JW0088	orn__b4162__JW5740	prsA__b1207__JW1198	rplM__b3231__JW3200	ycfH__b1100__JW1086	dksA__b0145__JW0141	dut__b3640__JW3615	ftsH__b3178__JW3145	glmM__b3176__JW3143	ihfB__b0912__JW0895	ispH__b0029__JW0027	pyrF__b1281__JW1273	rpmE__b3936__JW3907	rpsA__b0911__JW0894	truA__b2318__JW2315	yajL__b0424__JW5057	ybaV__b0442__JW0432	yhdE__b3248__JW3217	yjeE__b4168__JW4126	yqgF__b2949__JW2916	yggW__b2955__JW2922	yebA__b1856__JW5304	pta__b2297__JW2294	queA__b0405__JW0395	trmD__b2607__JW2588	ilvC__b3774__JW3747	rsmC__b4371__JW4333	trmU__b1133__JW1119	yjeF__b4167__JW4125	atpD__b3732__JW3710	ftsY__b3464__JW3429	gmk__b3648__JW3623	holB__b1099__JW1085	lepB__b2568__JW2552	mutS__b2733__JW2703	recG__b3652__JW3627	rnc__b2567__JW2551	rplK__b3983__JW3946	tmk__b1098__JW1084	yccW__b0967__JW5898	yceG__b1097__JW1083	clpP__b0437__JW0427	dadX__b1190__JW1179	dfp__b3639__JW5642	dnaG__b3066__JW3038	folK__b0142__JW0138	gapA__b1779__JW1768	infB__b3168__JW3137	lepA__b2569__JW2553	panC__b0133__JW0129	pgk__b2926__JW2893	priA__b3935__JW3906	relA__b2784__JW2755	spoT__b3650__JW3625	tig__b0436__JW0426	tsf__b0170__JW0165	ybeY__b0659__JW0656	yebC__b1864__JW1853	ygjD__b3064__JW3036	hflK__b4174__JW4132	glmU__b3730__JW3708	lpxC__b0096__JW0094	rpoB__b3987__JW3950	rpsR__b4202__JW4160	adk__b0474__JW0463	ftsE__b3463__JW3428	murB__b3972__JW3940	tyrS__b1637__JW1629	rpoC__b3988__JW3951	rpsF__b4200__JW4158	mrcA__b3396__JW3359	rimM__b2608__JW5413	rplS__b2606__JW2587	rpsP__b2609__JW2590	hpt__b0125__JW5009	tdk__b1238__JW1226	dtd__b3887__JW3858	mutL__b4170__JW4128	aspS__b1866__JW1855	atpA__b3734__JW3712	atpH__b3735__JW3713	dgsA__b1594__JW1586	fusA__b3340__JW3302	greA__b3181__JW3148	lspA__b0027__JW0025	map__b0168__JW0163	nlpD__b2742__JW2712	pcnB__b0143__JW5808	pheT__b1713__JW1703	rho__b3783__JW3756	ribB__b3041__JW3009	rluD__b2594__JW2576	rplB__b3317__JW3279	rplC__b3320__JW3282	rplD__b3319__JW3281	rplE__b3308__JW3270	rplF__b3305__JW3267	rplN__b3310__JW3272	rplO__b3301__JW3263	rplP__b3313__JW3275	rplQ__b3294__JW3256	rplR__b3304__JW3266	rplV__b3315__JW3277	rplW__b3318__JW3280	rplX__b3309__JW3271	rpmC__b3312__JW3274	rpmD__b3302__JW3264	rpoA__b3295__JW3257	rpsC__b3314__JW3276	rpsD__b3296__JW3258	rpsE__b3303__JW3265	rpsG__b3341__JW3303	rpsH__b3306__JW3268	rpsI__b3230__JW3199	rpsJ__b3321__JW3283	rpsK__b3297__JW3259	rpsL__b3342__JW3304	rpsM__b3298__JW3260	rpsQ__b3311__JW3273	rpsS__b3316__JW3278	secY__b3300__JW3262	tgt__b0406__JW0396	tufA__b3339__JW3301	tufB__b3980__JW3943	ybaB__b0471__JW0460	ydhO__b1655__JW5270	yfiH__b2593__JW2575	lon__b0439__JW0429	yeaU__b1800__JW1789	topA__b1274__JW1266	trxA__b3781__JW5856	mrdA__b0635__JW0630	nfo__b2159__JW2146	rlmB__b4180__JW4138	yaiL__b0354__JW0345	yjbC__b4022__JW3982	alaS__b2697__JW2667	eno__b2779__JW2750	ileS__b0026__JW0024	ispF__b2746__JW2716	lysU__b4129__JW4090	pgpA__b0418__JW0408	recN__b2616__JW5416	rplA__b3984__JW3947	yfiO__b2595__JW2577	clpB__b2592__JW2573	fmt__b3288__JW3249	ilvI__b0077__JW0076	miaB__b0661__JW0658	sppA__b1766__JW1755	atpB__b3738__JW3716	ddlA__b0381__JW0372	mrcB__b0149__JW0145	mrdB__b0634__JW0629	pheS__b1714__JW5277	ygeR__b2865__JW2833	yhbC__b3170__JW5533	gltX__b2400__JW2395	ftsK__b0890__JW0873	amiA__b2435__JW2428	amiB__b4169__JW4127	amiC__b2817__JW5449	murE__b0085__JW0083	nusG__b3982__JW3945	yggV__b2954__JW2921	hflC__b4175__JW4133	hflX__b4173__JW4131	murD__b0088__JW0086	purA__b4177__JW4135	recJ__b2892__JW2860	ribF__b0025__JW0023	nadE__b1740__JW1729	polA__b3863__JW3835	trkH__b3849__JW5576	cobB__b1120__JW1106	ispD__b2747__JW2717	rpoH__b3461__JW3426	yibK__b3606__JW3581	apt__b0469__JW0458	dnaA__b3702__JW3679	nusA__b3169__JW3138	rplU__b3186__JW3153	rpmA__b3185__JW3152	rpoD__b3067__JW3039	rpoS__b2741__JW5437	ruvA__b1861__JW1850	yajC__b0407__JW0397	ddlB__b0092__JW0090	rbfA__b3167__JW3136	ftsX__b3462__JW3427	mutY__b2961__JW2928	prfB__b2891__JW5847	rpmG__b3636__JW3611	dnaN__b3701__JW3678	lpxH__b0524__JW0513	ygiH__b3059__JW3031	atpF__b3736__JW3714	atpG__b3733__JW3711	ppiD__b0441__JW0431	trkA__b3290__JW3251	xseB__b0422__JW0412	yhbY__b3180__JW3147	rsmB__b3289__JW3250	pfs__b0159__JW0155	tktB__b2465__JW2449	infC__b1718__JW5829	yliG__b0835__JW0819	rplT__b1716__JW1706	rplJ__b3985__JW3948	ihfA__b1712__JW1702	atpI__b3739__JW5611	rng__b3247__JW3216	rpsO__b3165__JW3134	recF__b3700__JW3677	yijP__b3955__JW3927	clpX__b0438__JW0428	yggU__b2953__JW5479	greB__b3406__JW3369	yciH__b1282__JW1274	rplL__b3986__JW3949	exo__b2798__JW5446	htrC__b3989__JW3952	rpmJ__b3299__JW3261	yhbX__b3173__JW5534	yhbE__b3184__JW3151	rhoL__b3782__JW3755
2	90	9	cpsB__b2049__JW2034	fcl__b2052__JW2037	lpxD__b0179__JW0174	rfbD__b2040__JW2025	wcaJ__b2047__JW2032	yfbE__b2253__JW5372	rfaE__b3052__JW3024	wzb__b2061__JW2046	ugd__b2028__JW2010	ybjT__b0869__JW5116	ychA__b1214__JW1205	glmS__b3729__JW3707	wza__b2062__JW2047	rfaF__b3620__JW3595	rfaQ__b3632__JW3607	rfbA__b2039__JW2024	wcaE__b2055__JW2040	rfaJ__b3626__JW3601	yegQ__b2081__JW2066	asnB__b0674__JW0660	cld__b2027__JW5836	cpsG__b2048__JW2033	rffG__b3788__JW5598	wcaL__b2044__JW2029	galE__b0759__JW0742	rffD__b3787__JW5599	gmhB__b0200__JW0196	yraO__b3149__JW3118	rffE__b3786__JW5600	ybjX__b0877__JW0861	yfbG__b2255__JW2249	nudD__b2051__JW5335	rfaB__b3628__JW3603	rfaG__b3631__JW3606	rfbB__b2041__JW2026	yfbF__b2254__JW2248	gcvH__b2904__JW2872	lpcA__b0222__JW0212	cysC__b2750__JW2720	lacA__b0342__JW0333	rffA__b3791__JW3765	rffH__b3789__JW3763	wcaA__b2059__JW2044	wzc__b2060__JW2045	wzxC__b2046__JW2031	wzxE__b3792__JW3766	yibD__b3615__JW3590	yiiD__b3888__JW3859	rfe__b3784__JW3758	rfaD__b3619__JW3594	wcaF__b2054__JW2039	rffM__b3794__JW3770	gmd__b2053__JW2038	yfhL__b2562__JW2546	wcaI__b2050__JW2035	glf__b2036__JW2021	rfbX__b2037__JW2022	wbbI__b2034__JW2019	yadE__b0130__JW0126	rfaC__b3621__JW3596	rfaP__b3630__JW3605	fepE__b0587__JW0579	kdsD__b3197__JW3164	rfaH__b3842__JW3818	rfbC__b2038__JW2023	wbbJ__b2033__JW2018	wcaB__b2058__JW2043	wcaC__b2057__JW2042	wcaD__b2056__JW2041	yccC__b0981__JW0964	yccZ__b0983__JW0966	galF__b2042__JW2027	wcaK__b2045__JW2030	wcaM__b2043__JW2028	nfrB__b0569__JW0558	wbbK__b2032__JW2017	eco__b2209__JW2197	envY__b0566__JW0555	ybcH__b0567__JW0556	rfaI__b3627__JW3602	wbbH__b2035__JW2020	rffT__b4404__JW5596	nfrA__b0568__JW0557	rfaS__b3629__JW3604	rfaY__b3625__JW3600	rfaL__b3622__JW3597	wzzE__b3785__JW5601	rffC__b3790__JW5597	wzyE__b3793__JW3769	yiaH__b3561__JW3533
3	71	2	hslU__b3931__JW3902	hslV__b3932__JW3903	mraW__b0082__JW0080	flgB__b1073__JW1060	flgC__b1074__JW1061	talA__b2464__JW2448	atoC__b2220__JW2214	atoS__b2219__JW2213	cheA__b1888__JW1877	cheW__b1887__JW1876	tsr__b4355__JW4318	ftsW__b0089__JW0087	fliI__b1941__JW1925	smf__b3285__JW5708	aer__b3072__JW3043	cheB__b1883__JW1872	cheR__b1884__JW1873	cheY__b1882__JW1871	fliL__b1944__JW1928	fliP__b1948__JW1932	fliQ__b1949__JW1933	murF__b0086__JW0084	rpsB__b0169__JW0164	yiaD__b3552__JW5657	flhA__b1879__JW1868	flhB__b1880__JW1869	fliR__b1950__JW1934	motA__b1890__JW1879	motB__b1889__JW1878	tap__b1885__JW1874	tar__b1886__JW1875	trg__b1421__JW1417	csrA__b2696__JW2666	flgD__b1075__JW1062	flgE__b1076__JW1063	fliM__b1945__JW1929	fliN__b1946__JW1930	ftsA__b0094__JW0092	ftsZ__b0095__JW0093	fliA__b1922__JW1907	hfq__b4172__JW4130	amyA__b1927__JW1912	fliD__b1924__JW1909	fliS__b1925__JW1910	fliT__b1926__JW1911	flgG__b1078__JW1065	flgJ__b1081__JW1068	fliF__b1938__JW1922	fliG__b1939__JW1923	minD__b1175__JW1164	flgI__b1080__JW1067	slt__b4392__JW4355	fliE__b1937__JW1921	ycgR__b1194__JW1183	rssB__b1235__JW1223	fliC__b1923__JW1908	cheZ__b1881__JW1870	flgF__b1077__JW1064	flgH__b1079__JW5153	flgK__b1082__JW1069	flgL__b1083__JW1070	flhC__b1891__JW1880	flhD__b1892__JW1881	fliH__b1940__JW1924	fliK__b1943__JW1927	fliO__b1947__JW5316	mraZ__b0081__JW0079	mraY__b0087__JW0085	flhE__b1878__JW1867	fliJ__b1942__JW1926	yedD__b1928__JW1913
4	58	8	glpR__b3423__JW3386	yihV__b3883__JW5568	fbaA__b2925__JW2892	kbaY__b3137__JW3106	srlA__b2702__JW5429	srlE__b2703__JW5430	ydeW__b1512__JW1505	lacI__b0345__JW0336	gatD__b2091__JW2075	rbsR__b3753__JW3732	cytR__b3934__JW3905	agaA__b3135__JW5527	agaC__b3139__JW3108	agaD__b3140__JW3109	agaS__b3136__JW3105	agaV__b3133__JW3102	gatY__b2096__JW5343	kbaZ__b3132__JW3101	yadI__b0129__JW0125	agaB__b3138__JW3107	agaI__b3141__JW3110	agaR__b3131__JW3100	deoR__b0840__JW0824	fucR__b2805__JW2776	galR__b2837__JW2805	galS__b2151__JW2138	gatA__b2094__JW2078	gatB__b2093__JW2077	gatC__b2092__JW2076	gatZ__b2095__JW2082	sgcR__b4300__JW4262	srlD__b2705__JW2674	srlR__b2707__JW2676	treR__b4241__JW4200	ulaR__b4191__JW4149	yciT__b1284__JW1276	ydjF__b1770__JW1759	ygbI__b2735__JW2705	yihW__b3884__JW5567	pykA__b1854__JW1843	purR__b1658__JW1650	rbsB__b3751__JW3730	sgcE__b4301__JW4263	ebgR__b3075__JW3046	fsaB__b3946__JW3918	ypfJ__b2475__JW2460	ascG__b2714__JW5434	fruR__b0080__JW0078	gntR__b3438__JW5946	idnR__b4264__JW4221	malI__b1620__JW1612	ycjW__b1320__JW1313	fsaA__b0825__JW5109	yjhU__b4295__JW5952	sgcA__b4302__JW4264	gutM__b2706__JW2675	srlB__b2704__JW2673	osmB__b1283__JW1275
5	52	24	yphD__b2546__JW2530	ydcV__b1443__JW1438	ydcW__b1444__JW1439	yphC__b2545__JW5842	ydcU__b1442__JW1437	yciO__b1267__JW5196	yggC__b2928__JW2895	cmtB__b2934__JW2901	yphB__b2544__JW2528	elbB__b3209__JW3176	yeaK__b1787__JW1776	yciQ__b1268__JW5197	insB-4__b0988__JW0972	insB-1__b0021__JW0020	insB-6__b3445__JW3409	ttdB__b3062__JW3034	ygcG__b2778__JW5445	bcsA__b3533__JW5665	bcsB__b3532__JW3500	bcsC__b3530__JW5942	bcsE__b3536__JW3504	bcsG__b3538__JW3506	bcsZ__b3531__JW3499	yhjR__b3535__JW3503	bcsF__b3537__JW5663	cmtA__b2933__JW2900	insA-1__b0022__JW0021	insA-6__b3444__JW3408	ycdX__b1034__JW1017	yggD__b2929__JW2896	yggF__b2930__JW2897	yggP__b2931__JW5477	nlpA__b3661__JW3635	crcA__b0622__JW0617	yfiL__b2602__JW5412	ydcT__b1441__JW1436	ybiN__b0807__JW5107	yqhG__b3013__JW5500	yahN__b0328__JW0320	ydcS__b1440__JW1435	yphG__b2549__JW5405	yadD__b0132__JW5010	yaiU__b0374__JW5051	yaiV__b0375__JW0366	ybfP__b0689__JW0676	ydeK__b1510__JW1503	yoaC__b1810__JW5296	yphE__b2547__JW2531	yphF__b2548__JW2532	yqhH__b3014__JW2982	yrhA__b3443__JW5864	yaiT__b0371__JW0362
6	46	7	dppC__b3542__JW3511	ldcA__b1192__JW1181	dppA__b3544__JW3513	ycjD__b1289__JW1282	dppD__b3541__JW3510	oppD__b1246__JW1238	nikA__b3476__JW3441	yliB__b0830__JW5111	yliC__b0831__JW0815	ddpX__b1488__JW1483	dppF__b3540__JW3509	yejF__b2180__JW2168	oppB__b1244__JW1236	oppC__b1245__JW1237	yliA__b0829__JW5897	ddpC__b1485__JW1480	yejA__b2177__JW2165	yejB__b2178__JW2166	dppB__b3543__JW3512	yejE__b2179__JW2167	dinF__b4044__JW4004	oppF__b1247__JW1239	sohB__b1272__JW1264	nikB__b3477__JW3442	nikC__b3478__JW3443	ddpD__b1484__JW1479	mltD__b0211__JW5018	yhhS__b3473__JW5945	yciM__b1280__JW1272	yliD__b0832__JW0816	ydcM__b1432__JW5228	ygiS__b3020__JW2988	ddpA__b1487__JW5240	ddpB__b1486__JW1481	ddpF__b1483__JW1478	mppA__b1329__JW1322	sapA__b1294__JW1287	oppA__b1243__JW1235	sapB__b1293__JW1286	sapC__b1292__JW1285	nikE__b3480__JW3445	sapD__b1291__JW1284	sapF__b1290__JW1283	yddB__b1495__JW1490	nikD__b3479__JW3444	yjiK__b4333__JW5869
7	45	12	acrA__b0463__JW0452	acrE__b3265__JW3233	cusC__b0572__JW0561	mdtA__b2074__JW5338	mdtE__b3513__JW3481	ybhG__b0795__JW0779	ydhJ__b1644__JW1636	yhiI__b3487__JW3454	yiaV__b3586__JW3558	yibH__b3597__JW3571	yjcR__b4082__JW4043	exbD__b3005__JW2973	pal__b0741__JW0731	tolB__b0740__JW5100	tolQ__b0737__JW0727	ybgF__b0742__JW0732	acrB__b0462__JW0451	acrD__b2470__JW2454	acrF__b3266__JW3234	acrR__b0464__JW0453	cusA__b0575__JW0564	exbB__b3006__JW2974	mdtB__b2075__JW2060	mdtC__b2076__JW2061	mdtF__b3514__JW3482	cusB__b0574__JW0563	emrA__b2685__JW2660	yhdV__b3267__JW3235	yjcP__b4080__JW4041	uidR__b1618__JW1610	yiaW__b3587__JW3559	tolR__b0738__JW0728	yhhJ__b3485__JW5677	yjgP__b4261__JW4218	ytfM__b4220__JW4179	rbbA__b3486__JW5676	cusF__b0573__JW0562	emrB__b2686__JW2661	emrK__b2368__JW2365	yfiP__b2583__JW5409	yibI__b3598__JW3572	ytfN__b4221__JW4180	tolA__b0739__JW0729	gadE__b3512__JW3480	ydcL__b1431__JW1427
8	42	12	frlD__b3374__JW3337	ycjS__b1315__JW1308	malK__b4035__JW3995	mngB__b0732__JW0721	ugpA__b3452__JW3417	ugpB__b3453__JW3418	ycjP__b1312__JW1305	yeeO__b1985__JW1965	ugpE__b3451__JW3416	galT__b0758__JW0741	melA__b4119__JW4080	glgX__b3431__JW3394	malZ__b0403__JW0393	rpiR__b4089__JW4050	yjbB__b4020__JW3980	ycjO__b1311__JW1304	ycjN__b1310__JW1303	ycjR__b1314__JW5202	otsB__b1897__JW1886	nanE__b3223__JW3192	rpmB__b3637__JW3612	ycjU__b1317__JW1310	ugpC__b3450__JW3415	nanK__b3222__JW5538	yjhC__b4280__JW5769	ycjT__b1316__JW1309	malS__b3571__JW3543	malE__b4034__JW3994	ycjV__b1318__JW1311	otsA__b1896__JW5312	treC__b4239__JW4198	ycjM__b1309__JW1302	nanT__b3224__JW3193	malF__b4033__JW3993	malG__b4032__JW3992	frlC__b3372__JW5699	ycjQ__b1313__JW1306	yhcH__b3221__JW3190	lacY__b0343__JW0334	nanA__b3225__JW3194	ompG__b1319__JW1312	ymjB__b4524__JW5203
9	41	2	gltA__b0720__JW0710	gltD__b3213__JW3180	nuoA__b2288__JW2283	nudE__b3397__JW3360	yeaO__b1792__JW1781	nuoF__b2284__JW2279	focA__b0904__JW0887	nuoE__b2285__JW2280	ygfT__b2887__JW5469	lolC__b1116__JW5161	nuoG__b2283__JW2278	nuoH__b2282__JW2277	nuoI__b2281__JW2276	nuoJ__b2280__JW2275	nuoK__b2279__JW2274	nuoL__b2278__JW2273	nuoM__b2277__JW2272	nuoN__b2276__JW2271	hyfB__b2482__JW2467	nuoB__b2287__JW5875	nuoC__b2286__JW5375	nrdB__b2235__JW2229	hycB__b2724__JW2694	hycC__b2723__JW2693	hycD__b2722__JW2692	hycE__b2721__JW2691	hyfA__b2481__JW2466	focB__b2492__JW2477	hycI__b2717__JW2687	hycG__b2719__JW2689	hyfD__b2484__JW2469	hyfH__b2488__JW2473	hyfC__b2483__JW2468	hyfE__b2485__JW2470	hyfF__b2486__JW2471	hyfI__b2489__JW5805	hycF__b2720__JW2690	hycH__b2718__JW2688	hyfG__b2487__JW2472	hyfJ__b2490__JW2475	hycA__b2725__JW2695
10	39	4	torZ__b1872__JW1861	moaA__b0781__JW0764	fdhD__b3895__JW3866	fdhF__b4079__JW4040	arsB__b3502__JW3469	mobA__b3857__JW3829	dmsA__b0894__JW5118	mog__b0009__JW0008	nrfC__b4072__JW4033	ydeP__b1501__JW1495	moaB__b0782__JW0765	moeA__b0827__JW0811	fdhE__b3891__JW3862	fdnG__b1474__JW1470	fdnH__b1475__JW1471	clcB__b1592__JW5263	hydN__b2713__JW2683	bisC__b3551__JW5940	fdoG__b3894__JW3865	moaC__b0783__JW0766	torA__b0997__JW0982	ynfE__b1587__JW1579	ynfF__b1588__JW5260	yedY__b1971__JW1954	dmsD__b1591__JW5262	ynfG__b1589__JW1581	ynfH__b1590__JW5261	torC__b0996__JW0981	nirC__b3367__JW3330	dmsB__b0895__JW0878	fdoI__b3892__JW3863	dmsC__b0896__JW0879	fdnI__b1476__JW1472	fdoH__b3893__JW3864	torD__b0998__JW0983	ygfS__b2886__JW5468	yiaI__b3573__JW3545	selA__b3591__JW3564	selB__b3590__JW3563
11	38	17	aaeR__b3243__JW3212	abgR__b1339__JW1333	cbl__b1987__JW1966	cynR__b0338__JW5894	cysB__b1275__JW1267	dsdC__b2364__JW2361	gcvA__b2808__JW2779	hcaR__b2537__JW2521	hdfR__b3762__JW5607	ilvY__b3773__JW3746	lrhA__b2289__JW2284	lysR__b2839__JW2807	metR__b3828__JW3804	nac__b1988__JW1967	oxyR__b3961__JW3933	perR__b0254__JW0244	tdcA__b3118__JW3089	xapR__b2405__JW2396	yafC__b0208__JW0198	yahB__b0316__JW0308	ybbS__b0504__JW0492	ybhD__b0768__JW5896	ycaN__b0900__JW0883	ycjZ__b1328__JW1321	ydhB__b1659__JW1651	yeaT__b1799__JW1788	yeiE__b2157__JW2144	yfeR__b2409__JW2400	yfiE__b2577__JW2561	ygiP__b3060__JW3032	yhjC__b3521__JW3489	yneJ__b1526__JW1519	ynfL__b1595__JW1587	ydcI__b1422__JW5226	yjiE__b4327__JW4290	ygdI__b2809__JW5448	yahC__b0317__JW0309	yiaU__b3585__JW3557
12	37	7	yneE__b1520__JW5245	yjjN__b4358__JW5793	tam__b1519__JW1512	alsA__b4087__JW4048	rspB__b1580__JW1572	ydjJ__b1774__JW1763	eda__b1850__JW1839	edd__b1851__JW1840	alsB__b4088__JW4049	kduI__b2843__JW2811	lsrB__b1516__JW1509	lsrC__b1514__JW1507	lsrD__b1515__JW1508	rbsA__b3749__JW3728	ydjI__b1773__JW1762	yicI__b3656__JW3631	nagC__b0676__JW0662	kduD__b2842__JW2810	alsC__b4086__JW4047	rbsC__b3750__JW3729	mglB__b2150__JW2137	araH__b1898__JW1887	mglA__b2149__JW2136	mglC__b2148__JW2135	galP__b2943__JW2910	xylB__b3564__JW3536	araE__b2841__JW2809	xylA__b3565__JW3537	lsrF__b1517__JW1510	ygcW__b2774__JW5443	ego__b1513__JW1506	lsrG__b1518__JW1511	yagH__b0271__JW0264	ydeV__b1511__JW1504	fucK__b2803__JW2774	yiaA__b3562__JW3534	yiaB__b3563__JW5654
13	34	8	icd__b1136__JW1122	prpB__b0331__JW0323	prpC__b0333__JW0324	prpD__b0334__JW0325	prpE__b0335__JW0326	dgoA__b3692__JW5628	dgoD__b3692__JW5629	dgoK__b3693__JW3670	kdgK__b3526__JW5668	idnD__b4267__JW4224	yncC__b1450__JW1445	uxaA__b3091__JW3062	ydfH__b1540__JW1533	uxuA__b4322__JW4285	araG__b1900__JW1888	ydjH__b1772__JW5289	uxuR__b4324__JW4287	yeiQ__b2172__JW2160	araF__b1901__JW1889	ucpA__b2426__JW5394	uxaC__b3092__JW3063	csiR__b2664__JW2639	ygbA__b2732__JW2702	uxuB__b4323__JW4286	idnO__b4266__JW4223	gudX__b2788__JW2759	nanR__b3226__JW3195	rspA__b1581__JW1573	exuR__b3094__JW3065	uxaB__b1521__JW1514	ydfJ__b1543__JW1536	exuT__b3093__JW3064	ydfI__b1542__JW1535	ydfZ__b1541__JW1534
14	33	12	yfgM__b2513__JW2497	yggT__b2952__JW2919	trmA__b3965__JW3937	rpmF__b1089__JW1075	ftsN__b3933__JW3904	yafS__b0213__JW0203	yhiQ__b3497__JW5672	ypjD__b2611__JW2592	dsbA__b3860__JW3832	yihE__b3859__JW3831	yjgA__b4234__JW4193	dsbC__b2893__JW2861	holA__b0640__JW0635	smpA__b2617__JW2598	yggX__b2962__JW2929	atpE__b3737__JW3715	modE__b0761__JW0744	yhdP__b3245__JW5542	pssA__b2585__JW2569	ftsB__b2748__JW2718	lolA__b0891__JW0874	rpsU__b3065__JW3037	sspB__b3228__JW3197	yceD__b1088__JW1074	yfjF__b2618__JW2599	yfcN__b2331__JW2328	secE__b3981__JW3944	hemX__b3803__JW3775	rdgC__b0393__JW0384	ftsQ__b0093__JW0091	yifE__b3764__JW3737	yihD__b3858__JW3830	yfiM__b2586__JW2570
15	32	3	zraS__b4003__JW3967	yneI__b1525__JW5247	atpC__b3731__JW3709	ygdL__b2812__JW2783	nikR__b3481__JW3446	fklB__b4207__JW5746	nhaA__b0019__JW0018	panD__b0131__JW0127	norV__b2710__JW2680	hypE__b2730__JW2700	hyaF__b0977__JW0959	tatA__b3836__JW3813	hyaA__b0972__JW0954	hyaB__b0973__JW0955	hyaC__b0974__JW0956	hybD__b2993__JW2961	hypB__b2727__JW2697	hypF__b2712__JW5433	ybaQ__b0483__JW0472	hybA__b2996__JW2964	hypC__b2728__JW2698	hypD__b2729__JW2699	hybB__b2995__JW5494	hypA__b2726__JW2696	hyaD__b0975__JW0957	hybF__b2991__JW5493	hybO__b2997__JW2965	hybC__b2994__JW2962	hyaE__b0976__JW0958	hybE__b2992__JW2960	hybG__b2990__JW2958	yghW__b2998__JW2966
16	32	3	yncD__b1451__JW1446	fecI__b4293__JW4253	fecD__b4288__JW4248	fepC__b0588__JW0580	cirA__b2155__JW2142	btuR__b1270__JW1262	fecA__b4291__JW4251	btuB__b3966__JW3938	fepA__b0584__JW5086	fhuA__b0150__JW0146	btuF__b0158__JW0154	yojI__b2211__JW2199	cobC__b0638__JW0633	fecB__b4290__JW4250	sfsA__b0146__JW0142	cobU__b1993__JW1971	btuC__b1711__JW1701	fhuE__b1102__JW1088	cobS__b1992__JW1970	cobT__b1991__JW1969	fecC__b4289__JW4249	fecE__b4287__JW4247	fhuC__b0151__JW0147	yoeE__b1998__JW1980	fepB__b0592__JW0584	fepD__b0590__JW0582	fepG__b0589__JW0581	fhuB__b0153__JW0149	fhuD__b0152__JW0148	yiaC__b3550__JW3519	fecR__b4292__JW4252	fhuF__b4367__JW4331
17	31	23	gmr__b1285__JW1278	yhjG__b3524__JW3492	yneF__b1522__JW5825	yegE__b2067__JW2052	yjcC__b4061__JW4022	yaiC__b0385__JW0376	ycgF__b1163__JW1150	ydaM__b1341__JW5206	ycdT__b1025__JW5143	yddV__b1490__JW5241	ydeH__b1535__JW1528	yhjK__b3529__JW5943	ycgG__b1168__JW5174	dos__b1489__JW1484	yedQ__b1956__JW5832	ylaB__b0457__JW5062	rtn__b2176__JW2164	yfeA__b2395__JW5391	yfgF__b2503__JW2488	yahA__b0315__JW0307	yeaI__b1785__JW1774	yeaJ__b1786__JW5291	yeaP__b1794__JW5292	yfiN__b2604__JW2585	yhdA__b3252__JW3221	yliE__b0833__JW0817	yliF__b0834__JW0818	yoaD__b1815__JW1804	yhjH__b3525__JW3493	ymgF__b4520__JW1156	ydeI__b1536__JW1529
18	31	13	yaaU__b0045__JW0044	caiA__b0039__JW0038	yfdE__b2371__JW2368	atoA__b2222__JW2216	atoD__b2221__JW2215	ydiD__b1701__JW5910	ydiO__b1695__JW5275	ydiQ__b1697__JW5276	ydiS__b1699__JW1689	atoB__b2224__JW2218	fixA__b0041__JW0040	ydiR__b1698__JW1688	caiD__b0036__JW0035	caiC__b0037__JW0036	fixB__b0042__JW0041	ygcQ__b2769__JW5440	mltA__b2813__JW2784	ydiF__b1694__JW1684	ygcP__b2768__JW2738	atoE__b2223__JW2217	ygcS__b2771__JW5845	caiB__b0038__JW0037	frc__b2374__JW2371	fixX__b0044__JW0043	ygcN__b2766__JW2736	ygcU__b2772__JW5442	fixC__b0043__JW0042	ydiT__b1700__JW1690	ygcR__b2770__JW5441	kefF__b0046__JW0045	ygcO__b2767__JW2737
19	31	5	insI-2__b1404__JW1401	insI-3__b4284__JW4244	allD__b0517__JW0505	insF-1__b0299__JW0293	insF-2__b0372__JW0363	insF-3__b0541__JW0529	insF-4__b1026__JW1012	insF-5__b2089__JW2073	insN-1__b0255__JW5024	insO-1__b0257__JW0247	emrE__b0543__JW0531	mutM__b3635__JW3610	umuC__b1184__JW1173	insI-1__b0256__JW0246	ykgN__b4505__JW0258	mdtI__b1599__JW1591	umuD__b1183__JW1172	eaeH__b0297__JW0291	insE-1__b0298__JW5036	insE-2__b0373__JW5050	insE-3__b0540__JW5074	insE-4__b1027__JW5144	insE-5__b2088__JW5341	mdtJ__b1600__JW1592	renD__b0542__JW0530	ygeP__b2862__JW2831	ygeQ__b2863__JW5461	insN-2__b4283__JW5771	sfsB__b3188__JW3155	ypjC__b2650__JW5424	ypjB__b2649__JW2629
20	30	5	yfgL__b2512__JW2496	purM__b2499__JW2484	hisS__b2514__JW2498	ispG__b2515__JW2499	ndk__b2518__JW2502	yfgA__b2516__JW2500	yfgB__b2517__JW2501	yadR__b0156__JW0152	yfcF__b2301__JW2298	iscA__b2528__JW2512	sufB__b1683__JW5273	iscR__b2531__JW2515	iscU__b2529__JW2513	pepB__b2523__JW2507	yfhQ__b2532__JW2516	iscS__b2530__JW2514	fdx__b2525__JW2509	btuE__b1710__JW1700	hscA__b2526__JW2510	hscB__b2527__JW2511	yfhJ__b2524__JW2508	sufA__b1684__JW1674	sufS__b1680__JW1670	sufC__b1682__JW1672	uspF__b1376__JW1370	sufD__b1681__JW1671	sseB__b2522__JW5404	ybfG__b0690__JW5094	ybfH__b0691__JW5095	yegJ__b2071__JW2056
21	30	6	pppA__b2972__JW2939	gspE__b3326__JW3288	gspF__b3327__JW3289	gspG__b3328__JW3290	hofB__b0107__JW0103	yggR__b2950__JW2917	gor__b3500__JW3467	yfjD__b2612__JW5415	pepA__b4260__JW4217	gspD__b3325__JW5707	coaE__b0103__JW0100	mutT__b0099__JW0097	yacG__b0101__JW5008	ppdD__b0108__JW0104	yacF__b0102__JW0099	gspO__b3335__JW3297	hofC__b0106__JW0102	holC__b4259__JW4216	gspK__b3332__JW3294	gspJ__b3331__JW3293	gspC__b3324__JW3286	gspH__b3329__JW3291	gspI__b3330__JW5706	gspL__b3333__JW5705	gspM__b3334__JW5704	yghD__b2968__JW2935	yghF__b2970__JW5484	yghG__b2971__JW2938	secM__b0097__JW5007	yghJ__b2973__JW5925
22	28	11	pyrB__b4245__JW4204	allC__b0516__JW0504	purC__b2476__JW2461	ygeX__b2871__JW2839	gcl__b0507__JW0495	yeiA__b2147__JW2134	pyrI__b4244__JW4203	allA__b0505__JW0493	allB__b0512__JW0500	yedX__b1970__JW1953	glxK__b0514__JW0502	glxR__b0509__JW0497	hyuA__b2873__JW2841	pyrE__b3642__JW3617	ybbV__b0510__JW0498	ybbW__b0511__JW0499	ybbY__b0513__JW0501	ygiT__b3021__JW2989	ygiU__b3022__JW2990	yqgE__b2948__JW2915	hyi__b0508__JW0496	leuO__b0076__JW0075	ygeY__b2872__JW2840	yahJ__b0324__JW0316	ygiV__b3023__JW5502	ygeW__b2870__JW5463	yjgH__b4248__JW4206	pyrL__b4246__JW4205
23	28	4	fliY__b1920__JW1905	hisQ__b2308__JW2305	yecC__b1917__JW1902	artJ__b0860__JW0844	yqgA__b2966__JW2934	artI__b0863__JW0847	yecS__b1918__JW1903	argT__b2310__JW2307	puuB__b1301__JW1294	hisP__b2306__JW2303	puuA__b1297__JW5201	yliJ__b0838__JW0822	glnH__b0811__JW0796	glnP__b0810__JW0795	gltJ__b0654__JW0649	gltK__b0653__JW0648	gltL__b0652__JW0647	yhdZ__b3271__JW3239	glnQ__b0809__JW0794	artM__b0861__JW0845	artQ__b0862__JW0846	hisJ__b2309__JW2306	hisM__b2307__JW2304	yhdX__b3269__JW5544	yhdY__b3270__JW5545	yedO__b1919__JW5313	fliZ__b1921__JW1906	yhdW__b3268__JW3236
24	27	4	ccmF__b2196__JW2184	ccmG__b2195__JW2183	ccmH__b2194__JW2182	napA__b2206__JW2194	napB__b2203__JW5367	napF__b2208__JW2196	napG__b2205__JW2193	napH__b2204__JW2192	yccM__b0992__JW0977	arcB__b3210__JW5536	ccmA__b2201__JW5366	ccmB__b2200__JW2188	ccmC__b2199__JW2187	ccmD__b2198__JW2186	ccmE__b2197__JW2185	yhjA__b3518__JW3486	nrfE__b4074__JW4035	nrfG__b4076__JW4037	napC__b2202__JW2190	napD__b2207__JW2195	nrfF__b4075__JW4036	yidR__b3689__JW5860	nrfB__b4071__JW4032	torY__b1873__JW1862	nrfA__b4070__JW4031	nrfD__b4073__JW4034	ychP__b1220__JW1211
25	26	12	yqiA__b3031__JW2999	nudF__b3034__JW3002	yedJ__b1962__JW1945	cpdA__b3032__JW3000	sbcB__b2011__JW1993	dcm__b1961__JW1944	parC__b3019__JW2987	parE__b3030__JW2998	smtA__b0921__JW0904	yeiW__b4502__JW5361	ycbB__b0925__JW0908	ycbK__b0926__JW0909	emtA__b1193__JW5821	yegP__b2080__JW5339	vsr__b1960__JW1943	ydhI__b1643__JW1635	ydhK__b1645__JW1637	yqiB__b3033__JW3001	ygiW__b3024__JW2992	mukB__b0924__JW0907	mukE__b0923__JW0906	mukF__b0922__JW0905	yedR__b1963__JW1946	gltS__b3653__JW3628	yeiB__b2152__JW2139	yjgD__b4255__JW4212
26	24	10	insD-1__b0361__JW0352	insD-2__b1402__JW1397	insD-3__b1996__JW1975	insD-4__b2860__JW2826	insD-5__b3045__JW3013	insD-6__b4273__JW4230	hchA__b1967__JW1950	insC-1__b0360__JW0351	insC-2__b1403__JW1400	insC-3__b1997__JW1978	insC-4__b2861__JW2829	insC-5__b3044__JW3012	insC-6__b4272__JW4229	yqiG__b3046__JW5507	yhhZ__b3442__JW3406	yraK__b3145__JW3114	insD__b1578__JW1570	yagA__b0267__JW0260	ygeO__b2859__JW5846	yqiH__b3047__JW5508	yqiI__b3048__JW5509	yjgW__b4274__JW4233	yafU__b0218__JW0207	ygiZ__b3027__JW2995
27	24	1	argK__b2918__JW2885	yliK__b2917__JW2884	fadA__b3845__JW5578	ygfG__b2919__JW2886	paaH__b1395__JW1390	yqeF__b2844__JW5453	paaK__b1398__JW5218	envR__b3264__JW3232	paaF__b1393__JW1388	paaJ__b1397__JW1392	caiE__b0035__JW5004	yfcX__b2341__JW2338	paaG__b1394__JW1389	ygfH__b2920__JW2887	paaY__b1400__JW1395	paaE__b1392__JW1387	fadB__b3846__JW3822	paaI__b1396__JW1391	paaX__b1399__JW1394	maoC__b1387__JW1382	paaD__b1391__JW5217	paaA__b1388__JW1383	paaB__b1389__JW1384	paaC__b1390__JW1385
28	24	7	aceA__b4015__JW3975	aceB__b4014__JW3974	aceK__b4016__JW3976	glcB__b2976__JW2943	metA__b4013__JW3973	glcD__b2979__JW2946	glcE__b2978__JW5487	glcF__b2978__JW5486	yghK__b2975__JW2942	ykgF__b0307__JW0300	aceE__b0114__JW0110	aceF__b0115__JW0111	ampD__b0110__JW0106	ampE__b0111__JW0107	pdhR__b0113__JW0109	ybcI__b0527__JW0516	lldR__b3604__JW3579	yraM__b3147__JW3116	yraP__b3150__JW3119	ykgE__b0306__JW5041	yraN__b3148__JW3117	lldP__b3603__JW3578	glcC__b2980__JW2947	ykgG__b0308__JW5042
29	23	10	marR__b1530__JW5248	yeeX__b2007__JW1989	rhaS__b3905__JW3876	codB__b0336__JW0327	melR__b4118__JW4079	marA__b1531__JW5249	soxS__b4062__JW4023	araC__b0064__JW0063	rhaR__b3906__JW3877	rob__b4396__JW4359	ycaC__b0897__JW0880	yijO__b3954__JW3926	ykgD__b0305__JW0298	ypdC__b2382__JW2379	yqhC__b3010__JW5849	yeeA__b2008__JW1990	yoaE__b1816__JW1805	sbmC__b2009__JW1991	ydeE__b1534__JW1527	xylR__b3569__JW3541	ydiP__b1696__JW1686	marB__b1532__JW1525	ykgA__b0300__JW5037
30	22	1	ackA__b2296__JW2293	adhE__b1241__JW1228	cchA__b2457__JW2441	eutE__b2455__JW2439	eutI__b2458__JW2442	eutJ__b2454__JW2438	eutP__b2461__JW2445	rsxC__b1629__JW1621	ypfE__b2462__JW2446	cchB__b2456__JW2440	eutA__b2451__JW2435	eutB__b2441__JW2434	eutC__b2440__JW2433	eutG__b2453__JW2437	eutH__b2452__JW2436	eutL__b2439__JW2432	eutQ__b2460__JW2444	eutT__b2459__JW2443	yeeF__b2014__JW5330	glcG__b2977__JW2944	yfeG__b2437__JW2430	yffI__b2438__JW2431
31	21	10	yqeC__b2876__JW5464	ssnA__b2879__JW2847	guaD__b2883__JW5466	xdhD__b2881__JW2849	ade__b3665__JW3640	xdhA__b2866__JW5462	xdhB__b2867__JW2835	xdhC__b2868__JW2836	yagT__b0286__JW0280	ygfJ__b2877__JW2845	yqeB__b2875__JW2843	ygfK__b2878__JW5923	ygfO__b2882__JW2850	ygfU__b2888__JW5470	uraA__b2497__JW2482	yagR__b0284__JW0278	yagS__b0285__JW0279	ydcN__b1434__JW1430	ygfM__b2880__JW2848	yagQ__b0283__JW0277	yagP__b0282__JW0276
32	21	1	can__b0126__JW0122	nudG__b1759__JW1748	cynT__b0339__JW0330	yjiZ__b4356__JW4319	bipA__b3871__JW5571	fsr__b0479__JW0468	narK__b1223__JW1214	mobB__b3856__JW5575	bglX__b2132__JW2120	uvrY__b1914__JW1899	narG__b1224__JW1215	narJ__b1226__JW1217	narV__b1465__JW1460	narY__b1467__JW1462	narI__b1227__JW1218	narZ__b1468__JW1463	ppiC__b3775__JW3748	narH__b1225__JW1216	narW__b1466__JW1461	narU__b1469__JW1464	ychS__b1228__JW5881
33	20	3	pflA__b0902__JW0885	pflB__b0903__JW0886	pflD__b3951__JW3923	ybiY__b0824__JW0808	fruA__b2167__JW2154	frvA__b3900__JW3871	ypdE__b2384__JW2381	ybiW__b0823__JW0807	pflC__b3952__JW3924	ypdD__b2383__JW2380	yjjW__b4379__JW4342	yfiD__b2579__JW2563	frvB__b3899__JW5562	frwB__b3950__JW3922	frwC__b3949__JW3921	frwD__b3953__JW3925	ypdG__b2386__JW2383	ypdH__b2387__JW5389	frvR__b3897__JW3868	tdcE__b3114__JW5522
34	20	12	mreB__b3251__JW3220	yicR__b3638__JW5643	yeeS__b2002__JW1984	yfjY__b2644__JW2625	ykfG__b0247__JW0236	yafW__b0246__JW0235	yafX__b0248__JW5022	ykfH__b4504__JW5956	ykfI__b0245__JW0234	yagB__b0266__JW0259	yeeT__b2003__JW1985	yfjZ__b2645__JW2626	yafZ__b0252__JW0242	yfjX__b2643__JW2624	yeeV__b2005__JW1987	ypjF__b2646__JW2627	yeeU__b2004__JW1986	yeeW__b2006__JW1988	yoeF__b4538__JW5328	ypjJ__b4548__JW5421
35	19	4	metN__b0199__JW0195	metQ__b0197__JW0193	gshA__b2688__JW2663	yeaW__b1802__JW5294	ybiC__b0801__JW0786	tauA__b0365__JW0357	tauB__b0366__JW0358	tauC__b0367__JW0359	yraQ__b3151__JW3120	cynS__b0340__JW0331	ssuA__b0936__JW0919	yeaX__b1803__JW1792	ssuD__b0935__JW0918	tonB__b1252__JW5195	ssuB__b0933__JW0916	ssuC__b0934__JW5121	tauD__b0368__JW0360	cynX__b0341__JW0332	ssuE__b0937__JW0920
36	19	4	ptsP__b2829__JW2797	mngA__b0731__JW0720	ptsN__b3204__JW3171	ptsI__b2416__JW2409	kdsC__b3198__JW3165	yhbG__b3201__JW3168	nagA__b0677__JW0663	yhbH__b3203__JW3170	yhbJ__b3205__JW3172	fruK__b2168__JW2155	yegW__b2101__JW2088	fruB__b2169__JW2156	ptsH__b2415__JW2408	npr__b3206__JW3173	ybhK__b0780__JW0763	yhbN__b3200__JW3167	yrbL__b3207__JW3174	ptsA__b3947__JW5555	yrbK__b3199__JW3166
37	18	3	potG__b0855__JW5818	ybbP__b0496__JW0485	rrmJ__b3179__JW3146	potD__b1123__JW1109	potH__b0856__JW0840	potI__b0857__JW0841	yihX__b3885__JW5566	cysU__b2424__JW2417	potA__b1126__JW1112	potB__b1125__JW1111	potC__b1124__JW1110	puuR__b1299__JW1292	puuE__b1302__JW1295	rumB__b0859__JW0843	potF__b0854__JW0838	ycfZ__b1121__JW1107	ymfA__b1122__JW5164	ybjO__b0858__JW0842
38	18	0	metI__b0198__JW0194	phnM__b4095__JW4056	phnN__b4094__JW4055	phnO__b4093__JW4054	proW__b2678__JW2653	yciV__b1266__JW1258	phnD__b4105__JW4066	phnP__b4092__JW4053	proV__b2677__JW2652	proX__b2679__JW2654	phnC__b4106__JW4067	phnF__b4102__JW4063	phnH__b4100__JW4061	phnI__b4099__JW4060	phnJ__b4098__JW4059	phnK__b4097__JW5727	phnL__b4096__JW4057	phnG__b4101__JW4062
39	18	1	dgoR__b3694__JW5627	pntA__b1603__JW1595	pntB__b1602__JW1594	galK__b0757__JW0740	galM__b0756__JW0739	xylF__b3566__JW3538	xylH__b3568__JW3540	ytfQ__b4227__JW4186	ytfR__b4228__JW5752	yjfF__b4231__JW5754	ytfT__b4230__JW5753	araA__b0062__JW0061	araB__b0063__JW0062	xylG__b3567__JW3539	melB__b4120__JW4081	lacZ__b0344__JW0335	yieP__b3755__JW5608	xylE__b4031__JW3991
40	17	9	ymfC__b1135__JW1121	yqjG__b3102__JW3073	ychN__b1219__JW1210	yajB__b0404__JW0394	yeeD__b2012__JW1994	yabI__b0065__JW5005	fkpA__b3347__JW3309	yeeE__b2013__JW1995	yedF__b1930__JW1915	yccA__b0970__JW0953	ybiB__b0800__JW0785	yccK__b0969__JW0952	yheL__b3343__JW3305	yheM__b3344__JW3306	yheN__b3345__JW3307	yedE__b1929__JW1914	yeiT__b2146__JW2133
41	17	8	clpA__b0882__JW0866	clpS__b0881__JW0865	tesA__b0494__JW0483	yebU__b1835__JW5301	luxS__b2687__JW2662	uup__b0949__JW0932	pqiA__b0950__JW0933	pqiB__b0951__JW0934	ymbA__b0952__JW5127	yjfP__b4190__JW4148	ybiP__b0815__JW0800	yebT__b1834__JW1823	ypeB__b4546__JW5877	rmf__b0953__JW0936	yebS__b1833__JW1822	yebV__b1836__JW5302	yebW__b1837__JW5303
42	17	3	yjgR__b4263__JW4220	ybeA__b0636__JW0631	ybeB__b0637__JW5090	nadD__b0639__JW0634	lipA__b0628__JW0623	lipB__b0630__JW5089	leuS__b0642__JW0637	lnt__b0657__JW0654	mltB__b2701__JW2671	dacC__b0839__JW0823	rlpA__b0633__JW0628	dacA__b0632__JW0627	nhaR__b0020__JW0019	mreC__b3250__JW3219	rlpB__b0641__JW0636	ybeD__b0631__JW0626	mreD__b3249__JW3218
43	17	2	crr__b2417__JW2410	ptsG__b1101__JW1087	malX__b1621__JW1613	nagB__b0678__JW0664	yieK__b3718__JW5613	bglF__b3722__JW3700	treB__b4240__JW4199	ascB__b2716__JW2686	ascF__b2715__JW5435	bglB__b3721__JW3699	bglG__b3723__JW3701	murP__b2429__JW2422	bglH__b3720__JW3698	yieL__b3719__JW5612	glvB__b3682__JW3659	glvC__b3683__JW3660	nagE__b0679__JW0665
44	17	16	yfdO__b2358__JW2355	ydfT__b1559__JW1551	yfdM__b2356__JW2352	tfaE__b1156__JW1142	ycfK__b1154__JW1140	ymfP__b1152__JW5170	ymfQ__b1153__JW1139	yfdK__b2354__JW2350	ymfL__b1147__JW1133	ymfM__b1148__JW1134	ymfN__b1149__JW1135	ymfO__b1151__JW1137	ymfR__b1150__JW1136	ymfS__b1155__JW5171	ymfT__b1146__JW5169	yfdN__b2357__JW5385	yfdL__b2355__JW5384
45	16	4	cydC__b0886__JW0869	cydD__b0887__JW0870	ybgC__b0736__JW0726	appC__b0978__JW0960	yjeB__b4178__JW4136	erfK__b1990__JW1968	rnhA__b0214__JW0204	mscL__b3291__JW3252	yibQ__b3614__JW5645	cydB__b0734__JW0723	appA__b0980__JW0963	appB__b0979__JW0961	cydA__b0733__JW0722	mqo__b2210__JW2198	ybgE__b0735__JW0725	ybgT__b4515__JW0724
46	15	3	frlA__b3370__JW3333	ygjG__b3073__JW5510	cycA__b4208__JW4166	mmuP__b0260__JW5027	frlB__b3371__JW5700	ansP__b1453__JW5234	aroP__b0112__JW0108	gabP__b2663__JW2638	lysP__b2156__JW2143	pheP__b0576__JW0565	proY__b0402__JW5055	puuP__b1296__JW1289	yifK__b3795__JW5595	yhfL__b3369__JW3332	ymjA__b1295__JW1288
47	15	4	thyA__b2827__JW2795	ptr__b2821__JW2789	lgt__b2828__JW2796	recD__b2819__JW2787	recB__b2820__JW2788	recC__b2822__JW2790	yfiB__b2605__JW2586	yfiR__b2603__JW2584	ppdA__b2826__JW2794	ppdB__b2825__JW5451	ygdB__b2824__JW5450	mdoC__b1047__JW1034	yncE__b1452__JW1447	pphB__b2734__JW2704	ppdC__b2823__JW2791
48	15	10	yiaJ__b3574__JW3546	kdgR__b1827__JW1816	dgoT__b3691__JW5859	iclR__b4018__JW3978	yfaW__b2247__JW2241	allR__b0506__JW0494	mhpR__b0346__JW0337	yagE__b0268__JW0261	yagF__b0269__JW0262	yagI__b0272__JW0265	yfaX__b2248__JW2242	yjhI__b4299__JW4261	yjhH__b4298__JW5775	yjhG__b4297__JW4259	yecJ__b4537__JW1891
49	15	4	lpxA__b0181__JW0176	lpxB__b0182__JW0177	msbA__b0914__JW0897	yaeT__b0177__JW0172	rpoZ__b3649__JW3624	kdtA__b3633__JW3608	lolD__b1117__JW5162	lolE__b1118__JW1104	lpxK__b0915__JW0898	ycaR__b0917__JW0900	kdsB__b0918__JW0901	ycaI__b0913__JW5120	ddg__b2378__JW2375	ycaQ__b0916__JW0899	ycbJ__b0919__JW0902
50	15	3	argC__b3958__JW3930	astC__b1748__JW1737	astE__b1744__JW1733	astD__b1746__JW5282	argG__b3172__JW3140	argH__b3960__JW3932	argB__b3959__JW5553	argD__b3359__JW3322	yhhY__b3441__JW3405	ycgV__b1202__JW1193	astA__b1747__JW1736	astB__b1745__JW1734	yhfA__b3356__JW3319	spy__b1743__JW1732	btuD__b1709__JW1699
51	15	7	cdaR__b0162__JW5013	ygbK__b2737__JW2707	yhbO__b3153__JW5529	garK__b3124__JW3093	gntU__b3435__JW5686	ygbN__b2740__JW2710	ygbL__b2738__JW2708	dsdX__b2365__JW2362	gntP__b4321__JW4284	idnT__b4265__JW4222	dsdA__b2366__JW2363	ygbM__b2739__JW2709	gntT__b3415__JW5690	yjhF__b4296__JW4258	ygbJ__b2736__JW2706
52	15	2	uvrB__b0779__JW0762	gltI__b0655__JW5092	insH-6__b1994__JW1972	insH-10__b3218__JW3185	insH-11__b3505__JW3472	insH-1__b0259__JW0250	insH-2__b0552__JW0540	insH-3__b0656__JW0652	insH-4__b1331__JW1324	insH-7__b2030__JW2014	insH-8__b2192__JW2179	insH-9__b2982__JW2949	insH-5__b1370__JW1363	yejO__b2190__JW5839	ynaJ__b1332__JW1326
53	14	1	aaeA__b3241__JW3210	aaeB__b3240__JW3209	aaeX__b3242__JW5541	gabD__b2661__JW2636	yhcO__b3239__JW3208	guaC__b0104__JW0101	betB__b0312__JW0304	puuC__b1300__JW1293	gabT__b2662__JW2637	asnA__b3744__JW3722	yehW__b2128__JW2116	yehX__b2129__JW2117	yehY__b2130__JW2118	yehZ__b2131__JW2119
54	14	11	yfcC__b2298__JW2295	ylbA__b0515__JW0503	yahG__b0321__JW0313	gcd__b0124__JW0120	yahI__b0323__JW0315	fdrA__b0518__JW0506	yqeA__b2874__JW2842	ybcF__b0521__JW0510	yahD__b0318__JW0310	katG__b3942__JW3914	ylbF__b0520__JW0509	yahE__b0319__JW0311	yahF__b0320__JW0312	yahH__b0322__JW5893
55	14	13	abrB__b0715__JW5097	ybgO__b0716__JW5098	ybgP__b0717__JW0707	ybgQ__b0718__JW5099	yfcS__b2336__JW2333	yfcT__b2337__JW2334	yfcU__b2338__JW2335	ybgD__b0719__JW0709	ygiL__b3043__JW3011	yfcQ__b2334__JW2331	yfcO__b2332__JW2329	yfcP__b2333__JW2330	yfcR__b2335__JW2332	yfcV__b2339__JW2336
56	14	7	rpe__b3386__JW3349	dam__b3387__JW3350	trpS__b3384__JW3347	php__b3379__JW3342	gph__b3385__JW3348	ubiG__b2232__JW2226	yhfX__b3381__JW3344	damX__b3388__JW3351	yhfS__b3376__JW3339	yhfT__b3377__JW3340	yhfU__b3378__JW5697	yhfW__b3380__JW3343	yhfY__b3382__JW5696	yhfZ__b3383__JW5948
57	14	3	hinT__b1103__JW1089	pabC__b1096__JW1082	acpS__b2563__JW2547	dinJ__b0226__JW0216	nagZ__b1107__JW1093	pdxJ__b2564__JW2548	recO__b2565__JW2549	yafQ__b0225__JW0215	ndh__b1109__JW1095	slyX__b3348__JW3310	ycfL__b1104__JW1090	ycfM__b1105__JW5157	ycfN__b1106__JW1092	ycfP__b1108__JW5158
58	14	3	yebN__b1821__JW5830	afuC__b0262__JW0254	manX__b1817__JW1806	afuB__b0263__JW0255	insA-2__b0265__JW0257	insA-3__b0275__JW0269	insA-4__b4516__JW0971	insB-2__b0264__JW0256	insB-3__b0274__JW0268	manY__b1818__JW1807	manZ__b1819__JW1808	ybiS__b0819__JW0803	manA__b1613__JW1605	yobD__b1820__JW1809
59	14	0	tktA__b2935__JW5478	ulaC__b4195__JW4153	alsE__b4085__JW4046	csiE__b2535__JW5878	ulaA__b4193__JW5744	araD__b0061__JW0060	ulaF__b4198__JW4156	sgbH__b3581__JW3553	sgbU__b3582__JW5650	ulaB__b4194__JW4152	ulaD__b4196__JW4154	ulaE__b4197__JW4155	ulaG__b4192__JW5868	ybhA__b0766__JW0749
60	14	1	cysM__b2421__JW2414	cysW__b2423__JW2416	sbp__b3917__JW3888	pdxK__b2418__JW2411	cysG__b3368__JW3331	cysH__b2762__JW2732	cysI__b2763__JW2733	cysA__b2422__JW2415	cysJ__b2764__JW2734	cysD__b2752__JW2722	cysN__b2751__JW2721	cysP__b2425__JW2418	truD__b2745__JW2715	ygbE__b2749__JW2719
61	13	9	kch__b1250__JW1242	pdxH__b1638__JW1630	aidB__b4187__JW5867	yjfC__b4186__JW4144	yjfI__b4181__JW4139	yjfJ__b4182__JW4140	yjfK__b4183__JW4141	yjfL__b4184__JW4142	yjfM__b4185__JW4143	ygiC__b3038__JW3006	gss__b2988__JW2956	ygiB__b3037__JW5927	ygiA__b3036__JW5889
62	13	1	maeB__b2463__JW2447	citE__b0616__JW0608	citG__b0613__JW0605	sdhA__b0723__JW0713	fumB__b4122__JW4083	ttdA__b3061__JW3033	fumA__b1612__JW1604	citC__b0618__JW0610	citD__b0617__JW0609	citF__b0615__JW5087	citT__b0612__JW0604	citX__b0614__JW0606	ybhI__b0770__JW0753
63	13	1	ilvB__b3671__JW3646	narQ__b2469__JW2453	fimZ__b0535__JW5073	narP__b2193__JW2181	evgS__b2370__JW2367	evgA__b2369__JW2366	uhpB__b3668__JW3643	ilvN__b3670__JW3645	uhpA__b3669__JW3644	narX__b1222__JW1213	uhpC__b3667__JW3642	yicN__b3663__JW5637	uhpT__b3666__JW3641
64	13	7	insG__b4278__JW5767	yohF__b2137__JW2125	yeaD__b1780__JW1769	yohG__b2138__JW5838	yfiA__b2597__JW2578	dusC__b2140__JW2128	ibpA__b3687__JW3664	ibpB__b3686__JW3663	yecA__b1908__JW1896	yohH__b2139__JW5358	ydgD__b1598__JW1590	yidE__b3685__JW3662	treF__b3519__JW3487
65	12	7	fadL__b2344__JW2341	yafK__b0224__JW0214	slyB__b1641__JW1633	yeaZ__b1807__JW1796	fadD__b1805__JW1794	yoaA__b1808__JW1797	fadE__b0221__JW5020	rnd__b1804__JW1793	yeaY__b1806__JW1795	yecM__b1875__JW5309	ycgL__b1179__JW1168	ycgN__b1181__JW5180
66	12	1	nagD__b0675__JW0661	glpF__b3927__JW3898	glpC__b2243__JW2237	glpB__b2242__JW2236	dhaK__b1200__JW5187	dhaL__b1199__JW5186	glpK__b3926__JW3897	glpD__b3426__JW3389	glpT__b2240__JW2234	glpA__b2241__JW2235	fadR__b1187__JW1176	yfaD__b2244__JW2238
67	12	3	pheA__b2599__JW2580	aroB__b3389__JW3352	aroC__b2329__JW2326	aroK__b3390__JW5947	aroA__b0908__JW0891	ydiB__b1692__JW1682	hcaT__b2536__JW2520	aroD__b1693__JW1683	tyrA__b2600__JW2581	ydiM__b1690__JW1680	ydiN__b1691__JW5274	ydiL__b1689__JW1679
68	12	2	kdgT__b3909__JW5560	yiaO__b3579__JW3551	ybhE__b0767__JW0750	yiaK__b3575__JW3547	yiaN__b3578__JW5651	lyxK__b3580__JW3552	sgbE__b3583__JW3555	yiaL__b3576__JW3548	idnK__b4268__JW4225	gntK__b3437__JW3400	yiaM__b3577__JW3549	ytfA__b4205__JW4163
69	12	1	ldcC__b0186__JW0181	pdxY__b1636__JW1628	yaeR__b0187__JW0182	adiA__b4117__JW5731	adiC__b4115__JW4076	cadA__b4131__JW4092	potE__b0692__JW0679	speC__b2965__JW5482	speF__b0693__JW0680	cadB__b4132__JW4093	ompN__b1377__JW1371	cadC__b4133__JW4094
70	12	7	ydjZ__b1752__JW1741	hrpB__b0148__JW0144	relE__b1563__JW1555	ydjX__b1750__JW1739	ynjF__b1758__JW1747	ynjA__b1753__JW1742	relB__b1564__JW1556	ynjE__b1757__JW5287	ynjB__b1754__JW5284	ynjC__b1755__JW5285	ynjD__b1756__JW5286	ydjY__b1751__JW5283
71	12	4	tpx__b1324__JW1317	tdcD__b3115__JW5806	tdcG__b3111__JW5520	sdaB__b2797__JW2768	yhaM__b3108__JW5518	yagU__b0287__JW0281	sdaA__b1814__JW1803	sdaC__b2796__JW2767	yhaO__b3110__JW5519	tdcC__b3116__JW3087	yhjV__b3539__JW3508	yqeG__b2845__JW2813
72	12	2	entF__b0586__JW0578	entA__b0596__JW0588	mdtD__b2077__JW2062	yqjH__b3070__JW3041	entC__b0593__JW0585	entB__b0595__JW0587	entE__b0594__JW0586	ybdB__b0597__JW0589	hsrA__b3754__JW3733	entD__b0583__JW5085	ybdZ__b4511__JW0577	fes__b0585__JW0576
73	12	4	hha__b0460__JW0449	ybaJ__b0461__JW0450	lysS__b2890__JW2858	coaA__b3974__JW3942	maa__b0459__JW0448	stpA__b2669__JW2644	yaeB__b0195__JW0191	rhtA__b0813__JW0798	yddA__b1496__JW5242	rcsF__b0196__JW0192	ybjK__b0846__JW5114	ylaC__b0458__JW5063
74	12	3	cyoE__b0428__JW0418	cyoA__b0432__JW0422	ygdD__b2807__JW2778	nhaB__b1186__JW1175	yajR__b0427__JW5059	lolB__b1209__JW1200	yhjE__b3523__JW3491	cyoB__b0431__JW0421	cyoC__b0430__JW0420	cyoD__b0429__JW0419	dsbB__b1185__JW5182	rsd__b3995__JW3959
75	12	1	mhpC__b0349__JW0340	hcaB__b2541__JW2525	mhpD__b0350__JW0341	hcaC__b2540__JW2524	mhpB__b0348__JW0339	mhpE__b0352__JW0343	mhpF__b0351__JW0342	mhpT__b0353__JW5046	hcaF__b2539__JW2523	hcaE__b2538__JW2522	hcaD__b2542__JW2526	yphA__b2543__JW2527
76	12	0	fimA__b4314__JW4277	fimD__b4317__JW5780	fimF__b4318__JW4281	fimI__b4315__JW5779	sfmA__b0530__JW0519	sfmF__b0534__JW5072	fimC__b4316__JW4279	fimG__b4319__JW4282	fimH__b4320__JW4283	sfmD__b0532__JW0521	sfmC__b0531__JW0520	sfmH__b0533__JW5071
77	11	4	bioF__b0776__JW0759	bioA__b0774__JW0757	bioD__b0778__JW0761	bioB__b0775__JW0758	bioC__b0777__JW0760	ynfK__b1593__JW5264	ybdM__b0601__JW0594	ybdN__b0602__JW0595	dsbG__b0604__JW0597	sthA__b3962__JW5551	ybdO__b0603__JW0596
78	11	3	abgB__b1337__JW1331	yjhR__b4308__JW4271	hsdM__b4349__JW4312	mrr__b4351__JW4314	dinD__b3645__JW3620	hsdS__b4348__JW4311	mcrB__b4346__JW5871	hsdR__b4350__JW4313	yfjM__b2629__JW2610	yjiW__b4347__JW4310	mcrC__b4345__JW5789
79	11	3	lysC__b4024__JW3984	yaiE__b0391__JW0382	kdpE__b0694__JW5096	yegS__b2086__JW2070	kdpA__b0698__JW0686	kdpD__b0695__JW0683	zur__b4046__JW5714	kdpC__b0696__JW0684	kdpB__b0697__JW0685	kdpF__b4513__JW0687	ykiA__b0392__JW0383
80	11	8	yqjF__b3101__JW5850	pldA__b3821__JW3794	ybdG__b0577__JW0566	yqjA__b3095__JW3066	yqjD__b3098__JW3069	elaB__b2266__JW2261	yqjE__b3099__JW3070	ligB__b3647__JW3622	yqjC__b3097__JW5516	yqjB__b3096__JW3067	yqjK__b3100__JW3071
81	11	1	thiL__b0417__JW0407	thiE__b3993__JW3957	thiG__b3991__JW5549	thiS__b4407__JW3955	ymfB__b1134__JW1120	thiD__b2103__JW2090	chaB__b1217__JW1208	chaC__b1218__JW1209	thiM__b2104__JW2091	ivy__b0220__JW0210	ydjE__b1769__JW1758
82	11	3	ybfF__b0686__JW0673	ftn__b1905__JW1893	ahpC__b0605__JW0598	trmC__b2324__JW5380	fldA__b0684__JW0671	yecI__b1902__JW1890	ybfE__b0685__JW5816	fldB__b2895__JW2863	yqcA__b2790__JW2761	yecR__b1904__JW1892	yhiO__b3494__JW3461
83	11	3	xapA__b2407__JW2398	cdd__b2143__JW2131	deoA__b4382__JW4345	deoB__b4383__JW4346	deoC__b4381__JW4344	yjjI__b4380__JW4343	deoD__b4384__JW4347	udp__b3831__JW3808	yeiJ__b2161__JW2148	yeiM__b2164__JW2151	yjjJ__b4385__JW4348
84	11	1	chbG__b1733__JW1722	bglA__b2901__JW2869	chbA__b1736__JW1725	chbC__b1737__JW1726	yidP__b3684__JW3661	chbB__b1738__JW1727	chbF__b1734__JW1723	iaaA__b0828__JW0812	chbR__b1735__JW1724	osmE__b1739__JW1728	phnB__b4107__JW4068
85	11	9	ygbT__b2755__JW2725	ygcB__b2761__JW2731	exoX__b1844__JW1833	holE__b1842__JW1831	ygcH__b2756__JW2726	ygcI__b2757__JW5844	ygcJ__b2758__JW2728	ygcK__b2759__JW2729	ygcL__b2760__JW2730	yobB__b1843__JW1832	ygbF__b2754__JW5438
86	10	0	lpd__b0116__JW0112	sdhB__b0724__JW0714	sdhC__b0721__JW0711	sdhD__b0722__JW0712	sucC__b0728__JW0717	sucD__b0729__JW0718	sucB__b0727__JW0716	mdh__b3236__JW3205	sucA__b0726__JW0715	secG__b3175__JW3142
87	10	6	aas__b2836__JW2804	yciA__b1253__JW1245	ygeD__b2835__JW2803	yciI__b1251__JW1243	amn__b1982__JW1963	yeeN__b1983__JW1964	yciB__b1254__JW1246	ykgJ__b0288__JW0282	trpR__b4393__JW4356	yciC__b1255__JW1247
88	10	3	pyrC__b1062__JW1049	yceJ__b1057__JW1044	solA__b1059__JW1046	rne__b1084__JW1071	yceI__b1056__JW1043	dinI__b1061__JW1048	yceP__b1060__JW5152	rcsA__b1951__JW1935	ydjR__b1742__JW1731	yceO__b1058__JW1045
89	10	1	ycdK__b1010__JW0995	ycdM__b1012__JW0997	htpG__b0473__JW0462	ycdH__b1007__JW5138	nhoA__b1463__JW1458	ycdI__b1008__JW0993	yciU__b1248__JW1240	ycdG__b1006__JW5137	yccR__b0959__JW0942	ygjF__b3068__JW3040
90	10	3	yfhD__b2558__JW2542	ampH__b0376__JW5052	rstB__b1609__JW1601	aqpZ__b0875__JW0859	rstA__b1608__JW1600	mipA__b1782__JW1771	ynfM__b1596__JW1588	yiaT__b3584__JW3556	folM__b1606__JW1598	tus__b1610__JW1602
91	10	9	yidH__b3676__JW3652	yfeN__b2408__JW2399	aslB__b3800__JW5594	yidK__b3679__JW3655	yfcD__b2299__JW2296	yidJ__b3678__JW3654	ydeM__b1497__JW1492	ydeN__b1498__JW5243	yidG__b3675__JW3651	yidF__b3674__JW3650
92	10	3	yfcA__b2327__JW2324	dnaX__b0470__JW0459	kefA__b0465__JW0454	lpxM__b1855__JW1844	mepA__b2328__JW2325	seqA__b0687__JW0674	prmB__b2330__JW5841	yfcL__b2325__JW2322	yfcM__b2326__JW5381	pdxB__b2320__JW2317
93	10	1	ygeV__b2869__JW2837	rpoN__b3202__JW3169	dhaR__b1201__JW5188	prpR__b0330__JW0322	fhlA__b2731__JW2701	hyfR__b2491__JW2476	norR__b2709__JW5843	pspF__b1303__JW1296	rtcR__b3422__JW3385	tyrR__b1323__JW1316
94	10	4	etp__b0982__JW5132	ymcA__b0984__JW0967	ymcB__b0985__JW0968	ymcC__b0986__JW0969	yjbH__b4029__JW3989	yjbA__b4030__JW3990	yjbG__b4028__JW3988	yjbE__b4026__JW3986	yjbF__b4027__JW5711	ymcD__b0987__JW5133
95	10	2	menC__b2261__JW2256	menE__b2260__JW2255	ycjG__b1325__JW1318	menB__b2262__JW2257	menA__b3930__JW3901	menD__b2264__JW5374	yfbB__b2263__JW2258	ynhG__b1678__JW1668	menF__b2265__JW2260	pmrD__b2259__JW2254
96	10	7	dicC__b1569__JW1561	ydaT__b1358__JW1353	ydaW__b1361__JW5211	ydfW__b1567__JW1559	ydfX__b1568__JW1560	ydaS__b1357__JW1352	ydaU__b1359__JW1354	ydaV__b1360__JW1355	rzoR__b4528__JW5213	rzpR__b1362__JW5212
97	9	4	ybbK__b0489__JW0478	sstT__b3089__JW3060	ybbN__b0492__JW5067	ahpF__b0606__JW0599	yigE__b3814__JW5591	ybbJ__b0488__JW5065	ycdY__b1035__JW1018	modF__b0760__JW0743	ycaK__b0901__JW0884
98	9	0	hisC__b2021__JW2003	hisA__b2024__JW2006	hisD__b2020__JW2002	hisI__b2026__JW2008	hisG__b2019__JW2001	hisF__b2025__JW2007	hisH__b2023__JW2005	bolA__b0435__JW5060	hisB__b2022__JW2004
99	9	0	fkpB__b0028__JW0026	livF__b3454__JW3419	livH__b3457__JW3422	livJ__b3460__JW3425	livM__b3456__JW3421	livG__b3455__JW3420	livK__b3458__JW3423	minC__b1176__JW1165	minE__b1174__JW1163
100	9	6	rtcB__b3421__JW3384	dinB__b0231__JW0221	yegD__b2069__JW2054	yafP__b0234__JW0224	yafN__b0232__JW0222	yafO__b0233__JW0223	yihF__b3861__JW5574	ykfJ__b0235__JW0225	prfH__b0236__JW0226
101	9	0	dcuB__b4123__JW4084	citB__b0620__JW0612	frdA__b4154__JW4115	frdB__b4153__JW4114	frdC__b4152__JW4113	frdD__b4151__JW4112	citA__b0619__JW0611	dcuR__b4124__JW4085	dcuS__b4125__JW4086
102	9	6	phr__b0708__JW0698	ybgI__b0710__JW0700	sodB__b1656__JW1648	ycfS__b1113__JW5820	ybeT__b0647__JW0642	ybgA__b0707__JW0697	ybhJ__b0771__JW5103	ybfA__b0699__JW0688	ybfD__b0706__JW0696
103	9	5	yrbC__b3192__JW3159	yadH__b0128__JW0124	yrbA__b3190__JW3157	yrbF__b3195__JW3162	yrbE__b3194__JW3161	vacJ__b2346__JW2343	yrbD__b3193__JW3160	ybaW__b0443__JW0433	yrbB__b3191__JW5535
104	9	4	yqiC__b3042__JW5505	ygfY__b2897__JW2865	creA__b4397__JW4360	creB__b4398__JW4361	creD__b4400__JW4363	yciS__b1279__JW1271	creC__b4399__JW4362	ygfX__b2896__JW2864	pgpB__b1278__JW1270
105	9	0	phoU__b3724__JW3702	baeS__b2078__JW2063	phoB__b0399__JW0389	phoR__b0400__JW0390	baeR__b2079__JW2064	pstA__b3726__JW3704	pstB__b3725__JW3703	pstC__b3727__JW3705	pstS__b3728__JW3706
106	9	1	cspG__b0990__JW0974	cspE__b0623__JW0618	cspD__b0880__JW0864	cspA__b3556__JW3525	cspB__b1557__JW1549	cspI__b1552__JW1544	yiaG__b3555__JW3524	gnsA__b4517__JW0976	ymcE__b0991__JW0975
107	9	5	rhsB__b3482__JW5679	yibJ__b3595__JW5647	rhsA__b3593__JW3566	rhsC__b0700__JW0689	yibA__b3594__JW3568	yibG__b3596__JW3570	yhhH__b3483__JW3449	ybfB__b0702__JW0691	ybfO__b0703__JW0692
108	8	2	lysA__b2838__JW2806	dapF__b3809__JW5592	xerC__b3811__JW3784	argP__b2916__JW2883	yjjM__b4357__JW5792	yigB__b3812__JW3785	cyaA__b3806__JW3778	yigA__b3810__JW3783
109	8	3	dapD__b0166__JW0161	yihA__b3865__JW5930	dapE__b2472__JW2456	yaeI__b0164__JW5014	glnD__b0167__JW0162	rbn__b3886__JW3857	ycaP__b0906__JW0889	yaeH__b0163__JW0159
110	8	5	yjjP__b4364__JW5796	dnaC__b4361__JW4325	dnaT__b4362__JW4326	mdoB__b4359__JW5794	yjjA__b4360__JW5795	yjjB__b4363__JW4327	yccF__b0961__JW0944	yoaF__b1793__JW1782
111	8	1	plsX__b1090__JW5156	acpP__b1094__JW1080	fabA__b0954__JW0937	fabD__b1092__JW1078	fabF__b1095__JW1081	fabG__b1093__JW1079	fabH__b1091__JW1077	yceF__b1087__JW5155
112	8	5	panB__b0134__JW0130	htrE__b0139__JW0135	ecpD__b0140__JW0136	yadC__b0135__JW0131	yadK__b0136__JW0132	yadL__b0137__JW0133	yadM__b0138__JW0134	yadN__b0141__JW0137
113	8	6	ypdB__b2381__JW2378	actP__b4067__JW4028	yjcH__b4068__JW4029	yohJ__b2141__JW2129	yohK__b2142__JW2130	ybiV__b0822__JW0806	ypdA__b2380__JW5388	ybiU__b0821__JW0805
114	8	3	yffB__b2471__JW2455	yddM__b1477__JW5908	sufE__b1679__JW1669	ygdK__b2811__JW2782	nadR__b4390__JW5800	pnuC__b0751__JW0734	csdA__b2810__JW2781	ypfN__b4547__JW2457
115	8	7	ydhY__b1674__JW1664	ydhX__b1671__JW5271	dacD__b2010__JW5329	ydhV__b1673__JW5272	ydhU__b1670__JW1660	ydhT__b1669__JW1659	ydhW__b1672__JW1662	ydhZ__b1675__JW1665
116	8	2	basS__b4112__JW4073	cusR__b0571__JW0560	yedW__b1969__JW5322	qseB__b3025__JW2993	qseC__b3026__JW2994	cusS__b0570__JW5082	yedV__b1968__JW1951	ygiN__b3029__JW2997
117	8	5	yihT__b3881__JW3852	yihR__b3879__JW3850	yihQ__b3878__JW3849	yihU__b3882__JW3853	yihO__b3876__JW5852	yihS__b3880__JW5569	yihP__b3877__JW3848	ompL__b3875__JW3846
118	8	4	ydfP__b1553__JW1545	ybcS__b0555__JW0544	essD__b0554__JW0543	rzoD__b4510__JW5080	rzpD__b0556__JW5079	ydfQ__b1554__JW1546	ydfR__b1555__JW1547	essQ__b1556__JW5255
119	8	4	recT__b1349__JW1343	intR__b1345__JW1339	ydaQ__b1346__JW5207	lar__b1348__JW5208	recE__b1350__JW1344	ydaC__b1347__JW1341	ybcC__b0539__JW0526	ydcK__b1428__JW1424
120	8	6	ybcO__b0549__JW0537	ybcM__b0546__JW0534	ydfU__b1560__JW5909	ninE__b0548__JW0536	rusA__b0550__JW0538	ybcN__b0547__JW0535	ybcQ__b0551__JW0539	ylcG__b4509__JW5076
121	7	1	rsxB__b1628__JW1620	yadS__b0157__JW0153	rsxD__b1630__JW1622	rsxE__b1632__JW1624	yojL__b2214__JW5368	pitA__b3493__JW3460	rsxG__b1631__JW1623
122	7	1	ybaY__b0453__JW0443	plsB__b4041__JW4001	tnaA__b3708__JW3686	tyrP__b1907__JW1895	mdtL__b3710__JW3688	mtr__b3161__JW3130	tnaB__b3709__JW5619
123	7	1	nrdD__b4238__JW4197	nrdE__b2675__JW2650	nrdG__b4237__JW4196	nrdF__b2676__JW2651	nrdI__b2674__JW2649	nrdH__b2673__JW2648	ygaM__b2672__JW2647
124	7	4	yieG__b3714__JW3692	yicO__b3664__JW5636	yicM__b3662__JW5938	yjcE__b4065__JW4026	ygfQ__b2884__JW5467	soxR__b4063__JW4024	yjcD__b4064__JW4025
125	7	1	hemC__b3805__JW5932	hemL__b0154__JW0150	hemA__b1210__JW1201	hemD__b3804__JW3776	yihG__b3862__JW3834	cyaY__b3807__JW3779	hemY__b3802__JW3774
126	7	1	yiaY__b3589__JW5648	rhaB__b3904__JW3875	yiiL__b3901__JW3872	fucO__b2799__JW2770	rhaD__b3902__JW3873	rhaT__b3907__JW3878	rhaA__b3903__JW5561
127	7	0	apaH__b0049__JW0048	imp__b0054__JW0053	ksgA__b0051__JW0050	surA__b0053__JW0052	apaG__b0050__JW0049	pdxA__b0052__JW0051	ttk__b3641__JW5641
128	7	1	yhhX__b3440__JW3403	tynA__b1386__JW1381	araJ__b0396__JW0386	mhpA__b0347__JW0338	aslA__b3801__JW3773	feaB__b1385__JW1380	feaR__b1384__JW1379
129	7	1	glgC__b3430__JW3393	glgP__b3428__JW3391	malP__b3417__JW5689	glgB__b3432__JW3395	malQ__b3416__JW3379	glgA__b3429__JW3392	yzgL__b3427__JW3390
130	7	1	yidC__b3705__JW3683	mioC__b3742__JW3720	gidA__b3741__JW3719	yidD__b4557__JW3682	trmE__b3706__JW3684	rnpA__b3704__JW3681	rpmH__b3703__JW3680
131	7	6	acnB__b0118__JW0114	yacL__b0119__JW0115	yajQ__b0426__JW5058	ycgB__b1188__JW1177	yeaG__b1783__JW1772	yeaH__b1784__JW1773	ygjP__b3085__JW5514
132	7	3	feoA__b3408__JW3371	yhcM__b3232__JW3201	feoB__b3409__JW3372	mntR__b0817__JW0801	yhgG__b3410__JW3373	yfcI__b2305__JW2302	yhgA__b3411__JW3374
133	7	4	ybhH__b0769__JW0752	yeeZ__b2016__JW1998	cysZ__b2413__JW2406	yeeY__b2015__JW5834	yafM__b0228__JW0218	yoeB__b4539__JW5331	yefM__b2017__JW5835
134	7	3	ppiA__b3363__JW3326	yajG__b0434__JW0424	ygjO__b3084__JW5513	pepD__b0237__JW0227	yhfG__b3362__JW3325	yadB__b0144__JW5892	yhaJ__b3105__JW3076
135	7	6	ybjS__b0868__JW5819	yghO__b2981__JW5848	artP__b0864__JW0848	ybjP__b0865__JW0849	yhaI__b3104__JW3075	yfbN__b2273__JW2268	yhaH__b3103__JW3074
136	7	4	ycbL__b0927__JW0910	yibN__b3611__JW3586	ygaP__b2668__JW2643	chpA__b2782__JW2753	chpS__b4224__JW5750	chpB__b4225__JW4184	ytfP__b4222__JW4181
137	7	3	yecN__b1869__JW5308	yecO__b1870__JW1859	yecP__b1871__JW1860	yecD__b1867__JW5307	yecE__b1868__JW1857	dhaH__b1198__JW5185	treA__b1197__JW1186
138	7	1	mdlB__b0449__JW5061	ybaO__b0447__JW0437	amtB__b0451__JW0441	cof__b0446__JW0436	glnK__b0450__JW0440	mdlA__b0448__JW0438	tesB__b0452__JW0442
139	7	5	pbpC__b2519__JW2503	yfhM__b2520__JW2504	gyrA__b2231__JW2225	yfaA__b2230__JW2224	yfaT__b2229__JW2223	yfaP__b2225__JW2219	yfaQ__b2226__JW2220
140	7	3	tyrB__b4054__JW4014	yjbQ__b4056__JW4017	aphA__b4055__JW4015	yjbR__b4057__JW4018	sspA__b3229__JW3198	xapB__b2406__JW2397	ybaA__b0456__JW0445
141	7	5	yggL__b2959__JW2926	yggN__b2958__JW2925	yqhA__b3002__JW2971	yneH__b1524__JW1517	yneG__b1523__JW1516	sbmA__b0377__JW0368	yaiW__b0378__JW0369
142	7	2	pspE__b1308__JW1301	pspA__b1304__JW1297	ycjF__b1322__JW1315	ycjX__b1321__JW1314	pspB__b1305__JW1298	pspC__b1306__JW1299	pspD__b1307__JW1300
143	7	3	ydgG__b1601__JW1593	metF__b3941__JW3913	metH__b4019__JW3979	yafE__b0210__JW0200	mmuM__b0261__JW0253	ygcE__b2776__JW5444	yqcE__b2775__JW2746
144	7	1	hofQ__b3391__JW3354	yeeJ__b1978__JW5833	yfgJ__b2510__JW5402	yrfA__b3392__JW5694	yrfB__b3393__JW3356	yrfC__b3394__JW3357	yrfD__b3395__JW5693
145	7	5	ydcC__b1460__JW1455	rhsE__b1456__JW1451	ydcD__b1457__JW1452	yhhI__b3484__JW3451	ydcE__b1461__JW1456	yncI__b1458__JW1453	yncM__b1459__JW5237
146	7	5	ytfG__b4211__JW4169	ytfE__b4209__JW4167	ybiR__b0818__JW0802	glnS__b0680__JW0666	ybfM__b0681__JW0667	ybfN__b0682__JW0668	ytfF__b4210__JW4168
147	7	7	yehL__b2119__JW5349	yehP__b2121__JW5350	yehI__b2118__JW2105	yehR__b2123__JW5351	yehK__b4541__JW2106	yehM__b2120__JW2108	yehQ__b2122__JW2110
148	7	7	ycbS__b0940__JW0923	ycbU__b0942__JW0925	ycbQ__b0938__JW5122	ycbR__b0939__JW0922	ycbT__b0941__JW0924	ycbF__b0944__JW5124	ycbV__b0943__JW5123
149	7	7	yfjR__b2634__JW2615	ykfF__b0249__JW5023	yafY__b0251__JW0240	ykfB__b0250__JW0239	yfjS__b2636__JW5921	yfjT__b2637__JW2618	ypjK__b2635__JW5888
150	6	2	nudC__b3996__JW5548	gntY__b3414__JW3377	ybaZ__b0454__JW0444	yjaG__b3999__JW3963	fxsA__b4140__JW4100	nfi__b3998__JW5547
151	6	2	yedZ__b1972__JW1955	znuB__b1859__JW1848	znuC__b1858__JW1847	znuA__b1857__JW5831	yfaO__b2251__JW2245	yodA__b1973__JW1956
152	6	0	purF__b2312__JW2309	usg__b2319__JW2316	metB__b3939__JW3910	cvpA__b2313__JW2310	dedD__b2314__JW5378	folC__b2315__JW2312
153	6	2	rpiB__b4090__JW4051	glyA__b2551__JW2535	ybaD__b0413__JW0403	alsK__b4084__JW5724	yohD__b2136__JW2124	yjdP__b4487__JW5890
154	6	3	hemB__b0369__JW0361	yijE__b3943__JW5557	trmH__b3651__JW3626	yigP__b3834__JW3811	tatD__b3840__JW5931	ykiB__b0370__JW5049
155	6	4	osmY__b4376__JW4338	yjjV__b4378__JW4341	ppiB__b0525__JW0514	yjjU__b4377__JW4340	ytjA__b4568__JW5891	yifO__b3776__JW3749
156	6	1	thrA__b0002__JW0001	thrC__b0004__JW0003	metL__b3940__JW3911	thrB__b0003__JW0002	thrL__b0001__JW4367	yaaX__b0005__JW0004
157	6	2	yrdC__b3282__JW3243	aroE__b3281__JW3242	hemF__b2436__JW2429	smg__b3284__JW3245	yrdB__b3280__JW3241	yrdD__b3283__JW5949
158	6	2	mdtK__b1663__JW1655	yebE__b1846__JW1835	gpp__b3779__JW5603	rhlB__b3780__JW3753	rof__b0189__JW0184	yaeP__b4406__JW0185
159	6	4	yjeK__b4146__JW4106	yeiP__b2171__JW5362	fbaB__b2097__JW5344	ytfB__b4206__JW5745	setB__b2170__JW2157	yjeJ__b4145__JW4105
160	6	2	yjgF__b4243__JW5755	tdcF__b3113__JW5521	gcvP__b2903__JW2871	yheO__b3346__JW5703	gcvT__b2905__JW2873	ydjN__b1729__JW1718
161	6	4	ybgJ__b0711__JW0701	ybgK__b0712__JW0702	ybgL__b0713__JW0703	yfeH__b2410__JW5876	mntH__b2392__JW2388	nei__b0714__JW0704
162	6	0	proB__b0242__JW0232	proA__b0243__JW0233	gpt__b0238__JW0228	obgE__b3183__JW3150	crl__b0240__JW0230	frsA__b0239__JW0229
163	6	4	ydcF__b1414__JW1411	tatE__b0627__JW0622	cybB__b1418__JW5224	ybeH__b0625__JW0620	ydcA__b1419__JW1416	yodB__b1974__JW5323
164	6	3	uspG__b0607__JW0600	yejH__b2184__JW2172	grxA__b0849__JW0833	marC__b1529__JW1522	yhgN__b3434__JW3397	yecH__b1906__JW1894
165	6	6	yhcC__b3211__JW3178	yqfA__b2899__JW2867	ycfD__b1128__JW1114	yhbV__b3159__JW5530	yhbU__b3158__JW3127	yhbT__b3157__JW3126
166	6	1	hflD__b1132__JW5165	mdoG__b1048__JW1035	mdoD__b1424__JW1420	rpsT__b0023__JW0022	mdoH__b1049__JW1037	yceK__b1050__JW5151
167	6	4	ygjH__b3074__JW3045	ebgA__b3076__JW5511	ebgC__b3077__JW3048	ygjI__b3078__JW5512	ygjK__b3080__JW3051	ygjJ__b3079__JW3050
168	6	1	acpT__b3475__JW3440	gadA__b3517__JW3485	gadB__b1493__JW1488	yjjX__b4394__JW5801	ybjL__b0847__JW0831	oxc__b2373__JW2370
169	6	3	selD__b1764__JW1753	yfcE__b2300__JW5377	topB__b1763__JW1752	ydjA__b1765__JW1754	ynjH__b1760__JW1749	ynjI__b1762__JW5288
170	6	0	dnaJ__b0015__JW0014	nupC__b2393__JW2389	insL-1__b0016__JW0015	insL-2__b0582__JW0572	insL-3__b2394__JW5390	hokE__b4415__JW5084
171	6	1	ydgA__b1614__JW1606	ybjG__b0841__JW5112	ycdQ__b1022__JW1007	ycdR__b1023__JW5142	ycdP__b1021__JW1006	ycdS__b1024__JW1010
172	6	5	tdh__b3616__JW3591	yahK__b0325__JW0317	ybdR__b0608__JW0601	ydjL__b1776__JW1765	yjgB__b4269__JW5761	yahL__b0326__JW0318
173	6	2	modB__b0764__JW0747	epd__b2927__JW2894	modA__b0763__JW0746	modC__b0765__JW0748	yfjG__b2619__JW2600	ybhT__b0762__JW5102
174	6	0	recA__b2699__JW2669	recX__b2698__JW2668	pin__b1158__JW1144	mcrA__b1159__JW1145	pinQ__b1545__JW1538	pinR__b1374__JW1368
175	6	2	thiI__b0423__JW0413	yqcB__b2791__JW2762	hda__b2496__JW5397	yoaH__b1811__JW1800	yqcC__b2792__JW2763	syd__b2793__JW2764
176	6	2	rihA__b0651__JW0646	djlB__b0646__JW0641	ybeR__b0645__JW0640	ybeU__b0648__JW0643	djlC__b0649__JW0644	hscC__b0650__JW0645
177	6	3	alpA__b2624__JW2604	ogrK__b2082__JW2067	yagK__b0277__JW0271	yfjI__b2625__JW2605	fic__b3361__JW3324	yfjJ__b2626__JW2607
178	6	5	mrp__b2113__JW2100	yehD__b2111__JW2098	yehE__b2112__JW2099	yehA__b2108__JW2095	yehB__b2109__JW2096	yehC__b2110__JW2097
179	6	2	yheV__b4551__JW3312	kefB__b3350__JW3313	slyD__b3349__JW3311	kefC__b0047__JW0046	kefG__b3351__JW3314	ychQ__b1213__JW1204
180	6	2	pbpG__b2134__JW5355	gst__b1635__JW1627	sprT__b2944__JW2911	yghU__b2989__JW5492	yjbD__b4023__JW3983	yohC__b2135__JW5356
181	6	5	ygfZ__b2898__JW2866	yfdR__b2361__JW2358	torI__b4501__JW5387	ypdJ__b4545__JW5386	yfdS__b2362__JW2359	yfdT__b2363__JW5887
182	6	2	mviM__b1068__JW1055	mtlA__b3599__JW3573	yfhH__b2561__JW2545	mtlD__b3600__JW3574	yibL__b3602__JW3577	mtlR__b3601__JW3575
183	6	4	yjbN__b4049__JW5950	ygdH__b2795__JW2766	ybjD__b0876__JW0860	yjbL__b4047__JW4007	yjbM__b4048__JW4008	yjbO__b4050__JW5716
184	6	3	ymdB__b1045__JW1032	ymdC__b1046__JW5150	csgA__b1042__JW1025	csgB__b1041__JW1024	csgC__b1043__JW1026	ymdA__b1044__JW1031
185	6	2	glyQ__b3560__JW3531	avtA__b3572__JW5652	glyS__b3559__JW3530	ysaB__b4553__JW3532	hokA__b4455__JW3526	yiaF__b3554__JW5655
186	6	1	csgD__b1040__JW1023	csgE__b1039__JW1022	csgF__b1038__JW1021	csgG__b1037__JW1020	malT__b3418__JW3381	yhjB__b3520__JW3488
187	6	4	yafJ__b0223__JW0213	flu__b2000__JW1982	yeeR__b2001__JW1983	yfjP__b2632__JW5419	ypjA__b2647__JW5422	yfjQ__b2633__JW2614
188	6	0	nohA__b1548__JW1541	stfQ__b1547__JW1540	tfaQ__b1546__JW1539	nohB__b0560__JW0549	stfR__b1372__JW1366	tfaR__b1373__JW1367
189	6	3	yagV__b0289__JW5030	yagW__b0290__JW0284	yagX__b0291__JW0285	yagY__b0292__JW0286	yagZ__b0293__JW0287	ykgK__b0294__JW5031
190	5	2	slyA__b1642__JW5267	emrY__b2367__JW2364	ydhC__b1660__JW1652	nlpI__b3163__JW3132	yfcJ__b2322__JW2319
191	5	2	tas__b2834__JW2802	tehA__b1429__JW1425	mutH__b2831__JW2799	ygdQ__b2832__JW2800	ygdR__b2833__JW2801
192	5	5	yfgC__b2494__JW2479	ycaL__b0909__JW0892	yggG__b2936__JW2903	ygjQ__b3086__JW3057	yjgN__b4257__JW5759
193	5	1	abgA__b1338__JW5205	abgT__b1336__JW5822	dcuD__b3227__JW3196	fabR__b3963__JW3935	yijD__b3964__JW3936
194	5	0	ogt__b1335__JW1329	alkA__b2068__JW2053	ada__b2213__JW2201	rfaK__b3623__JW3598	rfaZ__b3624__JW3599
195	5	3	ppk__b2501__JW2486	ppx__b2502__JW2487	yfgG__b2504__JW5399	yfgH__b2505__JW5400	yfgI__b2506__JW2490
196	5	1	ybhF__b0794__JW5104	yadG__b0127__JW0123	ybhR__b0792__JW5803	ybhS__b0793__JW0777	ybiH__b0796__JW0780
197	5	4	ydcR__b1439__JW1434	alkB__b2212__JW2200	ydcQ__b1438__JW1433	yncN__b4532__JW5230	ydcP__b1435__JW1431
198	5	2	yajO__b0419__JW0409	ydhP__b1657__JW1649	cdh__b3918__JW3889	ydjQ__b1741__JW1730	dkgB__b0207__JW0197
199	5	0	psd__b4160__JW4121	nadB__b2574__JW2558	nadC__b0109__JW0105	nadA__b0750__JW0733	nudB__b1865__JW1854
200	5	3	sufI__b3017__JW2985	pphA__b1838__JW1827	yebZ__b1840__JW1829	yobA__b1841__JW1830	yebY__b1839__JW1828
201	5	1	yfbR__b2291__JW2288	degP__b0161__JW0157	degQ__b3234__JW3203	degS__b3235__JW3204	yhcB__b3233__JW5539
202	5	0	mpl__b4233__JW4192	thiP__b0067__JW0066	tbpA__b0068__JW0067	thiQ__b0066__JW0065	sgrR__b0069__JW0068
203	5	3	panF__b3258__JW3226	yhdT__b3257__JW3225	metJ__b3938__JW3909	yihI__b3866__JW3837	yiiX__b3937__JW3908
204	5	0	asd__b3433__JW3396	leuB__b0073__JW5807	leuC__b0072__JW0071	leuD__b0071__JW0070	ilvH__b0078__JW0077
205	5	2	crp__b3357__JW5702	prkB__b3355__JW3318	yhfK__b3358__JW5701	yheU__b3354__JW3317	garP__b3127__JW3096
206	5	3	gltB__b3212__JW3179	glnB__b2553__JW2537	yfhA__b2554__JW2538	yfhK__b2556__JW5407	yfhG__b2555__JW2539
207	5	1	rihB__b2162__JW2149	rbsK__b3752__JW3731	rbsD__b3748__JW5857	rihC__b0030__JW0028	yaaY__b0024__JW5003
208	5	4	suhB__b2533__JW2517	yghR__b2984__JW2952	yghT__b2986__JW2954	yghQ__b2983__JW5490	yghS__b2985__JW5491
209	5	1	yhiD__b3508__JW5670	hdeD__b3511__JW3479	ybaS__b0485__JW0474	hdeA__b3510__JW3478	hdeB__b3509__JW5669
210	5	3	yieH__b3715__JW3693	cbrC__b3717__JW3695	yieI__b3716__JW3694	ygjN__b3083__JW3054	ygjM__b3082__JW3053
211	5	1	yicC__b3644__JW3619	guaB__b2508__JW5401	guaA__b2507__JW2491	intB__b4271__JW4227	intA__b2622__JW2602
212	5	5	ydhM__b1649__JW5874	ybhB__b0773__JW0756	ydgC__b1607__JW1599	ybhC__b0772__JW0755	yecF__b1915__JW1900
213	5	3	ykgM__b0296__JW5034	argE__b3957__JW3929	yjiG__b4329__JW4292	yjiH__b4330__JW5783	iadA__b4328__JW4291
214	5	1	ansA__b1767__JW1756	ansB__b2957__JW2924	aspA__b4139__JW4099	dcuA__b4138__JW5735	yggM__b2956__JW2923
215	5	3	yjcF__b4066__JW4027	phoQ__b1129__JW1115	phoP__b1130__JW1116	yacH__b0117__JW0113	ycfJ__b1110__JW1096
216	5	4	yjiA__b4352__JW5790	cstA__b0598__JW0590	ybdD__b4512__JW0591	yjiX__b4353__JW4316	yjiY__b4354__JW5791
217	5	3	yjiJ__b4332__JW4295	yjiM__b4335__JW5786	cmr__b0842__JW0826	yjiO__b4337__JW4300	yjiN__b4336__JW4299
218	5	2	frmA__b0356__JW0347	yjaB__b4012__JW3972	yeiG__b2154__JW2141	frmB__b0355__JW0346	yidB__b3698__JW3675
219	5	3	ydgR__b1634__JW1626	uspA__b3495__JW3462	yjdL__b4130__JW4091	ybgH__b0709__JW0699	yhiP__b3496__JW3463
220	5	4	yfaY__b2249__JW2243	ygiQ__b3015__JW5501	yfaU__b2245__JW2239	yfdC__b2347__JW2344	yfaZ__b2250__JW5371
221	5	2	yagG__b0270__JW0263	yicJ__b3657__JW5939	uidA__b1617__JW1609	uidB__b1616__JW1608	uidC__b1615__JW1607
222	5	4	frmR__b0357__JW0348	yaiS__b0364__JW0356	yaiP__b0363__JW0355	yaiO__b0358__JW0349	yaiF__b0362__JW5814
223	5	3	yeaS__b1798__JW1787	yieF__b3713__JW3691	yidZ__b3711__JW3689	ybeF__b0629__JW0624	yieE__b3712__JW3690
224	5	3	ais__b2252__JW2246	arnT__b2257__JW2251	yfbH__b2256__JW2250	yfbJ__b2258__JW5373	yfbW__b4544__JW2252
225	5	5	ynbC__b1410__JW1407	ynbA__b1408__JW1405	ynbD__b1411__JW1408	ydbC__b1406__JW1403	ydbD__b1407__JW5221
226	5	4	yaeJ__b0191__JW0187	ydhA__b1639__JW1631	yceH__b1067__JW1054	yaeQ__b0190__JW0186	nlpE__b0192__JW0188
227	5	5	yciK__b1271__JW1263	ybiX__b0804__JW5105	ybiO__b0808__JW5108	ybiI__b0803__JW0788	ybiJ__b0802__JW0787
228	5	2	yhhW__b3439__JW3402	yfcY__b2342__JW2339	azoR__b1412__JW1409	zupT__b3039__JW3007	yfcZ__b2343__JW2340
229	5	3	poxA__b4155__JW4116	ydbL__b1383__JW5216	ynbE__b1382__JW1377	gutQ__b2708__JW5431	ydbH__b1381__JW1376
230	5	4	yegU__b2099__JW2086	kptA__b4331__JW5784	ybiA__b0798__JW0783	yegT__b2098__JW2085	yegV__b2100__JW2087
231	5	5	yhbS__b3156__JW3125	ybdH__b0599__JW0592	yjhQ__b4307__JW4269	yjhP__b4306__JW4268	yjhX__b4566__JW5968
232	5	0	tatB__b3838__JW5580	tatC__b3839__JW3815	phoH__b1020__JW1005	ycdO__b1018__JW1003	ycdB__b1019__JW1004
233	5	4	arsC__b3503__JW3470	yfgD__b2495__JW2480	yfjU__b2638__JW2619	ypjL__b2639__JW5922	yfjV__b2640__JW2621
234	5	3	rcsB__b2217__JW2205	ybjI__b0844__JW5113	ybjJ__b0845__JW0829	rcsD__b2216__JW2204	ybjH__b0843__JW0827
235	5	2	rrmA__b1822__JW1811	cspC__b1823__JW1812	yebO__b1825__JW1814	yobF__b1824__JW1813	yobG__b1826__JW1815
236	5	3	ydjM__b1728__JW5281	yjhB__b4279__JW5768	yjhT__b4310__JW5777	yjhA__b4311__JW5778	yjhS__b4309__JW4272
237	5	3	intE__b1140__JW1126	ymfG__b1141__JW1127	ymfH__b1142__JW1128	yfdP__b2359__JW2356	yfdQ__b2360__JW2357
238	5	3	dicA__b1570__JW1562	sdiA__b1916__JW1901	ydfA__b1571__JW1563	ydfB__b1572__JW1564	ydfC__b1573__JW1565
239	5	3	racR__b1356__JW1351	ydaF__b4527__JW1349	ydaG__b1355__JW5210	ymfJ__b1144__JW1130	ymfK__b1145__JW1131
240	4	0	macB__b0879__JW0863	macA__b0878__JW0862	zraR__b4004__JW3968	ybbA__b0495__JW0484
241	4	0	ligA__b2411__JW2403	zipA__b2412__JW2404	nudH__b2830__JW2798	ftsL__b0083__JW0081
242	4	0	gudD__b2787__JW2758	gudP__b2789__JW2760	garR__b3125__JW5526	garL__b3126__JW3095
243	4	2	ybaX__b0444__JW0434	ygcF__b2777__JW2748	pabB__b1812__JW1801	ybaE__b0445__JW0435
244	4	3	dbpA__b1343__JW1337	yqfB__b2900__JW2868	yebG__b1848__JW1837	yebF__b1847__JW1836
245	4	2	moaD__b0784__JW0767	moaE__b0785__JW0768	ybhL__b0786__JW0769	ybhM__b0787__JW0770
246	4	1	pepE__b4021__JW3981	aroL__b0388__JW0379	aroM__b0390__JW0381	yaiA__b0389__JW0380
247	4	2	proP__b4111__JW4072	kgtP__b2587__JW2571	yjcZ__b4110__JW5729	yjdA__b4109__JW4070
248	4	2	ybdK__b0581__JW0570	ybdF__b0579__JW5083	nfnB__b0578__JW0567	ybdJ__b0580__JW0569
249	4	2	yciF__b1258__JW1250	setA__b0070__JW0069	yciG__b1259__JW1251	yciE__b1257__JW1249
250	4	3	ydaL__b1340__JW1334	thiC__b3994__JW3958	ybcJ__b0528__JW5070	yiiG__b3896__JW3867
251	4	4	yjdJ__b4127__JW4088	yjdI__b4126__JW4087	yjdK__b4128__JW4089	yjdO__b4559__JW5732
252	4	4	yfbS__b2292__JW2289	yfbT__b2293__JW5376	yfbV__b2295__JW2292	yfbU__b2294__JW2291
253	4	0	ilvA__b3772__JW3745	ilvE__b3770__JW5606	ilvD__b3771__JW5605	ilvM__b3769__JW3742
254	4	2	cysS__b0526__JW0515	codA__b0337__JW0328	yejM__b2188__JW2176	yejL__b2187__JW2175
255	4	0	folE__b2153__JW2140	folP__b3177__JW3144	folB__b3058__JW3030	folX__b2303__JW2300
256	4	0	rcsC__b2218__JW5917	arcA__b4401__JW4364	torS__b0993__JW5135	torR__b0995__JW0980
257	4	2	ydfG__b1539__JW1532	speG__b1584__JW1576	ynfD__b1586__JW5259	ynfB__b1583__JW1575
258	4	1	dusB__b3260__JW3228	yhdJ__b3262__JW5543	fis__b3261__JW3229	yhdU__b3263__JW3231
259	4	0	trpC__b1262__JW1254	trpE__b1264__JW1256	pabA__b3360__JW3323	trpD__b1263__JW1255
260	4	3	hrpA__b1413__JW5905	ypfH__b2473__JW5396	ypfI__b2474__JW2459	yeaL__b1789__JW1778
261	4	2	pgi__b4025__JW3985	talB__b0008__JW0007	yijF__b3944__JW3916	yjeI__b4144__JW5736
262	4	1	phoA__b0383__JW0374	yeaM__b1790__JW1779	psiF__b0384__JW5054	yaiB__b0382__JW0373
263	4	1	rsxA__b1627__JW1619	blr__b4409__JW5963	ydgK__b1626__JW1618	ydgT__b1625__JW1617
264	4	1	speE__b0121__JW0117	bax__b3570__JW5653	speD__b0120__JW0116	yacC__b0122__JW0118
265	4	4	yfeX__b2431__JW2424	ypeA__b2434__JW2427	yfeZ__b2433__JW2426	yfeY__b2432__JW2425
266	4	0	ribC__b1662__JW1654	ribD__b0414__JW0404	ribE__b0415__JW0405	ribA__b1277__JW1269
267	4	0	rpoE__b2573__JW2557	rseB__b2571__JW2555	rseC__b2570__JW2554	rseA__b2572__JW2556
268	4	0	fucA__b2800__JW2771	fucP__b2801__JW2772	fucI__b2802__JW2773	fucU__b2804__JW2775
269	4	3	yehU__b2126__JW5353	adiY__b4116__JW4077	yehT__b2125__JW5352	yehS__b2124__JW2112
270	4	2	zitB__b0752__JW0735	ynfA__b1582__JW1574	yohL__b2105__JW2092	ybgS__b0753__JW0736
271	4	3	yhhT__b3474__JW5680	yncB__b1449__JW5907	yjcS__b4083__JW5721	yecG__b1895__JW1884
272	4	2	hslR__b3400__JW3363	hslO__b3401__JW5692	yrfF__b3398__JW3361	yrfG__b3399__JW5865
273	4	2	dctA__b3528__JW3496	gltP__b4077__JW4038	yhbP__b3154__JW3123	yhjJ__b3527__JW3495
274	4	3	gadC__b1492__JW1487	yddW__b1491__JW1486	ybjE__b0874__JW0858	yhiM__b3491__JW5944
275	4	1	ppc__b3956__JW3928	mdtH__b1065__JW1052	yceB__b1063__JW1050	grxB__b1064__JW1051
276	4	3	aegA__b2468__JW2452	yeiC__b2166__JW2153	yeiN__b2165__JW2152	yeiI__b2160__JW2147
277	4	0	moeB__b0826__JW0810	thiF__b3992__JW3956	dcp__b1538__JW1531	iap__b2753__JW2723
278	4	1	lexA__b4043__JW4003	ompA__b0957__JW0940	yjbJ__b4045__JW4005	sulA__b0958__JW0941
279	4	2	yqhD__b3011__JW2978	zntA__b3469__JW3434	yghB__b3009__JW2976	yhhN__b3468__JW3433
280	4	0	envZ__b3404__JW3367	ompR__b3405__JW3368	yieN__b3746__JW3725	yieM__b3745__JW5610
281	4	3	grxC__b3610__JW3585	ykgC__b0304__JW5040	ykgB__b0301__JW5038	ykgI__b0303__JW5039
282	4	1	insK__b3558__JW3528	intD__b0537__JW0525	intF__b0281__JW0275	yagN__b0280__JW0274
283	4	2	rpiA__b2914__JW5475	zapA__b2910__JW2878	ydaN__b1342__JW1336	yqfE__b2915__JW2882
284	4	1	prlC__b3498__JW3465	idi__b2889__JW2857	cbrA__b3690__JW5631	yidX__b3696__JW5858
285	4	1	yfdH__b2351__JW2347	yfdG__b2350__JW2346	intS__b2349__JW2345	yfdI__b2352__JW5382
286	4	3	rarD__b3819__JW5589	yigI__b3820__JW5588	yigF__b3817__JW3790	yigG__b3818__JW5590
287	4	2	nfsA__b0851__JW0835	rimK__b0852__JW0836	ybjC__b0850__JW0834	ybjN__b0853__JW0837
288	4	2	torT__b0994__JW0979	mgsA__b0963__JW5129	yccT__b0964__JW0947	yccS__b0960__JW5128
289	4	3	alx__b3088__JW5515	yegL__b2073__JW2058	yegI__b2070__JW2055	yegK__b2072__JW2057
290	4	3	appY__b0564__JW0553	ybcL__b0545__JW0533	yfbK__b2270__JW2265	ydeO__b1499__JW1494
291	4	2	fieF__b3915__JW3886	yaaA__b0006__JW0005	cpxP__b3913__JW5558	yiiU__b3928__JW3899
292	4	1	polB__b0060__JW0059	ompC__b2215__JW2203	ompT__b0565__JW0554	ybcY__b0562__JW0551
293	4	2	argA__b2818__JW2786	yohN__b2107__JW5346	yohM__b2106__JW2093	yqaA__b2689__JW2664
294	4	3	tehB__b1430__JW1426	yeaQ__b1795__JW1784	yeaR__b1797__JW1786	yoaG__b1796__JW1785
295	4	3	mpaA__b1326__JW1319	yidL__b3680__JW3656	ycjY__b1327__JW5804	ymjC__b4525__JW5960
296	4	0	sgcQ__b4303__JW4265	sgcX__b4305__JW5776	sgcB__b4565__JW5967	sgcC__b4304__JW4266
297	4	0	grpE__b2614__JW2594	dnaK__b0014__JW0013	cbpA__b1000__JW0985	cbpM__b0999__JW0984
298	4	3	ompW__b1256__JW1248	ycaO__b0905__JW0888	yedI__b1958__JW1941	yodC__b1957__JW1940
299	4	3	yegX__b2102__JW5345	ynaK__b1365__JW1359	trkG__b1363__JW1358	ydaY__b1366__JW1360
300	4	1	ubiC__b4039__JW5713	lamB__b4036__JW3996	malM__b4037__JW3997	yjbI__b4038__JW3998
301	4	2	dicB__b1575__JW1566	ydfD__b1576__JW1567	intQ__b1579__JW1571	ydfE__b1577__JW1568
302	4	4	ybcK__b0544__JW0532	yraJ__b3144__JW3113	yraI__b3143__JW3112	yraH__b3142__JW3111
303	4	4	ydeS__b1504__JW1498	ydeQ__b1502__JW1496	ydeR__b1503__JW1497	ydeT__b1505__JW1499
304	4	2	ygaT__b2659__JW5427	ygaQ__b2654__JW5425	ygaR__b2655__JW2631	yqaD__b2658__JW2633
305	4	4	yddG__b1473__JW1469	yddK__b1471__JW1467	yddJ__b1470__JW1466	yddL__b1472__JW1468
306	4	3	gltF__b3214__JW3181	yhcA__b3215__JW3182	yhcD__b3216__JW3183	yhcF__b3219__JW3188
307	4	3	rhsD__b0497__JW0486	ybbC__b0498__JW0487	ybbD__b0500__JW0489	ylbH__b0499__JW0488
308	4	3	yfaL__b2233__JW2227	yqeH__b2846__JW5454	yqeI__b2847__JW2815	yqeJ__b2848__JW5455
309	4	3	ycgZ__b1164__JW1151	ymgA__b1165__JW1152	ymgB__b1166__JW1153	ymgC__b1167__JW1154
310	4	4	ygeF__b2850__JW2818	ygeG__b2851__JW2819	ygeH__b2852__JW2820	ygeI__b2853__JW5456
311	3	1	elaA__b2267__JW2262	yfiC__b2575__JW2559	nlpB__b2477__JW2462
312	3	2	yjdF__b4121__JW4082	yjeH__b4141__JW4101	endA__b2945__JW2912
313	3	0	accB__b3255__JW3223	accC__b3256__JW3224	prmA__b3259__JW3227
314	3	2	pfkA__b3916__JW3887	ygaU__b2665__JW2640	yqaE__b2666__JW2641
315	3	1	pyrD__b0945__JW0928	ycbY__b0948__JW0931	ycbW__b0946__JW5125
316	3	3	ydiI__b1686__JW1676	ydiJ__b1687__JW1677	ydiH__b1685__JW1675
317	3	0	carA__b0032__JW0030	carB__b0033__JW0031	caiF__b0034__JW0033
318	3	0	glnG__b3868__JW3839	cpxR__b3912__JW3883	cpxA__b3911__JW3882
319	3	0	lrp__b0889__JW0872	fadH__b3081__JW3052	hcr__b0872__JW5117
320	3	1	cutA__b4137__JW4097	dipZ__b4136__JW5734	yjdC__b4135__JW5733
321	3	1	pck__b3403__JW3366	yicE__b3654__JW3629	yicH__b3655__JW3630
322	3	1	tadA__b2559__JW2543	pmbA__b4235__JW4194	yfhB__b2560__JW5408
323	3	0	dgkA__b4042__JW4002	glpQ__b2239__JW2233	inaA__b2237__JW2231
324	3	1	fabI__b1288__JW1281	rnb__b1286__JW1279	yciW__b1287__JW5200
325	3	2	sugE__b4148__JW5738	ycfQ__b1111__JW5159	yjgI__b4249__JW4207
326	3	0	yebR__b1832__JW1821	prc__b1830__JW1819	proQ__b1831__JW5300
327	3	2	yfeU__b2428__JW2421	yebK__b1853__JW1842	yfeT__b2427__JW2420
328	3	2	zntR__b3292__JW3254	yhdN__b3293__JW3255	yhdL__b4550__JW3253
329	3	0	efp__b4147__JW4107	ecnA__b4410__JW5737	ecnB__b4411__JW4108
330	3	1	mprA__b2684__JW2659	ygaH__b2683__JW2658	yjcQ__b4081__JW4042
331	3	2	bcr__b2182__JW5363	yebQ__b1828__JW5299	yejG__b2181__JW2169
332	3	1	sodA__b3908__JW3879	ychF__b1203__JW1194	rplY__b2185__JW2173
333	3	2	ygiF__b3054__JW3026	sixA__b2340__JW2337	ytfK__b4217__JW5749
334	3	1	betT__b0314__JW0306	yeaV__b1801__JW5293	caiT__b0040__JW0039
335	3	0	ffh__b2610__JW5414	aroG__b0754__JW0737	borD__b0557__JW0546
336	3	1	aroF__b2601__JW2582	aroH__b1704__JW1694	ydiE__b1705__JW1695
337	3	1	proS__b0194__JW0190	insJ__b3557__JW3527	yaeF__b0193__JW5016
338	3	1	tpiA__b3919__JW3890	fpr__b3924__JW3895	yiiQ__b3920__JW3891
339	3	1	ubiF__b0662__JW0659	tag__b3549__JW3518	yhgE__b3402__JW3365
340	3	2	yhjX__b3547__JW3516	eptB__b3546__JW5660	yhjY__b3548__JW5659
341	3	0	mdtG__b1053__JW1040	lpxL__b1054__JW1041	msyB__b1051__JW1039
342	3	1	ycdC__b1013__JW0998	katE__b1732__JW1721	ymdF__b4518__JW5136
343	3	0	glnA__b3870__JW3841	glnL__b3869__JW3840	yccV__b0966__JW5970
344	3	3	yaaH__b0010__JW0009	yaaI__b0013__JW0012	yaaW__b0011__JW0010
345	3	1	lhr__b1653__JW1645	rhtB__b3824__JW5585	ydcJ__b1423__JW1419
346	3	1	mak__b0394__JW0385	nagK__b1119__JW1105	yphH__b2550__JW5406
347	3	0	pepP__b2908__JW2876	ubiH__b2907__JW2875	visC__b2906__JW2874
348	3	0	sfcA__b1479__JW5238	bdm__b1481__JW5239	sra__b1480__JW5962
349	3	1	yigL__b3826__JW5854	pldB__b3825__JW5584	yigM__b3827__JW3803
350	3	2	gsk__b0477__JW0466	yqiK__b3051__JW3023	yqiJ__b3050__JW3022
351	3	2	yniA__b1725__JW1714	pfkB__b1723__JW5280	ydiZ__b1724__JW1713
352	3	0	aspC__b0928__JW0911	asnS__b0930__JW0913	ompF__b0929__JW0912
353	3	1	ybbB__b0503__JW0491	ygjE__b3063__JW3035	ylbG__b0502__JW5880
354	3	3	yihL__b3872__JW3843	yihN__b3874__JW3845	yihM__b3873__JW3844
355	3	2	rtcA__b3419__JW5688	yncG__b1454__JW1449	yncH__b1455__JW5235
356	3	3	yncA__b1448__JW5233	ybjQ__b0866__JW0850	ydcZ__b1447__JW1442
357	3	2	mscS__b2924__JW2891	ynaI__b1330__JW1323	ydiY__b1722__JW1711
358	3	2	rsgA__b4161__JW4122	yfbL__b2271__JW2266	yfbM__b2272__JW2267
359	3	0	chaA__b1216__JW1207	fbp__b4232__JW4191	ldrB__b4421__JW5958
360	3	1	yggH__b2960__JW2927	yedL__b1932__JW1917	fabB__b2323__JW2320
361	3	1	dinG__b0799__JW0784	priC__b0467__JW0456	ybaM__b0466__JW0455
362	3	2	ybhP__b0790__JW0773	ybhO__b0789__JW0772	ybhN__b0788__JW0771
363	3	3	ygaX__b2680__JW2655	ygaZ__b2682__JW2657	yqjI__b3071__JW3042
364	3	3	yafD__b0209__JW5017	yfeK__b2419__JW2412	yfeS__b2420__JW2413
365	3	3	ybbO__b0493__JW0482	ybbM__b0491__JW5066	ybbL__b0490__JW0479
366	3	3	yjeM__b4156__JW5739	yjeN__b4157__JW4118	yjeO__b4158__JW4119
367	3	2	bioH__b3412__JW3375	yahO__b0329__JW0321	ybaP__b0482__JW0471
368	3	0	rnt__b1652__JW1644	bfd__b3337__JW3299	chiA__b3338__JW3300
369	3	2	speA__b2938__JW2905	yqgB__b2939__JW2906	yqgD__b2941__JW2908
370	3	1	kbl__b3617__JW3592	ydcO__b1433__JW5229	htrL__b3618__JW5644
371	3	2	yghZ__b3001__JW2970	yfeO__b2389__JW2386	ypeC__b2390__JW2387
372	3	1	cysQ__b4214__JW4172	priB__b4201__JW4159	ytfI__b4215__JW5748
373	3	0	asmA__b2064__JW2049	dcuC__b0621__JW0613	rna__b0611__JW0603
374	3	3	yjgK__b4252__JW5756	yjgJ__b4251__JW4208	yjgL__b4253__JW5757
375	3	3	ygeK__b2855__JW5458	ygeL__b2856__JW2824	ygeM__b2857__JW5459
376	3	1	bglJ__b4366__JW5955	insA-7__b4294__JW4254	yjjQ__b4365__JW4329
377	3	1	yigZ__b3848__JW5577	pepQ__b3847__JW3823	hemG__b3850__JW3827
378	3	0	garD__b3128__JW3097	sohA__b3129__JW3098	yhaV__b3130__JW3099
379	3	2	ycgE__b1162__JW1149	yeeI__b1976__JW1958	ycgX__b1161__JW1148
380	3	2	djlA__b0055__JW0054	yabP__b0056__JW0055	yabQ__b0057__JW0056
381	3	2	hepA__b0059__JW0058	yfjK__b2627__JW2608	yfjL__b2628__JW2609
382	3	2	yicL__b3660__JW3634	yjeP__b4159__JW4120	setC__b3659__JW3633
383	3	2	yiiR__b3921__JW3892	yiiS__b3922__JW3893	yiiT__b3923__JW3894
384	3	1	slp__b3506__JW3474	yhiF__b3507__JW3475	yhiS__b3504__JW3471
385	3	0	flgA__b1072__JW1059	flgM__b1071__JW1058	flgN__b1070__JW1057
386	3	1	hipA__b1507__JW1500	hipB__b1508__JW1501	yneL__b1506__JW5244
387	3	1	kil__b1352__JW1347	racC__b1351__JW1345	ydaE__b4526__JW1346
388	3	2	tdcR__b3119__JW5525	yhaB__b3120__JW3091	yhaC__b3121__JW3092
389	2	2	ygfI__b2921__JW5476	yggE__b2922__JW2889
390	2	1	add__b1623__JW1615	yhjD__b3522__JW3490
391	2	1	pepT__b1127__JW1113	ycaM__b0899__JW5119
392	2	0	purE__b0523__JW0512	purK__b0522__JW0511
393	2	0	speB__b2937__JW2904	emrD__b3673__JW5634
394	2	2	ybeQ__b0644__JW5091	yjcO__b4078__JW4039
395	2	1	ychM__b1206__JW5189	srmB__b2576__JW2560
396	2	2	yghA__b3003__JW2972	ydeJ__b1537__JW1530
397	2	0	kdsA__b1215__JW1206	pyrG__b2780__JW2751
398	2	0	corA__b3816__JW3789	yejK__b2186__JW2174
399	2	0	accA__b0185__JW0180	accD__b2316__JW2313
400	2	1	cvrA__b1191__JW5184	yibF__b3592__JW3565
401	2	0	malY__b1622__JW1614	brnQ__b0401__JW0391
402	2	1	proC__b0386__JW0377	yggS__b2951__JW2918
403	2	0	pykF__b1676__JW1666	lpp__b1677__JW1667
404	2	0	trpA__b1260__JW1252	trpB__b1261__JW1253
405	2	1	yffH__b2467__JW2451	ypfG__b2466__JW2450
406	2	0	yfiK__b2578__JW2562	acnA__b1276__JW1268
407	2	1	qor__b4051__JW4011	yegH__b2063__JW5336
408	2	0	ubiE__b3833__JW5581	ubiB__b3835__JW3812
409	2	1	yhhF__b3465__JW3430	yhhL__b3466__JW5683
410	2	0	copA__b0484__JW0473	cueR__b0487__JW0476
411	2	0	nirB__b3365__JW3328	nirD__b3366__JW3329
412	2	0	thrS__b1719__JW1709	rpmI__b1717__JW1707
413	2	0	groL__b4143__JW4103	groS__b4142__JW4102
414	2	1	lplA__b4386__JW4349	ytjB__b4387__JW4350
415	2	0	pcm__b2743__JW2713	surE__b2744__JW2714
416	2	1	mfd__b1114__JW1100	ycfT__b1115__JW1101
417	2	0	secB__b3609__JW3584	gpsA__b3608__JW3583
418	2	0	argF__b0273__JW0266	argI__b4254__JW4211
419	2	0	deaD__b3162__JW5531	holD__b4372__JW4334
420	2	1	msrA__b4219__JW4178	ytfH__b4212__JW5747
421	2	1	fiu__b0805__JW0790	ybiM__b0806__JW5106
422	2	1	mlrA__b2127__JW2115	yohO__b4542__JW5354
423	2	0	ldhA__b1380__JW1375	hslJ__b1379__JW1374
424	2	2	yiiM__b3910__JW5559	yfaE__b2236__JW2230
425	2	0	frlR__b3375__JW5698	mngR__b0730__JW0719
426	2	0	fre__b3844__JW3820	nrdA__b2234__JW2228
427	2	0	mgtA__b4242__JW4201	uspE__b1333__JW1327
428	2	1	pepN__b0932__JW0915	yeaC__b1777__JW1766
429	2	0	basR__b4113__JW4074	eptA__b4114__JW5730
430	2	1	nlpC__b1708__JW1698	yafL__b0227__JW0217
431	2	0	sbcC__b0397__JW0387	sbcD__b0398__JW0388
432	2	2	yaaJ__b0007__JW0006	yfiF__b2581__JW2565
433	2	0	lldD__b3605__JW3580	dld__b2133__JW2121
434	2	2	ycgM__b1180__JW1169	ygjV__b3090__JW3061
435	2	2	ydiU__b1706__JW1696	ydiV__b1707__JW1697
436	2	1	ybeM__b0626__JW0621	tldD__b3244__JW3213
437	2	2	ydjG__b1771__JW1760	ydjK__b1775__JW5290
438	2	2	ygaF__b2660__JW2635	yhhK__b3459__JW3424
439	2	0	serA__b2913__JW2880	serC__b0907__JW0890
440	2	2	ydhF__b1647__JW1639	ydhL__b1648__JW5827
441	2	1	ybaK__b0481__JW0470	ygfB__b2909__JW5473
442	2	1	agp__b1002__JW0987	yccE__b1001__JW0986
443	2	0	eamA__b1533__JW5250	chpR__b2783__JW2754
444	2	0	fnr__b1334__JW1328	hcp__b0873__JW0857
445	2	1	rluC__b1086__JW1072	yceQ__b1085__JW5154
446	2	0	elaC__b2268__JW2263	elaD__b2269__JW5840
447	2	1	aldA__b1415__JW1412	yfaV__b2246__JW2240
448	2	0	secD__b0408__JW0398	secF__b0409__JW0399
449	2	1	yhhP__b3470__JW3435	ygdE__b2806__JW2777
450	2	0	betA__b0311__JW0303	betI__b0313__JW0305
451	2	1	pncA__b1768__JW1757	yajD__b0410__JW0400
452	2	2	ychE__b1242__JW1229	ybaL__b0478__JW0467
453	2	1	ydcH__b1426__JW5823	rimL__b1427__JW1423
454	2	1	argS__b1876__JW1865	yecT__b1877__JW5310
455	2	0	ampC__b4150__JW4111	blc__b4149__JW4110
456	2	0	yliI__b0837__JW0821	yliH__b0836__JW0820
457	2	0	rmuC__b3832__JW3809	yeiL__b2163__JW2150
458	2	1	tsx__b0411__JW0401	yajI__b0412__JW5056
459	2	1	argR__b3237__JW3206	yhcN__b3238__JW5540
460	2	0	htrG__b3055__JW3027	rarA__b1009__JW0994
461	2	0	nemA__b1650__JW1642	mdaB__b3028__JW2996
462	2	1	ycdW__b1033__JW5146	ycdZ__b1036__JW5147
463	2	2	ydgI__b1605__JW1597	ydgH__b1604__JW1596
464	2	2	yedP__b1955__JW1938	yodD__b1953__JW5317
465	2	1	yeiH__b2158__JW2145	tsgA__b3364__JW3327
466	2	0	cls__b1249__JW1241	hns__b1237__JW1225
467	2	0	bcp__b2480__JW2465	gcvR__b2479__JW2464
468	2	0	rep__b3778__JW5604	helD__b0962__JW0945
469	2	2	ycbZ__b0955__JW0938	ybeL__b0643__JW0638
470	2	0	dacB__b3182__JW3149	phoE__b0241__JW0231
471	2	1	arpA__b4017__JW3977	yniD__b4535__JW5911
472	2	1	thiH__b3990__JW3953	ykfA__b0253__JW0243
473	2	1	wrbA__b1004__JW0989	yccJ__b1003__JW0988
474	2	1	metC__b3008__JW2975	yjeT__b4176__JW4134
475	2	1	sanA__b2144__JW2132	yeiS__b2145__JW5359
476	2	1	cedA__b1731__JW1720	ydjO__b1730__JW1719
477	2	1	hupA__b4000__JW3964	yjaH__b4001__JW3965
478	2	0	mltC__b2963__JW5481	nupG__b2964__JW2932
479	2	1	yhhQ__b3471__JW3436	dcrB__b3472__JW5682
480	2	1	cueO__b0123__JW0119	ytfJ__b4216__JW4175
481	2	2	yifL__b4558__JW3781	yzcX__b3808__JW3780
482	2	1	lasT__b4403__JW4366	yjjY__b4402__JW4365
483	2	2	ydeA__b1528__JW1521	yneK__b1527__JW1520
484	2	1	yeiR__b2173__JW2161	yeiU__b2174__JW2162
485	2	0	fimE__b4313__JW4276	fimB__b4312__JW4275
486	2	0	gadX__b3516__JW3484	gadW__b3515__JW3483
487	2	1	gnsB__b1550__JW5253	ynfN__b1551__JW5254
488	2	2	ykfC__b0258__JW5813	ynaA__b1368__JW1361
489	2	0	gspA__b3323__JW3285	pioO__b3322__JW3284
490	2	0	hokB__b4428__JW5225	mokB__b1420__JW5882
491	2	0	hokD__b1562__JW1554	rem__b1561__JW1553
492	2	2	ydcX__b1445__JW5232	ydcY__b1446__JW1441
493	2	1	ydhR__b1667__JW1657	ydhS__b1668__JW1658
494	2	1	yagL__b0278__JW0272	yagM__b0279__JW0273
495	2	2	ybfC__b0704__JW0693	ybfQ__b4514__JW0694
496	2	2	ymgE__b1195__JW1184	ycgY__b1196__JW1185
497	2	2	ycgI__b1173__JW1162	ymgH__b4521__JW5179
498	2	2	ydfO__b1549__JW5252	ynfO__b4533__JW5251
499	2	2	yfbO__b2274__JW2269	yfbP__b2275__JW2270
500	2	2	yfeC__b2398__JW2393	yfeD__b2399__JW2394
501	2	1	yfjN__b2630__JW2611	yfjO__b2631__JW5418
502	2	2	yhaK__b3106__JW3077	yhaL__b3107__JW5517
503	2	2	yhiJ__b3488__JW3455	yhiL__b3490__JW3457
504	2	2	yiiE__b3889__JW5929	yiiF__b3890__JW5563
505	2	2	yjfN__b4188__JW5742	yjfO__b4189__JW5743
506	2	2	ymfD__b1137__JW1123	ymfE__b1138__JW5166
507	2	2	ymgD__b1171__JW5177	ymgG__b1172__JW5178
