# Supplementary material for: Global Functional Atlas of Escherichia coli Encompassing Previously Uncharacterized Proteins
Source: PLoS Biol. 2009 Apr 28;7(4):e1000096. doi: 10.1371/journal.pbio.1000096 (PMC2672614; doi:10.1371/journal.pbio.1000096)
Supplement: Table S10 — (30 KB XLS) [file pbio.1000096.st010.xls]

## Sheet: Table S10
Table S10 – Association of the orphan genes in fimbrial module to biofilm gene expression studies.
The data shown in this table were taken from two gene expression studies (Domka et al., 2007; Domka et al., 2006)
Orphans	Fold change	Hybridization condition	Reference	Notes
ybgO	4.15	Gene expression ratio for the ΔyliH biofilm relative to the wild-type biofilm in LB glucose	Domka,2006	ΔyliH (Bssr) involved in biofilm regulated ybgO
ybgP	4.345	Gene expression ratio for the ΔyliH biofilm relative to the wild-type biofilm in LB glucose	Domka,2006	ΔyliH (Bssr) involved in biofilm regulated ybgP
	3.07	Gene expression ratio for the ΔyceP biofilm relative to the wild-type biofilm in LB glucose	Domka,2006	Δycep (BssS) involved in biofilm regulated ybgP
yfcS	2.38	Gene expression ratio for the ΔyliH biofilm relative to the wild-type biofilm in LB glucose	Domka,2006	ΔyliH (Bssr) involved in biofilm regulated yfcS
yfcV	3.975	Gene expression ratio for the ΔyceP biofilm relative to the wild-type biofilm in LB glucose	Domka,2006	Δycep (BssS) involved in biofilm regulated yfcV
	5.395	Gene expression ratio for the ΔyliH biofilm relative to the wild-type biofilm in LB glucose	Domka,2006	ΔyliH (Bssr) involved in biofilm regulated yfcV
yfcP	6.745	Gene expression ratio for the ΔyliH biofilm relative to the wild-type biofilm in LB glucose	Domka,2006	ΔyliH (Bssr) involved in biofilm regulated yfcP
yfcU	3.605	Gene expression ratio for the ΔyliH biofilm relative to the wild-type biofilm in LB glucose	Domka,2006	ΔyliH (Bssr) involved in biofilm regulated yfcU
yfcQ	2.93	Gene expression ratio for the ΔyliH biofilm relative to the wild-type biofilm in LB glucose	Domka,2006	ΔyliH (Bssr) involved in biofilm regulated yfcQ
ybgQ	2	15 h biofilm vs 7 h biofilim	Domka,2007	Gene expression on biofilm cells are compared between time points (4, 7, 15 and 24 h)
	9.2	24 h biofilm vs 4 h biofilim	Domka,2007	Gene expression on biofilm cells are compared between time points (4, 7, 15 and 24 h)
	2.8	24 h biofilm vs 7 h biofilim	Domka,2007	Gene expression on biofilm cells are compared between time points (4, 7, 15 and 24 h)
ybgD	6.5	24 h biofilm vs 4 h biofilim	Domka,2007	Gene expression on biofilm cells are compared between time points (4, 7, 15 and 24 h)
	5.3	24 h biofilm vs 7 h biofilim	Domka,2007	Gene expression on biofilm cells are compared between time points (4, 7, 15 and 24 h)
	2.8	24 h biofilm vs 15 h biofilim	Domka,2007	Gene expression on biofilm cells are compared between time points (4, 7, 15 and 24 h)
	2.695	Gene expression ratio for the ΔyceP biofilm relative to the wild-type biofilm in LB glucose	Domka,2006	Δycep (BssS) involved in biofilm regulated ybgD
	5.115	Gene expression ratio for the ΔyliH biofilm relative to the wild-type biofilm in LB glucose	Domka,2006	ΔyliH (Bssr) involved in biofilm regulated ybgD
ygiL	2.6	4 h biofilm vs 7 h biofilim	Domka,2007	Gene expression on biofilm cells are compared between time points (4, 7, 15 and 24 h)
	2.5	15 h biofilm vs 4 h biofilim	Domka,2007	Gene expression on biofilm cells are compared between time points (4, 7, 15 and 24 h)
	7	24 h biofilm vs 4 h biofilim	Domka,2007	Gene expression on biofilm cells are compared between time points (4, 7, 15 and 24 h)
	2.3	24 h biofilm vs 7 h biofilim	Domka,2007	Gene expression on biofilm cells are compared between time points (4, 7, 15 and 24 h)
	2.83	Gene expression ratio for the ΔyceP biofilm relative to the wild-type biofilm in LB glucose	Domka,2006	Δycep (BssS) involved in biofilm regulated ybgD
	3.48	Gene expression ratio for the ΔyliH biofilm relative to the wild-type biofilm in LB glucose	Domka,2006	ΔyliH (Bssr) involved in biofilm regulated ybgD
