# Supplementary material for: Global Functional Atlas of Escherichia coli Encompassing Previously Uncharacterized Proteins
Source: PLoS Biol. 2009 Apr 28;7(4):e1000096. doi: 10.1371/journal.pbio.1000096 (PMC2672614; doi:10.1371/journal.pbio.1000096)
Supplement: Table S12 — (3.49 MB TXT) [file pbio.1000096.st012.txt]

#Table S12 - Integrated PI and GC network
#GC: The interaction is inferred from at least one of the GC methods
#PI: The interaction is inferred from LCMS and/or MALDI
#Both: The interaction is inferred from both GC and PI methods
#Gene1	Bnum1	JWnum1	Gene2	Bnum2	JWnum2	Probability Score	Source
aat	b0885	JW0868	accC	b3256	JW3224	0.99	GC
aat	b0885	JW0868	exbD	b3005	JW2973	0.86	GC
aat	b0885	JW0868	smpB	b2620	JW2601	0.91	GC
aat	b0885	JW0868	ydiI	b1686	JW1676	0.82	GC
aat	b0885	JW0868	clpA	b0882	JW0866	1	GC
aat	b0885	JW0868	ycbX	b0947	JW5126	0.92	GC
aat	b0885	JW0868	ybaY	b0453	JW0443	0.92	GC
aat	b0885	JW0868	dxs	b0420	JW0410	0.8	GC
aat	b0885	JW0868	pnp	b3164	JW5851	0.9	GC
aat	b0885	JW0868	uvrD	b3813	JW3786	0.9	GC
aat	b0885	JW0868	folA	b0048	JW0047	0.93	GC
aat	b0885	JW0868	talA	b2464	JW2448	0.98	GC
aat	b0885	JW0868	infA	b0884	JW0867	0.99	GC
aat	b0885	JW0868	ispE	b1208	JW1199	0.87	GC
aat	b0885	JW0868	gmr	b1285	JW1278	0.98	GC
aat	b0885	JW0868	pth	b1204	JW1195	0.8	GC
aat	b0885	JW0868	ruvC	b1863	JW1852	0.8	GC
aat	b0885	JW0868	murA	b3189	JW3156	0.9	GC
aat	b0885	JW0868	purL	b2557	JW2541	0.88	GC
aat	b0885	JW0868	lysA	b2838	JW2806	0.8	GC
aat	b0885	JW0868	ybeX	b0658	JW0655	0.9	GC
aat	b0885	JW0868	nth	b1633	JW1625	0.91	GC
aat	b0885	JW0868	potG	b0855	JW5818	0.99	GC
aat	b0885	JW0868	serS	b0893	JW0876	0.88	GC
aat	b0885	JW0868	ybgC	b0736	JW0726	0.8	GC
aat	b0885	JW0868	yhjG	b3524	JW3492	0.93	GC
aat	b0885	JW0868	tas	b2834	JW2802	0.8	GC
aat	b0885	JW0868	thyA	b2827	JW2795	0.93	GC
aat	b0885	JW0868	tolB	b0740	JW5100	0.92	GC
aat	b0885	JW0868	yfgC	b2494	JW2479	0.88	GC
aat	b0885	JW0868	ygcF	b2777	JW2748	0.84	GC
aat	b0885	JW0868	yjgR	b4263	JW4220	0.89	GC
aat	b0885	JW0868	fur	b0683	JW0669	0.99	GC
aat	b0885	JW0868	rarA	b0892	JW0875	0.82	GC
aat	b0885	JW0868	frlA	b3370	JW3333	0.91	GC
aat	b0885	JW0868	tolQ	b0737	JW0727	0.86	GC
aat	b0885	JW0868	cydD	b0887	JW0870	0.92	GC
aat	b0885	JW0868	cydC	b0886	JW0869	0.98	GC
aat	b0885	JW0868	hisC	b2021	JW2003	0.8	GC
aat	b0885	JW0868	upp	b2498	JW2483	0.89	GC
aat	b0885	JW0868	trxB	b0888	JW0871	0.99	GC
aat	b0885	JW0868	queC	b0444	JW0434	0.9	GC
aat	b0885	JW0868	pfkA	b3916	JW3887	0.87	GC
aat	b0885	JW0868	folD	b0529	JW0518	0.91	GC
aat	b0885	JW0868	accB	b3255	JW3223	0.92	GC
aat	b0885	JW0868	pyrB	b4245	JW4204	0.87	GC
aat	b0885	JW0868	yedZ	b1972	JW1955	0.92	GC
aat	b0885	JW0868	truB	b3166	JW3135	0.87	GC
aat	b0885	JW0868	rseP	b0176	JW0171	0.89	GC
aat	b0885	JW0868	nudC	b3996	JW5548	0.99	GC
aat	b0885	JW0868	clpS	b0881	JW0865	0.99	GC
aat	b0885	JW0868	rsxB	b1628	JW1620	0.91	GC
aat	b0885	JW0868	nagD	b0675	JW0661	0.8	GC
aat	b0885	JW0868	yiaJ	b3574	JW3546	0.8	GC
aat	b0885	JW0868	yfcG	b2302	JW2299	0.89	GC
aat	b0885	JW0868	purM	b2499	JW2484	0.89	GC
aat	b0885	JW0868	pal	b0741	JW0731	0.92	GC
aat	b0885	JW0868	ligT	b0147	JW5011	0.97	GC
aat	b0885	JW0868	pyrD	b0945	JW0928	0.92	GC
aat	b0885	JW0868	ybgF	b0742	JW0732	0.93	GC
aat	b0885	JW0868	sstT	b3089	JW3060	0.87	GC
aat	b0885	JW0868	pheA	b2599	JW2580	0.8	GC
aat	b0885	JW0868	gudD	b2787	JW2758	0.82	GC
aat	b0885	JW0868	galU	b1236	JW1224	0.9	GC
aat	b0885	JW0868	flgC	b1074	JW1061	0.89	GC
aat	b0885	JW0868	flgB	b1073	JW1060	0.89	GC
aat	b0885	JW0868	galF	b2042	JW2027	0.95	PI
aat	b0885	JW0868	rpsN	b3307	JW3269	0.93	GC
aat	b0885	JW0868	yneE	b1520	JW5245	0.97	GC
aat	b0885	JW0868	yncD	b1451	JW1446	0.81	GC
aat	b0885	JW0868	yjgQ	b4262	JW5760	0.93	GC
ribD	b0414	JW0404	accC	b3256	JW3224	0.78	PI
acpP	b1094	JW1080	ribD	b0414	JW0404	0.82	GC
deaD	b3162	JW5531	ribD	b0414	JW0404	0.84	GC
ribD	b0414	JW0404	yhbJ	b3205	JW3172	0.84	GC
hslO	b3401	JW5692	ribD	b0414	JW0404	0.91	GC
ribB	b3041	JW3009	ribD	b0414	JW0404	1	GC
hslU	b3931	JW3902	ribD	b0414	JW0404	0.82	PI
cheW	b1887	JW1876	ribD	b0414	JW0404	0.84	GC
cheY	b1882	JW1871	ribD	b0414	JW0404	0.84	GC
nadE	b1740	JW1729	ribD	b0414	JW0404	0.97	GC
ribD	b0414	JW0404	yliG	b0835	JW0819	0.84	GC
ribD	b0414	JW0404	tgt	b0406	JW0396	0.91	GC
def	b3287	JW3248	ribD	b0414	JW0404	0.92	GC
degS	b3235	JW3204	ribD	b0414	JW0404	0.99	GC
nadC	b0109	JW0105	ribD	b0414	JW0404	0.84	GC
nusB	b0416	JW0406	ribD	b0414	JW0404	0.99	GC
metK	b2942	JW2909	ribD	b0414	JW0404	0.88	GC
proC	b0386	JW0377	ribD	b0414	JW0404	0.91	GC
ribD	b0414	JW0404	rpe	b3386	JW3349	1	GC
fabF	b1095	JW1081	ribD	b0414	JW0404	0.88	GC
ribD	b0414	JW0404	yajC	b0407	JW0397	0.92	GC
ribD	b0414	JW0404	ybhK	b0780	JW0763	0.84	GC
ftsY	b3464	JW3429	ribD	b0414	JW0404	1	GC
ogt	b1335	JW1329	ribD	b0414	JW0404	0.8	GC
glpC	b2243	JW2237	ribD	b0414	JW0404	0.89	GC
glyA	b2551	JW2535	ribD	b0414	JW0404	1	GC
ribD	b0414	JW0404	groL	b4143	JW4103	0.85	PI
moaA	b0781	JW0764	ribD	b0414	JW0404	0.92	GC
leuS	b0642	JW0637	ribD	b0414	JW0404	0.82	GC
infB	b3168	JW3137	ribD	b0414	JW0404	0.92	GC
rpoB	b3987	JW3950	ribD	b0414	JW0404	0.76	PI
hinT	b1103	JW1089	ribD	b0414	JW0404	0.92	GC
ribD	b0414	JW0404	uvrC	b1913	JW1898	0.84	GC
ribD	b0414	JW0404	yfbR	b2291	JW2288	0.9	GC
ribD	b0414	JW0404	yggE	b2922	JW2889	0.86	GC
ilvI	b0077	JW0076	ribD	b0414	JW0404	0.82	GC
ispU	b0174	JW0169	ribD	b0414	JW0404	0.88	GC
lpxC	b0096	JW0094	ribD	b0414	JW0404	0.89	GC
ribD	b0414	JW0404	yjjV	b4378	JW4341	0.92	GC
recJ	b2892	JW2860	ribD	b0414	JW0404	0.82	GC
ribD	b0414	JW0404	ribF	b0025	JW0023	0.93	GC
ribD	b0414	JW0404	ribE	b0415	JW0405	1	both
ribD	b0414	JW0404	rpiB	b4090	JW4051	0.92	GC
ribD	b0414	JW0404	yigZ	b3848	JW5577	0.93	GC
ribD	b0414	JW0404	ubiE	b3833	JW5581	0.99	GC
ribD	b0414	JW0404	yeeZ	b2016	JW1998	0.87	GC
ribD	b0414	JW0404	yhbC	b3170	JW5533	0.99	GC
ribD	b0414	JW0404	ymdC	b1046	JW5150	0.9	GC
ribD	b0414	JW0404	ytfN	b4221	JW4180	0.8	GC
ribD	b0414	JW0404	ytfM	b4220	JW4179	0.8	GC
ribD	b0414	JW0404	rsmB	b3289	JW3250	0.92	GC
ribD	b0414	JW0404	rnhB	b0183	JW0178	0.84	GC
ribD	b0414	JW0404	tpx	b1324	JW1317	0.91	GC
rarA	b0892	JW0875	ribD	b0414	JW0404	0.8	GC
ribD	b0414	JW0404	yafJ	b0223	JW0213	0.88	GC
priA	b3935	JW3906	ribD	b0414	JW0404	0.88	GC
pgsA	b1912	JW1897	ribD	b0414	JW0404	0.84	GC
copA	b0484	JW0473	ribD	b0414	JW0404	0.8	GC
ribD	b0414	JW0404	trpS	b3384	JW3347	0.95	GC
ribD	b0414	JW0404	thiL	b0417	JW0407	0.97	GC
pgpA	b0418	JW0408	ribD	b0414	JW0404	0.9	GC
hisG	b2019	JW2001	ribD	b0414	JW0404	0.91	GC
hemL	b0154	JW0150	ribD	b0414	JW0404	0.98	GC
ribD	b0414	JW0404	cvpA	b2313	JW2310	0.82	PI
cheA	b1888	JW1877	ribD	b0414	JW0404	0.84	GC
hisF	b2025	JW2007	ribD	b0414	JW0404	0.91	GC
ribD	b0414	JW0404	yfiC	b2575	JW2559	0.99	GC
ribD	b0414	JW0404	xseA	b2509	JW2493	0.92	GC
ribD	b0414	JW0404	secF	b0409	JW0399	1	GC
ribD	b0414	JW0404	secD	b0408	JW0398	0.92	GC
ribD	b0414	JW0404	accD	b2316	JW2313	0.76	PI
ribD	b0414	JW0404	accB	b3255	JW3223	0.81	PI
ribC	b1662	JW1654	ribD	b0414	JW0404	1	GC
apbE	b2214	JW5368	ribD	b0414	JW0404	0.82	GC
pnuC	b0751	JW0734	ribD	b0414	JW0404	0.98	GC
dgt	b0160	JW0156	ribD	b0414	JW0404	0.98	GC
ribD	b0414	JW0404	ynfD	b1586	JW5259	0.8	PI
fmt	b3288	JW3249	ribD	b0414	JW0404	0.92	GC
purH	b4006	JW3970	ribD	b0414	JW0404	0.88	GC
pyrG	b2780	JW2751	ribD	b0414	JW0404	0.82	GC
mltA	b2813	JW2784	ribD	b0414	JW0404	0.88	GC
dfp	b3639	JW5642	ribD	b0414	JW0404	0.97	GC
ribD	b0414	JW0404	trpD	b1263	JW1255	0.84	GC
ribD	b0414	JW0404	agaR	b3131	JW3100	0.8	PI
purN	b2500	JW2485	ribD	b0414	JW0404	0.88	GC
efp	b4147	JW4107	ribD	b0414	JW0404	0.82	GC
ribD	b0414	JW0404	ugpQ	b3449	JW3414	1	GC
ribD	b0414	JW0404	thrB	b0003	JW0002	0.89	GC
nadA	b0750	JW0733	ribD	b0414	JW0404	0.84	GC
pdxK	b2418	JW2411	ribD	b0414	JW0404	0.88	GC
ribD	b0414	JW0404	yciI	b1251	JW1243	0.79	PI
cheB	b1883	JW1872	ribD	b0414	JW0404	0.84	GC
nrdR	b0413	JW0403	ribD	b0414	JW0404	1	GC
ribA	b1277	JW1269	ribD	b0414	JW0404	1	GC
ribD	b0414	JW0404	visC	b2906	JW2874	0.93	GC
arnC	b2254	JW2248	ribD	b0414	JW0404	0.8	GC
ribD	b0414	JW0404	yfcE	b2300	JW5377	0.91	GC
purE	b0523	JW0512	ribD	b0414	JW0404	0.8	GC
purK	b0522	JW0511	ribD	b0414	JW0404	0.8	GC
ribD	b0414	JW0404	ycgN	b1181	JW5180	0.89	GC
gpmA	b0755	JW0738	ribD	b0414	JW0404	0.98	GC
citT	b0612	JW0604	ribD	b0414	JW0404	1	GC
recC	b2822	JW2790	ribD	b0414	JW0404	0.84	GC
ribD	b0414	JW0404	fruB	b2169	JW2156	0.8	PI
gltS	b3653	JW3628	ribD	b0414	JW0404	0.97	GC
ribD	b0414	JW0404	rimL	b1427	JW1423	0.93	GC
ribD	b0414	JW0404	pbpC	b2519	JW2503	0.76	PI
ribD	b0414	JW0404	ybiR	b0818	JW0802	0.98	GC
cheR	b1884	JW1873	ribD	b0414	JW0404	0.84	GC
ppdD	b0108	JW0104	ribD	b0414	JW0404	0.98	GC
ppdB	b2825	JW5451	ribD	b0414	JW0404	0.8	GC
ribD	b0414	JW0404	ybiA	b0798	JW0783	1	GC
ribD	b0414	JW0404	yihX	b3885	JW5566	0.98	GC
ribD	b0414	JW0404	ydhS	b1668	JW1658	0.83	GC
accC	b3256	JW3224	gltA	b0720	JW0710	0.92	GC
accC	b3256	JW3224	acpP	b1094	JW1080	0.9	GC
accC	b3256	JW3224	xerD	b2894	JW2862	0.92	GC
accC	b3256	JW3224	apaH	b0049	JW0048	0.8	GC
accC	b3256	JW3224	aroE	b3281	JW3242	0.82	GC
accC	b3256	JW3224	birA	b3973	JW3941	1	GC
accC	b3256	JW3224	fabZ	b0180	JW0175	1	GC
accC	b3256	JW3224	prsA	b1207	JW1198	0.87	GC
accC	b3256	JW3224	coaD	b3634	JW3609	0.91	GC
accC	b3256	JW3224	nusB	b0416	JW0406	0.91	GC
accC	b3256	JW3224	ybgL	b0713	JW0703	0.92	GC
accC	b3256	JW3224	dusB	b3260	JW3228	0.92	GC
accC	b3256	JW3224	fabA	b0954	JW0937	0.93	GC
accC	b3256	JW3224	rpe	b3386	JW3349	0.91	GC
accC	b3256	JW3224	fabF	b1095	JW1081	0.92	GC
accC	b3256	JW3224	fabI	b1288	JW1281	0.91	GC
accC	b3256	JW3224	ftsW	b0089	JW0087	1	GC
accC	b3256	JW3224	ygfA	b2912	JW2879	0.8	GC
accC	b3256	JW3224	ssb	b4059	JW4020	0.89	GC
accC	b3256	JW3224	surA	b0053	JW0052	0.8	GC
accC	b3256	JW3224	ispA	b0421	JW0411	0.87	GC
accC	b3256	JW3224	yebR	b1832	JW1821	0.8	GC
accC	b3256	JW3224	prfA	b1211	JW1202	0.89	GC
accC	b3256	JW3224	plsX	b1090	JW5156	0.82	GC
accC	b3256	JW3224	ypdF	b2385	JW2382	0.89	GC
accC	b3256	JW3224	murG	b0090	JW0088	0.93	GC
accC	b3256	JW3224	pps	b1702	JW1692	1	GC
accC	b3256	JW3224	yjjK	b4391	JW4354	0.82	GC
accC	b3256	JW3224	prmA	b3259	JW3227	1	GC
accC	b3256	JW3224	rfaE	b3052	JW3024	0.9	GC
accC	b3256	JW3224	yhjG	b3524	JW3492	0.89	GC
accC	b3256	JW3224	ubiE	b3833	JW5581	0.92	GC
accC	b3256	JW3224	ybgK	b0712	JW0702	1	GC
accC	b3256	JW3224	ydfG	b1539	JW1532	0.93	GC
accC	b3256	JW3224	ycfH	b1100	JW1086	0.9	GC
accC	b3256	JW3224	dipZ	b4136	JW5734	0.82	GC
accC	b3256	JW3224	accA	b0185	JW0180	1	both
accC	b3256	JW3224	tpx	b1324	JW1317	0.82	GC
accC	b3256	JW3224	frlA	b3370	JW3333	0.82	GC
accC	b3256	JW3224	yceF	b1087	JW5155	0.95	GC
accC	b3256	JW3224	wzb	b2061	JW2046	0.91	GC
accC	b3256	JW3224	rsmD	b3465	JW3430	0.91	GC
accC	b3256	JW3224	marR	b1530	JW5248	0.88	GC
accC	b3256	JW3224	atoD	b2221	JW2215	0.92	GC
accC	b3256	JW3224	atoA	b2222	JW2216	0.92	GC
accC	b3256	JW3224	orn	b4162	JW5740	0.91	GC
accC	b3256	JW3224	ppx	b2502	JW2487	0.89	GC
accC	b3256	JW3224	imp	b0054	JW0053	0.8	GC
accC	b3256	JW3224	thiE	b3993	JW3957	0.92	GC
accC	b3256	JW3224	aroB	b3389	JW3352	0.87	GC
accC	b3256	JW3224	argC	b3958	JW3930	0.97	GC
accC	b3256	JW3224	alr	b4053	JW4013	0.8	GC
accC	b3256	JW3224	rimN	b3282	JW3243	0.89	GC
accC	b3256	JW3224	xseA	b2509	JW2493	0.9	GC
accC	b3256	JW3224	upp	b2498	JW2483	0.88	GC
accC	b3256	JW3224	ksgA	b0051	JW0050	0.8	GC
accC	b3256	JW3224	folD	b0529	JW0518	0.91	GC
accC	b3256	JW3224	accD	b2316	JW2313	1	both
accC	b3256	JW3224	accB	b3255	JW3223	1	both
accC	b3256	JW3224	mpl	b4233	JW4192	0.82	GC
accC	b3256	JW3224	yedZ	b1972	JW1955	0.82	GC
accC	b3256	JW3224	rtcB	b3421	JW3384	0.9	GC
accC	b3256	JW3224	purH	b4006	JW3970	0.88	GC
accC	b3256	JW3224	mtgA	b3208	JW3175	0.82	GC
accC	b3256	JW3224	prmC	b1212	JW1203	0.89	GC
accC	b3256	JW3224	yhdY	b3270	JW5545	0.75	PI
accC	b3256	JW3224	efp	b4147	JW4107	0.91	GC
accC	b3256	JW3224	arnB	b2253	JW5372	0.84	GC
accC	b3256	JW3224	fabG	b1093	JW1079	1	GC
accC	b3256	JW3224	citE	b0616	JW0608	0.92	GC
accC	b3256	JW3224	aroK	b3390	JW5947	0.87	GC
accC	b3256	JW3224	purM	b2499	JW2484	0.91	GC
accC	b3256	JW3224	nrdR	b0413	JW0403	0.92	GC
accC	b3256	JW3224	aroC	b2329	JW2326	0.87	GC
accC	b3256	JW3224	fabH	b1091	JW1077	0.9	GC
accC	b3256	JW3224	rplM	b3231	JW3200	0.82	GC
accC	b3256	JW3224	panF	b3258	JW3226	0.98	GC
accC	b3256	JW3224	slyB	b1641	JW1633	0.82	GC
accC	b3256	JW3224	fadK	b1701	JW5910	0.82	GC
accC	b3256	JW3224	yadR	b0156	JW0152	0.92	GC
accC	b3256	JW3224	ydiO	b1695	JW5275	1	GC
accC	b3256	JW3224	caiA	b0039	JW0038	1	GC
accC	b3256	JW3224	frlD	b3374	JW3337	0.88	GC
accC	b3256	JW3224	fabD	b1092	JW1078	0.91	GC
accC	b3256	JW3224	ybgJ	b0711	JW0701	1	GC
accC	b3256	JW3224	cysM	b2421	JW2414	0.78	PI
accC	b3256	JW3224	yihV	b3883	JW5568	0.87	GC
accC	b3256	JW3224	yjeK	b4146	JW4106	0.91	GC
accC	b3256	JW3224	scpB	b2919	JW2886	1	GC
accC	b3256	JW3224	yqiA	b3031	JW2999	0.82	GC
accC	b3256	JW3224	zraS	b4003	JW3967	0.83	GC
accC	b3256	JW3224	yhdT	b3257	JW3225	0.99	GC
deaD	b3162	JW5531	cspC	b1823	JW1812	0.99	PI
exbD	b3005	JW2973	cspC	b1823	JW1812	0.76	PI
ftsX	b3462	JW3427	cspC	b1823	JW1812	0.76	PI
nlpD	b2742	JW2712	cspC	b1823	JW1812	0.76	PI
yebY	b1839	JW1828	cspC	b1823	JW1812	0.76	PI
yhbJ	b3205	JW3172	cspC	b1823	JW1812	0.76	PI
yqeF	b2844	JW5453	cspC	b1823	JW1812	0.76	PI
putA	b1014	JW0999	cspC	b1823	JW1812	0.78	PI
wbbK	b2032	JW2017	cspC	b1823	JW1812	0.76	PI
cspC	b1823	JW1812	aidB	b4187	JW5867	0.97	PI
cspC	b1823	JW1812	rluB	b1269	JW1261	0.99	PI
cspC	b1823	JW1812	rluC	b1086	JW1072	0.98	PI
cspA	b3556	JW3525	cspC	b1823	JW1812	1	GC
cspC	b1823	JW1812	cspE	b0623	JW0618	0.9727	both
cspC	b1823	JW1812	dnaJ	b0015	JW0014	0.9808	both
cspC	b1823	JW1812	clpA	b0882	JW0866	0.77	PI
exbB	b3006	JW2974	cspC	b1823	JW1812	0.76	PI
mrcA	b3396	JW3359	cspC	b1823	JW1812	0.76	PI
torZ	b1872	JW1861	cspC	b1823	JW1812	0.76	PI
cspB	b1557	JW1549	cspC	b1823	JW1812	0.85	GC
flu	b2000	JW1982	cspC	b1823	JW1812	0.76	PI
rpoA	b3295	JW3257	cspC	b1823	JW1812	0.91	PI
tktB	b2465	JW2449	cspC	b1823	JW1812	0.76	PI
ycjF	b1322	JW1315	cspC	b1823	JW1812	0.76	PI
yhdP	b3245	JW5542	cspC	b1823	JW1812	0.76	PI
yjgA	b4234	JW4193	cspC	b1823	JW1812	0.76	PI
cspD	b0880	JW0864	cspC	b1823	JW1812	0.9925	both
cspC	b1823	JW1812	cspG	b0990	JW0974	0.85	GC
cspC	b1823	JW1812	hfq	b4172	JW4130	0.78	PI
cspC	b1823	JW1812	yfiF	b2581	JW2565	0.99	PI
cspC	b1823	JW1812	ybjX	b0877	JW0861	0.85	PI
cspC	b1823	JW1812	pnp	b3164	JW5851	0.89	PI
cspC	b1823	JW1812	hupB	b0440	JW0430	0.75	PI
cspC	b1823	JW1812	hrpA	b1413	JW5905	0.76	PI
cspC	b1823	JW1812	hupA	b4000	JW3964	0.75	PI
cspC	b1823	JW1812	rnr	b4179	JW5741	0.9	PI
cspC	b1823	JW1812	ygjD	b3064	JW3036	0.84	GC
panB	b0134	JW0130	cspC	b1823	JW1812	0.9736	both
cspC	b1823	JW1812	rho	b3783	JW3756	1	PI
cspC	b1823	JW1812	rplD	b3319	JW3281	0.79	PI
cspC	b1823	JW1812	rplW	b3318	JW3280	0.77	PI
cspC	b1823	JW1812	yebO	b1825	JW1814	0.81	GC
cspC	b1823	JW1812	ycbY	b0948	JW0931	0.92	PI
cspC	b1823	JW1812	yhiR	b3499	JW3466	1	PI
cspC	b1823	JW1812	accA	b0185	JW0180	0.99	PI
cspC	b1823	JW1812	rpsD	b3296	JW3258	1	PI
cspC	b1823	JW1812	rplS	b2606	JW2587	0.8	PI
cspC	b1823	JW1812	rplR	b3304	JW3266	0.8	PI
cspC	b1823	JW1812	accD	b2316	JW2313	0.77	PI
cspC	b1823	JW1812	rplX	b3309	JW3271	0.8	PI
cspC	b1823	JW1812	recN	b2616	JW5416	0.75	PI
cspC	b1823	JW1812	rpsA	b0911	JW0894	0.99	PI
cspC	b1823	JW1812	rplI	b4203	JW4161	0.88	PI
cspC	b1823	JW1812	rhlE	b0797	JW0781	0.9985	both
cspC	b1823	JW1812	rrmA	b1822	JW1811	0.93	GC
cspC	b1823	JW1812	sdaA	b1814	JW1803	0.8	GC
cspC	b1823	JW1812	tdcG	b4471	JW5520	0.8	GC
cspC	b1823	JW1812	htpX	b1829	JW1818	0.91	GC
cspC	b1823	JW1812	rpsM	b3298	JW3260	0.77	PI
cspC	b1823	JW1812	rplM	b3231	JW3200	0.82	PI
cspC	b1823	JW1812	yaaA	b0006	JW0005	0.8	GC
cspC	b1823	JW1812	rplE	b3308	JW3270	0.84	PI
cspC	b1823	JW1812	rpsC	b3314	JW3276	0.97	PI
cspC	b1823	JW1812	rplB	b3317	JW3279	0.99	PI
cspC	b1823	JW1812	rpsJ	b3321	JW3283	0.83	PI
cspC	b1823	JW1812	rpsF	b4200	JW4158	0.76	PI
cspC	b1823	JW1812	rplA	b3984	JW3947	0.99	PI
cspC	b1823	JW1812	cspI	b1552	JW1544	0.85	GC
cspC	b1823	JW1812	rpsN	b3307	JW3269	0.79	PI
cspC	b1823	JW1812	rpsT	b0023	JW0022	0.79	PI
cspC	b1823	JW1812	yobF	b1824	JW1813	0.97	GC
purA	b4177	JW4135	yfaY	b2249	JW2243	0.9	GC
purA	b4177	JW4135	spoT	b3650	JW3625	0.88	GC
nudH	b2830	JW2798	purA	b4177	JW4135	0.99	GC
blc	b4149	JW4110	purA	b4177	JW4135	0.79	PI
purA	b4177	JW4135	purC	b2476	JW2461	0.88	GC
dnaJ	b0015	JW0014	purA	b4177	JW4135	0.88	GC
prsA	b1207	JW1198	purA	b4177	JW4135	0.9	GC
purA	b4177	JW4135	yfgB	b2517	JW2501	0.8	GC
exbB	b3006	JW2974	purA	b4177	JW4135	0.79	PI
ompA	b0957	JW0940	purA	b4177	JW4135	0.82	GC
hfq	b4172	JW4130	purA	b4177	JW4135	0.89	GC
hpt	b0125	JW5009	purA	b4177	JW4135	0.97	GC
dksA	b0145	JW0141	purA	b4177	JW4135	0.88	GC
dnaB	b4052	JW4012	purA	b4177	JW4135	1	GC
purA	b4177	JW4135	otsA	b1896	JW5312	0.84	PI
pabC	b1096	JW1082	purA	b4177	JW4135	0.92	GC
fbaA	b2925	JW2892	purA	b4177	JW4135	0.99	GC
folC	b2315	JW2312	purA	b4177	JW4135	0.93	GC
ftsH	b3178	JW3145	purA	b4177	JW4135	0.92	GC
ispG	b2515	JW2499	purA	b4177	JW4135	0.8	GC
yjeE	b4168	JW4126	purA	b4177	JW4135	0.79	PI
gmr	b1285	JW1278	purA	b4177	JW4135	0.91	GC
pth	b1204	JW1195	purA	b4177	JW4135	0.9	GC
lolD	b1117	JW5162	purA	b4177	JW4135	0.95	GC
hflK	b4174	JW4132	purA	b4177	JW4135	0.92	GC
hinT	b1103	JW1089	purA	b4177	JW4135	0.91	GC
nuoG	b2283	JW2278	purA	b4177	JW4135	0.81	PI
purA	b4177	JW4135	hns	b1237	JW1225	0.8	PI
purL	b2557	JW2541	purA	b4177	JW4135	0.9832	both
purA	b4177	JW4135	ycjV	b1318	JW1311	0.82	GC
purA	b4177	JW4135	rnr	b4179	JW5741	1	GC
ispU	b0174	JW0169	purA	b4177	JW4135	0.84	GC
kdsC	b3198	JW3165	purA	b4177	JW4135	0.84	GC
kdtA	b3633	JW3608	purA	b4177	JW4135	0.92	GC
purA	b4177	JW4135	ugpB	b3453	JW3418	0.82	GC
mltD	b0211	JW5018	purA	b4177	JW4135	0.84	GC
moaC	b0783	JW0766	purA	b4177	JW4135	0.88	GC
mrdA	b0635	JW0630	purA	b4177	JW4135	0.84	GC
mutL	b4170	JW4128	purA	b4177	JW4135	0.82	GC
ndk	b2518	JW2502	purA	b4177	JW4135	0.8	GC
yeeJ	b1978	JW5833	purA	b4177	JW4135	0.78	PI
prmA	b3259	JW3227	purA	b4177	JW4135	0.88	GC
purA	b4177	JW4135	rlmB	b4180	JW4138	0.98	GC
purA	b4177	JW4135	rnc	b2567	JW2551	0.87	GC
purA	b4177	JW4135	thiI	b0423	JW0413	0.93	GC
purA	b4177	JW4135	tldD	b3244	JW3213	0.84	GC
purA	b4177	JW4135	tmk	b1098	JW1084	0.87	GC
purA	b4177	JW4135	ubiX	b2311	JW2308	0.9	GC
purA	b4177	JW4135	yfdZ	b2379	JW2376	0.9	GC
purA	b4177	JW4135	yfgM	b2513	JW2497	0.8	GC
purA	b4177	JW4135	yjeF	b4167	JW4125	0.88	GC
purA	b4177	JW4135	trkH	b3849	JW5576	0.82	GC
purA	b4177	JW4135	ybcL	b0545	JW0533	0.82	GC
purA	b4177	JW4135	purD	b4005	JW3969	1	GC
guaD	b2883	JW5466	purA	b4177	JW4135	0.8	GC
fur	b0683	JW0669	purA	b4177	JW4135	1	GC
etp	b0982	JW5132	purA	b4177	JW4135	0.81	GC
cmk	b0910	JW0893	purA	b4177	JW4135	0.88	GC
proS	b0194	JW0190	purA	b4177	JW4135	0.82	GC
purA	b4177	JW4135	ubiG	b2232	JW2226	0.8	GC
gph	b3385	JW3348	purA	b4177	JW4135	0.84	GC
purA	b4177	JW4135	purB	b1131	JW1117	1	GC
purA	b4177	JW4135	purF	b2312	JW2309	0.88	GC
hisH	b2023	JW2005	purA	b4177	JW4135	0.93	GC
hisG	b2019	JW2001	purA	b4177	JW4135	0.88	GC
hisC	b2021	JW2003	purA	b4177	JW4135	0.88	GC
hisB	b2022	JW2004	purA	b4177	JW4135	0.84	GC
bacA	b3057	JW3029	purA	b4177	JW4135	0.82	GC
argS	b1876	JW1865	purA	b4177	JW4135	0.87	GC
hisS	b2514	JW2498	purA	b4177	JW4135	0.8	GC
purA	b4177	JW4135	rimN	b3282	JW3243	0.8	GC
purA	b4177	JW4135	ydjH	b1772	JW5289	0.97	GC
purA	b4177	JW4135	xseA	b2509	JW2493	0.91	GC
purA	b4177	JW4135	secF	b0409	JW0399	0.84	GC
purA	b4177	JW4135	secD	b0408	JW0398	0.8	GC
mrdB	b0634	JW0629	purA	b4177	JW4135	0.8	GC
miaA	b4171	JW4129	purA	b4177	JW4135	0.82	GC
purA	b4177	JW4135	accD	b2316	JW2313	0.77	PI
gsk	b0477	JW0466	purA	b4177	JW4135	0.96	GC
hflX	b4173	JW4131	purA	b4177	JW4135	0.97	GC
clcA	b0155	JW5012	purA	b4177	JW4135	0.97	GC
purA	b4177	JW4135	rseP	b0176	JW0171	0.93	GC
purA	b4177	JW4135	purH	b4006	JW3970	0.88	GC
guaA	b2507	JW2491	purA	b4177	JW4135	0.92	GC
nfnB	b0578	JW0567	purA	b4177	JW4135	0.82	GC
purA	b4177	JW4135	ubiD	b3843	JW3819	0.9	GC
purA	b4177	JW4135	rplI	b4203	JW4161	0.84	GC
folE	b2153	JW2140	purA	b4177	JW4135	0.95	GC
dfp	b3639	JW5642	purA	b4177	JW4135	0.84	GC
cysQ	b4214	JW4172	purA	b4177	JW4135	0.88	GC
purA	b4177	JW4135	recB	b2820	JW2788	0.91	GC
lysC	b4024	JW3984	purA	b4177	JW4135	0.86	GC
hflC	b4175	JW4133	purA	b4177	JW4135	1	GC
glmM	b3176	JW3143	purA	b4177	JW4135	0.92	GC
folP	b3177	JW3144	purA	b4177	JW4135	0.92	GC
amiC	b2817	JW5449	purA	b4177	JW4135	0.82	GC
purA	b4177	JW4135	yihA	b3865	JW5930	0.98	GC
purA	b4177	JW4135	serA	b2913	JW2880	1	GC
purA	b4177	JW4135	purN	b2500	JW2485	0.88	GC
purA	b4177	JW4135	yfgL	b2512	JW2496	0.8	GC
purA	b4177	JW4135	thiD	b2103	JW2090	0.93	GC
katE	b1732	JW1721	purA	b4177	JW4135	0.91	GC
guaB	b2508	JW5401	purA	b4177	JW4135	0.82	GC
purA	b4177	JW4135	yccX	b0968	JW5131	0.91	GC
gpt	b0238	JW0228	purA	b4177	JW4135	0.88	GC
der	b2511	JW5403	purA	b4177	JW4135	0.8	GC
purA	b4177	JW4135	trmI	b2960	JW2927	0.92	GC
cpxR	b3912	JW3883	purA	b4177	JW4135	0.93	GC
lolE	b1118	JW1104	purA	b4177	JW4135	0.88	GC
elaA	b2267	JW2262	purA	b4177	JW4135	1	GC
purA	b4177	JW4135	tadA	b2559	JW2543	1	GC
iaaA	b0828	JW0812	purA	b4177	JW4135	0.87	GC
purA	b4177	JW4135	ybeM	b0626	JW0621	0.82	GC
purA	b4177	JW4135	ybeA	b0636	JW0631	0.8	GC
purA	b4177	JW4135	purM	b2499	JW2484	0.88	GC
pal	b0741	JW0731	purA	b4177	JW4135	0.9	GC
carA	b0032	JW0030	purA	b4177	JW4135	0.92	GC
purA	b4177	JW4135	suhB	b2533	JW2517	0.9	GC
purA	b4177	JW4135	trkG	b1363	JW1358	0.82	GC
nudK	b2467	JW2451	purA	b4177	JW4135	0.84	GC
nsrR	b4178	JW4136	purA	b4177	JW4135	0.94	GC
purA	b4177	JW4135	rplM	b3231	JW3200	0.8	GC
purA	b4177	JW4135	yfgA	b2516	JW2500	0.8	GC
purA	b4177	JW4135	rpsI	b3230	JW3199	0.8	GC
purA	b4177	JW4135	purT	b1849	JW1838	0.84	GC
argI	b4254	JW4211	purA	b4177	JW4135	0.97	GC
purA	b4177	JW4135	yfcE	b2300	JW5377	0.87	GC
guaC	b0104	JW0101	purA	b4177	JW4135	0.97	GC
metC	b3008	JW2975	purA	b4177	JW4135	0.82	GC
cpsB	b2049	JW2034	purA	b4177	JW4135	0.88	GC
purA	b4177	JW4135	rplA	b3984	JW3947	0.77	PI
purA	b4177	JW4135	rplK	b3983	JW3946	0.91	GC
glcB	b2976	JW2943	purA	b4177	JW4135	0.8	GC
purA	b4177	JW4135	yhhQ	b3471	JW3436	0.9	GC
purA	b4177	JW4135	yigB	b3812	JW3785	0.84	PI
purA	b4177	JW4135	yjeT	b4176	JW4134	0.98	GC
acnA	b1276	JW1268	yeaO	b1792	JW1781	0.8	GC
ftsX	b3462	JW3427	yeaO	b1792	JW1781	0.9	GC
smpB	b2620	JW2601	yeaO	b1792	JW1781	0.98	GC
nuoC	b2286	JW5375	yeaO	b1792	JW1781	0.92	GC
entC	b0593	JW0585	yeaO	b1792	JW1781	0.82	GC
holA	b0640	JW0635	yeaO	b1792	JW1781	0.84	GC
ftsE	b3463	JW3428	yeaO	b1792	JW1781	0.9	GC
glyQ	b3560	JW3531	yeaO	b1792	JW1781	0.88	GC
yeaO	b1792	JW1781	ygfA	b2912	JW2879	0.92	GC
leuS	b0642	JW0637	yeaO	b1792	JW1781	0.84	GC
nuoG	b2283	JW2278	yeaO	b1792	JW1781	0.92	GC
menB	b2262	JW2257	yeaO	b1792	JW1781	0.82	GC
prfB	b2891	JW5847	yeaO	b1792	JW1781	0.82	GC
phnA	b4108	JW4069	yeaO	b1792	JW1781	0.9	GC
yeaO	b1792	JW1781	ymdB	b1045	JW1032	0.97	GC
yeaO	b1792	JW1781	ytfE	b4209	JW4167	0.88	GC
yhfG	b3362	JW3325	yeaO	b1792	JW1781	0.79	PI
tbpA	b0068	JW0067	yeaO	b1792	JW1781	0.82	GC
thiP	b0067	JW0066	yeaO	b1792	JW1781	0.82	GC
ubiX	b2311	JW2308	yeaO	b1792	JW1781	0.88	GC
wcaE	b2055	JW2040	yeaO	b1792	JW1781	0.98	PI
yeaO	b1792	JW1781	accA	b0185	JW0180	0.78	PI
glyS	b3559	JW3530	yeaO	b1792	JW1781	0.88	GC
thiE	b3993	JW3957	yeaO	b1792	JW1781	0.93	GC
yeaO	b1792	JW1781	rpmB	b3637	JW3612	0.75	PI
yeaO	b1792	JW1781	accD	b2316	JW2313	0.78	PI
nuoF	b2284	JW2279	yeaO	b1792	JW1781	0.98	GC
nuoE	b2285	JW2280	yeaO	b1792	JW1781	0.92	GC
hmp	b2552	JW2536	yeaO	b1792	JW1781	1	GC
yeaO	b1792	JW1781	yedQ	b1956	JW5832	0.9	GC
ubiD	b3843	JW3819	yeaO	b1792	JW1781	0.88	GC
rplI	b4203	JW4161	yeaO	b1792	JW1781	0.92	GC
nuoJ	b2280	JW2275	yeaO	b1792	JW1781	0.82	GC
nuoI	b2281	JW2276	yeaO	b1792	JW1781	0.84	GC
nuoH	b2282	JW2277	yeaO	b1792	JW1781	0.9	GC
gsiB	b0830	JW5111	yeaO	b1792	JW1781	0.82	GC
menD	b2264	JW5374	yeaO	b1792	JW1781	0.82	GC
exuR	b3094	JW3065	yeaO	b1792	JW1781	0.89	GC
yeaO	b1792	JW1781	artM	b0861	JW0845	0.86	PI
thiQ	b0066	JW0065	yeaO	b1792	JW1781	0.82	GC
metB	b3939	JW3910	yeaO	b1792	JW1781	0.88	GC
nsrR	b4178	JW4136	yeaO	b1792	JW1781	0.88	GC
nuoB	b2287	JW5875	yeaO	b1792	JW1781	0.92	GC
bioB	b0775	JW0758	yeaO	b1792	JW1781	0.98	GC
yeaO	b1792	JW1781	rplM	b3231	JW3200	0.75	PI
yeaN	b1791	JW1780	yeaO	b1792	JW1781	0.97	GC
yeaO	b1792	JW1781	rpsC	b3314	JW3276	0.76	PI
gpmA	b0755	JW0738	yeaO	b1792	JW1781	0.91	GC
nuoA	b2288	JW2283	yeaO	b1792	JW1781	0.91	GC
galU	b1236	JW1224	yeaO	b1792	JW1781	0.88	GC
yeaO	b1792	JW1781	rplA	b3984	JW3947	0.75	PI
deaD	b3162	JW5531	yfaY	b2249	JW2243	1	GC
adk	b0474	JW0463	yfaY	b2249	JW2243	0.98	GC
alaS	b2697	JW2667	yfaY	b2249	JW2243	0.87	GC
argG	b3172	JW3140	yfaY	b2249	JW2243	0.9	GC
yfaY	b2249	JW2243	yeiT	b2146	JW2133	0.82	PI
fabZ	b0180	JW0175	yfaY	b2249	JW2243	0.87	GC
ffh	b2610	JW5414	yfaY	b2249	JW2243	0.92	GC
pyrH	b0171	JW0166	yfaY	b2249	JW2243	0.97	GC
yfaY	b2249	JW2243	yliG	b0835	JW0819	0.91	GC
dcrB	b3472	JW5682	yfaY	b2249	JW2243	0.99	PI
yfbU	b2294	JW2291	yfaY	b2249	JW2243	0.79	PI
yfaY	b2249	JW2243	yncE	b1452	JW1447	0.9	GC
gloA	b1651	JW1643	yfaY	b2249	JW2243	0.92	GC
mreB	b3251	JW3220	yfaY	b2249	JW2243	0.87	GC
pta	b2297	JW2294	yfaY	b2249	JW2243	0.87	GC
leuC	b0072	JW0071	yfaY	b2249	JW2243	0.97	GC
thrS	b1719	JW1709	yfaY	b2249	JW2243	0.91	GC
recA	b2699	JW2669	yfaY	b2249	JW2243	1	GC
yfaY	b2249	JW2243	yjeE	b4168	JW4126	0.82	GC
gldA	b3945	JW5556	yfaY	b2249	JW2243	0.91	GC
yfaY	b2249	JW2243	ygaD	b2700	JW2670	1	GC
glyA	b2551	JW2535	yfaY	b2249	JW2243	1	GC
yfaY	b2249	JW2243	yhiI	b3487	JW3454	0.93	GC
ppa	b4226	JW4185	yfaY	b2249	JW2243	0.84	GC
hrpA	b1413	JW5905	yfaY	b2249	JW2243	0.93	GC
yfaY	b2249	JW2243	yhiN	b3492	JW3459	0.92	GC
yfbR	b2291	JW2288	yfaY	b2249	JW2243	0.84	PI
leuD	b0071	JW0070	yfaY	b2249	JW2243	0.91	GC
metQ	b0197	JW0193	yfaY	b2249	JW2243	0.8	PI
nagC	b0676	JW0662	yfaY	b2249	JW2243	0.97	GC
minD	b1175	JW1164	yfaY	b2249	JW2243	0.87	GC
mutL	b4170	JW4128	yfaY	b2249	JW2243	0.94	GC
yajQ	b0426	JW5058	yfaY	b2249	JW2243	0.9	GC
nudG	b1759	JW1748	yfaY	b2249	JW2243	0.99	GC
ppiC	b3775	JW3748	yfaY	b2249	JW2243	0.91	GC
ruvA	b1861	JW1850	yfaY	b2249	JW2243	0.84	GC
rsuA	b2183	JW2171	yfaY	b2249	JW2243	0.88	GC
tag	b3549	JW3518	yfaY	b2249	JW2243	0.98	GC
ycgM	b1180	JW1169	yfaY	b2249	JW2243	0.92	GC
yicI	b3656	JW3631	yfaY	b2249	JW2243	0.79	PI
ypdB	b2381	JW2378	yfaY	b2249	JW2243	0.8	PI
allB	b0512	JW0500	yfaY	b2249	JW2243	0.91	GC
yfaY	b2249	JW2243	yffB	b2471	JW2455	0.82	GC
pgsA	b1912	JW1897	yfaY	b2249	JW2243	1	GC
nagZ	b1107	JW1093	yfaY	b2249	JW2243	0.92	GC
pgpA	b0418	JW0408	yfaY	b2249	JW2243	1	GC
yfaY	b2249	JW2243	emrA	b2685	JW2660	0.8	PI
rpmB	b3637	JW3612	yfaY	b2249	JW2243	0.99	GC
yfaY	b2249	JW2243	accD	b2316	JW2313	0.76	PI
yfaY	b2249	JW2243	gatD	b2091	JW2075	1	PI
yfaY	b2249	JW2243	fmt	b3288	JW3249	0.79	PI
ybgA	b0707	JW0697	yfaY	b2249	JW2243	0.89	GC
yfaY	b2249	JW2243	entF	b0586	JW0578	0.76	PI
yfaY	b2249	JW2243	yhhY	b3441	JW3405	0.82	GC
thrA	b0002	JW0001	yfaY	b2249	JW2243	0.97	GC
aspS	b1866	JW1855	yfaY	b2249	JW2243	0.91	GC
yfaY	b2249	JW2243	yfhR	b2534	JW2518	0.88	GC
gpt	b0238	JW0228	yfaY	b2249	JW2243	0.98	GC
yfaU	b2245	JW2239	yfaY	b2249	JW2243	0.96	GC
iaaA	b0828	JW0812	yfaY	b2249	JW2243	0.9	GC
nadA	b0750	JW0733	yfaY	b2249	JW2243	0.9	GC
ligT	b0147	JW5011	yfaY	b2249	JW2243	1	GC
glnA	b3870	JW3841	yfaY	b2249	JW2243	0.96	GC
yeaU	b1800	JW1789	yfaY	b2249	JW2243	1	GC
rfe	b3784	JW3758	yfaY	b2249	JW2243	0.99	GC
sppA	b1766	JW1755	yfaY	b2249	JW2243	0.95	GC
yagI	b0272	JW0265	yfaY	b2249	JW2243	0.87	GC
mdaB	b3028	JW2996	yfaY	b2249	JW2243	0.92	GC
intR	b1345	JW1339	yfaY	b2249	JW2243	0.84	GC
mdtH	b1065	JW1052	yfaY	b2249	JW2243	0.84	GC
yeiW	b4502	JW5361	yfaY	b2249	JW2243	0.92	GC
yfaX	b2248	JW2242	yfaY	b2249	JW2243	0.9	GC
yfaY	b2249	JW2243	galU	b1236	JW1224	0.99	PI
yfaY	b2249	JW2243	galF	b2042	JW2027	1	PI
yfaY	b2249	JW2243	ygeA	b2840	JW2808	0.82	GC
yfaY	b2249	JW2243	yfbN	b2273	JW2268	0.76	PI
yfaY	b2249	JW2243	yfdC	b2347	JW2344	0.97	GC
yfaY	b2249	JW2243	yfaZ	b2250	JW5371	0.94	GC
dsbA	b3860	JW3832	acnA	b1276	JW1268	0.75	PI
edd	b1851	JW1840	acnA	b1276	JW1268	0.78	PI
glnE	b3053	JW3025	acnA	b1276	JW1268	0.82	PI
gltA	b0720	JW0710	acnA	b1276	JW1268	0.77	PI
acnA	b1276	JW1268	acnB	b0118	JW0114	0.95	GC
acnA	b1276	JW1268	putA	b1014	JW0999	0.91	GC
acnA	b1276	JW1268	cysB	b1275	JW1267	0.87	GC
acnA	b1276	JW1268	csrA	b2696	JW2666	0.78	PI
acnA	b1276	JW1268	dxs	b0420	JW0410	0.97	GC
acnA	b1276	JW1268	leuC	b0072	JW0071	0.82	GC
acnA	b1276	JW1268	fumC	b1611	JW1603	0.99	GC
acnA	b1276	JW1268	gadB	b1493	JW1488	0.79	PI
acnA	b1276	JW1268	glgP	b3428	JW3391	0.81	PI
acnA	b1276	JW1268	yhbY	b3180	JW3147	0.76	PI
acnA	b1276	JW1268	hinT	b1103	JW1089	0.84	GC
acnA	b1276	JW1268	secB	b3609	JW3584	0.97	GC
acnA	b1276	JW1268	yjjV	b4378	JW4341	0.91	GC
acnA	b1276	JW1268	tiaE	b3553	JW5656	0.91	GC
acnA	b1276	JW1268	rho	b3783	JW3756	0.8	PI
acnA	b1276	JW1268	ybgC	b0736	JW0726	0.93	GC
acnA	b1276	JW1268	tig	b0436	JW0426	0.79	PI
acnA	b1276	JW1268	ychJ	b1233	JW1221	0.87	GC
acnA	b1276	JW1268	yjeF	b4167	JW4125	0.89	GC
acnA	b1276	JW1268	ygdL	b2812	JW2783	0.86	GC
acnA	b1276	JW1268	tdcB	b3117	JW3088	0.92	GC
acnA	b1276	JW1268	ilvC	b3774	JW3747	0.8	GC
acnA	b1276	JW1268	yfcA	b2327	JW2324	0.89	GC
acnA	b1276	JW1268	yecC	b1917	JW1902	0.88	GC
acnA	b1276	JW1268	rplS	b2606	JW2587	0.75	PI
acnA	b1276	JW1268	rplX	b3309	JW3271	0.75	PI
acnA	b1276	JW1268	yfbS	b2292	JW2289	0.88	GC
acnA	b1276	JW1268	rpsA	b0911	JW0894	0.75	PI
acnA	b1276	JW1268	ykgF	b0307	JW0300	0.8	GC
acnA	b1276	JW1268	mdtK	b1663	JW1655	0.82	GC
acnA	b1276	JW1268	aer	b3072	JW3043	0.95	GC
acnA	b1276	JW1268	feoA	b3408	JW3371	0.82	GC
acnA	b1276	JW1268	yggR	b2950	JW2917	0.92	GC
acnA	b1276	JW1268	trmU	b1133	JW1119	0.8	GC
acnA	b1276	JW1268	rumA	b2785	JW2756	0.97	GC
acnA	b1276	JW1268	atpC	b3731	JW3709	0.92	GC
acnA	b1276	JW1268	betT	b0314	JW0306	0.83	GC
acnA	b1276	JW1268	yecS	b1918	JW1903	0.88	GC
acnA	b1276	JW1268	rpmF	b1089	JW1075	0.78	PI
acnA	b1276	JW1268	ccmG	b2195	JW2183	0.93	GC
acnA	b1276	JW1268	prpE	b0335	JW0326	0.91	GC
acnA	b1276	JW1268	murQ	b2428	JW2421	0.84	GC
acnA	b1276	JW1268	pheA	b2599	JW2580	0.8	GC
acnA	b1276	JW1268	rsmC	b4371	JW4333	0.8	GC
acnA	b1276	JW1268	ybhH	b0769	JW0752	1	GC
acnA	b1276	JW1268	artI	b0863	JW0847	0.88	GC
acnA	b1276	JW1268	icd	b1136	JW1122	1	GC
acnA	b1276	JW1268	speE	b0121	JW0117	0.91	GC
acnA	b1276	JW1268	prpD	b0334	JW0325	0.98	GC
acnA	b1276	JW1268	eamB	b2578	JW2562	0.92	GC
acnA	b1276	JW1268	nudE	b3397	JW3360	0.91	GC
acnA	b1276	JW1268	apaG	b0050	JW0049	0.81	GC
acnA	b1276	JW1268	prpC	b0333	JW0324	1	GC
acnA	b1276	JW1268	hflD	b1132	JW5165	0.8	GC
acnA	b1276	JW1268	yfeX	b2431	JW2424	0.89	GC
acnA	b1276	JW1268	ygjH	b3074	JW3045	0.92	GC
acnA	b1276	JW1268	yhfK	b3358	JW5701	0.82	GC
dsbA	b3860	JW3832	sspB	b3228	JW3197	0.82	GC
dsbA	b3860	JW3832	yhdP	b4472	JW5542	0.81	GC
dsbA	b3860	JW3832	yjgA	b4234	JW4193	0.81	GC
trmE	b3706	JW3684	dsbA	b3860	JW3832	0.82	PI
dsbA	b3860	JW3832	ybgI	b0710	JW0700	0.92	GC
dsbA	b3860	JW3832	holA	b0640	JW0635	0.82	GC
dsbA	b3860	JW3832	polA	b3863	JW3835	0.98	GC
dsbA	b3860	JW3832	folB	b3058	JW3030	0.92	GC
dsbA	b3860	JW3832	hybC	b2994	JW2962	0.76	PI
dsbA	b3860	JW3832	lolA	b0891	JW0874	0.81	GC
dsbA	b3860	JW3832	trmA	b3965	JW3937	0.84	GC
dsbA	b3860	JW3832	yfcN	b2331	JW2328	0.81	GC
dsbA	b3860	JW3832	yhfA	b3356	JW3319	0.88	GC
dsbA	b3860	JW3832	yifE	b3764	JW3737	0.98	GC
dsbA	b3860	JW3832	yfgM	b2513	JW2497	0.95	GC
dsbA	b3860	JW3832	ypjD	b2611	JW2592	0.81	GC
dsbA	b3860	JW3832	ilvE	b3770	JW5606	0.93	GC
dsbA	b3860	JW3832	thiG	b3991	JW5549	0.91	GC
dsbA	b3860	JW3832	hisC	b2021	JW2003	0.93	GC
bacA	b3057	JW3029	dsbA	b3860	JW3832	0.9	GC
argS	b1876	JW1865	dsbA	b3860	JW3832	0.92	GC
atpE	b3737	JW3715	dsbA	b3860	JW3832	0.82	GC
dsbA	b3860	JW3832	yifB	b3765	JW3738	0.8	GC
bcp	b2480	JW2465	dsbA	b3860	JW3832	0.88	GC
dsbA	b3860	JW3832	fixA	b0041	JW0040	0.93	GC
dsbA	b3860	JW3832	fliA	b1922	JW1907	0.82	PI
dsbA	b3860	JW3832	ymfN	b1149	JW1135	0.8	PI
dsbA	b3860	JW3832	ybjR	b0867	JW0851	0.88	GC
dsbA	b3860	JW3832	thiD	b2103	JW2090	0.97	GC
dsbA	b3860	JW3832	katE	b1732	JW1721	0.77	PI
dsbA	b3860	JW3832	trmI	b2960	JW2927	0.91	GC
dsbA	b3860	JW3832	dctA	b3528	JW3496	0.84	PI
dsbA	b3860	JW3832	rpsU	b3065	JW3037	0.82	GC
dsbA	b3860	JW3832	rpmF	b1089	JW1075	0.82	GC
dsbA	b3860	JW3832	yceD	b1088	JW1074	0.82	GC
allC	b0516	JW0504	dsbA	b3860	JW3832	0.8	GC
dsbA	b3860	JW3832	ydiR	b1698	JW1688	0.91	GC
dsbA	b3860	JW3832	mltB	b2701	JW2671	0.78	PI
dsbA	b3860	JW3832	secE	b3981	JW3944	0.81	GC
dsbA	b3860	JW3832	ftsQ	b0093	JW0091	0.81	GC
dsbA	b3860	JW3832	ftsB	b2748	JW2718	0.82	GC
dsbA	b3860	JW3832	smpA	b2617	JW2598	0.82	GC
dsbA	b3860	JW3832	dsbC	b2893	JW2861	0.9676	both
dsbA	b3860	JW3832	yfjF	b2618	JW2599	0.82	GC
dsbA	b3860	JW3832	rdgC	b0393	JW0384	0.91	GC
dsbA	b3860	JW3832	yfgA	b2516	JW2500	0.93	GC
dsbA	b3860	JW3832	ydhU	b1670	JW1660	0.8	PI
dsbA	b3860	JW3832	kbaY	b3137	JW3106	0.82	PI
dsbA	b3860	JW3832	napH	b2204	JW2192	0.82	GC
dsbA	b3860	JW3832	dsbB	b1185	JW5182	1	GC
dsbA	b3860	JW3832	tap	b1885	JW1874	0.84	PI
dsbA	b3860	JW3832	lptA	b3200	JW3167	0.99	GC
dsbA	b3860	JW3832	yggX	b2962	JW2929	0.82	GC
dsbA	b3860	JW3832	rdoA	b3859	JW3831	0.99	GC
dsbA	b3860	JW3832	yneF	b1522	JW5825	0.92	GC
dsbA	b3860	JW3832	yhiQ	b3497	JW5672	0.84	GC
dsbA	b3860	JW3832	insE-5	b2088	JW5341	0.8	PI
dsbA	b3860	JW3832	ymcB	b0985	JW0968	0.8	PI
dsbA	b3860	JW3832	yqiC	b3042	JW5505	0.93	GC
dsbA	b3860	JW3832	yijP	b3955	JW3927	0.88	GC
dsbA	b3860	JW3832	yihD	b3858	JW3830	0.99	GC
dsbA	b3860	JW3832	yihF	b3861	JW5574	0.95	GC
aldA	b1415	JW1412	edd	b1851	JW1840	0.88	PI
argT	b2310	JW2307	edd	b1851	JW1840	0.79	PI
yaeT	b0177	JW0172	edd	b1851	JW1840	0.79	PI
iscU	b2529	JW2513	edd	b1851	JW1840	0.79	PI
edd	b1851	JW1840	gapA	b1779	JW1768	0.89	GC
edd	b1851	JW1840	ydjQ	b1741	JW1730	0.81	PI
edd	b1851	JW1840	hdeA	b3510	JW3478	0.78	PI
edd	b1851	JW1840	leuD	b0071	JW0070	0.81	GC
edd	b1851	JW1840	nagC	b0676	JW0662	0.88	GC
edd	b1851	JW1840	rho	b3783	JW3756	0.78	PI
edd	b1851	JW1840	tig	b0436	JW0426	0.76	PI
edd	b1851	JW1840	zwf	b1852	JW1841	1	GC
edd	b1851	JW1840	ilvC	b3774	JW3747	0.82	GC
edd	b1851	JW1840	galP	b2943	JW2910	0.84	GC
eda	b1850	JW1839	edd	b1851	JW1840	1	GC
edd	b1851	JW1840	treC	b4239	JW4198	0.82	GC
edd	b1851	JW1840	pgi	b4025	JW3985	0.88	GC
edd	b1851	JW1840	purH	b4006	JW3970	0.87	GC
edd	b1851	JW1840	rfaG	b3631	JW3606	0.82	GC
edd	b1851	JW1840	idnK	b4268	JW4225	0.99	GC
agaI	b3141	JW3110	edd	b1851	JW1840	0.91	GC
edd	b1851	JW1840	yeaD	b1780	JW1769	0.93	GC
edd	b1851	JW1840	yiaO	b3579	JW3551	0.92	GC
edd	b1851	JW1840	malK	b4035	JW3995	0.82	GC
edd	b1851	JW1840	ilvD	b3771	JW5605	0.81	GC
edd	b1851	JW1840	ydhF	b1647	JW1639	0.93	GC
edd	b1851	JW1840	ycjP	b1312	JW1305	0.82	GC
edd	b1851	JW1840	glk	b2388	JW2385	0.99	GC
edd	b1851	JW1840	ycgN	b1181	JW5180	0.8	GC
edd	b1851	JW1840	ydjM	b1728	JW5281	0.87	GC
edd	b1851	JW1840	yagF	b0269	JW0262	0.81	GC
edd	b1851	JW1840	rfaP	b3630	JW3605	0.82	GC
edd	b1851	JW1840	menF	b2265	JW2260	0.81	GC
edd	b1851	JW1840	yjhG	b4297	JW4259	0.81	GC
edd	b1851	JW1840	yijP	b3955	JW3927	0.82	GC
gltA	b0720	JW0710	glnE	b3053	JW3025	0.78	PI
exbD	b3005	JW2973	glnE	b3053	JW3025	0.91	GC
glnE	b3053	JW3025	ppiB	b0525	JW0514	0.9	GC
glnE	b3053	JW3025	dps	b0812	JW0797	0.76	PI
dksA	b0145	JW0141	glnE	b3053	JW3025	0.84	GC
glnE	b3053	JW3025	eno	b2779	JW2750	0.76	PI
glnE	b3053	JW3025	yacL	b0119	JW0115	0.93	GC
glnE	b3053	JW3025	yjeE	b4168	JW4126	0.92	GC
glnE	b3053	JW3025	glgP	b3428	JW3391	0.8	PI
glnE	b3053	JW3025	ruvC	b1863	JW1852	0.85	GC
glnE	b3053	JW3025	mutL	b4170	JW4128	0.92	GC
glnE	b3053	JW3025	rfaB	b3628	JW3603	0.8	GC
glnE	b3053	JW3025	ygiF	b3054	JW3026	0.99	GC
glnE	b3053	JW3025	rfaE	b3052	JW3024	0.99	GC
glnE	b3053	JW3025	ybgC	b0736	JW0726	0.89	GC
glnE	b3053	JW3025	tig	b0436	JW0426	0.77	PI
glnE	b3053	JW3025	tolB	b0740	JW5100	0.93	GC
glnE	b3053	JW3025	yedV	b1968	JW1951	0.98	GC
glnE	b3053	JW3025	yebC	b1864	JW1853	0.89	GC
glnE	b3053	JW3025	yncB	b1449	JW5907	0.81	GC
glnE	b3053	JW3025	rfaF	b3620	JW3595	0.97	GC
glnE	b3053	JW3025	ilvE	b3770	JW5606	1	GC
glnE	b3053	JW3025	tolQ	b0737	JW0727	0.91	GC
glnE	b3053	JW3025	tolR	b0738	JW0728	0.85	GC
glnE	b3053	JW3025	rpmG	b3636	JW3611	0.81	GC
cusR	b0571	JW0560	glnE	b3053	JW3025	0.91	GC
glnE	b3053	JW3025	rpsD	b3296	JW3258	0.77	PI
glnE	b3053	JW3025	queC	b0444	JW0434	0.84	GC
glnE	b3053	JW3025	miaA	b4171	JW4129	0.96	GC
glnE	b3053	JW3025	yhbQ	b3155	JW3124	0.84	GC
glnE	b3053	JW3025	pyrB	b4245	JW4204	0.92	GC
glnD	b0167	JW0162	glnE	b3053	JW3025	0.82	GC
bcp	b2480	JW2465	glnE	b3053	JW3025	1	GC
glnE	b3053	JW3025	rfaG	b3631	JW3606	0.89	GC
glnE	b3053	JW3025	yciA	b1253	JW1245	0.8	GC
glnE	b3053	JW3025	ltaE	b0870	JW0854	0.84	GC
amiB	b4169	JW4127	glnE	b3053	JW3025	0.92	GC
glnE	b3053	JW3025	yadE	b0130	JW0126	0.89	GC
glnE	b3053	JW3025	wcaA	b2059	JW2044	0.8	GC
glnE	b3053	JW3025	yafP	b0234	JW0224	0.9	GC
degP	b0161	JW0157	glnE	b3053	JW3025	0.89	GC
cusS	b0570	JW5082	glnE	b3053	JW3025	0.99	GC
ccmF	b2196	JW2184	glnE	b3053	JW3025	0.86	GC
glnE	b3053	JW3025	yciI	b1251	JW1243	0.93	GC
glnA	b3870	JW3841	glnE	b3053	JW3025	0.9	GC
glnE	b3053	JW3025	yggG	b2936	JW2903	0.8	GC
glnE	b3053	JW3025	rfaC	b3621	JW3596	0.89	GC
glnE	b3053	JW3025	ahpC	b0605	JW0598	0.77	PI
glnE	b3053	JW3025	rcsC_v2	b2218	JW5920	0.96	GC
glnE	b3053	JW3025	rpoE	b2573	JW2557	0.86	GC
glnE	b3053	JW3025	qseC	b3026	JW2994	0.96	GC
ccmH	b2194	JW2182	glnE	b3053	JW3025	0.86	GC
glnE	b3053	JW3025	tar	b1886	JW1875	0.91	GC
glnE	b3053	JW3025	rfaP	b3630	JW3605	0.89	GC
dinD	b3645	JW3620	glnE	b3053	JW3025	0.8	GC
glnE	b3053	JW3025	yciB	b1254	JW1246	0.92	GC
argT	b2310	JW2307	gltA	b0720	JW0710	0.82	GC
gltA	b0720	JW0710	xerD	b2894	JW2862	0.82	GC
alkA	b2068	JW2053	gltA	b0720	JW0710	0.84	GC
wbbK	b2032	JW2017	gltA	b0720	JW0710	0.78	PI
fic	b3361	JW3324	gltA	b0720	JW0710	0.78	PI
gltA	b0720	JW0710	astC	b1748	JW1737	0.77	PI
fkpA	b3347	JW3309	gltA	b0720	JW0710	0.98	GC
gltA	b0720	JW0710	groS	b4142	JW4102	0.75	PI
gltA	b0720	JW0710	nuoC	b2286	JW5375	0.88	GC
cspB	b1557	JW1549	gltA	b0720	JW0710	0.75	PI
dcrB	b3472	JW5682	gltA	b0720	JW0710	0.97	PI
gltA	b0720	JW0710	yjgD	b4255	JW4212	0.76	PI
gltA	b0720	JW0710	ybgI	b0710	JW0700	0.77	PI
pcnB	b0143	JW5808	gltA	b0720	JW0710	0.79	PI
dtd	b3887	JW3858	gltA	b0720	JW0710	0.84	GC
gltA	b0720	JW0710	leuC	b0072	JW0071	0.99	GC
eno	b2779	JW2750	gltA	b0720	JW0710	0.88	GC
gltA	b0720	JW0710	obgE	b3183	JW3150	0.98	GC
folC	b2315	JW2312	gltA	b0720	JW0710	0.84	GC
gltA	b0720	JW0710	sixA	b2340	JW2337	0.99	GC
frlR	b3375	JW5698	gltA	b0720	JW0710	0.82	GC
yacL	b0119	JW0115	gltA	b0720	JW0710	0.77	PI
gltA	b0720	JW0710	trxC	b2582	JW2566	0.9	GC
yegS	b2086	JW2070	gltA	b0720	JW0710	0.79	PI
ygaD	b2700	JW2670	gltA	b0720	JW0710	0.79	PI
ypfJ	b2475	JW2460	gltA	b0720	JW0710	0.79	PI
gltA	b0720	JW0710	pth	b1204	JW1195	0.8	GC
gltA	b0720	JW0710	recD	b2819	JW2787	0.86	GC
gltA	b0720	JW0710	nuoG	b2283	JW2278	0.9	GC
gltA	b0720	JW0710	kdsB	b0918	JW0901	0.89	GC
gltA	b0720	JW0710	leuD	b0071	JW0070	0.9	GC
gltA	b0720	JW0710	sucA	b0726	JW0715	0.99	GC
gltA	b0720	JW0710	map	b0168	JW0163	0.91	GC
gltA	b0720	JW0710	maeB	b2463	JW2447	0.82	GC
gltA	b0720	JW0710	topA	b1274	JW1266	0.82	GC
gltA	b0720	JW0710	nrdB	b2235	JW2229	0.87	GC
gltA	b0720	JW0710	plsC	b3018	JW2986	0.8	GC
gltA	b0720	JW0710	yjiA	b4352	JW5790	0.92	GC
gltA	b0720	JW0710	rfaD	b3619	JW3594	0.76	PI
gltA	b0720	JW0710	rho	b3783	JW3756	0.76	PI
gltA	b0720	JW0710	sucB	b0727	JW0716	0.88	GC
gltA	b0720	JW0710	tig	b0436	JW0426	0.76	PI
gltA	b0720	JW0710	ubiE	b3833	JW5581	0.97	GC
gltA	b0720	JW0710	yfdZ	b2379	JW2376	0.95	GC
gltA	b0720	JW0710	nuoN	b2276	JW2271	0.9	GC
gltA	b0720	JW0710	iscS	b2530	JW2514	0.75	PI
dipZ	b4136	JW5734	gltA	b0720	JW0710	0.82	GC
gltA	b0720	JW0710	yebA	b1856	JW5304	0.88	GC
gltA	b0720	JW0710	trpS	b3384	JW3347	0.84	GC
gltA	b0720	JW0710	purF	b2312	JW2309	0.84	GC
cvpA	b2313	JW2310	gltA	b0720	JW0710	0.84	GC
argC	b3958	JW3930	gltA	b0720	JW0710	0.92	GC
gltA	b0720	JW0710	truA	b2318	JW2315	0.88	GC
gltA	b0720	JW0710	dnaN	b3701	JW3678	0.76	PI
accD	b2316	JW2313	gltA	b0720	JW0710	0.84	GC
accB	b3255	JW3223	gltA	b0720	JW0710	0.92	GC
gltA	b0720	JW0710	ybgO	b0716	JW5098	0.85	GC
gltA	b0720	JW0710	ybgD	b0719	JW0709	0.83	GC
gltA	b0720	JW0710	nuoF	b2284	JW2279	0.88	GC
gltA	b0720	JW0710	nuoE	b2285	JW2280	0.88	GC
gltA	b0720	JW0710	gltX	b2400	JW2395	0.99	GC
deoC	b4381	JW4344	gltA	b0720	JW0710	0.92	GC
gltA	b0720	JW0710	trpB	b1261	JW1253	0.88	GC
gltA	b0720	JW0710	trpA	b1260	JW1252	0.84	GC
gltA	b0720	JW0710	guaA	b2507	JW2491	0.97	GC
gltA	b0720	JW0710	sdhA	b0723	JW0713	0.9	GC
dcd	b2065	JW2050	gltA	b0720	JW0710	0.8	GC
cysQ	b4214	JW4172	gltA	b0720	JW0710	0.99	GC
gltA	b0720	JW0710	rfaQ	b3632	JW3607	0.92	GC
gltA	b0720	JW0710	nuoM	b2277	JW2272	0.9	GC
gltA	b0720	JW0710	nuoL	b2278	JW2273	0.9	GC
gltA	b0720	JW0710	nuoK	b2279	JW2274	0.88	GC
gltA	b0720	JW0710	nuoJ	b2280	JW2275	0.9	GC
gltA	b0720	JW0710	nuoI	b2281	JW2276	0.9	GC
gltA	b0720	JW0710	nuoH	b2282	JW2277	0.99	GC
gltA	b0720	JW0710	sdhB	b0724	JW0714	0.93	GC
gltA	b0720	JW0710	guaB	b2508	JW5401	0.99	GC
gltA	b0720	JW0710	leuB	b0073	JW5807	0.88	GC
degP	b0161	JW0157	gltA	b0720	JW0710	0.9	GC
entS	b0591	JW0583	gltA	b0720	JW0710	0.8	GC
gltA	b0720	JW0710	yebQ	b1828	JW5299	0.95	GC
gltA	b0720	JW0710	livK	b3458	JW3423	0.82	GC
gltA	b0720	JW0710	puuE	b1302	JW1295	0.82	GC
gltA	b0720	JW0710	mdh	b3236	JW3205	1	GC
gltA	b0720	JW0710	yggU	b2953	JW5479	0.89	GC
gltA	b0720	JW0710	metB	b3939	JW3910	0.8	GC
gltA	b0720	JW0710	pdxH	b1638	JW1630	0.94	GC
gltA	b0720	JW0710	nuoB	b2287	JW5875	0.88	GC
bioB	b0775	JW0758	gltA	b0720	JW0710	0.82	GC
ampG	b0433	JW0423	gltA	b0720	JW0710	0.93	GC
anmK	b1640	JW1632	gltA	b0720	JW0710	0.9	GC
gltA	b0720	JW0710	icd	b1136	JW1122	0.9	GC
gltA	b0720	JW0710	osmY	b4376	JW4338	0.77	PI
gltA	b0720	JW0710	yadR	b0156	JW0152	1	GC
gltA	b0720	JW0710	nuoA	b2288	JW2283	0.88	GC
gltA	b0720	JW0710	prpD	b0334	JW0325	0.9	GC
gltA	b0720	JW0710	mobA	b3857	JW3829	0.93	GC
eptA	b4114	JW5730	gltA	b0720	JW0710	0.91	GC
gltA	b0720	JW0710	hycF	b2720	JW2690	0.88	GC
abrB	b0715	JW5097	gltA	b0720	JW0710	0.89	GC
gltA	b0720	JW0710	sdhC	b0721	JW0711	0.9	GC
gltA	b0720	JW0710	sdhD	b0722	JW0712	0.9	GC
gltA	b0720	JW0710	prpB	b0331	JW0323	1	GC
asd	b3433	JW3396	gltA	b0720	JW0710	0.88	GC
gltA	b0720	JW0710	prpC	b0333	JW0324	0.86	GC
gltA	b0720	JW0710	hisJ	b2309	JW2306	0.82	GC
gltA	b0720	JW0710	ykgM_v2	b0296	JW5035	0.99	GC
gltA	b0720	JW0710	ygfY	b2897	JW2865	0.99	GC
gltA	b0720	JW0710	yihG	b3862	JW3834	0.82	GC
aldA	b1415	JW1412	acnB	b0118	JW0114	0.88	PI
yaeT	b0177	JW0172	aldA	b1415	JW1412	0.8	PI
alaS	b2697	JW2667	aldA	b1415	JW1412	0.8	GC
uup	b0949	JW0932	aldA	b1415	JW1412	0.81	PI
aldA	b1415	JW1412	gcvP	b2903	JW2871	0.8	PI
aldA	b1415	JW1412	gabD	b2661	JW2636	0.8	PI
aldA	b1415	JW1412	uxaA	b3091	JW3062	0.89	GC
aldA	b1415	JW1412	yneI	b1525	JW5247	0.81	GC
aldA	b1415	JW1412	ydcW	b1444	JW1439	0.81	GC
aldA	b1415	JW1412	fur	b0683	JW0669	0.81	PI
aldA	b1415	JW1412	yhbO	b3153	JW5529	0.84	GC
aldA	b1415	JW1412	kduD	b2842	JW2810	0.99	GC
aldA	b1415	JW1412	folD	b0529	JW0518	0.84	PI
aldA	b1415	JW1412	yjjN	b4358	JW5793	0.92	GC
aldA	b1415	JW1412	trmJ	b2532	JW2516	0.8	GC
aldA	b1415	JW1412	fucP	b2801	JW2772	0.91	GC
aldA	b1415	JW1412	rpsL	b3342	JW3304	0.8	GC
aldA	b1415	JW1412	yhdE	b3248	JW3217	0.8	GC
aldA	b1415	JW1412	yfaV	b2246	JW2240	0.91	GC
aldA	b1415	JW1412	trpC	b1262	JW1254	0.88	GC
aldA	b1415	JW1412	ybfF	b0686	JW0673	0.99	GC
aldA	b1415	JW1412	puuC	b1300	JW1293	0.81	GC
aldA	b1415	JW1412	glcB	b2976	JW2943	0.82	PI
aldA	b1415	JW1412	ydcF	b1414	JW1411	0.88	GC
aldA	b1415	JW1412	yfaW	b2247	JW2241	0.91	GC
aldB	b3588	JW3561	acnB	b0118	JW0114	0.82	PI
aldB	b3588	JW3561	putA	b1014	JW0999	0.82	GC
adk	b0474	JW0463	aldB	b3588	JW3561	0.93	GC
aldB	b3588	JW3561	aspC	b0928	JW0911	0.76	PI
aldB	b3588	JW3561	astD	b1746	JW5282	0.82	GC
aldB	b3588	JW3561	ydgJ	b1624	JW5265	0.88	GC
aldB	b3588	JW3561	deoA	b4382	JW4345	0.84	PI
aldB	b3588	JW3561	gcvP	b2903	JW2871	0.81	PI
aldB	b3588	JW3561	gabD	b2661	JW2636	0.81	PI
aldB	b3588	JW3561	gatA	b2094	JW2078	0.8	PI
aldB	b3588	JW3561	ndh	b1109	JW1095	0.82	GC
aldB	b3588	JW3561	sufI	b3017	JW2985	0.88	GC
aldB	b3588	JW3561	yneI	b1525	JW5247	0.82	GC
aldB	b3588	JW3561	ycfD	b1128	JW1114	0.78	PI
aldB	b3588	JW3561	ydcW	b1444	JW1439	0.82	GC
aldB	b3588	JW3561	evgS	b2370	JW2367	0.95	GC
aldB	b3588	JW3561	fur	b0683	JW0669	0.82	PI
aldB	b3588	JW3561	yjjI	b4380	JW4343	0.85	GC
adhP	b1478	JW1474	aldB	b3588	JW3561	1	GC
aldB	b3588	JW3561	sbcB	b2011	JW1993	0.8	GC
aldB	b3588	JW3561	deoC	b4381	JW4344	1	GC
aldB	b3588	JW3561	betA	b0311	JW0303	1	GC
abgA	b1338	JW5205	aldB	b3588	JW3561	0.91	GC
aldB	b3588	JW3561	betT	b0314	JW0306	0.99	GC
aldB	b3588	JW3561	lpd	b0116	JW0112	0.9	GC
acs	b4069	JW4030	aldB	b3588	JW3561	0.8	GC
aldB	b3588	JW3561	gabT	b2662	JW2637	1	GC
aldB	b3588	JW3561	mhpC	b0349	JW0340	0.88	GC
aldB	b3588	JW3561	mhpD	b0350	JW0341	0.88	GC
aldB	b3588	JW3561	puuB	b1301	JW1294	0.91	GC
aldB	b3588	JW3561	puuC	b1300	JW1293	0.81	GC
aldB	b3588	JW3561	yccM	b0992	JW0977	0.96	GC
aldB	b3588	JW3561	gcd	b0124	JW0120	0.91	GC
aldB	b3588	JW3561	eutC	b2440	JW2433	0.82	GC
aldB	b3588	JW3561	eutB	b2441	JW2434	0.97	GC
aldB	b3588	JW3561	glcB	b2976	JW2943	0.82	PI
aldB	b3588	JW3561	hcaB	b2541	JW2525	0.9	GC
aldB	b3588	JW3561	yiaY	b3589	JW5648	0.99	GC
argT	b2310	JW2307	acnB	b0118	JW0114	0.78	PI
yadG	b0127	JW0123	argT	b2310	JW2307	0.8	PI
argT	b2310	JW2307	ydgJ	b1624	JW5265	0.9	GC
argT	b2310	JW2307	glnP	b0810	JW0795	0.81	GC
argT	b2310	JW2307	deoA	b4382	JW4345	0.79	PI
argT	b2310	JW2307	fliY	b1920	JW1905	0.82	GC
argT	b2310	JW2307	gcvP	b2903	JW2871	0.77	PI
argT	b2310	JW2307	gabD	b2661	JW2636	0.77	PI
argT	b2310	JW2307	gatA	b2094	JW2078	0.8	PI
argT	b2310	JW2307	gldA	b3945	JW5556	0.78	PI
argT	b2310	JW2307	ubiX	b2311	JW2308	0.91	GC
argT	b2310	JW2307	fur	b0683	JW0669	0.78	PI
argT	b2310	JW2307	insC	b0360	JW0351	0.87	GC
argT	b2310	JW2307	insC_v8	b3044	JW3012	0.87	GC
argT	b2310	JW2307	insC_v7	b2861	JW2829	0.87	GC
argT	b2310	JW2307	insC_v5	b1997	JW1978	0.87	GC
argT	b2310	JW2307	insC_v4	b1403	JW1400	0.87	GC
argT	b2310	JW2307	insC_v10	b4272	JW4229	0.87	GC
argT	b2310	JW2307	yhdX	b3269	JW5544	0.81	GC
argT	b2310	JW2307	yecS	b1918	JW1903	0.81	GC
argT	b2310	JW2307	hisM	b2307	JW2304	0.98	GC
argT	b2310	JW2307	gltJ	b0654	JW0649	0.81	GC
argT	b2310	JW2307	glnH	b0811	JW0796	0.81	GC
argT	b2310	JW2307	artQ	b0862	JW0846	1	GC
argT	b2310	JW2307	artM	b0861	JW0845	0.98	GC
argT	b2310	JW2307	hisQ	b2308	JW2305	1	GC
acs	b4069	JW4030	argT	b2310	JW2307	0.86	GC
argT	b2310	JW2307	cls	b1249	JW1241	0.96	GC
argT	b2310	JW2307	hisP	b2306	JW2303	1	GC
argT	b2310	JW2307	artJ	b0860	JW0844	0.8	GC
argT	b2310	JW2307	artI	b0863	JW0847	0.81	GC
argT	b2310	JW2307	puuB	b1301	JW1294	0.84	GC
argT	b2310	JW2307	puuA	b1297	JW5201	0.89	GC
argT	b2310	JW2307	hisJ	b2309	JW2306	0.99	GC
argT	b2310	JW2307	glcB	b2976	JW2943	0.78	PI
argT	b2310	JW2307	astE	b1744	JW1733	0.84	GC
yaeT	b0177	JW0172	acnB	b0118	JW0114	0.78	PI
acnB	b0118	JW0114	groS	b4142	JW4102	0.76	PI
acnB	b0118	JW0114	gcvP	b2903	JW2871	0.84	PI
acnB	b0118	JW0114	gabD	b2661	JW2636	0.84	PI
acnB	b0118	JW0114	yacL	b0119	JW0115	0.98	GC
acnB	b0118	JW0114	gatA	b2094	JW2078	0.85	PI
acnB	b0118	JW0114	queA	b0405	JW0395	0.85	GC
acnB	b0118	JW0114	leuD	b0071	JW0070	0.81	GC
acnB	b0118	JW0114	prfA	b1211	JW1202	0.91	GC
acnB	b0118	JW0114	trmA	b3965	JW3937	0.9	GC
acnB	b0118	JW0114	rssA	b1234	JW1222	0.93	GC
acnB	b0118	JW0114	ydfG	b1539	JW1532	0.9	GC
acnB	b0118	JW0114	tdcB	b3117	JW3088	0.88	GC
acnB	b0118	JW0114	lacI	b0345	JW0336	0.84	GC
acnB	b0118	JW0114	hisD	b2020	JW2002	0.88	GC
acnB	b0118	JW0114	hisS	b2514	JW2498	0.9	GC
acnB	b0118	JW0114	dapB	b0031	JW0029	0.81	PI
acnB	b0118	JW0114	php	b3379	JW3342	0.78	PI
acnB	b0118	JW0114	clcA	b0155	JW5012	0.97	GC
acnB	b0118	JW0114	tam	b1519	JW1512	0.8	GC
acnB	b0118	JW0114	lpd	b0116	JW0112	0.88	GC
acnB	b0118	JW0114	yciI	b1251	JW1243	0.85	GC
acnB	b0118	JW0114	argF	b0273	JW0266	0.84	GC
acnB	b0118	JW0114	icd	b1136	JW1122	0.97	GC
acnB	b0118	JW0114	yedA	b1959	JW1942	0.82	GC
acnB	b0118	JW0114	yebN	b1821	JW5830	0.82	GC
acnB	b0118	JW0114	yjgQ	b4262	JW5760	0.84	GC
exbD	b3005	JW2973	yaeT	b0177	JW0172	1	GC
acrA	b0463	JW0452	yaeT	b0177	JW0172	0.81	GC
uup	b0949	JW0932	yaeT	b0177	JW0172	0.82	GC
slyD	b3349	JW3311	yaeT	b0177	JW0172	0.88	GC
cirA	b2155	JW2142	yaeT	b0177	JW0172	0.81	GC
rnhA	b0214	JW0204	yaeT	b0177	JW0172	0.92	GC
lpxD	b0179	JW0174	yaeT	b0177	JW0172	1	GC
purC	b2476	JW2461	yaeT	b0177	JW0172	0.99	GC
fabZ	b0180	JW0175	yaeT	b0177	JW0172	1	GC
groS	b4142	JW4102	yaeT	b0177	JW0172	0.8	GC
gyrA	b2231	JW2225	yaeT	b0177	JW0172	0.92	GC
pyrH	b0171	JW0166	yaeT	b0177	JW0172	0.91	GC
dxr	b0173	JW0168	yaeT	b0177	JW0172	1	GC
exbB	b3006	JW2974	yaeT	b0177	JW0172	0.98	GC
lysU	b4129	JW4090	yaeT	b0177	JW0172	0.92	GC
clpB	b2592	JW2573	yaeT	b0177	JW0172	0.9	GC
yaeT	b0177	JW0172	yliG	b0835	JW0819	0.82	GC
yaeT	b0177	JW0172	ydgJ	b1624	JW5265	0.8	GC
trmE	b3706	JW3684	yaeT	b0177	JW0172	0.92	GC
yaeT	b0177	JW0172	deoA	b4382	JW4345	0.79	PI
dksA	b0145	JW0141	yaeT	b0177	JW0172	0.97	GC
dnaE	b0184	JW0179	yaeT	b0177	JW0172	0.9	GC
gloA	b1651	JW1643	yaeT	b0177	JW0172	0.89	GC
dusB	b3260	JW3228	yaeT	b0177	JW0172	0.91	GC
uvrD	b3813	JW3786	yaeT	b0177	JW0172	0.98	GC
lpxA	b0181	JW0176	yaeT	b0177	JW0172	0.98	GC
yaeT	b0177	JW0172	gcvP	b2903	JW2871	0.77	PI
yaeT	b0177	JW0172	gabD	b2661	JW2636	0.77	PI
yaeT	b0177	JW0172	gldA	b3945	JW5556	0.77	PI
glpC	b2243	JW2237	yaeT	b0177	JW0172	0.9	GC
groL	b4143	JW4103	yaeT	b0177	JW0172	0.8	GC
lolD	b1117	JW5162	yaeT	b0177	JW0172	1	GC
hemN	b3867	JW3838	yaeT	b0177	JW0172	0.9	GC
rpoZ	b3649	JW3624	yaeT	b0177	JW0172	0.92	GC
yaeT	b0177	JW0172	hlpA	b0178	JW0173	1	both
tsf	b0170	JW0165	yaeT	b0177	JW0172	0.92	GC
ispU	b0174	JW0169	yaeT	b0177	JW0172	1	GC
kdtA	b3633	JW3608	yaeT	b0177	JW0172	0.96	GC
lpxB	b0182	JW0177	yaeT	b0177	JW0172	0.98	GC
lpxC	b0096	JW0094	yaeT	b0177	JW0172	1	GC
yaeT	b0177	JW0172	yjjV	b4378	JW4341	0.84	GC
mutS	b2733	JW2703	yaeT	b0177	JW0172	0.92	GC
yaeT	b0177	JW0172	yegQ	b2081	JW2066	0.94	PI
ruvA	b1861	JW1850	yaeT	b0177	JW0172	0.84	GC
rnc	b2567	JW2551	yaeT	b0177	JW0172	0.91	GC
rpoH	b3461	JW3426	yaeT	b0177	JW0172	0.88	GC
trxA	b3781	JW5856	yaeT	b0177	JW0172	0.91	GC
yaeT	b0177	JW0172	ycjX	b1321	JW1314	0.89	GC
rnhB	b0183	JW0178	yaeT	b0177	JW0172	0.91	GC
yaeT	b0177	JW0172	fur	b0683	JW0669	0.78	PI
accA	b0185	JW0180	yaeT	b0177	JW0172	0.84	GC
rpsB	b0169	JW0164	yaeT	b0177	JW0172	0.92	GC
rfaF	b3620	JW3595	yaeT	b0177	JW0172	0.8	GC
msbA	b0914	JW0897	yaeT	b0177	JW0172	0.8	GC
lpxK	b0915	JW0898	yaeT	b0177	JW0172	0.97	GC
yaeT	b0177	JW0172	yrbE	b3194	JW3161	0.81	GC
tolQ	b0737	JW0727	yaeT	b0177	JW0172	0.8	GC
pgpA	b0418	JW0408	yaeT	b0177	JW0172	0.83	GC
mviN	b1069	JW1056	yaeT	b0177	JW0172	0.88	GC
tolR	b0738	JW0728	yaeT	b0177	JW0172	0.82	GC
pdxJ	b2564	JW2548	yaeT	b0177	JW0172	0.81	GC
hofQ	b3391	JW3354	yaeT	b0177	JW0172	0.81	GC
cusC	b0572	JW0561	yaeT	b0177	JW0172	0.81	GC
rsmE	b2946	JW2913	yaeT	b0177	JW0172	0.8	GC
recR	b0472	JW0461	yaeT	b0177	JW0172	0.89	GC
murI	b3967	JW5550	yaeT	b0177	JW0172	0.8	GC
frr	b0172	JW0167	yaeT	b0177	JW0172	0.92	GC
yaeT	b0177	JW0172	folD	b0529	JW0518	0.79	PI
accD	b2316	JW2313	yaeT	b0177	JW0172	0.98	GC
lnt	b0657	JW0654	yaeT	b0177	JW0172	0.92	GC
yaeT	b0177	JW0172	ynbB	b1409	JW1406	0.91	GC
rseP	b0176	JW0171	yaeT	b0177	JW0172	1	GC
purH	b4006	JW3970	yaeT	b0177	JW0172	0.91	GC
cdsA	b0175	JW5810	yaeT	b0177	JW0172	0.93	GC
rlpA	b0633	JW0628	yaeT	b0177	JW0172	0.81	GC
cysQ	b4214	JW4172	yaeT	b0177	JW0172	0.8	GC
yaeT	b0177	JW0172	yfiO	b2595	JW2577	0.81	GC
rfaQ	b3632	JW3607	yaeT	b0177	JW0172	0.8	GC
amiC	b2817	JW5449	yaeT	b0177	JW0172	0.99	GC
yaeT	b0177	JW0172	yiaD	b3552	JW5657	0.81	GC
yaeT	b0177	JW0172	ydhJ	b1644	JW1636	0.9	GC
mdtE	b3513	JW3481	yaeT	b0177	JW0172	0.81	GC
acrE	b3265	JW3233	yaeT	b0177	JW0172	0.81	GC
lolE	b1118	JW1104	yaeT	b0177	JW0172	0.97	GC
gmk	b3648	JW3623	yaeT	b0177	JW0172	0.88	GC
yaeT	b0177	JW0172	ybeA	b0636	JW0631	0.92	GC
pal	b0741	JW0731	yaeT	b0177	JW0172	0.82	GC
nadK	b2615	JW2596	yaeT	b0177	JW0172	0.82	GC
acs	b4069	JW4030	yaeT	b0177	JW0172	0.8	GC
amiA	b2435	JW2428	yaeT	b0177	JW0172	0.93	GC
yaeT	b0177	JW0172	yggU	b2953	JW5479	0.88	GC
phoU	b3724	JW3702	yaeT	b0177	JW0172	0.93	GC
mviM	b1068	JW1055	yaeT	b0177	JW0172	0.82	GC
aroC	b2329	JW2326	yaeT	b0177	JW0172	0.91	GC
tyrA	b2600	JW2581	yaeT	b0177	JW0172	0.8	GC
yaeT	b0177	JW0172	ycaR	b0917	JW0900	0.9	GC
ldcA	b1192	JW1181	yaeT	b0177	JW0172	0.84	GC
lepB	b2568	JW2552	yaeT	b0177	JW0172	0.84	GC
glpQ	b2239	JW2233	yaeT	b0177	JW0172	0.88	GC
gspD	b3325	JW5707	yaeT	b0177	JW0172	0.82	GC
lpxL	b1054	JW1041	yaeT	b0177	JW0172	0.94	GC
tolC	b3035	JW5503	yaeT	b0177	JW0172	0.94	GC
lolC	b1116	JW5161	yaeT	b0177	JW0172	0.92	GC
yaeT	b0177	JW0172	yggX	b2962	JW2929	0.88	GC
yaeT	b0177	JW0172	yncD	b1451	JW1446	0.86	GC
yaeT	b0177	JW0172	yedN	b1933	JW1918	0.82	PI
yaeT	b0177	JW0172	yjgQ	b4262	JW5760	0.82	GC
cyoA	b0432	JW0422	acpP	b1094	JW1080	0.76	PI
cyoC	b0430	JW0420	acpP	b1094	JW1080	0.76	PI
cyoE	b0428	JW0418	acpP	b1094	JW1080	0.76	PI
deaD	b3162	JW5531	acpP	b1094	JW1080	0.76	PI
exbD	b3005	JW2973	acpP	b1094	JW1080	0.76	PI
ftsX	b3462	JW3427	acpP	b1094	JW1080	0.76	PI
mukB	b0924	JW0907	acpP	b1094	JW1080	0.89	PI
murC	b0091	JW0089	acpP	b1094	JW1080	0.76	PI
nlpD	b2742	JW2712	acpP	b1094	JW1080	0.76	PI
secA	b0098	JW0096	acpP	b1094	JW1080	0.94	PI
spoT	b3650	JW3625	acpP	b1094	JW1080	0.99	PI
xerD	b2894	JW2862	acpP	b1094	JW1080	0.76	PI
yebY	b1839	JW1828	acpP	b1094	JW1080	0.75	PI
yhbJ	b3205	JW3172	acpP	b1094	JW1080	0.76	PI
yhjD	b3522	JW3490	acpP	b1094	JW1080	0.76	PI
yjgI	b4249	JW4207	acpP	b1094	JW1080	0.77	PI
yqeF	b2844	JW5453	acpP	b1094	JW1080	0.76	PI
acpP	b1094	JW1080	acpS	b2563	JW2547	0.96	PI
acpP	b1094	JW1080	aidB	b4187	JW5867	0.99	PI
acpP	b1094	JW1080	lpxD	b0179	JW0174	1	PI
acpP	b1094	JW1080	purC	b2476	JW2461	0.92	GC
acpP	b1094	JW1080	cheW	b1887	JW1876	0.82	GC
acpP	b1094	JW1080	cheY	b1882	JW1871	0.82	GC
acpP	b1094	JW1080	fabZ	b0180	JW0175	0.9	GC
acpP	b1094	JW1080	ffh	b2610	JW5414	0.84	GC
acpP	b1094	JW1080	coaD	b3634	JW3609	0.8	GC
acpP	b1094	JW1080	holB	b1099	JW1085	0.92	GC
acpP	b1094	JW1080	dam	b3387	JW3350	0.9	GC
acpP	b1094	JW1080	nusB	b0416	JW0406	1	GC
acpP	b1094	JW1080	pabC	b1096	JW1082	0.98	GC
acpP	b1094	JW1080	rpe	b3386	JW3349	0.81	GC
acpP	b1094	JW1080	fabF	b1095	JW1081	1	both
acpP	b1094	JW1080	hupB	b0440	JW0430	0.76	PI
acpP	b1094	JW1080	ftsY	b3464	JW3429	0.9	GC
acpP	b1094	JW1080	yiiD	b3888	JW3859	1	PI
acpP	b1094	JW1080	glyA	b2551	JW2535	0.84	GC
acpP	b1094	JW1080	gpmI	b3612	JW3587	0.82	GC
acpP	b1094	JW1080	leuS	b0642	JW0637	1	GC
acpP	b1094	JW1080	yhbY	b3180	JW3147	0.76	PI
acpP	b1094	JW1080	hinT	b1103	JW1089	0.82	GC
acpP	b1094	JW1080	yccW	b0967	JW5898	0.84	GC
acpP	b1094	JW1080	plsB	b4041	JW4001	0.95	PI
acpP	b1094	JW1080	plsX	b1090	JW5156	1	GC
acpP	b1094	JW1080	mutS	b2733	JW2703	0.84	GC
acpP	b1094	JW1080	ribF	b0025	JW0023	0.99	PI
acpP	b1094	JW1080	ribE	b0415	JW0405	0.82	GC
acpP	b1094	JW1080	rnc	b2567	JW2551	1	GC
acpP	b1094	JW1080	rpiB	b4090	JW4051	0.92	GC
acpP	b1094	JW1080	ybgC	b0736	JW0726	0.98	PI
acpP	b1094	JW1080	tmk	b1098	JW1084	0.97	GC
acpP	b1094	JW1080	ycfH	b1100	JW1086	0.89	GC
acpP	b1094	JW1080	yfdZ	b2379	JW2376	0.87	GC
acpP	b1094	JW1080	ygaU	b2665	JW2640	0.94	GC
acpP	b1094	JW1080	yhcC	b3211	JW3178	0.84	GC
acpP	b1094	JW1080	yicC	b3644	JW3619	0.88	GC
acpP	b1094	JW1080	ampD	b0110	JW0106	0.8	GC
acpP	b1094	JW1080	accA	b0185	JW0180	0.9808	both
acpP	b1094	JW1080	ptsG	b1101	JW1087	0.84	GC
acpP	b1094	JW1080	ppx	b2502	JW2487	0.89	GC
acpP	b1094	JW1080	cheA	b1888	JW1877	0.82	GC
acpP	b1094	JW1080	tktA	b2935	JW5478	0.9	GC
acpP	b1094	JW1080	rplO	b3301	JW3263	0.75	PI
acpP	b1094	JW1080	rplL	b3986	JW3949	0.76	PI
acpP	b1094	JW1080	queC	b0444	JW0434	0.91	GC
acpP	b1094	JW1080	ribC	b1662	JW1654	0.82	GC
acpP	b1094	JW1080	ssnA	b2879	JW2847	0.84	GC
acpP	b1094	JW1080	recG	b3652	JW3627	0.93	GC
acpP	b1094	JW1080	aas	b2836	JW2804	0.95	PI
acpP	b1094	JW1080	pyrG	b2780	JW2751	0.82	GC
acpP	b1094	JW1080	glmU	b3730	JW3708	1	PI
acpP	b1094	JW1080	atpD	b3732	JW3710	0.91	GC
acpP	b1094	JW1080	fabG	b1093	JW1079	1	both
acpP	b1094	JW1080	nagD	b0675	JW0661	0.97	GC
acpP	b1094	JW1080	yceG	b1097	JW1083	0.91	GC
acpP	b1094	JW1080	gmk	b3648	JW3623	0.92	GC
acpP	b1094	JW1080	frvX	b3898	JW3869	0.9	GC
acpP	b1094	JW1080	yhdE	b3248	JW3217	0.93	GC
acpP	b1094	JW1080	tdcG	b4471	JW5520	0.84	GC
acpP	b1094	JW1080	cheB	b1883	JW1872	0.82	GC
acpP	b1094	JW1080	rpmF	b1089	JW1075	0.82	GC
acpP	b1094	JW1080	xapA	b2407	JW2398	0.84	GC
acpP	b1094	JW1080	nrdR	b0413	JW0403	0.9	GC
acpP	b1094	JW1080	oppD	b1246	JW1238	0.94	GC
acpP	b1094	JW1080	rpsM	b3298	JW3260	0.76	PI
acpP	b1094	JW1080	ydiQ	b1697	JW5276	0.88	GC
acpP	b1094	JW1080	cysE	b3607	JW3582	0.87	GC
acpP	b1094	JW1080	fabH	b1091	JW1077	0.99	GC
acpP	b1094	JW1080	dppD	b3541	JW3510	0.93	GC
acpP	b1094	JW1080	dcuB	b4123	JW4084	0.93	GC
acpP	b1094	JW1080	rpsH	b3306	JW3268	0.77	PI
acpP	b1094	JW1080	rpoE	b2573	JW2557	0.9	GC
acpP	b1094	JW1080	cysK	b2414	JW2407	0.87	GC
acpP	b1094	JW1080	lepB	b2568	JW2552	0.83	GC
acpP	b1094	JW1080	fabD	b1092	JW1078	1	GC
acpP	b1094	JW1080	rpsF	b4200	JW4158	0.76	PI
acpP	b1094	JW1080	cheR	b1884	JW1873	0.82	GC
acpP	b1094	JW1080	fabB	b2323	JW2320	1	PI
acpP	b1094	JW1080	rplK	b3983	JW3946	0.83	GC
acpP	b1094	JW1080	rseB	b2571	JW2555	0.9	GC
acpP	b1094	JW1080	ygjG	b3073	JW5510	0.92	GC
cyoA	b0432	JW0422	cyoC	b0430	JW0420	1	GC
cyoA	b0432	JW0422	cyoE	b0428	JW0418	1	GC
cyoA	b0432	JW0422	cyoB	b0431	JW0421	1	GC
cyoA	b0432	JW0422	cyoD	b0429	JW0419	0.93	GC
cyoA	b0432	JW0422	nusG	b3982	JW3945	0.76	PI
cyoA	b0432	JW0422	nadC	b0109	JW0105	0.8	GC
cyoA	b0432	JW0422	ydhX	b1671	JW5271	0.93	GC
cusA	b0575	JW0564	cyoA	b0432	JW0422	0.84	GC
cyoA	b0432	JW0422	ybhL	b0786	JW0769	0.89	GC
cyoA	b0432	JW0422	secD	b0408	JW0398	0.84	GC
cyoA	b0432	JW0422	rsmE	b2946	JW2913	0.8	GC
cyoA	b0432	JW0422	rpsP	b2609	JW2590	0.75	PI
cyoA	b0432	JW0422	queC	b0444	JW0434	0.89	GC
cyoA	b0432	JW0422	yohF	b2137	JW2125	0.84	GC
cyoA	b0432	JW0422	nrfC	b4072	JW4033	0.91	GC
cyoA	b0432	JW0422	thrA	b0002	JW0001	0.82	GC
cyoA	b0432	JW0422	lysC	b4024	JW3984	0.81	GC
cyoA	b0432	JW0422	yfeN	b2408	JW2399	0.87	GC
cyoA	b0432	JW0422	ushA	b0480	JW0469	0.84	GC
cyoA	b0432	JW0422	yajR	b0427	JW5059	0.87	GC
cyoA	b0432	JW0422	lexA	b4043	JW4003	0.91	GC
ampG	b0433	JW0423	cyoA	b0432	JW0422	0.89	GC
cyoA	b0432	JW0422	yadR	b0156	JW0152	0.96	GC
cyoA	b0432	JW0422	dsbB	b1185	JW5182	0.94	GC
cyoA	b0432	JW0422	trmH	b3651	JW3626	0.85	GC
cyoA	b0432	JW0422	yhjE	b3523	JW3491	0.95	GC
cyoC	b0430	JW0420	cyoE	b0428	JW0418	1	GC
cyoB	b0431	JW0421	cyoC	b0430	JW0420	1	GC
cyoC	b0430	JW0420	groS	b4142	JW4102	0.75	PI
cyoC	b0430	JW0420	cyoD	b0429	JW0419	1	GC
cyoC	b0430	JW0420	dps	b0812	JW0797	0.76	PI
cyoC	b0430	JW0420	nadC	b0109	JW0105	0.92	GC
cyoC	b0430	JW0420	ruvC	b1863	JW1852	0.99	GC
cyoC	b0430	JW0420	hdeA	b3510	JW3478	0.79	PI
cyoC	b0430	JW0420	rpoB	b3987	JW3950	0.84	GC
cyoC	b0430	JW0420	thrC	b0004	JW0003	0.91	GC
cyoC	b0430	JW0420	hupA	b4000	JW3964	0.75	PI
cyoC	b0430	JW0420	sucA	b0726	JW0715	0.81	GC
cyoC	b0430	JW0420	rpoC	b3988	JW3951	0.9	GC
cyoC	b0430	JW0420	rimJ	b1066	JW1053	0.84	GC
cyoC	b0430	JW0420	yccJ	b1003	JW0988	0.8	PI
cyoC	b0430	JW0420	yfiD	b2579	JW2563	0.76	PI
cusA	b0575	JW0564	cyoC	b0430	JW0420	0.84	GC
cyoC	b0430	JW0420	fimA	b4314	JW4277	0.78	PI
cyoC	b0430	JW0420	nrfC	b4072	JW4033	0.9	GC
cyoC	b0430	JW0420	ylaB	b0457	JW5062	0.84	GC
cyoC	b0430	JW0420	rplI	b4203	JW4161	0.75	PI
cyoC	b0430	JW0420	hemE	b3997	JW3961	0.95	GC
cyoC	b0430	JW0420	yajR	b0427	JW5059	0.87	GC
cyoC	b0430	JW0420	yadR	b0156	JW0152	0.95	GC
cyoC	b0430	JW0420	rpsJ	b3321	JW3283	0.75	PI
cyoC	b0430	JW0420	rplA	b3984	JW3947	0.84	GC
cyoC	b0430	JW0420	dsbB	b1185	JW5182	0.8	GC
cyoC	b0430	JW0420	rplK	b3983	JW3946	0.84	GC
cyoC	b0430	JW0420	yhjE	b3523	JW3491	0.8	GC
adiA	b4117	JW5731	cyoE	b0428	JW0418	0.92	GC
cyoB	b0431	JW0421	cyoE	b0428	JW0418	1	GC
cyoE	b0428	JW0418	yadG	b0127	JW0123	1	GC
cyoE	b0428	JW0418	rnhA	b0214	JW0204	0.9	GC
cyoD	b0429	JW0419	cyoE	b0428	JW0418	1	GC
cyoE	b0428	JW0418	ispH	b0029	JW0027	0.93	GC
cyoE	b0428	JW0418	thrC	b0004	JW0003	0.91	GC
cyoE	b0428	JW0418	hrpB	b0148	JW0144	0.82	GC
cyoE	b0428	JW0418	nanE	b3223	JW3192	0.9	GC
cyoE	b0428	JW0418	nikR	b3481	JW3446	0.9	GC
cyoE	b0428	JW0418	rimJ	b1066	JW1053	0.8	GC
cyoE	b0428	JW0418	serS	b0893	JW0876	0.88	GC
cyoE	b0428	JW0418	ybhF	b0794	JW5104	1	GC
cyoE	b0428	JW0418	yfdZ	b2379	JW2376	0.83	GC
cyoE	b0428	JW0418	lldP	b3603	JW3578	0.8	GC
cyoE	b0428	JW0418	hisF	b2025	JW2007	0.8	GC
cyoE	b0428	JW0418	secD	b0408	JW0398	0.84	GC
cyoE	b0428	JW0418	queC	b0444	JW0434	0.9	GC
cyoE	b0428	JW0418	fimA	b4314	JW4277	0.78	PI
cyoE	b0428	JW0418	yjiJ	b4332	JW4295	0.82	GC
cyoE	b0428	JW0418	folE	b2153	JW2140	0.89	GC
cyoE	b0428	JW0418	yajR	b0427	JW5059	0.98	GC
cyoE	b0428	JW0418	ybhR	b0792	JW5803	0.89	GC
cyoE	b0428	JW0418	rbbA	b3486	JW5676	0.99	GC
cyoE	b0428	JW0418	yadR	b0156	JW0152	0.93	GC
cyoE	b0428	JW0418	panE	b0425	JW0415	0.88	GC
cyoE	b0428	JW0418	ybiR	b0818	JW0802	0.87	GC
cyoE	b0428	JW0418	rpsF	b4200	JW4158	0.88	GC
cyoE	b0428	JW0418	dsbB	b1185	JW5182	0.8	GC
cyoE	b0428	JW0418	yaiP	b0363	JW0355	0.83	GC
spoT	b3650	JW3625	deaD	b3162	JW5531	0.93	PI
acpS	b2563	JW2547	deaD	b3162	JW5531	0.99	GC
nudH	b2830	JW2798	deaD	b3162	JW5531	0.99	PI
deaD	b3162	JW5531	rluB	b1269	JW1261	1	PI
deaD	b3162	JW5531	rluC	b1086	JW1072	0.99	PI
ybcJ	b0528	JW5070	deaD	b3162	JW5531	0.94	PI
alaS	b2697	JW2667	deaD	b3162	JW5531	0.84	GC
ampH	b0376	JW5052	deaD	b3162	JW5531	0.98	GC
deaD	b3162	JW5531	ydiI	b1686	JW1676	0.84	GC
cspA	b3556	JW3525	deaD	b3162	JW5531	0.99	GC
deaD	b3162	JW5531	ppiB	b0525	JW0514	0.84	GC
cbpA	b1000	JW0985	deaD	b3162	JW5531	1	PI
cspE	b0623	JW0618	deaD	b3162	JW5531	0.94	PI
deaD	b3162	JW5531	dnaJ	b0015	JW0014	0.95	PI
rnpA	b3704	JW3681	deaD	b3162	JW5531	0.83	PI
yfgB	b2517	JW2501	deaD	b3162	JW5531	0.93	PI
deaD	b3162	JW5531	yliG	b0835	JW0819	0.99	GC
cspD	b0880	JW0864	deaD	b3162	JW5531	0.9991	both
csrA	b2696	JW2666	deaD	b3162	JW5531	0.99	PI
hfq	b4172	JW4130	deaD	b3162	JW5531	0.93	PI
deaD	b3162	JW5531	yfiF	b2581	JW2565	1	PI
deaD	b3162	JW5531	dacA	b0632	JW0627	0.76	PI
dadX	b1190	JW1179	deaD	b3162	JW5531	0.91	GC
dps	b0812	JW0797	deaD	b3162	JW5531	0.88	PI
fdhF	b4079	JW4040	deaD	b3162	JW5531	0.77	PI
gyrB	b3699	JW5625	deaD	b3162	JW5531	0.77	PI
nusG	b3982	JW3945	deaD	b3162	JW5531	0.88	PI
rne	b1084	JW1071	deaD	b3162	JW5531	0.95	PI
tgt	b0406	JW0396	deaD	b3162	JW5531	0.92	PI
ybaB	b0471	JW0460	deaD	b3162	JW5531	0.77	PI
ybeZ	b0660	JW0657	deaD	b3162	JW5531	0.94	PI
yfbU	b2294	JW2291	deaD	b3162	JW5531	0.77	PI
yggH	b2960	JW2927	deaD	b3162	JW5531	0.91	PI
yjgD	b4255	JW4212	deaD	b3162	JW5531	0.94	PI
yncE	b1452	JW1447	deaD	b3162	JW5531	0.86	PI
ynfE	b1587	JW1579	deaD	b3162	JW5531	0.76	PI
deaD	b3162	JW5531	def	b3287	JW3248	0.93	GC
deaD	b3162	JW5531	nusB	b0416	JW0406	0.91	GC
deaD	b3162	JW5531	dnaG	b3066	JW3038	0.91	GC
deaD	b3162	JW5531	srmB	b2576	JW2560	0.96	PI
deaD	b3162	JW5531	holD	b4372	JW4334	0.99	GC
deaD	b3162	JW5531	eno	b2779	JW2750	0.82	GC
pnp	b3164	JW5851	deaD	b3162	JW5531	0.9979	both
deaD	b3162	JW5531	era	b2566	JW2550	1	GC
deaD	b3162	JW5531	hupB	b0440	JW0430	0.82	PI
deaD	b3162	JW5531	fixB	b0042	JW0041	0.81	GC
deaD	b3162	JW5531	folC	b2315	JW2312	0.9	GC
deaD	b3162	JW5531	ftsH	b3178	JW3145	0.92	GC
deaD	b3162	JW5531	recA	b2699	JW2669	1	GC
deaD	b3162	JW5531	murF	b0086	JW0084	1	GC
deaD	b3162	JW5531	yrbF	b3195	JW3162	0.8	GC
deaD	b3162	JW5531	recD	b2819	JW2787	1	GC
deaD	b3162	JW5531	prfC	b4375	JW5873	0.96	GC
deaD	b3162	JW5531	hrpA	b1413	JW5905	0.79	PI
deaD	b3162	JW5531	hupA	b4000	JW3964	0.78	PI
deaD	b3162	JW5531	rnr	b4179	JW5741	0.99	PI
deaD	b3162	JW5531	rpoD	b3067	JW3039	0.91	GC
deaD	b3162	JW5531	moeA	b0827	JW0811	0.92	GC
deaD	b3162	JW5531	yajQ	b0426	JW5058	0.87	GC
deaD	b3162	JW5531	nth	b1633	JW1625	0.84	GC
deaD	b3162	JW5531	ygiF	b3054	JW3026	0.99	PI
deaD	b3162	JW5531	ppiC	b3775	JW3748	0.96	GC
deaD	b3162	JW5531	pssA	b2585	JW2569	0.94	PI
deaD	b3162	JW5531	yiiM	b3910	JW5559	0.83	GC
deaD	b3162	JW5531	rplD	b3319	JW3281	0.97	PI
deaD	b3162	JW5531	rplW	b3318	JW3280	0.76	PI
deaD	b3162	JW5531	ybeY	b0659	JW0656	0.8	GC
deaD	b3162	JW5531	yebC	b1864	JW1853	0.92	GC
deaD	b3162	JW5531	yicI	b3656	JW3631	0.9	GC
deaD	b3162	JW5531	yibL	b3602	JW3577	0.8	PI
deaD	b3162	JW5531	lptB	b3201	JW3168	0.91	GC
deaD	b3162	JW5531	rpsO	b3165	JW3134	0.78	PI
deaD	b3162	JW5531	rdgB	b2954	JW2921	0.91	GC
deaD	b3162	JW5531	pgsA	b1912	JW1897	0.91	GC
deaD	b3162	JW5531	msbA	b0914	JW0897	0.91	GC
deaD	b3162	JW5531	fieF	b3915	JW3886	1	GC
deaD	b3162	JW5531	yrbD	b3193	JW3160	0.9	GC
deaD	b3162	JW5531	surE	b2744	JW2714	0.87	GC
deaD	b3162	JW5531	rpmB	b3637	JW3612	0.76	PI
alr	b4053	JW4013	deaD	b3162	JW5531	0.84	GC
deaD	b3162	JW5531	rsmE	b2946	JW2913	0.92	GC
deaD	b3162	JW5531	rpsP	b2609	JW2590	0.77	PI
deaD	b3162	JW5531	rpsD	b3296	JW3258	1	PI
deaD	b3162	JW5531	rpmA	b3185	JW3152	0.76	PI
deaD	b3162	JW5531	rplU	b3186	JW3153	0.77	PI
deaD	b3162	JW5531	rplT	b1716	JW1706	0.77	PI
deaD	b3162	JW5531	rplS	b2606	JW2587	0.86	PI
deaD	b3162	JW5531	rplR	b3304	JW3266	0.77	PI
deaD	b3162	JW5531	rplQ	b3294	JW3256	0.78	PI
deaD	b3162	JW5531	rplP	b3313	JW3275	0.78	PI
deaD	b3162	JW5531	rplO	b3301	JW3263	0.83	PI
deaD	b3162	JW5531	yhbQ	b3155	JW3124	0.96	GC
deaD	b3162	JW5531	rplX	b3309	JW3271	0.91	PI
deaD	b3162	JW5531	yphE	b2547	JW2531	0.77	PI
deaD	b3162	JW5531	rpsA	b0911	JW0894	0.99	PI
deaD	b3162	JW5531	trkD	b3747	JW5609	0.87	GC
deaD	b3162	JW5531	rplI	b4203	JW4161	0.99	PI
deaD	b3162	JW5531	rpsR	b4202	JW4160	0.81	PI
deaD	b3162	JW5531	recB	b2820	JW2788	0.84	GC
deaD	b3162	JW5531	efp	b4147	JW4107	0.91	GC
deaD	b3162	JW5531	yceG	b1097	JW1083	0.92	GC
deaD	b3162	JW5531	rpsU	b3065	JW3037	0.94	PI
deaD	b3162	JW5531	rpsL	b3342	JW3304	0.78	PI
deaD	b3162	JW5531	tadA	b2559	JW2543	0.97	GC
deaD	b3162	JW5531	gmk	b3648	JW3623	0.91	GC
deaD	b3162	JW5531	suhB	b2533	JW2517	0.88	GC
deaD	b3162	JW5531	rpsM	b3298	JW3260	0.99	PI
deaD	b3162	JW5531	rpsK	b3297	JW3259	0.83	PI
deaD	b3162	JW5531	rplM	b3231	JW3200	0.94	PI
deaD	b3162	JW5531	rpsI	b3230	JW3199	0.85	PI
deaD	b3162	JW5531	sufC	b1682	JW1672	0.76	PI
deaD	b3162	JW5531	rpsH	b3306	JW3268	0.77	PI
deaD	b3162	JW5531	rplE	b3308	JW3270	0.91	PI
deaD	b3162	JW5531	rpsS	b3316	JW3278	0.79	PI
deaD	b3162	JW5531	rpsC	b3314	JW3276	1	PI
deaD	b3162	JW5531	rplB	b3317	JW3279	1	PI
citT	b0612	JW0604	deaD	b3162	JW5531	0.84	GC
deaD	b3162	JW5531	rpsJ	b3321	JW3283	0.8	PI
deaD	b3162	JW5531	hcp	b0873	JW0857	0.75	PI
deaD	b3162	JW5531	rpsF	b4200	JW4158	0.87	PI
deaD	b3162	JW5531	speB	b2937	JW2904	0.93	GC
deaD	b3162	JW5531	yajL	b0424	JW5057	0.8	GC
deaD	b3162	JW5531	rplA	b3984	JW3947	1	PI
deaD	b3162	JW5531	rplF	b3305	JW3267	0.89	PI
deaD	b3162	JW5531	iap	b2753	JW2723	0.83	GC
deaD	b3162	JW5531	mtr	b3161	JW3130	0.93	GC
deaD	b3162	JW5531	rpsQ	b3311	JW3273	0.79	PI
deaD	b3162	JW5531	rpsN	b3307	JW3269	0.77	PI
deaD	b3162	JW5531	rpsT	b0023	JW0022	0.78	PI
deaD	b3162	JW5531	rplK	b3983	JW3946	0.77	PI
deaD	b3162	JW5531	nlpI	b3163	JW3132	0.98	GC
deaD	b3162	JW5531	ykgM_v2	b0296	JW5035	0.88	GC
deaD	b3162	JW5531	yhjX	b3547	JW3516	0.85	GC
deaD	b3162	JW5531	rdoA	b3859	JW3831	0.8	GC
deaD	b3162	JW5531	yfbL	b2271	JW2266	0.86	GC
deaD	b3162	JW5531	yfhD	b2558	JW2542	0.88	GC
exbD	b3005	JW2973	adk	b0474	JW0463	0.78	PI
exbD	b3005	JW2973	arpA	b4017	JW3977	0.79	PI
exbD	b3005	JW2973	slyD	b3349	JW3311	0.84	GC
exbD	b3005	JW2973	ribB	b3041	JW3009	0.91	GC
cirA	b2155	JW2142	exbD	b3005	JW2973	0.96	GC
atpA	b3734	JW3712	exbD	b3005	JW2973	0.91	GC
atpG	b3733	JW3711	exbD	b3005	JW2973	0.91	GC
exbD	b3005	JW2973	ppiB	b0525	JW0514	0.9	GC
birA	b3973	JW3941	exbD	b3005	JW2973	0.8	GC
exbD	b3005	JW2973	groS	b4142	JW4102	0.75	PI
exbB	b3006	JW2974	exbD	b3005	JW2973	1	GC
exbD	b3005	JW2973	ompA	b0957	JW0940	0.9582	both
exbD	b3005	JW2973	ruvB	b1860	JW1849	0.92	GC
exbD	b3005	JW2973	dps	b0812	JW0797	0.76	PI
dksA	b0145	JW0141	exbD	b3005	JW2973	0.81	GC
exbD	b3005	JW2973	nusB	b0416	JW0406	0.91	GC
exbD	b3005	JW2973	obgE	b3183	JW3150	0.84	GC
exbD	b3005	JW2973	uvrD	b3813	JW3786	0.91	GC
exbD	b3005	JW2973	ftsH	b3178	JW3145	0.8	GC
exbD	b3005	JW2973	yjeE	b4168	JW4126	0.9	GC
exbD	b3005	JW2973	ygfA	b2912	JW2879	0.84	GC
exbD	b3005	JW2973	leuS	b0642	JW0637	0.97	GC
exbD	b3005	JW2973	ruvC	b1863	JW1852	0.92	GC
exbD	b3005	JW2973	mog	b0009	JW0008	0.82	GC
exbD	b3005	JW2973	rpoZ	b3649	JW3624	0.82	GC
exbD	b3005	JW2973	kdsB	b0918	JW0901	0.82	GC
exbD	b3005	JW2973	kdtA	b3633	JW3608	0.81	GC
exbD	b3005	JW2973	lpxB	b0182	JW0177	0.82	GC
exbD	b3005	JW2973	lpxC	b0096	JW0094	0.82	GC
exbD	b3005	JW2973	macA	b0878	JW0862	0.99	GC
exbD	b3005	JW2973	minD	b1175	JW1164	0.8	GC
exbD	b3005	JW2973	prfB	b2891	JW5847	0.9	GC
exbD	b3005	JW2973	yafV	b0219	JW5019	0.8	GC
exbD	b3005	JW2973	ribE	b0415	JW0405	0.91	GC
exbD	b3005	JW2973	ruvA	b1861	JW1850	0.92	GC
exbD	b3005	JW2973	ybgC	b0736	JW0726	0.97	GC
exbD	b3005	JW2973	rpoN	b3202	JW3169	0.9	GC
exbD	b3005	JW2973	tolB	b0740	JW5100	0.99	GC
exbD	b3005	JW2973	yfgC	b2494	JW2479	0.86	GC
exbD	b3005	JW2973	yebC	b1864	JW1853	0.91	GC
exbD	b3005	JW2973	yfdZ	b2379	JW2376	0.91	GC
exbD	b3005	JW2973	ytfG	b4211	JW4169	0.9	GC
exbD	b3005	JW2973	ytfM	b4220	JW4179	0.82	GC
exbD	b3005	JW2973	rsmB	b3289	JW3250	0.9	GC
exbD	b3005	JW2973	macB	b0879	JW0863	0.8	GC
exbD	b3005	JW2973	lptB	b3201	JW3168	0.9	GC
exbD	b3005	JW2973	mdtC	b2076	JW2061	0.85	GC
exbD	b3005	JW2973	lpxK	b0915	JW0898	0.81	GC
exbD	b3005	JW2973	tolQ	b0737	JW0727	1	GC
exbD	b3005	JW2973	imp	b0054	JW0053	0.8	GC
exbD	b3005	JW2973	tolR	b0738	JW0728	0.85	GC
exbD	b3005	JW2973	hofQ	b3391	JW3354	0.81	GC
aroB	b3389	JW3352	exbD	b3005	JW2973	0.82	GC
cusC	b0572	JW0561	exbD	b3005	JW2973	0.81	GC
exbD	b3005	JW2973	rplL	b3986	JW3949	0.75	PI
exbD	b3005	JW2973	rplJ	b3985	JW3948	0.76	PI
exbD	b3005	JW2973	proB	b0242	JW0232	0.84	GC
exbD	b3005	JW2973	murI	b3967	JW5550	0.92	GC
dapB	b0031	JW0029	exbD	b3005	JW2973	0.89	GC
exbD	b3005	JW2973	fimA	b4314	JW4277	0.78	PI
exbD	b3005	JW2973	ribC	b1662	JW1654	0.89	GC
exbD	b3005	JW2973	fmt	b3288	JW3249	0.84	GC
exbD	b3005	JW2973	trkD	b3747	JW5609	0.84	GC
exbD	b3005	JW2973	ttcA	b1344	JW1338	0.82	GC
exbD	b3005	JW2973	sbmA	b0377	JW0368	0.89	GC
cysQ	b4214	JW4172	exbD	b3005	JW2973	0.8	GC
exbD	b3005	JW2973	yfiO	b2595	JW2577	0.82	GC
exbD	b3005	JW2973	yjgP	b4261	JW4218	0.82	GC
exbD	b3005	JW2973	ihfA	b1712	JW1702	0.75	PI
exbD	b3005	JW2973	tilS	b0188	JW0183	0.8	GC
exbD	b3005	JW2973	efp	b4147	JW4107	0.75	PI
atpD	b3732	JW3710	exbD	b3005	JW2973	0.92	GC
atpC	b3731	JW3709	exbD	b3005	JW2973	0.92	GC
aspS	b1866	JW1855	exbD	b3005	JW2973	0.8	GC
exbD	b3005	JW2973	pfs	b0159	JW0155	0.82	GC
exbD	b3005	JW2973	fumB	b4122	JW4083	0.91	GC
exbD	b3005	JW2973	pal	b0741	JW0731	0.98	GC
exbD	b3005	JW2973	ybgF	b0742	JW0732	0.97	GC
exbD	b3005	JW2973	ribA	b1277	JW1269	0.91	GC
exbD	b3005	JW2973	smpA	b2617	JW2598	0.89	GC
exbD	b3005	JW2973	gpp	b3779	JW5603	0.91	GC
exbD	b3005	JW2973	osmY	b4376	JW4338	0.8	PI
exbD	b3005	JW2973	gspD	b3325	JW5707	0.81	GC
exbD	b3005	JW2973	fabD	b1092	JW1078	0.82	GC
exbD	b3005	JW2973	tolC	b3035	JW5503	0.91	GC
btuB	b3966	JW3938	exbD	b3005	JW2973	0.81	GC
exbD	b3005	JW2973	tolA	b0739	JW0729	0.94	GC
exbD	b3005	JW2973	ybeQ	b0644	JW5091	0.81	GC
exbD	b3005	JW2973	fiu	b0805	JW0790	0.91	GC
exbD	b3005	JW2973	fecA	b4291	JW4251	0.88	GC
exbD	b3005	JW2973	fhuE	b1102	JW1088	0.91	GC
exbD	b3005	JW2973	fepA	b0584	JW5086	0.9	GC
exbD	b3005	JW2973	ybiX	b0804	JW5105	0.91	GC
ftsX	b3462	JW3427	smpB	b2620	JW2601	0.99	GC
ftsX	b3462	JW3427	rhlB	b3780	JW3753	0.91	GC
ftsE	b3463	JW3428	ftsX	b3462	JW3427	1	GC
ftsX	b3462	JW3427	ftsY	b3464	JW3429	0.93	GC
ftsX	b3462	JW3427	uvrB	b0779	JW0762	0.82	GC
ftsX	b3462	JW3427	ung	b2580	JW2564	0.92	GC
ftsX	b3462	JW3427	queA	b0405	JW0395	0.9	GC
ftsX	b3462	JW3427	rnr	b4179	JW5741	0.82	GC
ftsX	b3462	JW3427	uvrC	b1913	JW1898	0.8	GC
ftsX	b3462	JW3427	ypdF	b2385	JW2382	0.94	GC
ftsX	b3462	JW3427	prfB	b2891	JW5847	0.91	GC
ftsX	b3462	JW3427	ribF	b0025	JW0023	0.91	GC
ftsX	b3462	JW3427	rpoH	b3461	JW3426	0.99	GC
ftsX	b3462	JW3427	tag	b3549	JW3518	0.84	GC
ftsX	b3462	JW3427	ygeR	b2865	JW2833	1	GC
ftsX	b3462	JW3427	yrbA	b3190	JW3157	0.91	GC
ftsX	b3462	JW3427	sscR	b2765	JW2735	0.82	GC
envC	b3613	JW5646	ftsX	b3462	JW3427	1	GC
ftsX	b3462	JW3427	yibQ	b3614	JW5645	0.82	GC
bacA	b3057	JW3029	ftsX	b3462	JW3427	0.92	GC
argC	b3958	JW3930	ftsX	b3462	JW3427	0.88	GC
ftsX	b3462	JW3427	rplL	b3986	JW3949	0.75	PI
ftsX	b3462	JW3427	prc	b1830	JW1819	1	GC
ftsX	b3462	JW3427	ybiO	b0808	JW5108	0.84	GC
ftsX	b3462	JW3427	truB	b3166	JW3135	0.91	GC
argD	b3359	JW3322	ftsX	b3462	JW3427	0.88	GC
cdaR	b0162	JW5013	ftsX	b3462	JW3427	0.91	GC
folK	b0142	JW0138	ftsX	b3462	JW3427	0.9	GC
ftsX	b3462	JW3427	uvrA	b4058	JW4019	0.8	GC
argH	b3960	JW3932	ftsX	b3462	JW3427	0.82	GC
ftsX	b3462	JW3427	atpF	b3736	JW3714	0.8	PI
ftsX	b3462	JW3427	ilvD	b3771	JW5605	0.98	GC
argA	b2818	JW2786	ftsX	b3462	JW3427	0.88	GC
ftsX	b3462	JW3427	ispD	b2747	JW2717	0.9	GC
ftsX	b3462	JW3427	nagE	b0679	JW0665	0.81	GC
ftsX	b3462	JW3427	nrdE	b2675	JW2650	0.8	GC
ftsX	b3462	JW3427	rpsJ	b3321	JW3283	0.75	PI
ftsX	b3462	JW3427	rffM	b3794	JW3770	0.91	GC
asd	b3433	JW3396	ftsX	b3462	JW3427	0.94	GC
ftsX	b3462	JW3427	rpsN	b3307	JW3269	0.75	PI
ftsX	b3462	JW3427	rpsT	b0023	JW0022	0.75	PI
ftsX	b3462	JW3427	rplK	b3983	JW3946	0.76	PI
ftsX	b3462	JW3427	yjeS	b4166	JW4124	0.82	GC
xerD	b2894	JW2862	mukB	b0924	JW0907	0.78	PI
yqeF	b2844	JW5453	mukB	b0924	JW0907	0.78	PI
dcm	b1961	JW1944	mukB	b0924	JW0907	0.92	GC
mukB	b0924	JW0907	tufB	b3980	JW3943	0.93	PI
mukB	b0924	JW0907	parC	b3019	JW2987	0.91	GC
xseB	b0422	JW0412	mukB	b0924	JW0907	0.78	PI
mukB	b0924	JW0907	ycbB	b0925	JW0908	0.96	GC
mukB	b0924	JW0907	rpmB	b3637	JW3612	0.76	PI
mukB	b0924	JW0907	rpsP	b2609	JW2590	0.76	PI
mukB	b0924	JW0907	rpsD	b3296	JW3258	0.92	PI
mukB	b0924	JW0907	rplR	b3304	JW3266	0.76	PI
mukB	b0924	JW0907	rplL	b3986	JW3949	0.75	PI
mukB	b0924	JW0907	sbcB	b2011	JW1993	0.88	GC
mukB	b0924	JW0907	rplM	b3231	JW3200	0.93	PI
mukB	b0924	JW0907	yegP	b2080	JW5339	0.82	GC
mukB	b0924	JW0907	rplB	b3317	JW3279	0.96	PI
mukB	b0924	JW0907	ydeA	b1528	JW1521	0.88	GC
mukB	b0924	JW0907	smtA	b0921	JW0904	0.92	GC
mukB	b0924	JW0907	rpsJ	b3321	JW3283	0.93	PI
mukE	b0923	JW0906	mukB	b0924	JW0907	1	both
mukB	b0924	JW0907	mukF	b0922	JW0905	0.9992	both
murC	b0091	JW0089	secA	b0098	JW0096	0.88	GC
acpS	b2563	JW2547	murC	b0091	JW0089	0.91	PI
murC	b0091	JW0089	rluB	b1269	JW1261	0.89	GC
ileS	b0026	JW0024	murC	b0091	JW0089	0.8	GC
hslU	b3931	JW3902	murC	b0091	JW0089	0.86	GC
aroE	b3281	JW3242	murC	b0091	JW0089	0.92	GC
murC	b0091	JW0089	rnhA	b0214	JW0204	0.8	GC
cca	b3056	JW3028	murC	b0091	JW0089	0.82	GC
fabZ	b0180	JW0175	murC	b0091	JW0089	0.83	GC
murC	b0091	JW0089	groS	b4142	JW4102	0.94	PI
mrcA	b3396	JW3359	murC	b0091	JW0089	0.81	GC
murC	b0091	JW0089	rimI	b4373	JW4335	0.8	GC
ligA	b2411	JW2403	murC	b0091	JW0089	0.8	GC
cobB	b1120	JW1106	murC	b0091	JW0089	0.93	GC
ftsA	b0094	JW0092	murC	b0091	JW0089	0.93	GC
dam	b3387	JW3350	murC	b0091	JW0089	0.91	GC
lspA	b0027	JW0025	murC	b0091	JW0089	0.89	GC
ddlA	b0381	JW0372	murC	b0091	JW0089	1	GC
murC	b0091	JW0089	ybaB	b0471	JW0460	0.96	GC
murC	b0091	JW0089	ybeZ	b0660	JW0657	0.8	GC
def	b3287	JW3248	murC	b0091	JW0089	0.91	GC
dnaE	b0184	JW0179	murC	b0091	JW0089	0.88	GC
dnaG	b3066	JW3038	murC	b0091	JW0089	0.84	GC
murC	b0091	JW0089	tufB	b3980	JW3943	0.86	PI
murC	b0091	JW0089	proC	b0386	JW0377	0.84	GC
eno	b2779	JW2750	murC	b0091	JW0089	0.97	GC
fabF	b1095	JW1081	murC	b0091	JW0089	0.84	GC
murC	b0091	JW0089	obgE	b3183	JW3150	0.91	GC
murC	b0091	JW0089	polA	b3863	JW3835	0.89	GC
ftsE	b3463	JW3428	murC	b0091	JW0089	0.95	PI
murC	b0091	JW0089	murE	b0085	JW0083	0.99	GC
ftsZ	b0095	JW0093	murC	b0091	JW0089	1	GC
ftsK	b0890	JW0873	murC	b0091	JW0089	1	GC
ftsL	b0083	JW0081	murC	b0091	JW0089	0.92	GC
ftsW	b0089	JW0087	murC	b0091	JW0089	1	GC
murC	b0091	JW0089	yjeE	b4168	JW4126	0.86	GC
murC	b0091	JW0089	murF	b0086	JW0084	0.99	GC
murC	b0091	JW0089	recF	b3700	JW3677	0.89	GC
murC	b0091	JW0089	lipA	b0628	JW0623	0.75	PI
murC	b0091	JW0089	murB	b3972	JW3940	1	both
murC	b0091	JW0089	ruvC	b1863	JW1852	0.91	GC
mrcB	b0149	JW0145	murC	b0091	JW0089	0.81	GC
murA	b3189	JW3156	murC	b0091	JW0089	0.98	GC
murC	b0091	JW0089	tsf	b0170	JW0165	0.81	GC
murC	b0091	JW0089	queA	b0405	JW0395	0.81	GC
murC	b0091	JW0089	ygjD	b3064	JW3036	0.8	GC
murC	b0091	JW0089	rpoD	b3067	JW3039	0.83	GC
ispF	b2746	JW2716	murC	b0091	JW0089	0.97	GC
lpxC	b0096	JW0094	murC	b0091	JW0089	0.9	GC
mraW	b0082	JW0080	murC	b0091	JW0089	0.97	GC
mrdA	b0635	JW0630	murC	b0091	JW0089	0.81	GC
murC	b0091	JW0089	murD	b0088	JW0086	0.99	GC
murC	b0091	JW0089	murG	b0090	JW0088	1	GC
murC	b0091	JW0089	nusA	b3169	JW3138	0.82	GC
murC	b0091	JW0089	rluD	b2594	JW2576	0.84	GC
murC	b0091	JW0089	tiaE	b3553	JW5656	0.93	GC
murC	b0091	JW0089	ribF	b0025	JW0023	0.83	GC
murC	b0091	JW0089	yjcC	b4061	JW4022	0.95	GC
murC	b0091	JW0089	yeaZ	b1807	JW1796	0.82	GC
murC	b0091	JW0089	yfiD	b2579	JW2563	0.76	PI
murC	b0091	JW0089	yhbC	b3170	JW5533	0.84	GC
murC	b0091	JW0089	yicC	b3644	JW3619	1	GC
murC	b0091	JW0089	yieF	b3713	JW3691	0.87	GC
cmk	b0910	JW0893	murC	b0091	JW0089	0.87	GC
murC	b0091	JW0089	ycbC	b0920	JW0903	0.8	GC
murC	b0091	JW0089	yebA	b1856	JW5304	0.83	GC
murC	b0091	JW0089	rffE	b3786	JW5600	0.88	GC
murC	b0091	JW0089	priA	b3935	JW3906	0.95	GC
murC	b0091	JW0089	ybhL	b0786	JW0769	0.97	GC
murC	b0091	JW0089	thiG	b3991	JW5549	0.92	GC
greA	b3181	JW3148	murC	b0091	JW0089	0.8	GC
argS	b1876	JW1865	murC	b0091	JW0089	0.84	GC
murC	b0091	JW0089	qor	b4051	JW4011	0.93	GC
murC	b0091	JW0089	yggW	b2955	JW2922	0.96	GC
murC	b0091	JW0089	rplT	b1716	JW1706	0.83	GC
murC	b0091	JW0089	rplJ	b3985	JW3948	0.76	PI
mrdB	b0634	JW0629	murC	b0091	JW0089	0.98	GC
miaA	b4171	JW4129	murC	b0091	JW0089	0.96	GC
ftsI	b0084	JW0082	murC	b0091	JW0089	0.99	GC
ddlB	b0092	JW0090	murC	b0091	JW0089	1	GC
accB	b3255	JW3223	murC	b0091	JW0089	0.91	GC
murC	b0091	JW0089	yraL	b3146	JW3115	0.99	GC
mraZ	b0081	JW0079	murC	b0091	JW0089	0.92	GC
murC	b0091	JW0089	fimA	b4314	JW4277	0.77	PI
murC	b0091	JW0089	recN	b2616	JW5416	0.94	GC
mpl	b4233	JW4192	murC	b0091	JW0089	0.8	GC
moeB	b0826	JW0810	murC	b0091	JW0089	0.92	GC
murC	b0091	JW0089	clcB	b1592	JW5263	0.78	PI
murC	b0091	JW0089	ynbB	b1409	JW1406	0.83	GC
murC	b0091	JW0089	rseP	b0176	JW0171	0.86	GC
fliA	b1922	JW1907	murC	b0091	JW0089	0.84	GC
mtgA	b3208	JW3175	murC	b0091	JW0089	0.93	GC
murC	b0091	JW0089	rplI	b4203	JW4161	0.97	both
murC	b0091	JW0089	yfiO	b2595	JW2577	0.8	GC
murC	b0091	JW0089	rpsR	b4202	JW4160	0.8	GC
atpB	b3738	JW3716	murC	b0091	JW0089	0.81	GC
amiC	b2817	JW5449	murC	b0091	JW0089	0.82	GC
murC	b0091	JW0089	yggS	b2951	JW2918	0.84	GC
murC	b0091	JW0089	yfiH	b2593	JW2575	0.94	GC
murC	b0091	JW0089	wcaJ	b2047	JW2032	0.83	GC
efp	b4147	JW4107	murC	b0091	JW0089	0.97	GC
dapE	b2472	JW2456	murC	b0091	JW0089	0.92	GC
lacA	b0342	JW0333	murC	b0091	JW0089	0.8	GC
guaB	b2508	JW5401	murC	b0091	JW0089	0.92	GC
glnS	b0680	JW0666	murC	b0091	JW0089	0.84	GC
murC	b0091	JW0089	ushA	b0480	JW0469	0.8	GC
ansB	b2957	JW2924	murC	b0091	JW0089	0.91	GC
murC	b0091	JW0089	yceG	b1097	JW1083	0.94	GC
murC	b0091	JW0089	slt	b4392	JW4355	0.82	GC
murC	b0091	JW0089	nemA	b1650	JW1642	0.92	GC
ispD	b2747	JW2717	murC	b0091	JW0089	0.93	GC
mraY	b0087	JW0085	murC	b0091	JW0089	0.98	GC
metB	b3939	JW3910	murC	b0091	JW0089	0.8	GC
murC	b0091	JW0089	thiH	b3990	JW3953	0.92	GC
murC	b0091	JW0089	thiF	b3992	JW3956	0.87	GC
murC	b0091	JW0089	rhaS	b3905	JW3876	0.91	GC
ahpC	b0605	JW0598	murC	b0091	JW0089	0.84	GC
ftsQ	b0093	JW0091	murC	b0091	JW0089	1	GC
msrB	b1778	JW1767	murC	b0091	JW0089	0.97	GC
murC	b0091	JW0089	pheA	b2599	JW2580	0.8	GC
murC	b0091	JW0089	panF	b3258	JW3226	0.91	GC
murC	b0091	JW0089	yfcC	b2298	JW2295	0.77	PI
murC	b0091	JW0089	yeiP	b2171	JW5362	0.83	GC
murC	b0091	JW0089	yeaN	b1791	JW1780	0.8	GC
murC	b0091	JW0089	scpC	b2920	JW2887	0.88	GC
murC	b0091	JW0089	rimL	b1427	JW1423	0.92	GC
murC	b0091	JW0089	rpsJ	b3321	JW3283	0.75	PI
murC	b0091	JW0089	pbpC	b2519	JW2503	0.81	GC
fabD	b1092	JW1078	murC	b0091	JW0089	0.84	GC
gst	b1635	JW1627	murC	b0091	JW0089	0.8	GC
murC	b0091	JW0089	rpsN	b3307	JW3269	0.76	PI
murC	b0091	JW0089	yqgF	b2949	JW2916	0.88	GC
murC	b0091	JW0089	yiaH	b3561	JW3533	0.76	PI
murC	b0091	JW0089	ytfT	b4230	JW5753	0.78	PI
adk	b0474	JW0463	nlpD	b2742	JW2712	0.82	GC
nlpD	b2742	JW2712	arpA	b4017	JW3977	0.79	PI
alaS	b2697	JW2667	nlpD	b2742	JW2712	0.87	GC
nlpD	b2742	JW2712	yfgB	b2517	JW2501	0.85	GC
mrcA	b3396	JW3359	nlpD	b2742	JW2712	0.89	GC
nlpD	b2742	JW2712	ompA	b0957	JW0940	0.78	PI
dadX	b1190	JW1179	nlpD	b2742	JW2712	0.82	GC
hpt	b0125	JW5009	nlpD	b2742	JW2712	0.82	GC
nlpD	b2742	JW2712	nusG	b3982	JW3945	0.76	PI
dnaE	b0184	JW0179	nlpD	b2742	JW2712	0.8	GC
eno	b2779	JW2750	nlpD	b2742	JW2712	0.9	GC
nlpD	b2742	JW2712	rpe	b3386	JW3349	0.8	GC
nlpD	b2742	JW2712	obgE	b3183	JW3150	0.9	GC
nlpD	b2742	JW2712	polA	b3863	JW3835	0.88	GC
nlpD	b2742	JW2712	yajC	b0407	JW0397	0.94	GC
ispG	b2515	JW2499	nlpD	b2742	JW2712	0.84	GC
glyQ	b3560	JW3531	nlpD	b2742	JW2712	0.91	GC
leuS	b0642	JW0637	nlpD	b2742	JW2712	0.97	GC
mrcB	b0149	JW0145	nlpD	b2742	JW2712	0.82	GC
murA	b3189	JW3156	nlpD	b2742	JW2712	0.8	GC
nlpD	b2742	JW2712	yeeX	b2007	JW1989	0.78	PI
nlpD	b2742	JW2712	hns	b1237	JW1225	0.76	PI
nlpD	b2742	JW2712	purL	b2557	JW2541	0.8	GC
nlpD	b2742	JW2712	yegH	b2063	JW5336	0.87	GC
nlpD	b2742	JW2712	hupA	b4000	JW3964	0.75	PI
ispF	b2746	JW2716	nlpD	b2742	JW2712	0.99	GC
nlpD	b2742	JW2712	rpoS	b2741	JW5437	1	GC
mutS	b2733	JW2703	nlpD	b2742	JW2712	0.87	GC
nlpD	b2742	JW2712	nudF	b3034	JW3002	0.92	GC
nlpD	b2742	JW2712	rluD	b2594	JW2576	0.98	GC
nlpD	b2742	JW2712	serS	b0893	JW0876	0.89	GC
nlpD	b2742	JW2712	rho	b3783	JW3756	1	GC
nlpD	b2742	JW2712	rplD	b3319	JW3281	0.75	PI
nlpD	b2742	JW2712	rplW	b3318	JW3280	0.75	PI
nlpD	b2742	JW2712	tag	b3549	JW3518	0.91	GC
nlpD	b2742	JW2712	yfiD	b2579	JW2563	0.76	PI
nlpD	b2742	JW2712	ygeR	b2865	JW2833	0.9	GC
nlpD	b2742	JW2712	yebA	b1856	JW5304	0.81	GC
nagZ	b1107	JW1093	nlpD	b2742	JW2712	0.93	GC
ilvC	b3774	JW3747	nlpD	b2742	JW2712	0.82	GC
fieF	b3915	JW3886	nlpD	b2742	JW2712	0.88	GC
mviN	b1069	JW1056	nlpD	b2742	JW2712	0.86	GC
envC	b3613	JW5646	nlpD	b2742	JW2712	0.97	GC
nlpD	b2742	JW2712	surE	b2744	JW2714	1	GC
nlpD	b2742	JW2712	rpmG	b3636	JW3611	0.76	PI
nlpD	b2742	JW2712	rpmB	b3637	JW3612	0.75	PI
nlpD	b2742	JW2712	yibK	b3606	JW3581	0.94	GC
nlpD	b2742	JW2712	trxB	b0888	JW0871	0.98	GC
nlpD	b2742	JW2712	rpsP	b2609	JW2590	0.75	PI
nlpD	b2742	JW2712	rpmE	b3936	JW3907	0.97	GC
nlpD	b2742	JW2712	rplS	b2606	JW2587	0.82	GC
nlpD	b2742	JW2712	rplL	b3986	JW3949	0.75	PI
nlpD	b2742	JW2712	rseP	b0176	JW0171	0.8	GC
nlpD	b2742	JW2712	yfiH	b2593	JW2575	0.95	GC
nlpD	b2742	JW2712	ydeM	b1497	JW1492	0.99	GC
nlpD	b2742	JW2712	rumA	b2785	JW2756	0.98	GC
kefC	b0047	JW0046	nlpD	b2742	JW2712	0.88	GC
nlpD	b2742	JW2712	truD	b2745	JW2715	0.92	GC
greB	b3406	JW3369	nlpD	b2742	JW2712	0.88	GC
ispD	b2747	JW2717	nlpD	b2742	JW2712	0.91	GC
ftsB	b2748	JW2718	nlpD	b2742	JW2712	0.91	GC
nlpD	b2742	JW2712	tppB	b1634	JW1626	0.82	GC
nlpD	b2742	JW2712	pcm	b2743	JW2713	1	GC
nlpD	b2742	JW2712	rplE	b3308	JW3270	0.76	PI
nlpD	b2742	JW2712	rpsJ	b3321	JW3283	0.75	PI
nlpD	b2742	JW2712	rpmD	b3302	JW3264	0.82	PI
nlpD	b2742	JW2712	rpsN	b3307	JW3269	0.75	PI
nlpD	b2742	JW2712	rpsT	b0023	JW0022	0.75	PI
nlpD	b2742	JW2712	rplK	b3983	JW3946	0.76	PI
nlpD	b2742	JW2712	rpmC	b3312	JW3274	0.76	PI
nlpD	b2742	JW2712	elbB	b3209	JW3176	0.95	PI
nlpD	b2742	JW2712	yrfG	b3399	JW5865	0.89	GC
secA	b0098	JW0096	spoT	b3650	JW3625	0.82	GC
acpS	b2563	JW2547	secA	b0098	JW0096	0.96	GC
alkA	b2068	JW2053	secA	b0098	JW0096	0.87	GC
rluC	b1086	JW1072	secA	b0098	JW0096	0.9	PI
smpB	b2620	JW2601	secA	b0098	JW0096	0.9839	both
ydjL	b1776	JW1765	secA	b0098	JW0096	0.77	PI
yeiT	b2146	JW2133	secA	b0098	JW0096	0.76	PI
secA	b0098	JW0096	cspE	b0623	JW0618	0.92	PI
prsA	b1207	JW1198	secA	b0098	JW0096	0.97	GC
yfgB	b2517	JW2501	secA	b0098	JW0096	0.94	PI
ruvB	b1860	JW1849	secA	b0098	JW0096	0.9	GC
yliG	b0835	JW0819	secA	b0098	JW0096	0.76	PI
coaD	b3634	JW3609	secA	b0098	JW0096	0.87	GC
ligA	b2411	JW2403	secA	b0098	JW0096	0.93	GC
secA	b0098	JW0096	tktB	b2465	JW2449	0.91	GC
yjgA	b4234	JW4193	secA	b0098	JW0096	0.81	PI
glnP	b0810	JW0795	secA	b0098	JW0096	0.88	GC
hfq	b4172	JW4130	secA	b0098	JW0096	0.77	PI
dadX	b1190	JW1179	secA	b0098	JW0096	0.94	GC
hpt	b0125	JW5009	secA	b0098	JW0096	0.84	GC
dcm	b1961	JW1944	secA	b0098	JW0096	0.75	PI
trmE	b3706	JW3684	secA	b0098	JW0096	0.89	PI
secA	b0098	JW0096	ybeZ	b0660	JW0657	0.8	GC
yjgD	b4255	JW4212	secA	b0098	JW0096	0.77	PI
dnaA	b3702	JW3679	secA	b0098	JW0096	0.81	GC
dnaE	b0184	JW0179	secA	b0098	JW0096	0.81	GC
dnaG	b3066	JW3038	secA	b0098	JW0096	0.97	GC
hyaA	b0972	JW0954	secA	b0098	JW0096	0.86	PI
secA	b0098	JW0096	metK	b2942	JW2909	0.9902	both
mreB	b3251	JW3220	secA	b0098	JW0096	1	PI
tufB	b3980	JW3943	secA	b0098	JW0096	0.98	PI
uspG	b0607	JW0600	secA	b0098	JW0096	0.78	PI
ybiB	b0800	JW0785	secA	b0098	JW0096	0.76	PI
yodC	b1957	JW1940	secA	b0098	JW0096	0.76	PI
secA	b0098	JW0096	trmD	b2607	JW2588	0.91	GC
holD	b4372	JW4334	secA	b0098	JW0096	0.77	PI
murE	b0085	JW0083	secA	b0098	JW0096	0.88	GC
ftsH	b3178	JW3145	secA	b0098	JW0096	0.96	GC
ftsZ	b0095	JW0093	secA	b0098	JW0096	0.78	PI
ftsW	b0089	JW0087	secA	b0098	JW0096	0.9	GC
yqjI	b3071	JW3042	secA	b0098	JW0096	0.76	PI
secA	b0098	JW0096	yjeE	b4168	JW4126	0.87	GC
yeiG	b2154	JW2141	secA	b0098	JW0096	0.76	PI
murF	b0086	JW0084	secA	b0098	JW0096	0.89	GC
glyA	b2551	JW2535	secA	b0098	JW0096	0.91	GC
gpmI	b3612	JW3587	secA	b0098	JW0096	0.96	GC
pth	b1204	JW1195	secA	b0098	JW0096	0.86	GC
ruvC	b1863	JW1852	secA	b0098	JW0096	0.9	GC
mrcB	b0149	JW0145	secA	b0098	JW0096	0.94	GC
rpoB	b3987	JW3950	secA	b0098	JW0096	0.78	PI
yeeX	b2007	JW1989	secA	b0098	JW0096	0.78	PI
secA	b0098	JW0096	hns	b1237	JW1225	0.91	PI
purL	b2557	JW2541	secA	b0098	JW0096	0.97	GC
secA	b0098	JW0096	uvrB	b0779	JW0762	1	GC
secA	b0098	JW0096	tsf	b0170	JW0165	0.95	GC
oxc	b2373	JW2370	secA	b0098	JW0096	0.94	GC
ssb	b4059	JW4020	secA	b0098	JW0096	0.9715	both
secA	b0098	JW0096	yfbR	b2291	JW2288	0.91	GC
hyaE	b0976	JW0958	secA	b0098	JW0096	0.76	PI
secA	b0098	JW0096	ygjD	b3064	JW3036	0.99	GC
rpoD	b3067	JW3039	secA	b0098	JW0096	0.93	GC
ispF	b2746	JW2716	secA	b0098	JW0096	0.84	GC
prfA	b1211	JW1202	secA	b0098	JW0096	0.89	GC
secA	b0098	JW0096	secB	b3609	JW3584	0.93	PI
lpxC	b0096	JW0094	secA	b0098	JW0096	0.98	GC
rpoS	b2741	JW5437	secA	b0098	JW0096	0.81	GC
secA	b0098	JW0096	minD	b1175	JW1164	0.96	PI
moaC	b0783	JW0766	secA	b0098	JW0096	0.88	GC
moaD	b0784	JW0767	secA	b0098	JW0096	0.88	GC
mraW	b0082	JW0080	secA	b0098	JW0096	0.95	GC
recJ	b2892	JW2860	secA	b0098	JW0096	0.85	GC
murD	b0088	JW0086	secA	b0098	JW0096	0.87	GC
murG	b0090	JW0088	secA	b0098	JW0096	0.9	GC
prfB	b2891	JW5847	secA	b0098	JW0096	1	GC
nudG	b1759	JW1748	secA	b0098	JW0096	0.98	GC
phnA	b4108	JW4069	secA	b0098	JW0096	0.76	PI
pmbA	b4235	JW4194	secA	b0098	JW0096	0.91	GC
yjjK	b4391	JW4354	secA	b0098	JW0096	0.77	PI
yjiA	b4352	JW5790	secA	b0098	JW0096	0.76	PI
ribF	b0025	JW0023	secA	b0098	JW0096	0.86	GC
secA	b0098	JW0096	serS	b0893	JW0876	0.94	GC
yoaB	b1809	JW5295	secA	b0098	JW0096	0.76	PI
rfaE	b3052	JW3024	secA	b0098	JW0096	0.76	PI
secA	b0098	JW0096	rho	b3783	JW3756	0.98	PI
rlmB	b4180	JW4138	secA	b0098	JW0096	0.84	GC
ruvA	b1861	JW1850	secA	b0098	JW0096	0.97	GC
uspF	b1376	JW1370	secA	b0098	JW0096	0.76	PI
secA	b0098	JW0096	ybgC	b0736	JW0726	0.84	GC
secA	b0098	JW0096	rplD	b3319	JW3281	0.94	PI
secA	b0098	JW0096	usg	b2319	JW2316	0.84	GC
rpoH	b3461	JW3426	secA	b0098	JW0096	0.81	GC
yaiB	b0382	JW0373	secA	b0098	JW0096	0.76	PI
yghU	b2989	JW5492	secA	b0098	JW0096	0.76	PI
secA	b0098	JW0096	yheS	b3352	JW3315	0.92	GC
secA	b0098	JW0096	tig	b0436	JW0426	0.96	GC
secA	b0098	JW0096	ybeY	b0659	JW0656	0.91	GC
secA	b0098	JW0096	yccU	b0965	JW5130	0.84	GC
secA	b0098	JW0096	yeaZ	b1807	JW1796	0.84	GC
secA	b0098	JW0096	yebC	b1864	JW1853	0.98	GC
secA	b0098	JW0096	yjeF	b4167	JW4125	0.88	GC
nuoN	b2276	JW2271	secA	b0098	JW0096	0.88	GC
macB	b0879	JW0863	secA	b0098	JW0096	0.96	GC
fur	b0683	JW0669	secA	b0098	JW0096	0.97	GC
accA	b0185	JW0180	secA	b0098	JW0096	0.8	GC
rpsB	b0169	JW0164	secA	b0098	JW0096	0.91	GC
lgt	b2828	JW2796	secA	b0098	JW0096	0.91	GC
secA	b0098	JW0096	yebA	b1856	JW5304	0.99	GC
rsmD	b3465	JW3430	secA	b0098	JW0096	0.89	GC
rpsO	b3165	JW3134	secA	b0098	JW0096	0.86	GC
bioD	b0778	JW0761	secA	b0098	JW0096	0.91	GC
dhaL	b1199	JW5186	secA	b0098	JW0096	0.84	GC
envC	b3613	JW5646	secA	b0098	JW0096	1	GC
secA	b0098	JW0096	rpmB	b3637	JW3612	0.78	PI
bacA	b3057	JW3029	secA	b0098	JW0096	0.8	GC
alr	b4053	JW4013	secA	b0098	JW0096	0.88	GC
secA	b0098	JW0096	tktA	b2935	JW5478	0.91	GC
secA	b0098	JW0096	truA	b2318	JW2315	0.97	GC
secA	b0098	JW0096	rpsP	b2609	JW2590	0.956	both
rplU	b3186	JW3153	secA	b0098	JW0096	0.95	GC
rplS	b2606	JW2587	secA	b0098	JW0096	0.91	GC
secA	b0098	JW0096	rplL	b3986	JW3949	0.77	PI
ptsH	b2415	JW2408	secA	b0098	JW0096	0.84	GC
ftsI	b0084	JW0082	secA	b0098	JW0096	0.92	GC
frr	b0172	JW0167	secA	b0098	JW0096	0.93	GC
dnaN	b3701	JW3678	secA	b0098	JW0096	0.88	GC
ddlB	b0092	JW0090	secA	b0098	JW0096	0.85	GC
accD	b2316	JW2313	secA	b0098	JW0096	0.8	GC
accB	b3255	JW3223	secA	b0098	JW0096	0.8	GC
secA	b0098	JW0096	yraL	b3146	JW3115	0.89	GC
pyrC	b1062	JW1049	secA	b0098	JW0096	0.91	GC
secA	b0098	JW0096	fimA	b4314	JW4277	0.76	PI
recN	b2616	JW5416	secA	b0098	JW0096	0.89	GC
phoB	b0399	JW0389	secA	b0098	JW0096	0.82	GC
secA	b0098	JW0096	norV	b2710	JW2680	0.77	PI
secA	b0098	JW0096	sodA	b3908	JW3879	0.96	GC
secA	b0098	JW0096	ybiU	b0821	JW0805	0.77	PI
rseP	b0176	JW0171	secA	b0098	JW0096	0.87	GC
recG	b3652	JW3627	secA	b0098	JW0096	0.82	GC
purH	b4006	JW3970	secA	b0098	JW0096	0.91	GC
cdsA	b0175	JW5810	secA	b0098	JW0096	0.9	GC
secA	b0098	JW0096	aas	b2836	JW2804	0.76	PI
secA	b0098	JW0096	trpD	b1263	JW1255	0.93	GC
[truncated: 78,375 more rows]
