# Supplementary material for: Global Functional Atlas of Escherichia coli Encompassing Previously Uncharacterized Proteins
Source: PLoS Biol. 2009 Apr 28;7(4):e1000096. doi: 10.1371/journal.pbio.1000096 (PMC2672614; doi:10.1371/journal.pbio.1000096)
Supplement: Table S13 — (24 KB XLS) [file pbio.1000096.st013.xls]

## Sheet: Table S13
Table S13 - Topological network properties
Network properties of orphans compared to annotated genes
PI, GC and integrated PI+GC networks
Network Property	PI	GC	Integrated_PI+GC
Degree	5.66 / 10.06* (<0.001**)	20.65 / 35.65 (<0.001)	22.63 / 39.33 (<0.001)
Clustering Coefficient	0.091/0.106 (<0.036)	0.272 / 0.267	0.249 / 0.246
Betweenness	1012 / 2262 (<0.001)	2617 / 4161 (<0.001)	2315 / 4072 (<0.001)
Closeness	122 / 96 (<0.021)	227 / 269 (<0.019)	181 / 239 (<0.002)
*Orphan/Annotated Genes
**P-values correspond to the significance of orphans to have lower or higher value of a property compared to
annotated genes in a given network, based on 1000 randomizations. Only P-values at a significance level <0.1 are shown.
