# Supplementary material for: Global Functional Atlas of Escherichia coli Encompassing Previously Uncharacterized Proteins
Source: PLoS Biol. 2009 Apr 28;7(4):e1000096. doi: 10.1371/journal.pbio.1000096 (PMC2672614; doi:10.1371/journal.pbio.1000096)
Supplement: Table S14 — (1.15 MB XLS) [file pbio.1000096.st014.xls]

## Sheet: A_COG_label
Table S14 - Gold-standards of functional categories used for function prediction (part 1)
This table shows the 18 COG terms, 19 MultiFun terms and 51 GO terms considered as gold standards in the function prediction training and testing. Each gene was coded with a “1” if the gene is annotated to a given functional category, while the negatives were assigned with “0”
COG Labels
Bnumber	C.Energy.production.and.conversion	D.Cell.cycle.control..cell.division..chromosome.partitioning	E.Amino.acid.transport.and.metabolism	F.Nucleotide.transport.and.metabolism	G.Carbohydrate.transport.and.metabolism	H.Coenzyme.transport.and.metabolism	I.Lipid.transport.and.metabolism	J.Translation..ribosomal.structure.and.biogenesis	K.Transcription	L.Replication..recombination.and.repair	M.Cell.wall.membrane.envelope.biogenesis	N.Cell.motility	O.Posttranslational.modification..protein.turnover..chaperones	P.Inorganic.ion.transport.and.metabolism	Q.Secondary.metabolites.biosynthesis..transport.and.catabolism	T.Signal.transduction.mechanisms	U.Intracellular.trafficking..secretion..and.vesicular.transport	V.Defense.mechanisms
b3241	0	0	0	0	0	0	0	0	0	0	0	0	0	0	0	0	0	1
b2836	0	0	0	0	0	0	1	0	0	0	0	0	0	0	1	0	0	0
b0185	0	0	0	0	0	0	1	0	0	0	0	0	0	0	0	0	0	0
b3255	0	0	0	0	0	0	1	0	0	0	0	0	0	0	0	0	0	0
b3256	0	0	0	0	0	0	1	0	0	0	0	0	0	0	0	0	0	0
b2316	0	0	0	0	0	0	1	0	0	0	0	0	0	0	0	0	0	0
b4015	1	0	0	0	0	0	0	0	0	0	0	0	0	0	0	0	0	0
b4014	1	0	0	0	0	0	0	0	0	0	0	0	0	0	0	0	0	0
b0114	1	0	0	0	0	0	0	0	0	0	0	0	0	0	0	0	0	0
b0115	1	0	0	0	0	0	0	0	0	0	0	0	0	0	0	0	0	0
b2296	1	0	0	0	0	0	0	0	0	0	0	0	0	0	0	0	0	0
b1276	1	0	0	0	0	0	0	0	0	0	0	0	0	0	0	0	0	0
b0118	1	0	0	0	0	0	0	0	0	0	0	0	0	0	0	0	0	0
b1094	0	0	0	0	0	0	1	0	0	0	0	0	0	0	1	0	0	0
b2563	0	0	0	0	0	0	1	0	0	0	0	0	0	0	0	0	0	0
b3475	0	0	0	0	0	1	0	0	0	0	0	0	0	0	0	0	0	0
b0463	0	0	0	0	0	0	0	0	0	0	1	0	0	0	0	0	0	0
b0462	0	0	0	0	0	0	0	0	0	0	0	0	0	0	0	0	0	1
b2470	0	0	0	0	0	0	0	0	0	0	0	0	0	0	0	0	0	1
b3265	0	0	0	0	0	0	0	0	0	0	1	0	0	0	0	0	0	0
b3266	0	0	0	0	0	0	0	0	0	0	0	0	0	0	0	0	0	1
b0464	0	0	0	0	0	0	0	0	1	0	0	0	0	0	0	0	0	0
b4069	0	0	0	0	0	0	1	0	0	0	0	0	0	0	0	0	0	0
b2213	0	0	0	1	0	0	0	0	0	1	0	0	0	0	0	0	0	0
b1623	0	0	0	1	0	0	0	0	0	0	0	0	0	0	0	0	0	0
b3665	0	0	0	1	0	0	0	0	0	0	0	0	0	0	0	0	0	0
b1241	1	0	0	0	0	0	0	0	0	0	0	0	0	0	0	0	0	0
b4117	0	0	1	0	0	0	0	0	0	0	0	0	0	0	0	0	0	0
b4115	0	0	1	0	0	0	0	0	0	0	0	0	0	0	0	0	0	0
b0474	0	0	0	1	0	0	0	0	0	0	0	0	0	0	0	0	0	0
b3072	0	0	0	0	0	0	0	0	0	0	0	1	0	0	0	1	0	0
b0476	0	0	0	0	0	0	1	0	0	0	0	0	0	0	0	0	0	0
b3141	0	0	0	0	1	0	0	0	0	0	0	0	0	0	0	0	0	0
b3131	0	0	0	0	1	0	0	0	1	0	0	0	0	0	0	0	0	0
b3136	0	0	0	0	0	0	0	0	0	0	1	0	0	0	0	0	0	0
b0605	0	0	0	0	0	0	0	0	0	0	0	0	1	0	0	0	0	0
b0606	0	0	0	0	0	0	0	0	0	0	0	0	1	0	0	0	0	0
b4187	0	0	0	0	0	0	1	0	0	0	0	0	0	0	0	0	0	0
b2697	0	0	0	0	0	0	0	1	0	0	0	0	0	0	0	0	0	0
b1415	1	0	0	0	0	0	0	0	0	0	0	0	0	0	0	0	0	0
b3588	1	0	0	0	0	0	0	0	0	0	0	0	0	0	0	0	0	0
b2068	0	0	0	0	0	0	0	0	0	1	0	0	0	0	0	0	0	0
b2212	0	0	0	0	0	0	0	0	0	1	0	0	0	0	0	0	0	0
b0505	0	0	0	1	0	0	0	0	0	0	0	0	0	0	0	0	0	0
b0512	0	0	0	1	0	0	0	0	0	0	0	0	0	0	0	0	0	0
b0516	0	0	1	0	0	0	0	0	0	0	0	0	0	0	0	0	0	0
b0506	0	0	0	0	0	0	0	0	1	0	0	0	0	0	0	0	0	0
b0504	0	0	0	0	0	0	0	0	1	0	0	0	0	0	0	0	0	0
b2624	0	0	0	0	0	0	0	0	1	0	0	0	0	0	0	0	0	0
b4053	0	0	0	0	0	0	0	0	0	0	1	0	0	0	0	0	0	0
b4087	0	0	0	0	1	0	0	0	0	0	0	0	0	0	0	0	0	0
b4088	0	0	0	0	1	0	0	0	0	0	0	0	0	0	0	0	0	0
b4086	0	0	0	0	1	0	0	0	0	0	0	0	0	0	0	0	0	0
b4085	0	0	0	0	1	0	0	0	0	0	0	0	0	0	0	0	0	0
b4084	0	0	0	0	1	0	0	0	1	0	0	0	0	0	0	0	0	0
b2435	0	0	0	0	0	0	0	0	0	0	1	0	0	0	0	0	0	0
b4169	0	0	0	0	0	0	0	0	0	0	1	0	0	0	0	0	0	0
b2817	0	0	0	0	0	0	0	0	0	0	1	0	0	0	0	0	0	0
b1982	0	0	0	1	0	0	0	0	0	0	0	0	0	0	0	0	0	0
b4150	0	0	0	0	0	0	0	0	0	0	0	0	0	0	0	0	0	1
b0110	0	0	0	0	0	0	0	0	0	0	0	0	0	0	0	0	0	1
b0376	0	0	0	0	0	0	0	0	0	0	0	0	0	0	0	0	0	1
b1453	0	0	1	0	0	0	0	0	0	0	0	0	0	0	0	0	0	0
b0049	0	0	0	0	0	0	0	0	0	0	0	0	0	0	0	1	0	0
b0979	1	0	0	0	0	0	0	0	0	0	0	0	0	0	0	0	0	0
b0978	1	0	0	0	0	0	0	0	0	0	0	0	0	0	0	0	0	0
b0469	0	0	0	1	0	0	0	0	0	0	0	0	0	0	0	0	0	0
b0062	0	0	0	0	1	0	0	0	0	0	0	0	0	0	0	0	0	0
b0063	1	0	0	0	0	0	0	0	0	0	0	0	0	0	0	0	0	0
b0061	0	0	0	0	1	0	0	0	0	0	0	0	0	0	0	0	0	0
b1901	0	0	0	0	1	0	0	0	0	0	0	0	0	0	0	0	0	0
b1900	0	0	0	0	1	0	0	0	0	0	0	0	0	0	0	0	0	0
b4460	0	0	0	0	1	0	0	0	0	0	0	0	0	0	0	0	0	0
b4401	0	0	0	0	0	0	0	0	1	0	0	0	0	0	0	1	0	0
b3210	0	0	0	0	0	0	0	0	0	0	0	0	0	0	0	1	0	0
b2818	0	0	1	0	0	0	0	0	0	0	0	0	0	0	0	0	0	0
b3959	0	0	1	0	0	0	0	0	0	0	0	0	0	0	0	0	0	0
b3958	0	0	1	0	0	0	0	0	0	0	0	0	0	0	0	0	0	0
b3359	0	0	1	0	0	0	0	0	0	0	0	0	0	0	0	0	0	0
b3957	0	0	1	0	0	0	0	0	0	0	0	0	0	0	0	0	0	0
b0273	0	0	1	0	0	0	0	0	0	0	0	0	0	0	0	0	0	0
b3172	0	0	1	0	0	0	0	0	0	0	0	0	0	0	0	0	0	0
b3960	0	0	1	0	0	0	0	0	0	0	0	0	0	0	0	0	0	0
b4254	0	0	1	0	0	0	0	0	0	0	0	0	0	0	0	0	0	0
b2918	0	0	1	0	0	0	0	0	0	0	0	0	0	0	0	0	0	0
b2916	0	0	0	0	0	0	0	0	1	0	0	0	0	0	0	0	0	0
b3237	0	0	0	0	0	0	0	0	1	0	0	0	0	0	0	0	0	0
b1876	0	0	0	0	0	0	0	1	0	0	0	0	0	0	0	0	0	0
b2310	0	0	1	0	0	0	0	0	0	0	0	0	0	0	0	1	0	0
b2255	0	0	0	0	1	0	0	1	0	0	1	0	0	0	0	0	0	0
b2253	0	0	0	0	0	0	0	0	0	0	1	0	0	0	0	0	0	0
b2254	0	0	0	0	0	0	0	0	0	0	1	0	0	0	0	0	0	0
b2257	0	0	0	0	0	0	0	0	0	0	1	0	0	0	0	0	0	0
b0908	0	0	1	0	0	0	0	0	0	0	0	0	0	0	0	0	0	0
b3389	0	0	1	0	0	0	0	0	0	0	0	0	0	0	0	0	0	0
b3281	0	0	1	0	0	0	0	0	0	0	0	0	0	0	0	0	0	0
b2601	0	0	1	0	0	0	0	0	0	0	0	0	0	0	0	0	0	0
b0754	0	0	1	0	0	0	0	0	0	0	0	0	0	0	0	0	0	0
b1704	0	0	1	0	0	0	0	0	0	0	0	0	0	0	0	0	0	0
b3390	0	0	1	0	0	0	0	0	0	0	0	0	0	0	0	0	0	0
b0388	0	0	1	0	0	0	0	0	0	0	0	0	0	0	0	0	0	0
b0112	0	0	1	0	0	0	0	0	0	0	0	0	0	0	0	0	0	0
b3502	0	0	0	0	0	0	0	0	0	0	0	0	0	1	0	0	0	0
b3503	0	0	0	0	0	0	0	0	0	0	0	0	0	1	0	0	0	0
b3501	0	0	0	0	0	0	0	0	1	0	0	0	0	0	0	0	0	0
b0863	0	0	1	0	0	0	0	0	0	0	0	0	0	0	0	1	0	0
b0860	0	0	1	0	0	0	0	0	0	0	0	0	0	0	0	1	0	0
b0861	0	0	1	0	0	0	0	0	0	0	0	0	0	0	0	0	0	0
b0864	0	0	1	0	0	0	0	0	0	0	0	0	0	0	0	0	0	0
b0862	0	0	1	0	0	0	0	0	0	0	0	0	0	0	0	0	0	0
b2715	0	0	0	0	1	0	0	0	0	0	0	0	0	0	0	0	0	0
b2714	0	0	0	0	0	0	0	0	1	0	0	0	0	0	0	0	0	0
b3433	0	0	1	0	0	0	0	0	0	0	0	0	0	0	0	0	0	0
b3801	0	0	0	0	0	0	0	0	0	0	0	0	0	1	0	0	0	0
b3744	0	0	1	0	0	0	0	0	0	0	0	0	0	0	0	0	0	0
b0674	0	0	1	0	0	0	0	0	0	0	0	0	0	0	0	0	0	0
b3743	0	0	0	0	0	0	0	0	1	0	0	0	0	0	0	0	0	0
b0930	0	0	0	0	0	0	0	1	0	0	0	0	0	0	0	0	0	0
b4139	0	0	1	0	0	0	0	0	0	0	0	0	0	0	0	0	0	0
b0928	0	0	1	0	0	0	0	0	0	0	0	0	0	0	0	0	0	0
b1866	0	0	0	0	0	0	0	1	0	0	0	0	0	0	0	0	0	0
b1748	0	0	1	0	0	0	0	0	0	0	0	0	0	0	0	0	0	0
b1746	1	0	0	0	0	0	0	0	0	0	0	0	0	0	0	0	0	0
b2222	0	0	0	0	0	0	1	0	0	0	0	0	0	0	0	0	0	0
b2224	0	0	0	0	0	0	1	0	0	0	0	0	0	0	0	0	0	0
b2220	0	0	0	0	0	0	0	0	0	0	0	0	0	0	0	1	0	0
b2221	0	0	0	0	0	0	1	0	0	0	0	0	0	0	0	0	0	0
b2223	0	0	0	0	0	0	1	0	0	0	0	0	0	0	0	0	0	0
b2219	0	0	0	0	0	0	0	0	0	0	0	0	0	0	0	1	0	0
b3734	1	0	0	0	0	0	0	0	0	0	0	0	0	0	0	0	0	0
b3732	1	0	0	0	0	0	0	0	0	0	0	0	0	0	0	0	0	0
b3737	1	0	0	0	0	0	0	0	0	0	0	0	0	0	0	0	0	0
b3736	1	0	0	0	0	0	0	0	0	0	0	0	0	0	0	0	0	0
b3733	1	0	0	0	0	0	0	0	0	0	0	0	0	0	0	0	0	0
b3735	1	0	0	0	0	0	0	0	0	0	0	0	0	0	0	0	0	0
b3739	1	0	0	0	0	0	0	0	0	0	0	0	0	0	0	0	0	0
b3572	0	0	1	0	0	0	0	0	0	0	0	0	0	0	0	0	0	0
b1412	0	0	0	0	0	0	1	0	0	0	0	0	0	0	0	0	0	0
b2079	0	0	0	0	0	0	0	0	1	0	0	0	0	0	0	1	0	0
b2078	0	0	0	0	0	0	0	0	0	0	0	0	0	0	0	1	0	0
b2786	0	0	0	0	0	0	0	0	0	0	0	0	0	0	0	1	0	0
b4113	0	0	0	0	0	0	0	0	1	0	0	0	0	0	0	1	0	0
b4112	0	0	0	0	0	0	0	0	0	0	0	0	0	0	0	1	0	0
b2480	0	0	0	0	0	0	0	0	0	0	0	0	1	0	0	0	0	0
b3533	0	0	0	0	0	0	0	0	0	0	1	0	0	0	0	0	0	0
b0311	0	0	1	0	0	0	0	0	0	0	0	0	0	0	0	0	0	0
b0312	1	0	0	0	0	0	0	0	0	0	0	0	0	0	0	0	0	0
b0313	0	0	0	0	0	0	0	0	1	0	0	0	0	0	0	0	0	0
b0314	0	0	0	0	0	0	0	0	0	0	1	0	0	0	0	0	0	0
b3337	0	0	0	0	0	0	0	0	0	0	0	0	0	1	0	0	0	0
b3336	0	0	0	0	0	0	0	0	0	0	0	0	0	1	0	0	0	0
b3722	0	0	0	0	1	0	0	0	0	0	0	0	0	0	0	0	0	0
b3723	0	0	0	0	0	0	0	0	1	0	0	0	0	0	0	0	0	0
b4366	0	0	0	0	0	0	0	0	1	0	0	0	0	0	0	1	0	0
b0774	0	0	0	0	0	1	0	0	0	0	0	0	0	0	0	0	0	0
b0775	0	0	0	0	0	1	0	0	0	0	0	0	0	0	0	0	0	0
b0778	0	0	0	0	0	1	0	0	0	0	0	0	0	0	0	0	0	0
b0776	0	0	0	0	0	1	0	0	0	0	0	0	0	0	0	0	0	0
b3871	0	0	0	0	0	0	0	0	0	0	0	0	0	0	0	1	0	0
b3973	0	0	0	0	0	1	0	0	1	0	0	0	0	0	0	0	0	0
b3551	1	0	0	0	0	0	0	0	0	0	0	0	0	0	0	0	0	0
b4149	0	0	0	0	0	0	0	0	0	0	1	0	0	0	0	0	0	0
b0435	0	0	0	0	0	0	0	0	0	0	0	0	0	0	0	1	0	0
b3966	0	0	0	0	0	1	0	0	0	0	0	0	0	0	0	0	0	0
b1711	0	0	0	0	0	1	0	0	0	0	0	0	0	0	0	0	0	0
b1709	0	0	0	0	0	1	0	0	0	0	0	0	0	0	0	0	0	0
b0158	0	0	0	0	0	0	0	0	0	0	0	0	0	1	0	0	0	0
b1270	0	0	0	0	0	1	0	0	0	0	0	0	0	0	0	0	0	0
b4131	0	0	1	0	0	0	0	0	0	0	0	0	0	0	0	0	0	0
b4133	0	0	0	0	0	0	0	0	1	0	0	0	0	0	0	0	0	0
b0039	0	0	0	0	0	0	1	0	0	0	0	0	0	0	0	0	0	0
b0038	1	0	0	0	0	0	0	0	0	0	0	0	0	0	0	0	0	0
b0036	0	0	0	0	0	0	1	0	0	0	0	0	0	0	0	0	0	0
b0032	0	0	1	1	0	0	0	0	0	0	0	0	0	0	0	0	0	0
b0033	0	0	1	1	0	0	0	0	0	0	0	0	0	0	0	0	0	0
b1987	0	0	0	0	0	0	0	0	1	0	0	0	0	0	0	0	0	0
b1000	0	0	0	0	0	0	0	0	0	0	0	0	1	0	0	0	0	0
b3056	0	0	0	0	0	0	0	1	0	0	0	0	0	0	0	0	0	0
b2201	0	0	0	0	0	0	0	0	0	0	0	0	1	0	0	0	0	0
b2200	0	0	0	0	0	0	0	0	0	0	0	0	1	0	0	0	0	0
b2199	0	0	0	0	0	0	0	0	0	0	0	0	1	0	0	0	0	0
b2197	0	0	0	0	0	0	0	0	0	0	0	0	1	0	0	0	0	0
b2196	0	0	0	0	0	0	0	0	0	0	0	0	1	0	0	0	0	0
b2195	1	0	0	0	0	0	0	0	0	0	0	0	1	0	0	0	0	0
b2194	0	0	0	0	0	0	0	0	0	0	0	0	1	0	0	0	0	0
b0162	0	0	0	0	0	0	0	0	1	0	0	0	0	0	0	1	0	0
b2143	0	0	0	1	0	0	0	0	0	0	0	0	0	0	0	0	0	0
b0175	0	0	0	0	0	0	1	0	0	0	0	0	0	0	0	0	0	0
b1661	0	0	0	0	0	0	0	0	0	0	1	0	0	0	0	0	0	0
b1216	0	0	0	0	0	0	0	0	0	0	0	0	0	1	0	0	0	0
b1218	0	0	0	0	0	0	0	0	0	0	0	0	0	1	0	0	0	0
b1738	0	0	0	0	1	0	0	0	0	0	0	0	0	0	0	0	0	0
b1737	0	0	0	0	1	0	0	0	0	0	0	0	0	0	0	0	0	0
b1734	0	0	0	0	1	0	0	0	0	0	0	0	0	0	0	0	0	0
b1888	0	0	0	0	0	0	0	0	0	0	0	1	0	0	0	1	0	0
b1883	0	0	0	0	0	0	0	0	0	0	0	1	0	0	0	1	0	0
b1884	0	0	0	0	0	0	0	0	0	0	0	1	0	0	0	1	0	0
b1887	0	0	0	0	0	0	0	0	0	0	0	1	0	0	0	1	0	0
b1881	0	0	0	0	0	0	0	0	0	0	0	1	0	0	0	1	0	0
b1741	0	0	0	0	0	0	0	0	0	1	0	0	0	0	0	0	0	0
b2782	0	0	0	0	0	0	0	0	0	0	0	0	0	0	0	1	0	0
b4225	0	0	0	0	0	0	0	0	0	0	0	0	0	0	0	1	0	0
b2783	0	0	0	0	0	0	0	0	0	0	0	0	0	0	0	1	0	0
b4224	0	0	0	0	0	0	0	0	0	0	0	0	0	0	0	1	0	0
b2155	0	0	0	0	0	0	0	0	0	0	0	0	0	1	0	0	0	0
b0619	0	0	0	0	0	0	0	0	0	0	0	0	0	0	0	1	0	0
b0620	0	0	0	0	0	0	0	0	1	0	0	0	0	0	0	1	0	0
b0618	1	0	0	0	0	0	0	0	0	0	0	0	0	0	0	0	0	0
b0617	1	0	0	0	0	0	0	0	0	0	0	0	0	0	0	0	0	0
b0616	0	0	0	0	1	0	0	0	0	0	0	0	0	0	0	0	0	0
b0615	1	0	0	0	0	0	0	0	0	0	0	0	0	0	0	0	0	0
b0613	0	0	0	0	0	1	0	0	0	0	0	0	0	0	0	0	0	0
b0612	0	0	0	0	0	0	0	0	0	0	0	0	0	1	0	0	0	0
b0614	0	0	0	0	0	1	1	0	0	0	0	0	0	0	0	0	0	0
b0155	0	0	0	0	0	0	0	0	0	0	0	0	0	1	0	0	0	0
b2027	0	0	0	0	0	0	0	0	0	0	1	0	0	0	0	0	0	0
b0882	0	0	0	0	0	0	0	0	0	0	0	0	1	0	0	0	0	0
b2592	0	0	0	0	0	0	0	0	0	0	0	0	1	0	0	0	0	0
b0437	0	0	0	0	0	0	0	0	0	0	0	0	1	0	0	0	1	0
b0438	0	0	0	0	0	0	0	0	0	0	0	0	1	0	0	0	0	0
b1249	0	0	0	0	0	0	1	0	0	0	0	0	0	0	0	0	0	0
b0910	0	0	0	1	0	0	0	0	0	0	0	0	0	0	0	0	0	0
b3974	0	0	0	0	0	1	0	0	0	0	0	0	0	0	0	0	0	0
b3634	0	0	0	0	0	1	0	0	0	0	0	0	0	0	0	0	0	0
b0103	0	0	0	0	0	1	0	0	0	0	0	0	0	0	0	0	0	0
b1120	0	0	0	0	0	0	0	0	1	0	0	0	0	0	0	0	0	0
b1992	0	0	0	0	0	1	0	0	0	0	0	0	0	0	0	0	0	0
b1991	0	0	0	0	0	1	0	0	0	0	0	0	0	0	0	0	0	0
b1993	0	0	0	0	0	1	0	0	0	0	0	0	0	0	0	0	0	0
b0337	0	0	0	1	0	0	0	0	0	0	0	0	0	0	0	0	0	0
b0336	0	0	0	1	0	0	0	0	0	0	0	0	0	0	0	0	0	0
b0484	0	0	0	0	0	0	0	0	0	0	0	0	0	1	0	0	0	0
b3816	0	0	0	0	0	0	0	0	0	0	0	0	0	1	0	0	0	0
b4213	0	0	0	1	0	0	0	0	0	0	0	0	0	0	0	0	0	0
b2049	0	0	0	0	1	0	0	0	0	0	1	0	0	0	0	0	0	0
b2048	0	0	0	0	1	0	0	0	0	0	0	0	0	0	0	0	0	0
b3911	0	0	0	0	0	0	0	0	0	0	0	0	0	0	0	1	0	0
b4484	0	0	0	0	0	0	0	0	0	0	0	1	0	1	0	1	1	0
b3912	0	0	0	0	0	0	0	0	1	0	0	0	0	0	0	1	0	0
b4398	0	0	0	0	0	0	0	0	1	0	0	0	0	0	0	1	0	0
b4399	0	0	0	0	0	0	0	0	0	0	0	0	0	0	0	1	0	0
b3357	0	0	0	0	0	0	0	0	0	0	0	0	0	0	0	1	0	0
b2810	0	0	1	0	0	0	0	0	0	0	0	0	0	0	0	0	0	0
b1040	0	0	0	0	0	0	0	0	1	0	0	0	0	0	0	0	0	0
b1037	0	0	0	0	0	0	0	0	0	0	1	0	0	0	0	0	0	0
b2535	0	0	0	0	0	0	0	0	1	0	0	0	0	0	0	0	0	0
b2664	0	0	0	0	0	0	0	0	1	0	0	0	0	0	0	0	0	0
b0598	0	0	0	0	0	0	0	0	0	0	0	0	0	0	0	1	0	0
b0123	0	0	0	0	0	0	0	0	0	0	0	0	0	0	1	0	0	0
b0487	0	0	0	0	0	0	0	0	1	0	0	0	0	0	0	0	0	0
b0574	0	0	0	0	0	0	0	0	0	0	1	0	0	0	0	0	0	0
b0572	0	0	0	0	0	0	0	0	0	0	1	0	0	0	0	0	1	0
b0571	0	0	0	0	0	0	0	0	1	0	0	0	0	0	0	1	0	0
b0570	0	0	0	0	0	0	0	0	0	0	0	0	0	0	0	1	0	0
b4137	0	0	0	0	0	0	0	0	0	0	0	0	0	1	0	0	0	0
b1874	0	0	0	0	0	0	0	0	0	0	0	0	0	1	0	0	0	0
b1418	1	0	0	0	0	0	0	0	0	0	0	0	0	0	0	0	0	0
b4208	0	0	1	0	0	0	0	0	0	0	0	0	0	0	0	0	0	0
b0733	1	0	0	0	0	0	0	0	0	0	0	0	0	0	0	0	0	0
b0734	1	0	0	0	0	0	0	0	0	0	0	0	0	0	0	0	0	0
b0886	1	0	0	0	0	0	0	0	0	0	0	0	1	0	0	0	0	0
b0887	1	0	0	0	0	0	0	0	0	0	0	0	1	0	0	0	0	0
b0338	0	0	0	0	0	0	0	0	1	0	0	0	0	0	0	0	0	0
b0340	0	0	0	0	0	0	0	0	0	0	0	0	0	1	0	0	0	0
b0432	1	0	0	0	0	0	0	0	0	0	0	0	0	0	0	0	0	0
b0431	1	0	0	0	0	0	0	0	0	0	0	0	0	0	0	0	0	0
b0430	1	0	0	0	0	0	0	0	0	0	0	0	0	0	0	0	0	0
b0429	1	0	0	0	0	0	0	0	0	0	0	0	0	0	0	0	0	0
b0428	0	0	0	0	0	0	0	0	0	0	0	0	1	0	0	0	0	0
b2422	0	0	0	0	0	0	0	0	0	0	0	0	0	1	0	0	0	0
b1275	0	0	0	0	0	0	0	0	1	0	0	0	0	0	0	0	0	0
b2750	0	0	0	0	0	0	0	0	0	0	0	0	0	1	0	0	0	0
b2752	0	0	1	0	0	1	0	0	0	0	0	0	0	0	0	0	0	0
b3607	0	0	1	0	0	0	0	0	0	0	0	0	0	0	0	0	0	0
b3368	0	0	0	0	0	1	0	0	0	0	0	0	0	0	0	0	0	0
b2762	0	0	1	0	0	1	0	0	0	0	0	0	0	0	0	0	0	0
b2763	0	0	0	0	0	0	0	0	0	0	0	0	0	1	0	0	0	0
b2764	0	0	0	0	0	0	0	0	0	0	0	0	0	1	0	0	0	0
b2414	0	0	1	0	0	0	0	0	0	0	0	0	0	0	0	0	0	0
b2421	0	0	1	0	0	0	0	0	0	0	0	0	0	0	0	0	0	0
b2751	0	0	0	0	0	0	0	0	0	0	0	0	0	1	0	0	0	0
b2425	0	0	0	0	0	0	0	0	0	0	0	0	0	1	0	0	0	0
b4214	0	0	0	0	0	0	0	0	0	0	0	0	0	1	0	0	0	0
b0526	0	0	0	0	0	0	0	1	0	0	0	0	0	0	0	0	0	0
b2424	0	0	0	0	0	0	0	0	0	0	0	0	1	0	0	0	0	0
b2423	0	0	0	0	0	0	0	0	0	0	0	0	0	1	0	0	0	0
b3934	0	0	0	0	0	0	0	0	1	0	0	0	0	0	0	0	0	0
b0632	0	0	0	0	0	0	0	0	0	0	1	0	0	0	0	0	0	0
b3182	0	0	0	0	0	0	0	0	0	0	1	0	0	0	0	0	0	0
b0839	0	0	0	0	0	0	0	0	0	0	1	0	0	0	0	0	0	0
b2010	0	0	0	0	0	0	0	0	0	0	1	0	0	0	0	0	0	0
b1189	0	0	1	0	0	0	0	0	0	0	0	0	0	0	0	0	0	0
b1190	0	0	0	0	0	0	0	0	0	0	1	0	0	0	0	0	0	0
b3387	0	0	0	0	0	0	0	0	0	1	0	0	0	0	0	0	0	0
b2478	0	0	1	0	0	0	0	0	0	0	1	0	0	0	0	0	0	0
b0031	0	0	1	0	0	0	0	0	0	0	0	0	0	0	0	0	0	0
b0166	0	0	1	0	0	0	0	0	0	0	0	0	0	0	0	0	0	0
b2472	0	0	1	0	0	0	0	0	0	0	0	0	0	0	0	0	0	0
b3809	0	0	1	0	0	0	0	0	0	0	0	0	0	0	0	0	0	0
b1343	0	0	0	0	0	0	0	1	1	1	0	0	0	0	0	0	0	0
b2065	0	0	0	1	0	0	0	0	0	0	0	0	0	0	0	0	0	0
b1961	0	0	0	0	0	0	0	0	0	1	0	0	0	0	0	0	0	0
b1538	0	0	1	0	0	0	0	0	0	0	0	0	0	0	0	0	0	0
b3528	1	0	0	0	0	0	0	0	0	0	0	0	0	0	0	0	0	0
b0621	1	0	0	0	0	0	0	0	0	0	0	0	0	0	0	0	0	0
b4124	0	0	0	0	0	0	0	0	1	0	0	0	0	0	0	1	0	0
b4125	0	0	0	0	0	0	0	0	0	0	0	0	0	0	0	1	0	0
b1919	0	0	1	0	0	0	0	0	0	0	0	0	0	0	0	0	0	0
b2378	0	0	0	0	0	0	0	0	0	0	1	0	0	0	0	0	0	0
b0381	0	0	0	0	0	0	0	0	0	0	1	0	0	0	0	0	0	0
b0092	0	0	0	0	0	0	0	0	0	0	1	0	0	0	0	0	0	0
b1487	0	0	1	0	0	0	0	0	0	0	0	0	0	0	0	0	0	0
b1486	0	0	1	0	0	0	0	0	0	0	0	0	0	1	0	0	0	0
b1485	0	0	1	0	0	0	0	0	0	0	0	0	0	1	0	0	0	0
b1484	0	0	1	0	0	0	0	0	0	0	0	0	0	1	0	0	0	0
b1483	0	0	1	0	0	0	0	0	0	0	0	0	0	1	0	0	0	0
b1488	0	0	0	0	0	0	0	0	0	0	1	0	0	0	0	0	0	0
b3162	0	0	0	0	0	0	0	1	1	1	0	0	0	0	0	0	0	0
b0161	0	0	0	0	0	0	0	0	0	0	0	0	1	0	0	0	0	0
b3234	0	0	0	0	0	0	0	0	0	0	0	0	1	0	0	0	0	0
b3235	0	0	0	0	0	0	0	0	0	0	0	0	1	0	0	0	0	0
b4382	0	0	0	1	0	0	0	0	0	0	0	0	0	0	0	0	0	0
b4383	0	0	0	0	1	0	0	0	0	0	0	0	0	0	0	0	0	0
b4381	0	0	0	1	0	0	0	0	0	0	0	0	0	0	0	0	0	0
b4384	0	0	0	1	0	0	0	0	0	0	0	0	0	0	0	0	0	0
b0840	0	0	0	0	1	0	0	0	1	0	0	0	0	0	0	0	0	0
b3639	0	0	0	0	0	1	0	0	0	0	0	0	0	0	0	0	0	0
b4477	0	0	0	0	1	0	0	0	0	0	0	0	0	0	0	0	0	0
b4478	0	0	0	0	0	0	0	0	0	0	1	0	0	0	0	0	0	0
b1594	0	0	0	0	1	0	0	0	1	0	0	0	0	0	0	0	0	0
b0160	0	0	0	1	0	0	0	0	0	0	0	0	0	0	0	0	0	0
b1200	0	0	0	0	1	0	0	0	0	0	0	0	0	0	0	0	0	0
b1199	0	0	0	0	1	0	0	0	0	0	0	0	0	0	0	0	0	0
b3149	0	0	0	0	1	0	0	0	0	0	0	0	0	0	0	0	0	0
b0231	0	0	0	0	0	0	0	0	0	1	0	0	0	0	0	0	0	0
b4044	0	0	0	0	0	0	0	0	0	0	0	0	0	0	0	0	0	1
b0799	0	0	0	0	0	0	0	0	1	1	0	0	0	0	0	0	0	0
b4136	1	0	0	0	0	0	0	0	0	0	0	0	1	0	0	0	0	0
b0055	0	0	0	0	0	0	0	0	0	0	0	0	1	0	0	0	0	0
b0145	0	0	0	0	0	0	0	0	0	0	0	0	0	0	0	1	0	0
b2133	1	0	0	0	0	0	0	0	0	0	0	0	0	0	0	0	0	0
b0894	1	0	0	0	0	0	0	0	0	0	0	0	0	0	0	0	0	0
b0895	1	0	0	0	0	0	0	0	0	0	0	0	0	0	0	0	0	0
b3702	0	0	0	0	0	0	0	0	0	1	0	0	0	0	0	0	0	0
b4052	0	0	0	0	0	0	0	0	0	1	0	0	0	0	0	0	0	0
b4361	0	0	0	0	0	0	0	0	0	1	0	0	0	0	0	0	0	0
b0184	0	0	0	0	0	0	0	0	0	1	0	0	0	0	0	0	0	0
b3066	0	0	0	0	0	0	0	0	0	1	0	0	0	0	0	0	0	0
b0015	0	0	0	0	0	0	0	0	0	0	0	0	1	0	0	0	0	0
b0014	0	0	0	0	0	0	0	0	0	0	0	0	1	0	0	0	0	0
b3701	0	0	0	0	0	0	0	0	0	1	0	0	0	0	0	0	0	0
b0215	0	0	0	0	0	0	0	0	0	1	0	0	0	0	0	0	0	0
b0470	0	0	0	0	0	0	0	0	0	1	0	0	0	0	0	0	0	0
b1489	0	0	0	0	0	0	0	0	0	0	0	0	0	0	0	1	0	0
b3544	0	0	1	0	0	0	0	0	0	0	0	0	0	0	0	0	0	0
b3543	0	0	1	0	0	0	0	0	0	0	0	0	0	1	0	0	0	0
b3542	0	0	1	0	0	0	0	0	0	0	0	0	0	1	0	0	0	0
b3541	0	0	1	0	0	0	0	0	0	0	0	0	0	1	0	0	0	0
b3540	0	0	1	0	0	0	0	0	0	0	0	0	0	0	0	0	0	0
b0812	0	0	0	0	0	0	0	0	0	0	0	0	0	1	0	0	0	0
b1185	0	0	0	0	0	0	0	0	0	0	0	0	1	0	0	0	0	0
b2893	0	0	0	0	0	0	0	0	0	0	0	0	1	0	0	0	0	0
b0604	0	0	0	0	0	0	0	0	0	0	0	0	1	0	0	0	0	0
b2366	0	0	1	0	0	0	0	0	0	0	0	0	0	0	0	0	0	0
b2364	0	0	0	0	0	0	0	0	1	0	0	0	0	0	0	0	0	0
b4049	0	0	0	0	0	0	0	1	0	0	0	0	0	0	0	0	0	0
b3260	0	0	0	0	0	0	0	1	0	0	0	0	0	0	0	0	0	0
b2140	0	0	0	0	0	0	0	1	0	0	0	0	0	0	0	0	0	0
b0420	0	0	0	0	0	1	1	0	0	0	0	0	0	0	0	0	0	0
b2578	0	0	1	0	0	0	0	0	0	0	0	0	0	0	0	0	0	0
b3076	0	0	0	0	1	0	0	0	0	0	0	0	0	0	0	0	0	0
b3075	0	0	0	0	0	0	0	0	1	0	0	0	0	0	0	0	0	0
b1850	0	0	0	0	1	0	0	0	0	0	0	0	0	0	0	0	0	0
b4147	0	0	0	0	0	0	0	1	0	0	0	0	0	0	0	0	0	0
b1513	0	0	0	0	1	0	0	0	0	0	0	0	0	0	0	0	0	0
b3209	0	0	0	0	0	0	0	0	0	0	0	0	0	0	1	0	0	0
b2685	0	0	0	0	0	0	0	0	0	0	0	0	0	0	0	0	0	1
b0543	0	0	0	0	0	0	0	0	0	0	0	0	0	1	0	0	0	0
b2368	0	0	0	0	0	0	0	0	0	0	0	0	0	0	0	0	0	1
b1193	0	0	0	0	0	0	0	0	0	0	1	0	0	0	0	0	0	0
b2945	0	0	0	0	0	0	0	0	0	1	0	0	0	0	0	0	0	0
b2779	0	0	0	0	1	0	0	0	0	0	0	0	0	0	0	0	0	0
b0596	0	0	0	0	0	0	1	0	0	0	0	0	0	0	1	0	0	0
b0595	0	0	0	0	0	0	0	0	0	0	0	0	0	0	1	0	0	0
b0593	0	0	0	0	0	1	0	0	0	0	0	0	0	0	1	0	0	0
b0583	0	0	0	0	0	0	0	0	0	0	0	0	0	0	1	0	0	0
b0594	0	0	0	0	0	0	0	0	0	0	0	0	0	0	1	0	0	0
b0586	0	0	0	0	0	0	0	0	0	0	0	0	0	0	1	0	0	0
b3613	0	1	0	0	0	0	0	0	0	0	0	0	0	0	0	0	0	0
b3264	0	0	0	0	0	0	0	0	1	0	0	0	0	0	0	0	0	0
b3404	0	0	0	0	0	0	0	0	0	0	0	0	0	0	0	1	0	0
b2927	0	0	0	0	1	0	0	0	0	0	0	0	0	0	0	0	0	0
b0981	0	1	0	0	0	0	0	0	0	0	1	0	0	0	0	0	0	0
b0982	0	0	0	0	0	0	0	0	0	0	0	0	0	0	0	1	0	0
b2451	0	0	1	0	0	0	0	0	0	0	0	0	0	0	0	0	0	0
b2369	0	0	0	0	0	0	0	0	1	0	0	0	0	0	0	1	0	0
b2370	0	0	1	0	0	0	0	0	0	0	0	0	0	0	0	1	0	0
b3006	0	0	0	0	0	0	0	0	0	0	0	0	0	0	0	0	1	0
b3005	0	0	0	0	0	0	0	0	0	0	0	0	0	0	0	0	1	0
b1844	0	0	0	0	0	0	0	0	0	1	0	0	0	0	0	0	0	0
b2798	0	0	0	0	0	0	0	0	0	1	0	0	0	0	0	0	0	0
b3094	0	0	0	0	0	0	0	0	1	0	0	0	0	0	0	0	0	0
b0954	0	0	0	0	0	0	1	0	0	0	0	0	0	0	0	0	0	0
b2323	0	0	0	0	0	0	1	0	0	0	0	0	0	0	1	0	0	0
b1092	0	0	0	0	0	0	1	0	0	0	0	0	0	0	0	0	0	0
b1095	0	0	0	0	0	0	1	0	0	0	0	0	0	0	1	0	0	0
b1093	0	0	0	0	0	0	1	0	0	0	0	0	0	0	1	0	0	0
b1091	0	0	0	0	0	0	1	0	0	0	0	0	0	0	0	0	0	0
b1288	0	0	0	0	0	0	1	0	0	0	0	0	0	0	0	0	0	0
b3963	0	0	0	0	0	0	0	0	1	0	0	0	0	0	0	0	0	0
b0180	0	0	0	0	0	0	1	0	0	0	0	0	0	0	0	0	0	0
b3845	0	0	0	0	0	0	1	0	0	0	0	0	0	0	0	0	0	0
b3846	0	0	0	0	0	0	1	0	0	0	0	0	0	0	0	0	0	0
b1805	0	0	0	0	0	0	1	0	0	0	0	0	0	0	1	0	0	0
b0221	0	0	0	0	0	0	1	0	0	0	0	0	0	0	0	0	0	0
b3081	1	0	0	0	0	0	0	0	0	0	0	0	0	0	0	0	0	0
b2342	0	0	0	0	0	0	1	0	0	0	0	0	0	0	0	0	0	0
b2341	0	0	0	0	0	0	1	0	0	0	0	0	0	0	0	0	0	0
b1701	0	0	0	0	0	0	1	0	0	0	0	0	0	0	1	0	0	0
b2344	0	0	0	0	0	0	1	0	0	0	0	0	0	0	0	0	0	0
b1187	0	0	0	0	0	0	0	0	1	0	0	0	0	0	0	0	0	0
b2925	0	0	0	0	1	0	0	0	0	0	0	0	0	0	0	0	0	0
b2097	0	0	0	0	1	0	0	0	0	0	0	0	0	0	0	0	0	0
b4232	0	0	0	0	1	0	0	0	0	0	0	0	0	0	0	0	0	0
b2052	0	0	0	0	1	0	0	0	0	0	1	0	0	0	0	0	0	0
b4079	1	0	0	0	0	0	0	0	0	0	0	0	0	0	0	0	0	0
b1474	1	0	0	0	0	0	0	0	0	0	0	0	0	0	0	0	0	0
b1475	1	0	0	0	0	0	0	0	0	0	0	0	0	0	0	0	0	0
b1476	1	0	0	0	0	0	0	0	0	0	0	0	0	0	0	0	0	0
b3894	1	0	0	0	0	0	0	0	0	0	0	0	0	0	0	0	0	0
b3893	1	0	0	0	0	0	0	0	0	0	0	0	0	0	0	0	0	0
b3892	1	0	0	0	0	0	0	0	0	0	0	0	0	0	0	0	0	0
b2525	1	0	0	0	0	0	0	0	0	0	0	0	0	0	0	0	0	0
b1385	1	0	0	0	0	0	0	0	0	0	0	0	0	0	0	0	0	0
b4291	0	0	0	0	0	0	0	0	0	0	0	0	0	1	0	0	0	0
b4290	0	0	0	0	0	0	0	0	0	0	0	0	0	1	0	0	0	0
b4289	0	0	0	0	0	0	0	0	0	0	0	0	0	1	0	0	0	0
b4288	0	0	0	0	0	0	0	0	0	0	0	0	0	1	0	0	0	0
b4287	0	0	0	0	0	1	0	0	0	0	0	0	0	1	0	0	0	0
b4293	0	0	0	0	0	0	0	0	1	0	0	0	0	0	0	0	0	0
b4292	0	0	0	0	0	0	0	0	0	0	0	0	0	1	0	1	0	0
b3409	0	0	0	0	0	0	0	0	0	0	0	0	0	1	0	0	0	0
b0584	0	0	0	0	0	0	0	0	0	0	0	0	0	1	0	0	0	0
b0592	0	0	0	0	0	0	0	0	0	0	0	0	0	1	0	0	0	0
b0588	0	0	0	0	0	1	0	0	0	0	0	0	0	1	0	0	0	0
b0590	0	0	0	0	0	0	0	0	0	0	0	0	0	1	0	0	0	0
b0587	0	0	0	0	0	0	0	0	0	0	1	0	0	0	0	0	0	0
b0589	0	0	0	0	0	0	0	0	0	0	0	0	0	1	0	0	0	0
b0585	0	0	0	0	0	0	0	0	0	0	0	0	0	1	0	0	0	0
b2610	0	0	0	0	0	0	0	0	0	0	0	0	0	0	0	0	1	0
b2731	0	0	0	0	0	0	0	0	1	0	0	0	0	0	0	1	0	0
b0150	0	0	0	0	0	0	0	0	0	0	0	0	0	1	0	0	0	0
b0153	0	0	0	0	0	0	0	0	0	0	0	0	0	1	0	0	0	0
b0151	0	0	0	0	0	1	0	0	0	0	0	0	0	1	0	0	0	0
b0152	0	0	0	0	0	0	0	0	0	0	0	0	0	1	0	0	0	0
b1102	0	0	0	0	0	0	0	0	0	0	0	0	0	1	0	0	0	0
b3361	0	1	0	0	0	0	0	0	0	0	0	0	0	0	0	0	0	0
b3915	0	0	0	0	0	0	0	0	0	0	0	0	0	1	0	0	0	0
b4314	0	0	0	0	0	0	0	0	0	0	0	1	0	0	0	0	1	0
b4312	0	0	0	0	0	0	0	0	0	1	0	0	0	0	0	0	0	0
b4316	0	0	0	0	0	0	0	0	0	0	0	1	0	0	0	0	1	0
b4317	0	0	0	0	0	0	0	0	0	0	0	1	0	0	0	0	1	0
b4313	0	0	0	0	0	0	0	0	0	1	0	0	0	0	0	0	0	0
b4318	0	0	0	0	0	0	0	0	0	0	0	1	0	0	0	0	1	0
b4319	0	0	0	0	0	0	0	0	0	0	0	1	0	0	0	0	1	0
b4315	0	0	0	0	0	0	0	0	0	0	0	1	0	0	0	0	1	0
b3261	0	0	0	0	0	0	0	0	1	1	0	0	0	0	0	0	0	0
b4207	0	0	0	0	0	0	0	0	0	0	0	0	1	0	0	0	0	0
b3347	0	0	0	0	0	0	0	0	0	0	0	0	1	0	0	0	0	0
b0028	0	0	0	0	0	0	0	0	0	0	0	0	1	0	0	0	0	0
b0684	1	0	0	0	0	0	0	0	0	0	0	0	0	0	0	0	0	0
b2895	1	0	0	0	0	0	0	0	0	0	0	0	0	0	0	0	0	0
b1072	0	0	0	0	0	0	0	0	0	0	0	1	1	0	0	0	0	0
b1073	0	0	0	0	0	0	0	0	0	0	0	1	0	0	0	0	0	0
b1074	0	0	0	0	0	0	0	0	0	0	0	1	0	0	0	0	0	0
b1075	0	0	0	0	0	0	0	0	0	0	0	1	0	0	0	0	0	0
b1076	0	0	0	0	0	0	0	0	0	0	0	1	0	0	0	0	0	0
b1077	0	0	0	0	0	0	0	0	0	0	0	1	0	0	0	0	0	0
b1078	0	0	0	0	0	0	0	0	0	0	0	1	0	0	0	0	0	0
b1079	0	0	0	0	0	0	0	0	0	0	0	1	0	0	0	0	0	0
b1081	0	0	0	0	0	0	0	0	0	0	1	1	1	0	0	0	1	0
b1082	0	0	0	0	0	0	0	0	0	0	0	1	0	0	0	0	0	0
b1083	0	0	0	0	0	0	0	0	0	0	0	1	0	0	0	0	0	0
b1071	0	0	0	0	0	0	0	0	1	0	0	1	0	0	0	0	1	0
b1070	0	0	0	0	0	0	0	0	0	0	0	1	1	0	0	0	1	0
b1922	0	0	0	0	0	0	0	0	1	0	0	0	0	0	0	0	0	0
b1923	0	0	0	0	0	0	0	0	0	0	0	1	0	0	0	0	0	0
b1924	0	0	0	0	0	0	0	0	0	0	0	1	0	0	0	0	0	0
b1937	0	0	0	0	0	0	0	0	0	0	0	1	0	0	0	0	1	0
b1938	0	0	0	0	0	0	0	0	0	0	0	1	0	0	0	0	1	0
b1939	0	0	0	0	0	0	0	0	0	0	0	1	0	0	0	0	0	0
b1940	0	0	0	0	0	0	0	0	0	0	0	1	0	0	0	0	1	0
b1941	0	0	0	0	0	0	0	0	0	0	0	1	0	0	0	0	1	0
b1942	0	0	0	0	0	0	0	0	0	0	0	1	1	0	0	0	1	0
b1943	0	0	0	0	0	0	0	0	0	0	0	1	0	0	0	0	0	0
b1944	0	0	0	0	0	0	0	0	0	0	0	1	0	0	0	0	0	0
b1945	0	0	0	0	0	0	0	0	0	0	0	1	0	0	0	0	0	0
b1946	0	0	0	0	0	0	0	0	0	0	0	1	0	0	0	0	1	0
b1947	0	0	0	0	0	0	0	0	0	0	0	1	0	0	0	0	0	0
b1948	0	0	0	0	0	0	0	0	0	0	0	1	0	0	0	0	1	0
b1949	0	0	0	0	0	0	0	0	0	0	0	1	0	0	0	0	1	0
b1950	0	0	0	0	0	0	0	0	0	0	0	1	0	0	0	0	1	0
b1925	0	0	0	0	0	0	0	0	0	0	0	1	1	0	0	0	1	0
b1920	0	0	1	0	0	0	0	0	0	0	0	0	0	0	0	1	0	0
b2000	0	0	0	0	0	0	0	0	0	0	1	0	0	0	0	0	1	0
b3288	0	0	0	0	0	0	0	1	0	0	0	0	0	0	0	0	0	0
b1334	0	0	0	0	0	0	0	0	0	0	0	0	0	0	0	1	0	0
b0904	0	0	0	0	0	0	0	0	0	0	0	0	0	1	0	0	0	0
b0048	0	0	0	0	0	1	0	0	0	0	0	0	0	0	0	0	0	0
b3058	0	0	0	0	0	1	0	0	0	0	0	0	0	0	0	0	0	0
b2315	0	0	0	0	0	1	0	0	0	0	0	0	0	0	0	0	0	0
b0529	0	0	0	0	0	1	0	0	0	0	0	0	0	0	0	0	0	0
b2153	0	0	0	0	0	1	0	0	0	0	0	0	0	0	0	0	0	0
b0142	0	0	0	0	0	1	0	0	0	0	0	0	0	0	0	0	0	0
b1606	0	0	0	0	0	0	1	0	0	0	0	0	0	0	1	0	0	0
b3177	0	0	0	0	0	1	0	0	0	0	0	0	0	0	0	0	0	0
b2303	0	0	0	0	0	1	0	0	0	0	0	0	0	0	0	0	0	0
b3924	1	0	0	0	0	0	0	0	0	0	0	0	0	0	0	0	0	0
b2374	1	0	0	0	0	0	0	0	0	0	0	0	0	0	0	0	0	0
b4154	1	0	0	0	0	0	0	0	0	0	0	0	0	0	0	0	0	0
b4153	1	0	0	0	0	0	0	0	0	0	0	0	0	0	0	0	0	0
b3844	1	0	0	0	0	1	0	0	0	0	0	0	0	0	0	0	0	0
b3371	0	0	0	0	0	0	0	0	0	0	1	0	0	0	0	0	0	0
b3374	0	0	0	0	1	0	0	0	0	0	0	0	0	0	0	0	0	0
b0356	1	0	0	0	0	0	0	0	0	0	0	0	0	0	0	0	0	0
b2167	0	0	0	0	1	0	0	0	0	0	0	0	0	0	0	0	0	0
b2169	0	0	0	0	1	0	0	0	0	0	0	0	0	0	0	0	0	0
b2168	0	0	0	0	1	0	0	0	0	0	0	0	0	0	0	0	0	0
b0080	0	0	0	0	0	0	0	0	1	0	0	0	0	0	0	0	0	0
b1905	0	0	0	0	0	0	0	0	0	0	0	0	0	1	0	0	0	0
b0094	0	1	0	0	0	0	0	0	0	0	0	0	0	0	0	0	0	0
b2748	0	1	0	0	0	0	0	0	0	0	0	0	0	0	0	0	0	0
b3178	0	0	0	0	0	0	0	0	0	0	0	0	1	0	0	0	0	0
b0084	0	0	0	0	0	0	0	0	0	0	1	0	0	0	0	0	0	0
b0890	0	1	0	0	0	0	0	0	0	0	0	0	0	0	0	0	0	0
b0083	0	1	0	0	0	0	0	0	0	0	0	0	0	0	0	0	0	0
b3933	0	1	0	0	0	0	0	0	0	0	0	0	0	0	0	0	0	0
b0093	0	0	0	0	0	0	0	0	0	0	1	0	0	0	0	0	0	0
b3464	0	0	0	0	0	0	0	0	0	0	0	0	0	0	0	0	1	0
b0095	0	1	0	0	0	0	0	0	0	0	0	0	0	0	0	0	0	0
b2800	0	0	0	0	1	0	0	0	0	0	0	0	0	0	0	0	0	0
b2802	0	0	0	0	1	0	0	0	0	0	0	0	0	0	0	0	0	0
b2803	0	0	0	0	1	0	0	0	0	0	0	0	0	0	0	0	0	0
b2799	1	0	0	0	0	0	0	0	0	0	0	0	0	0	0	0	0	0
b2801	0	0	0	0	1	0	0	0	0	0	0	0	0	0	0	0	0	0
b2805	0	0	0	0	1	0	0	0	1	0	0	0	0	0	0	0	0	0
b2804	0	0	0	0	1	0	0	0	0	0	0	0	0	0	0	0	0	0
b1612	1	0	0	0	0	0	0	0	0	0	0	0	0	0	0	0	0	0
b4122	1	0	0	0	0	0	0	0	0	0	0	0	0	0	0	0	0	0
b1611	1	0	0	0	0	0	0	0	0	0	0	0	0	0	0	0	0	0
b0683	0	0	0	0	0	0	0	0	0	0	0	0	0	1	0	0	0	0
b3340	0	0	0	0	0	0	0	1	0	0	0	0	0	0	0	0	0	0
b2661	1	0	0	0	0	0	0	0	0	0	0	0	0	0	0	0	0	0
b2663	0	0	1	0	0	0	0	0	0	0	0	0	0	0	0	0	0	0
b2662	0	0	1	0	0	0	0	0	0	0	0	0	0	0	0	0	0	0
b3517	0	0	1	0	0	0	0	0	0	0	0	0	0	0	0	0	0	0
b1493	0	0	1	0	0	0	0	0	0	0	0	0	0	0	0	0	0	0
b3512	0	0	0	0	0	0	0	0	1	0	0	0	0	0	0	1	0	0
b0759	0	0	0	0	0	0	0	0	0	0	1	0	0	0	0	0	0	0
b0757	0	0	0	0	1	0	0	0	0	0	0	0	0	0	0	0	0	0
b0756	0	0	0	0	1	0	0	0	0	0	0	0	0	0	0	0	0	0
b2837	0	0	0	0	0	0	0	0	1	0	0	0	0	0	0	0	0	0
b2151	0	0	0	0	0	0	0	0	1	0	0	0	0	0	0	0	0	0
b0758	1	0	0	0	0	0	0	0	0	0	0	0	0	0	0	0	0	0
b1236	0	0	0	0	0	0	0	0	0	0	1	0	0	0	0	0	0	0
b1779	0	0	0	0	1	0	0	0	0	0	0	0	0	0	0	0	0	0
b3126	0	0	0	0	1	0	0	0	0	0	0	0	0	0	0	0	0	0
b3125	0	0	0	0	0	0	1	0	0	0	0	0	0	0	0	0	0	0
b2094	0	0	0	0	1	0	0	0	0	0	0	0	0	0	0	1	0	0
b2093	0	0	0	0	1	0	0	0	0	0	0	0	0	0	0	0	0	0
b2092	0	0	0	0	1	0	0	0	0	0	0	0	0	0	0	0	0	0
b2091	0	0	1	0	0	0	0	0	0	0	0	0	0	0	0	0	0	0
b2096	0	0	0	0	1	0	0	0	0	0	0	0	0	0	0	0	0	0
b2095	0	0	0	0	1	0	0	0	0	0	0	0	0	0	0	0	0	0
b0124	0	0	0	0	1	0	0	0	0	0	0	0	0	0	0	0	0	0
b2808	0	0	0	0	0	0	0	0	1	0	0	0	0	0	0	0	0	0
b2904	0	0	1	0	0	0	0	0	0	0	0	0	0	0	0	0	0	0
b2903	0	0	1	0	0	0	0	0	0	0	0	0	0	0	0	0	0	0
b2479	0	0	1	0	0	0	0	0	0	0	0	0	0	0	0	0	0	0
b2905	0	0	1	0	0	0	0	0	0	0	0	0	0	0	0	0	0	0
b1761	0	0	1	0	0	0	0	0	0	0	0	0	0	0	0	0	0	0
b1033	0	0	1	0	0	1	0	0	0	0	0	0	0	0	0	0	0	0
b3741	0	1	0	0	0	0	0	0	0	0	0	0	0	0	0	0	0	0
b3740	0	0	0	0	0	0	0	0	0	0	1	0	0	0	0	0	0	0
b2975	1	0	0	0	0	0	0	0	0	0	0	0	0	0	0	0	0	0
b2976	1	0	0	0	0	0	0	0	0	0	0	0	0	0	0	0	0	0
b2980	0	0	0	0	0	0	0	0	1	0	0	0	0	0	0	0	0	0
b2979	1	0	0	0	0	0	0	0	0	0	0	0	0	0	0	0	0	0
b4468	1	0	0	0	0	0	0	0	0	0	0	0	0	0	0	0	0	0
b4467	1	0	0	0	0	0	0	0	0	0	0	0	0	0	0	0	0	0
b3945	1	0	0	0	0	0	0	0	0	0	0	0	0	0	0	0	0	0
b2036	0	0	0	0	0	0	0	0	0	0	1	0	0	0	0	0	0	0
b3429	0	0	0	0	1	0	0	0	0	0	0	0	0	0	0	0	0	0
b3432	0	0	0	0	1	0	0	0	0	0	0	0	0	0	0	0	0	0
b3430	0	0	0	0	1	0	0	0	0	0	0	0	0	0	0	0	0	0
b3428	0	0	0	0	1	0	0	0	0	0	0	0	0	0	0	0	0	0
b3431	0	0	0	0	1	0	0	0	0	0	0	0	0	0	0	0	0	0
b2388	0	0	0	0	1	0	0	0	0	0	0	0	0	0	0	0	0	0
b3176	0	0	0	0	1	0	0	0	0	0	0	0	0	0	0	0	0	0
b3729	0	0	0	0	0	0	0	0	0	0	1	0	0	0	0	0	0	0
b3730	0	0	0	0	0	0	0	0	0	0	1	0	0	0	0	0	0	0
b2553	0	0	1	0	0	0	0	0	0	0	0	0	0	0	0	0	0	0
b0167	0	0	0	0	0	0	0	0	0	0	0	0	1	0	0	0	0	0
b3053	0	0	0	0	0	0	0	0	0	0	0	0	1	0	0	1	0	0
b3868	0	0	0	0	0	0	0	0	0	0	0	0	0	0	0	1	0	0
b0811	0	0	1	0	0	0	0	0	0	0	0	0	0	0	0	1	0	0
b0450	0	0	1	0	0	0	0	0	0	0	0	0	0	0	0	0	0	0
b3869	0	0	0	0	0	0	0	0	0	0	0	0	0	0	0	1	0	0
b0810	0	0	1	0	0	0	0	0	0	0	0	0	0	0	0	0	0	0
b0809	0	0	1	0	0	0	0	0	0	0	0	0	0	0	0	0	0	0
b0680	0	0	0	0	0	0	0	1	0	0	0	0	0	0	0	0	0	0
b1651	0	0	1	0	0	0	0	0	0	0	0	0	0	0	0	0	0	0
b2241	1	0	0	0	0	0	0	0	0	0	0	0	0	0	0	0	0	0
b2242	0	0	1	0	0	0	0	0	0	0	0	0	0	0	0	0	0	0
b2243	1	0	0	0	0	0	0	0	0	0	0	0	0	0	0	0	0	0
b3426	1	0	0	0	0	0	0	0	0	0	0	0	0	0	0	0	0	0
b3425	0	0	0	0	0	0	0	0	0	0	0	0	0	1	0	0	0	0
b3926	1	0	0	0	0	0	0	0	0	0	0	0	0	0	0	0	0	0
b2239	1	0	0	0	0	0	0	0	0	0	0	0	0	0	0	0	0	0
b3423	0	0	0	0	1	0	0	0	1	0	0	0	0	0	0	0	0	0
b2240	0	0	0	0	1	0	0	0	0	0	0	0	0	0	0	0	0	0
b0720	1	0	0	0	0	0	0	0	0	0	0	0	0	0	0	0	0	0
b3212	0	0	1	0	0	0	0	0	0	0	0	0	0	0	0	0	0	0
b3213	0	0	1	0	0	0	0	0	0	0	0	0	0	0	0	0	0	0
b0655	0	0	1	0	0	0	0	0	0	0	0	0	0	0	0	1	0	0
b0654	0	0	1	0	0	0	0	0	0	0	0	0	0	0	0	0	0	0
b0653	0	0	1	0	0	0	0	0	0	0	0	0	0	0	0	0	0	0
b0652	0	0	1	0	0	0	0	0	0	0	0	0	0	0	0	0	0	0
b4077	1	0	0	0	0	0	0	0	0	0	0	0	0	0	0	0	0	0
b3653	0	0	1	0	0	0	0	0	0	0	0	0	0	0	0	0	0	0
b2400	0	0	0	0	0	0	0	1	0	0	0	0	0	0	0	0	0	0
b3682	0	0	0	0	1	0	0	0	0	0	0	0	0	0	0	0	0	0
b3683	0	0	0	0	1	0	0	0	0	0	0	0	0	0	0	0	0	0
b0509	0	0	0	0	0	0	1	0	0	0	0	0	0	0	0	0	0	0
b2551	0	0	1	0	0	0	0	0	0	0	0	0	0	0	0	0	0	0
b3559	0	0	0	0	0	0	0	1	0	0	0	0	0	0	0	0	0	0
b2053	0	0	0	0	0	0	0	0	0	0	1	0	0	0	0	0	0	0
b0200	0	0	1	0	0	0	0	0	0	0	0	0	0	0	0	0	0	0
b3648	0	0	0	1	0	0	0	0	0	0	0	0	0	0	0	0	0	0
b2029	0	0	0	0	1	0	0	0	0	0	0	0	0	0	0	0	0	0
b3437	0	0	0	0	1	0	0	0	0	0	0	0	0	0	0	0	0	0
b4321	0	0	1	0	1	0	0	0	0	0	0	0	0	0	0	0	0	0
b3438	0	0	0	0	0	0	0	0	1	0	0	0	0	0	0	0	0	0
b3415	0	0	1	0	1	0	0	0	0	0	0	0	0	0	0	0	0	0
b4476	0	0	1	0	1	0	0	0	0	0	0	0	0	0	0	0	0	0
b3500	1	0	0	0	0	0	0	0	0	0	0	0	0	0	0	0	0	0
b0755	0	0	0	0	1	0	0	0	0	0	0	0	0	0	0	0	0	0
b3612	0	0	0	0	1	0	0	0	0	0	0	0	0	0	0	0	0	0
b3779	0	0	0	1	0	0	0	0	0	0	0	0	0	1	0	0	0	0
b3608	1	0	0	0	0	0	0	0	0	0	0	0	0	0	0	0	0	0
b0238	0	0	0	1	0	0	0	0	0	0	0	0	0	0	0	0	0	0
b3181	0	0	0	0	0	0	0	0	1	0	0	0	0	0	0	0	0	0
b3406	0	0	0	0	0	0	0	0	1	0	0	0	0	0	0	0	0	0
b4143	0	0	0	0	0	0	0	0	0	0	0	0	1	0	0	0	0	0
b4142	0	0	0	0	0	0	0	0	0	0	0	0	1	0	0	0	0	0
b2614	0	0	0	0	0	0	0	0	0	0	0	0	1	0	0	0	0	0
b0849	0	0	0	0	0	0	0	0	0	0	0	0	1	0	0	0	0	0
b1064	0	0	0	0	0	0	0	0	0	0	0	0	1	0	0	0	0	0
b3610	0	0	0	0	0	0	0	0	0	0	0	0	1	0	0	0	0	0
b2688	0	0	0	0	0	1	0	0	0	0	0	0	0	0	0	0	0	0
b2947	0	0	0	0	0	1	0	1	0	0	0	0	0	0	0	0	0	0
b0477	0	0	0	0	1	0	0	0	0	0	0	0	0	0	0	0	0	0
b3324	0	0	0	0	0	0	0	0	0	0	0	0	0	0	0	0	1	0
b3325	0	0	0	0	0	0	0	0	0	0	0	1	0	0	0	0	1	0
b3326	0	0	0	0	0	0	0	0	0	0	0	1	0	0	0	0	1	0
b3327	0	0	0	0	0	0	0	0	0	0	0	1	0	0	0	0	1	0
b3328	0	0	0	0	0	0	0	0	0	0	0	1	0	0	0	0	1	0
b3330	0	0	0	0	0	0	0	0	0	0	0	1	0	0	0	0	1	0
b3332	0	0	0	0	0	0	0	0	0	0	0	0	0	0	0	0	1	0
b3335	0	0	0	0	0	0	0	0	0	0	0	1	1	0	0	0	1	0
b1635	0	0	0	0	0	0	0	0	0	0	0	0	1	0	0	0	0	0
b2507	0	0	0	1	0	0	0	0	0	0	0	0	0	0	0	0	0	0
b2508	0	0	0	1	0	0	0	0	0	0	0	0	0	0	0	0	0	0
b0104	0	0	0	1	0	0	0	0	0	0	0	0	0	0	0	0	0	0
b2883	0	0	0	1	0	0	0	0	0	0	0	0	0	0	0	0	0	0
b2787	0	0	0	0	0	0	0	0	0	0	1	0	0	0	0	0	0	0
b2706	0	0	0	0	0	0	0	0	1	0	0	0	0	0	0	0	0	0
b2231	0	0	0	0	0	0	0	0	0	1	0	0	0	0	0	0	0	0
b3699	0	0	0	0	0	0	0	0	0	1	0	0	0	0	0	0	0	0
b2541	0	0	0	0	0	0	1	0	0	0	0	0	0	0	1	0	0	0
b2540	0	0	0	0	0	0	0	0	0	0	0	0	0	1	0	0	0	0
b2538	0	0	0	0	0	0	0	0	0	0	0	0	0	1	0	0	0	0
b2539	0	0	0	0	0	0	0	0	0	0	0	0	0	0	1	0	0	0
b2537	0	0	0	0	0	0	0	0	1	0	0	0	0	0	0	0	0	0
b0872	1	0	0	0	0	0	0	0	0	0	0	0	0	0	0	0	0	0
b2496	0	0	0	0	0	0	0	0	0	1	0	0	0	0	0	0	0	0
b4480	0	0	0	0	0	0	0	0	1	0	0	0	0	0	0	0	0	0
b1619	0	0	0	0	0	0	1	0	0	0	0	0	0	0	1	0	0	0
b0962	0	0	0	0	0	0	0	0	0	1	0	0	0	0	0	0	0	0
b1210	0	0	0	0	0	1	0	0	0	0	0	0	0	0	0	0	0	0
b3804	0	0	0	0	0	1	0	0	0	0	0	0	0	0	0	0	0	0
b3997	0	0	0	0	0	1	0	0	0	0	0	0	0	0	0	0	0	0
b3850	1	0	0	0	0	1	0	0	0	0	0	0	0	0	0	0	0	0
b0154	0	0	0	0	0	1	0	0	0	0	0	0	0	0	0	0	0	0
b3867	0	0	0	0	0	1	0	0	0	0	0	0	0	0	0	0	0	0
b3803	0	0	0	0	0	1	0	0	0	0	0	0	0	0	0	0	0	0
b0059	0	0	0	0	0	0	0	0	1	1	0	0	0	0	0	0	0	0
b4175	0	0	0	0	0	0	0	0	0	0	0	0	1	0	0	0	0	0
b4174	0	0	0	0	0	0	0	0	0	0	0	0	1	0	0	0	0	0
b1103	0	0	0	1	1	0	0	0	0	0	0	0	0	0	0	0	0	0
b1508	0	0	0	0	0	0	0	0	1	0	0	0	0	0	0	0	0	0
b2024	0	0	1	0	0	0	0	0	0	0	0	0	0	0	0	0	0	0
b2022	0	0	1	0	0	0	0	0	0	0	0	0	0	0	0	0	0	0
b2021	0	0	1	0	0	0	0	0	0	0	0	0	0	0	0	0	0	0
b2025	0	0	1	0	0	0	0	0	0	0	0	0	0	0	0	0	0	0
b2019	0	0	1	0	0	0	0	0	0	0	0	0	0	0	0	0	0	0
b2023	0	0	1	0	0	0	0	0	0	0	0	0	0	0	0	0	0	0
b2026	0	0	1	0	0	0	0	0	0	0	0	0	0	0	0	0	0	0
b2309	0	0	1	0	0	0	0	0	0	0	0	0	0	0	0	1	0	0
b2307	0	0	1	0	0	0	0	0	0	0	0	0	0	0	0	0	0	0
b2306	0	0	1	0	0	0	0	0	0	0	0	0	0	0	0	0	0	0
b2308	0	0	1	0	0	0	0	0	0	0	0	0	0	0	0	0	0	0
b2514	0	0	0	0	0	0	0	1	0	0	0	0	0	0	0	0	0	0
b0178	0	0	0	0	0	0	0	0	0	0	1	0	0	0	0	0	0	0
b2552	1	0	0	0	0	0	0	0	0	0	0	0	0	0	0	0	0	0
b0106	0	0	0	0	0	0	0	0	0	0	0	1	0	0	0	0	1	0
b0640	0	0	0	0	0	0	0	0	0	1	0	0	0	0	0	0	0	0
b1099	0	0	0	0	0	0	0	0	0	1	0	0	0	0	0	0	0	0
b0125	0	0	0	1	0	0	0	0	0	0	0	0	0	0	0	0	0	0
b1413	0	0	0	0	0	0	0	0	0	1	0	0	0	0	0	0	0	0
b2526	0	0	0	0	0	0	0	0	0	0	0	0	1	0	0	0	0	0
b2527	0	0	0	0	0	0	0	0	0	0	0	0	1	0	0	0	0	0
b0650	0	0	0	0	0	0	0	0	0	0	0	0	1	0	0	0	0	0
b4349	0	0	0	0	0	0	0	0	0	0	0	0	0	0	0	0	0	1
b4350	0	0	0	0	0	0	0	0	0	0	0	0	0	0	0	0	0	1
b4348	0	0	0	0	0	0	0	0	0	0	0	0	0	0	0	0	0	1
b1379	0	0	0	0	0	0	0	0	0	0	0	0	1	0	0	0	0	0
b3400	0	0	0	0	0	0	0	1	0	0	0	0	0	0	0	0	0	0
b3931	0	0	0	0	0	0	0	0	0	0	0	0	1	0	0	0	0	0
b3932	0	0	0	0	0	0	0	0	0	0	0	0	1	0	0	0	0	0
b0473	0	0	0	0	0	0	0	0	0	0	0	0	1	0	0	0	0	0
b0972	1	0	0	0	0	0	0	0	0	0	0	0	0	0	0	0	0	0
b0973	1	0	0	0	0	0	0	0	0	0	0	0	0	0	0	0	0	0
b0974	1	0	0	0	0	0	0	0	0	0	0	0	0	0	0	0	0	0
b0975	1	0	0	0	0	0	0	0	0	0	0	0	0	0	0	0	0	0
b2996	1	0	0	0	0	0	0	0	0	0	0	0	0	0	0	0	0	0
b2994	1	0	0	0	0	0	0	0	0	0	0	0	0	0	0	0	0	0
b2990	0	0	0	0	0	0	0	0	0	0	0	0	1	0	0	0	0	0
b2997	1	0	0	0	0	0	0	0	0	0	0	0	0	0	0	0	0	0
b2724	1	0	0	0	0	0	0	0	0	0	0	0	0	0	0	0	0	0
b2723	1	0	0	0	0	0	0	0	0	0	0	0	0	1	0	0	0	0
b2722	1	0	0	0	0	0	0	0	0	0	0	0	0	0	0	0	0	0
b2721	1	0	0	0	0	0	0	0	0	0	0	0	0	0	0	0	0	0
b2720	1	0	0	0	0	0	0	0	0	0	0	0	0	0	0	0	0	0
b2719	1	0	0	0	0	0	0	0	0	0	0	0	0	0	0	0	0	0
b2717	1	0	0	0	0	0	0	0	0	0	0	0	0	0	0	0	0	0
b2713	1	0	0	0	0	0	0	0	0	0	0	0	0	0	0	0	0	0
b2481	1	0	0	0	0	0	0	0	0	0	0	0	0	0	0	0	0	0
b2482	1	0	0	0	0	0	0	0	0	0	0	0	0	1	0	0	0	0
b2483	1	0	0	0	0	0	0	0	0	0	0	0	0	0	0	0	0	0
b2484	1	0	0	0	0	0	0	0	0	0	0	0	0	1	0	0	0	0
b2485	1	0	0	0	0	0	0	0	0	0	0	0	0	0	0	0	0	0
b2486	1	0	0	0	0	0	0	0	0	0	0	0	0	1	0	0	0	0
b2487	1	0	0	0	0	0	0	0	0	0	0	0	0	0	0	0	0	0
b2488	1	0	0	0	0	0	0	0	0	0	0	0	0	0	0	0	0	0
b2489	1	0	0	0	0	0	0	0	0	0	0	0	0	0	0	0	0	0
b2491	0	0	0	0	0	0	0	0	1	0	0	0	0	0	0	1	0	0
b0508	0	0	0	0	1	0	0	0	0	0	0	0	0	0	0	0	0	0
b2727	0	0	0	0	0	0	0	0	1	0	0	0	1	0	0	0	0	0
b2728	0	0	0	0	0	0	0	0	0	0	0	0	1	0	0	0	0	0
b2730	0	0	0	0	0	0	0	0	0	0	0	0	1	0	0	0	0	0
b2712	0	0	0	0	0	0	0	0	0	0	0	0	1	0	0	0	0	0
b2873	0	0	0	1	0	0	0	0	0	0	0	0	0	0	0	0	0	0
b4328	0	0	0	1	1	0	0	0	0	0	0	0	0	0	0	0	0	0
b3687	0	0	0	0	0	0	0	0	0	0	0	0	1	0	0	0	0	0
b3686	0	0	0	0	0	0	0	0	0	0	0	0	1	0	0	0	0	0
b1136	1	0	0	0	0	0	0	0	0	0	0	0	0	0	0	0	0	0
b4018	0	0	0	0	0	0	0	0	1	0	0	0	0	0	0	0	0	0
b2889	0	0	0	0	0	0	1	0	0	0	0	0	0	0	0	0	0	0
b4267	0	0	1	0	0	0	0	0	0	0	0	0	0	0	0	0	0	0
b4268	0	0	0	0	1	0	0	0	0	0	0	0	0	0	0	0	0	0
b4266	0	0	0	0	0	0	1	0	0	0	0	0	0	0	1	0	0	0
b4264	0	0	0	0	0	0	0	0	1	0	0	0	0	0	0	0	0	0
b4265	0	0	1	0	1	0	0	0	0	0	0	0	0	0	0	0	0	0
b0026	0	0	0	0	0	0	0	1	0	0	0	0	0	0	0	0	0	0
b3772	0	0	1	0	0	0	0	0	0	0	0	0	0	0	0	0	0	0
b3671	0	0	1	0	0	1	0	0	0	0	0	0	0	0	0	0	0	0
b3774	0	0	1	0	0	1	0	0	0	0	0	0	0	0	0	0	0	0
b3770	0	0	1	0	0	1	0	0	0	0	0	0	0	0	0	0	0	0
b0078	0	0	1	0	0	0	0	0	0	0	0	0	0	0	0	0	0	0
b0077	0	0	1	0	0	1	0	0	0	0	0	0	0	0	0	0	0	0
b3670	0	0	1	0	0	0	0	0	0	0	0	0	0	0	0	0	0	0
b3773	0	0	0	0	0	0	0	0	1	0	0	0	0	0	0	0	0	0
b0054	0	0	0	0	0	0	0	0	0	0	1	0	0	0	0	0	0	0
b0884	0	0	0	0	0	0	0	1	0	0	0	0	0	0	0	0	0	0
b3168	0	0	0	0	0	0	0	1	0	0	0	0	0	0	0	0	0	0
b1718	0	0	0	0	0	0	0	1	0	0	0	0	0	0	0	0	0	0
b0265	0	0	0	0	0	0	0	0	0	1	0	0	0	0	0	0	0	0
b0275	0	0	0	0	0	0	0	0	0	1	0	0	0	0	0	0	0	0
b4516	0	0	0	0	0	0	0	0	0	1	0	0	0	0	0	0	0	0
b3444	0	0	0	0	0	0	0	0	0	1	0	0	0	0	0	0	0	0
b4294	0	0	0	0	0	0	0	0	0	1	0	0	0	0	0	0	0	0
b0022	0	0	0	0	0	0	0	0	0	1	0	0	0	0	0	0	0	0
b0264	0	0	0	0	0	0	0	0	0	1	0	0	0	0	0	0	0	0
b0274	0	0	0	0	0	0	0	0	0	1	0	0	0	0	0	0	0	0
b0988	0	0	0	0	0	0	0	0	0	1	0	0	0	0	0	0	0	0
b3445	0	0	0	0	0	0	0	0	0	1	0	0	0	0	0	0	0	0
b0021	0	0	0	0	0	0	0	0	0	1	0	0	0	0	0	0	0	0
b4272	0	0	0	0	0	0	0	0	0	1	0	0	0	0	0	0	0	0
b1403	0	0	0	0	0	0	0	0	0	1	0	0	0	0	0	0	0	0
b1997	0	0	0	0	0	0	0	0	0	1	0	0	0	0	0	0	0	0
b2861	0	0	0	0	0	0	0	0	0	1	0	0	0	0	0	0	0	0
b3044	0	0	0	0	0	0	0	0	0	1	0	0	0	0	0	0	0	0
b0360	0	0	0	0	0	0	0	0	0	1	0	0	0	0	0	0	0	0
b4273	0	0	0	0	0	0	0	0	0	1	0	0	0	0	0	0	0	0
b1402	0	0	0	0	0	0	0	0	0	1	0	0	0	0	0	0	0	0
b1996	0	0	0	0	0	0	0	0	0	1	0	0	0	0	0	0	0	0
b2860	0	0	0	0	0	0	0	0	0	1	0	0	0	0	0	0	0	0
b3045	0	0	0	0	0	0	0	0	0	1	0	0	0	0	0	0	0	0
b0361	0	0	0	0	0	0	0	0	0	1	0	0	0	0	0	0	0	0
b0372	0	0	0	0	0	0	0	0	0	1	0	0	0	0	0	0	0	0
b0541	0	0	0	0	0	0	0	0	0	1	0	0	0	0	0	0	0	0
b1026	0	0	0	0	0	0	0	0	0	1	0	0	0	0	0	0	0	0
b2089	0	0	0	0	0	0	0	0	0	1	0	0	0	0	0	0	0	0
b0299	0	0	0	0	0	0	0	0	0	1	0	0	0	0	0	0	0	0
b4278	0	0	0	0	0	0	0	0	0	1	0	0	0	0	0	0	0	0
b2192	0	0	0	0	0	0	0	0	0	1	0	0	0	0	0	0	0	0
b2982	0	0	0	0	0	0	0	0	0	1	0	0	0	0	0	0	0	0
b3218	0	0	0	0	0	0	0	0	0	1	0	0	0	0	0	0	0	0
b3505	0	0	0	0	0	0	0	0	0	1	0	0	0	0	0	0	0	0
b0552	0	0	0	0	0	0	0	0	0	1	0	0	0	0	0	0	0	0
b0656	0	0	0	0	0	0	0	0	0	1	0	0	0	0	0	0	0	0
b1331	0	0	0	0	0	0	0	0	0	1	0	0	0	0	0	0	0	0
b1370	0	0	0	0	0	0	0	0	0	1	0	0	0	0	0	0	0	0
b1994	0	0	0	0	0	0	0	0	0	1	0	0	0	0	0	0	0	0
b2030	0	0	0	0	0	0	0	0	0	1	0	0	0	0	0	0	0	0
b0259	0	0	0	0	0	0	0	0	0	1	0	0	0	0	0	0	0	0
b1404	0	0	0	0	0	0	0	0	0	1	0	0	0	0	0	0	0	0
b4284	0	0	0	0	0	0	0	0	0	1	0	0	0	0	0	0	0	0
b0256	0	0	0	0	0	0	0	0	0	1	0	0	0	0	0	0	0	0
b3557	0	0	0	0	0	0	0	0	0	1	0	0	0	0	0	0	0	0
b3558	0	0	0	0	0	0	0	0	0	1	0	0	0	0	0	0	0	0
b0582	0	0	0	0	0	0	0	0	0	1	0	0	0	0	0	0	0	0
b0016	0	0	0	0	0	0	0	0	0	1	0	0	0	0	0	0	0	0
b4283	0	0	0	0	0	0	0	0	0	1	0	0	0	0	0	0	0	0
b0255	0	0	0	0	0	0	0	0	0	1	0	0	0	0	0	0	0	0
b0257	0	0	0	0	0	0	0	0	0	1	0	0	0	0	0	0	0	0
b2622	0	0	0	0	0	0	0	0	0	1	0	0	0	0	0	0	0	0
b1345	0	0	0	0	0	0	0	0	0	1	0	0	0	0	0	0	0	0
b2531	0	0	0	0	0	0	0	0	1	0	0	0	0	0	0	0	0	0
b2530	0	0	1	0	0	0	0	0	0	0	0	0	0	0	0	0	0	0
b2529	1	0	0	0	0	0	0	0	0	0	0	0	0	0	0	0	0	0
b0421	0	0	0	0	0	1	0	0	0	0	0	0	0	0	0	0	0	0
b3187	0	0	0	0	0	1	0	0	0	0	0	0	0	0	0	0	0	0
b2747	0	0	0	0	0	0	1	0	0	0	0	0	0	0	0	0	0	0
b1208	0	0	0	0	0	0	1	0	0	0	0	0	0	0	0	0	0	0
b0174	0	0	0	0	0	0	1	0	0	0	0	0	0	0	0	0	0	0
b1732	0	0	0	0	0	0	0	0	0	0	0	0	0	1	0	0	0	0
b3942	0	0	0	0	0	0	0	0	0	0	0	0	0	1	0	0	0	0
b3137	0	0	0	0	1	0	0	0	0	0	0	0	0	0	0	0	0	0
b3132	0	0	0	0	1	0	0	0	0	0	0	0	0	0	0	0	0	0
b3617	0	0	0	0	0	1	0	0	0	0	0	0	0	0	0	0	0	0
b1250	0	0	0	0	0	0	0	0	0	0	0	0	0	1	0	0	0	0
b3526	0	0	0	0	1	0	0	0	0	0	0	0	0	0	0	0	0	0
b0697	0	0	0	0	0	0	0	0	0	0	0	0	0	1	0	0	0	0
b0696	0	0	0	0	0	0	0	0	0	0	0	0	0	1	0	0	0	0
b0695	0	0	0	0	0	0	0	0	0	0	0	0	0	0	0	1	0	0
b0694	0	0	0	0	0	0	0	0	1	0	0	0	0	0	0	1	0	0
b1215	0	0	0	0	0	0	0	0	0	0	1	0	0	0	0	0	0	0
b0918	0	0	0	0	0	0	0	0	0	0	1	0	0	0	0	0	0	0
b3197	0	0	0	0	0	0	0	0	0	0	1	0	0	0	0	0	0	0
b3633	0	0	0	0	0	0	0	0	0	0	1	0	0	0	0	0	0	0
b2842	0	0	0	0	0	0	1	0	0	0	0	0	0	0	1	0	0	0
b0465	0	0	0	0	0	0	0	0	0	0	1	0	0	0	0	0	0	0
b3350	0	0	0	0	0	0	0	0	0	0	0	0	0	1	0	0	0	0
b0047	0	0	0	0	0	0	0	0	0	0	0	0	0	1	0	0	0	0
b4331	0	0	0	0	0	0	0	1	0	0	0	0	0	0	0	0	0	0
b0051	0	0	0	0	0	0	0	1	0	0	0	0	0	0	0	0	0	0
b0345	0	0	0	0	0	0	0	0	1	0	0	0	0	0	0	0	0	0
b0344	0	0	0	0	1	0	0	0	0	0	0	0	0	0	0	0	0	0
b1192	0	0	0	0	0	0	0	0	0	0	0	0	0	0	0	0	0	1
b0186	0	0	1	0	0	0	0	0	0	0	0	0	0	0	0	0	0	0
b1380	1	0	0	0	0	1	0	0	0	0	0	0	0	0	0	0	0	0
b2569	0	0	0	0	0	0	0	0	0	0	1	0	0	0	0	0	0	0
b2568	0	0	0	0	0	0	0	0	0	0	0	0	0	0	0	0	1	0
b0074	0	0	1	0	0	0	0	0	0	0	0	0	0	0	0	0	0	0
b0073	1	0	1	0	0	0	0	0	0	0	0	0	0	0	0	0	0	0
b0071	0	0	1	0	0	0	0	0	0	0	0	0	0	0	0	0	0	0
b1798	0	0	1	0	0	0	0	0	0	0	0	0	0	0	0	0	0	0
b0076	0	0	0	0	0	0	0	0	1	0	0	0	0	0	0	0	0	0
b0642	0	0	0	0	0	0	0	1	0	0	0	0	0	0	0	0	0	0
b4043	0	0	0	0	0	0	0	0	1	0	0	0	0	0	0	1	0	0
b2411	0	0	0	0	0	0	0	0	0	1	0	0	0	0	0	0	0	0
b3647	0	0	0	0	0	0	0	0	0	1	0	0	0	0	0	0	0	0
b0147	0	0	0	0	0	0	0	1	0	0	0	0	0	0	0	0	0	0
b0628	0	0	0	0	0	1	0	0	0	0	0	0	0	0	0	0	0	0
b0630	0	0	0	0	0	1	0	0	0	0	0	0	0	0	0	0	0	0
b3454	0	0	1	0	0	0	0	0	0	0	0	0	0	0	0	0	0	0
b3455	0	0	1	0	0	0	0	0	0	0	0	0	0	0	0	0	0	0
b3457	0	0	1	0	0	0	0	0	0	0	0	0	0	0	0	0	0	0
b3460	0	0	1	0	0	0	0	0	0	0	0	0	0	0	0	0	0	0
b3458	0	0	1	0	0	0	0	0	0	0	0	0	0	0	0	0	0	0
b3456	0	0	1	0	0	0	0	0	0	0	0	0	0	0	0	0	0	0
b3605	1	0	0	0	0	0	0	0	0	0	0	0	0	0	0	0	0	0
b3603	1	0	0	0	0	0	0	0	0	0	0	0	0	0	0	0	0	0
b3604	0	0	0	0	0	0	0	0	1	0	0	0	0	0	0	0	0	0
b0657	0	0	0	0	0	0	0	0	0	0	1	0	0	0	0	0	0	0
b0891	0	0	0	0	0	0	0	0	0	0	1	0	0	0	0	0	0	0
b1116	0	0	0	0	0	0	0	0	0	0	1	0	0	0	0	0	0	0
b1117	0	0	0	0	0	0	0	0	0	0	0	0	0	0	0	0	0	1
b1118	0	0	0	0	0	0	0	0	0	0	1	0	0	0	0	0	0	0
b0439	0	0	0	0	0	0	0	0	0	0	0	0	1	0	0	0	0	0
b0222	0	0	0	0	1	0	0	0	0	0	0	0	0	0	0	0	0	0
b0116	1	0	0	0	0	0	0	0	0	0	0	0	0	0	0	0	0	0
b4386	0	0	0	0	0	1	0	0	0	0	0	0	0	0	0	0	0	0
b0181	0	0	0	0	0	0	0	0	0	0	1	0	0	0	0	0	0	0
b0182	0	0	0	0	0	0	0	0	0	0	1	0	0	0	0	0	0	0
b0179	0	0	0	0	0	0	0	0	0	0	1	0	0	0	0	0	0	0
b0915	0	0	0	0	0	0	0	0	0	0	1	0	0	0	0	0	0	0
b1054	0	0	0	0	0	0	0	0	0	0	1	0	0	0	0	0	0	0
b1855	0	0	0	0	0	0	0	0	0	0	1	0	0	0	0	0	0	0
b2289	0	0	0	0	0	0	0	0	1	0	0	0	0	0	0	0	0	0
b0889	0	0	0	0	0	0	0	0	1	0	0	0	0	0	0	0	0	0
b0027	0	0	0	0	0	0	0	0	0	0	1	0	0	0	0	0	1	0
b1516	0	0	0	0	1	0	0	0	0	0	0	0	0	0	0	0	0	0
b1514	0	0	0	0	1	0	0	0	0	0	0	0	0	0	0	0	0	0
b1515	0	0	0	0	1	0	0	0	0	0	0	0	0	0	0	0	0	0
b0870	0	0	1	0	0	0	0	0	0	0	0	0	0	0	0	0	0	0
b2838	0	0	1	0	0	0	0	0	0	0	0	0	0	0	0	0	0	0
b4024	0	0	1	0	0	0	0	0	0	0	0	0	0	0	0	0	0	0
b2156	0	0	1	0	0	0	0	0	0	0	0	0	0	0	0	0	0	0
b2839	0	0	0	0	0	0	0	0	1	0	0	0	0	0	0	0	0	0
b2890	0	0	0	0	0	0	0	1	0	0	0	0	0	0	0	0	0	0
b4129	0	0	0	0	0	0	0	1	0	0	0	0	0	0	0	0	0	0
b3580	0	0	0	0	1	0	0	0	0	0	0	0	0	0	0	0	0	0
b0878	0	0	0	0	0	0	0	0	0	0	1	0	0	0	0	0	0	0
b0879	0	0	0	0	0	0	0	0	0	0	0	0	0	0	0	0	0	1
b2463	1	0	0	0	0	0	0	0	0	0	0	0	0	0	0	0	0	0
b0394	0	0	0	0	1	0	0	0	1	0	0	0	0	0	0	0	0	0
b4034	0	0	0	0	1	0	0	0	0	0	0	0	0	0	0	0	0	0
b4033	0	0	0	0	1	0	0	0	0	0	0	0	0	0	0	0	0	0
b4032	0	0	0	0	1	0	0	0	0	0	0	0	0	0	0	0	0	0
b1620	0	0	0	0	0	0	0	0	1	0	0	0	0	0	0	0	0	0
b4035	0	0	0	0	1	0	0	0	0	0	0	0	0	0	0	0	0	0
b3417	0	0	0	0	1	0	0	0	0	0	0	0	0	0	0	0	0	0
b3418	0	0	0	0	0	0	0	0	1	0	0	0	0	0	0	0	0	0
b1621	0	0	0	0	1	0	0	0	0	0	0	0	0	0	0	0	0	0
b1622	0	0	1	0	0	0	0	0	0	0	0	0	0	0	0	0	0	0
b1613	0	0	0	0	1	0	0	0	0	0	0	0	0	0	0	0	0	0
b1817	0	0	0	0	1	0	0	0	0	0	0	0	0	0	0	0	0	0
b1387	1	0	0	0	0	0	1	0	0	0	0	0	0	0	0	0	0	0
b0168	0	0	0	0	0	0	0	1	0	0	0	0	0	0	0	0	0	0
b1530	0	0	0	0	0	0	0	0	1	0	0	0	0	0	0	0	0	0
b1159	0	0	0	0	0	0	0	0	0	0	0	0	0	0	0	0	0	1
b4346	0	0	0	0	0	0	0	0	0	0	0	0	0	0	0	0	0	1
b4345	0	0	0	0	0	0	0	0	0	0	0	0	0	0	0	0	0	1
b3236	1	0	0	0	0	0	0	0	0	0	0	0	0	0	0	0	0	0
b4359	0	0	0	0	0	0	0	0	0	0	1	0	0	0	0	0	0	0
b1049	0	0	0	0	0	0	0	0	0	0	1	0	0	0	0	0	0	0
b2074	0	0	0	0	0	0	0	0	0	0	1	0	0	0	0	0	0	0
b2075	0	0	0	0	0	0	0	0	0	0	0	0	0	0	0	0	0	1
b2076	0	0	0	0	0	0	0	0	0	0	0	0	0	0	0	0	0	1
b3513	0	0	0	0	0	0	0	0	0	0	1	0	0	0	0	0	0	0
b3514	0	0	0	0	0	0	0	0	0	0	0	0	0	0	0	0	0	1
b1599	0	0	0	0	0	0	0	0	0	0	0	0	0	1	0	0	0	0
b1600	0	0	0	0	0	0	0	0	0	0	0	0	0	1	0	0	0	0
b1663	0	0	0	0	0	0	0	0	0	0	0	0	0	0	0	0	0	1
b4119	0	0	0	0	1	0	0	0	0	0	0	0	0	0	0	0	0	0
b4120	0	0	0	0	1	0	0	0	0	0	0	0	0	0	0	0	0	0
b3930	0	0	0	0	0	1	0	0	0	0	0	0	0	0	0	0	0	0
b2262	0	0	0	0	0	1	0	0	0	0	0	0	0	0	0	0	0	0
b2261	0	0	0	0	0	1	0	0	0	0	0	0	0	0	0	0	0	0
b2264	0	0	0	0	0	1	0	0	0	0	0	0	0	0	0	0	0	0
b2260	0	0	0	0	0	0	1	0	0	0	0	0	0	0	1	0	0	0
b2265	0	0	0	0	0	1	0	0	0	0	0	0	0	0	1	0	0	0
b2328	0	0	0	0	0	0	0	0	0	0	1	0	0	0	0	0	0	0
b4013	0	0	1	0	0	0	0	0	0	0	0	0	0	0	0	0	0	0
b3939	0	0	1	0	0	0	0	0	0	0	0	0	0	0	0	0	0	0
b3008	0	0	1	0	0	0	0	0	0	0	0	0	0	0	0	0	0	0
b3829	0	0	1	0	0	0	0	0	0	0	0	0	0	0	0	0	0	0
b3941	0	0	1	0	0	0	0	0	0	0	0	0	0	0	0	0	0	0
b2114	0	0	0	0	0	0	0	1	0	0	0	0	0	0	0	0	0	0
b4019	0	0	1	0	0	0	0	0	0	0	0	0	0	0	0	0	0	0
b0198	0	0	0	0	0	0	0	0	0	0	0	0	0	1	0	0	0	0
b2942	0	0	0	0	0	1	0	0	0	0	0	0	0	0	0	0	0	0
b3940	0	0	1	0	0	0	0	0	0	0	0	0	0	0	0	0	0	0
b0199	0	0	0	0	0	0	0	0	0	0	0	0	0	1	0	0	0	0
b0197	0	0	0	0	0	0	0	0	0	0	0	0	0	1	0	0	0	0
b3828	0	0	0	0	0	0	0	0	1	0	0	0	0	0	0	0	0	0
b1114	0	0	0	0	0	0	0	0	1	1	0	0	0	0	0	0	0	0
b2149	0	0	0	0	1	0	0	0	0	0	0	0	0	0	0	0	0	0
b2150	0	0	0	0	1	0	0	0	0	0	0	0	0	0	0	0	0	0
b2148	0	0	0	0	1	0	0	0	0	0	0	0	0	0	0	0	0	0
b4242	0	0	0	0	0	0	0	0	0	0	0	0	0	1	0	0	0	0
b0347	1	0	0	0	0	1	0	0	0	0	0	0	0	0	0	0	0	0
b0350	0	0	0	0	0	0	0	0	0	0	0	0	0	0	1	0	0	0
b0352	0	0	1	0	0	0	0	0	0	0	0	0	0	0	0	0	0	0
b0351	0	0	0	0	0	0	0	0	0	0	0	0	0	0	1	0	0	0
b0346	0	0	0	0	0	0	0	0	1	0	0	0	0	0	0	0	0	0
b4171	0	0	0	0	0	0	0	1	0	0	0	0	0	0	0	0	0	0
b0661	0	0	0	0	0	0	0	1	0	0	0	0	0	0	0	0	0	0
b1175	0	1	0	0	0	0	0	0	0	0	0	0	0	0	0	0	0	0
b1174	0	1	0	0	0	0	0	0	0	0	0	0	0	0	0	0	0	0
b3742	1	0	0	0	0	0	0	0	0	0	0	0	0	0	0	0	0	0
b2127	0	0	0	0	0	0	0	0	1	0	0	0	0	0	0	0	0	0
b2813	0	0	0	0	0	0	0	0	0	0	1	0	0	0	0	0	0	0
b2701	0	0	0	0	0	0	0	0	0	0	1	0	0	0	0	0	0	0
b2963	0	0	0	0	0	0	0	0	0	0	1	0	0	0	0	0	0	0
b0261	0	0	1	0	0	0	0	0	0	0	0	0	0	0	0	0	0	0
b0731	0	0	0	0	1	0	0	0	0	0	0	0	0	0	0	1	0	0
b0732	0	0	0	0	1	0	0	0	0	0	0	0	0	0	0	0	0	0
b0730	0	0	0	0	0	0	0	0	1	0	0	0	0	0	0	0	0	0
b2392	0	0	0	0	0	0	0	0	0	0	0	0	0	1	0	0	0	0
b0817	0	0	0	0	0	0	0	0	1	0	0	0	0	0	0	0	0	0
b0781	0	0	0	0	0	1	0	0	0	0	0	0	0	0	0	0	0	0
b0784	0	0	0	0	0	1	0	0	0	0	0	0	0	0	0	0	0	0
b3857	0	0	0	0	0	1	0	0	0	0	0	0	0	0	0	0	0	0
b3856	0	0	0	0	0	1	0	0	0	0	0	0	0	0	0	0	0	0
b0763	0	0	0	0	0	0	0	0	0	0	0	0	0	1	0	0	0	0
b0764	0	0	0	0	0	0	0	0	0	0	0	0	0	1	0	0	0	0
b0765	0	0	0	0	0	0	0	0	0	0	0	0	0	1	0	0	0	0
b0760	0	0	0	0	0	0	0	0	0	0	0	0	0	1	0	0	0	0
b0827	0	0	0	0	0	1	0	0	0	0	0	0	0	0	0	0	0	0
b0826	0	0	0	0	0	1	0	0	0	0	0	0	0	0	0	0	0	0
b1890	0	0	0	0	0	0	0	0	0	0	0	1	0	0	0	0	0	0
b1889	0	0	0	0	0	0	0	0	0	0	0	1	0	0	0	0	0	0
b1326	0	0	1	0	0	0	0	0	0	0	0	0	0	0	0	0	0	0
b4233	0	0	0	0	0	0	0	0	0	0	1	0	0	0	0	0	0	0
b1329	0	0	1	0	0	0	0	0	0	0	0	0	0	0	0	0	0	0
b2684	0	0	0	0	0	0	0	0	1	0	0	0	0	0	0	0	0	0
b0087	0	0	0	0	0	0	0	0	0	0	1	0	0	0	0	0	0	0
b3396	0	0	0	0	0	0	0	0	0	0	1	0	0	0	0	0	0	0
b0149	0	0	0	0	0	0	0	0	0	0	1	0	0	0	0	0	0	0
b0635	0	0	0	0	0	0	0	0	0	0	1	0	0	0	0	0	0	0
b3251	0	1	0	0	0	0	0	0	0	0	0	0	0	0	0	0	0	0
b3250	0	0	0	0	0	0	0	0	0	0	1	0	0	0	0	0	0	0
b3249	0	0	0	0	0	0	0	0	0	0	1	0	0	0	0	0	0	0
b2113	0	1	0	0	0	0	0	0	0	0	0	0	0	0	0	0	0	0
b4351	0	0	0	0	0	0	0	0	0	0	0	0	0	0	0	0	0	1
b0914	0	0	0	0	0	0	0	0	0	0	0	0	0	0	0	0	0	1
b2924	0	0	0	0	0	0	0	0	0	0	1	0	0	0	0	0	0	0
b3208	0	0	0	0	0	0	0	0	0	0	1	0	0	0	0	0	0	0
b3599	0	0	0	0	1	0	0	0	0	0	0	0	0	0	0	0	0	0
b3161	0	0	1	0	0	0	0	0	0	0	0	0	0	0	0	0	0	0
b3068	0	0	0	0	0	0	0	0	0	1	0	0	0	0	0	0	0	0
b0924	0	1	0	0	0	0	0	0	0	0	0	0	0	0	0	0	0	0
b3189	0	0	0	0	0	0	0	0	0	0	1	0	0	0	0	0	0	0
b3972	0	0	0	0	0	0	0	0	0	0	1	0	0	0	0	0	0	0
b0091	0	0	0	0	0	0	0	0	0	0	1	0	0	0	0	0	0	0
b0088	0	0	0	0	0	0	0	0	0	0	1	0	0	0	0	0	0	0
b0085	0	0	0	0	0	0	0	0	0	0	1	0	0	0	0	0	0	0
b0086	0	0	0	0	0	0	0	0	0	0	1	0	0	0	0	0	0	0
b0090	0	0	0	0	0	0	0	0	0	0	1	0	0	0	0	0	0	0
b3967	0	0	0	0	0	0	0	0	0	0	1	0	0	0	0	0	0	0
b4170	0	0	0	0	0	0	0	0	0	1	0	0	0	0	0	0	0	0
b3635	0	0	0	0	0	0	0	0	0	1	0	0	0	0	0	0	0	0
b2733	0	0	0	0	0	0	0	0	0	1	0	0	0	0	0	0	0	0
b0099	0	0	0	0	0	0	0	0	0	1	0	0	0	0	0	0	0	0
b2961	0	0	0	0	0	0	0	0	0	1	0	0	0	0	0	0	0	0
b1988	0	0	0	0	0	0	0	0	1	0	0	0	0	0	0	0	0	0
b2574	0	0	0	0	0	1	0	0	0	0	0	0	0	0	0	0	0	0
b0109	0	0	0	0	0	1	0	0	0	0	0	0	0	0	0	0	0	0
b0639	0	0	0	0	0	1	0	0	0	0	0	0	0	0	0	0	0	0
b1740	0	0	0	0	0	1	0	0	0	0	0	0	0	0	0	0	0	0
b2615	0	0	0	0	1	0	0	0	0	0	0	0	0	0	0	0	0	0
b4390	0	0	0	0	0	1	0	0	1	0	0	0	0	0	0	0	0	0
b0677	0	0	0	0	1	0	0	0	0	0	0	0	0	0	0	0	0	0
b0678	0	0	0	0	1	0	0	0	0	0	0	0	0	0	0	0	0	0
b0676	0	0	0	0	1	0	0	0	1	0	0	0	0	0	0	0	0	0
b0675	0	0	0	0	1	0	0	0	0	0	0	0	0	0	0	0	0	0
b0679	0	0	0	0	1	0	0	0	0	0	0	0	0	0	0	0	0	0
b3225	0	0	1	0	0	0	0	0	0	0	1	0	0	0	0	0	0	0
b3226	0	0	0	0	0	0	0	0	1	0	0	0	0	0	0	0	0	0
b2206	1	0	0	0	0	0	0	0	0	0	0	0	0	0	0	0	0	0
b2202	1	0	0	0	0	0	0	0	0	0	0	0	0	0	0	0	0	0
b2208	1	0	0	0	0	0	0	0	0	0	0	0	0	0	0	0	0	0
b2205	1	0	0	0	0	0	0	0	0	0	0	0	0	0	0	0	0	0
b2204	1	0	0	0	0	0	0	0	0	0	0	0	0	0	0	0	0	0
b1224	1	0	0	0	0	0	0	0	0	0	0	0	0	0	0	0	0	0
b1225	1	0	0	0	0	0	0	0	0	0	0	0	0	0	0	0	0	0
b1227	1	0	0	0	0	0	0	0	0	0	0	0	0	0	0	0	0	0
b1226	1	0	0	0	0	0	0	0	0	0	0	0	0	0	0	0	0	0
b1223	0	0	0	0	0	0	0	0	0	0	0	0	0	1	0	0	0	0
b1221	0	0	0	0	0	0	0	0	1	0	0	0	0	0	0	1	0	0
b2193	0	0	0	0	0	0	0	0	1	0	0	0	0	0	0	1	0	0
b2469	0	0	0	0	0	0	0	0	0	0	0	0	0	0	0	1	0	0
b1469	0	0	0	0	0	0	0	0	0	0	0	0	0	1	0	0	0	0
b1465	1	0	0	0	0	0	0	0	0	0	0	0	0	0	0	0	0	0
b1466	1	0	0	0	0	0	0	0	0	0	0	0	0	0	0	0	0	0
b1222	0	0	0	0	0	0	0	0	0	0	0	0	0	0	0	1	0	0
b1467	1	0	0	0	0	0	0	0	0	0	0	0	0	0	0	0	0	0
b1468	1	0	0	0	0	0	0	0	0	0	0	0	0	0	0	0	0	0
b1109	1	0	0	0	0	0	0	0	0	0	0	0	0	0	0	0	0	0
b0714	0	0	0	0	0	0	0	0	0	1	0	0	0	0	0	0	0	0
b1650	1	0	0	0	0	0	0	0	0	0	0	0	0	0	0	0	0	0
b3998	0	0	0	0	0	0	0	0	0	1	0	0	0	0	0	0	0	0
b0578	1	0	0	0	0	0	0	0	0	0	0	0	0	0	0	0	0	0
b2159	0	0	0	0	0	0	0	0	0	1	0	0	0	0	0	0	0	0
b0569	0	0	0	0	0	0	0	0	0	0	1	0	0	0	0	0	0	0
b0851	1	0	0	0	0	0	0	0	0	0	0	0	0	0	0	0	0	0
b1186	0	0	0	0	0	0	0	0	0	0	0	0	0	1	0	0	0	0
b0020	0	0	0	0	0	0	0	0	1	0	0	0	0	0	0	0	0	0
b1463	0	0	0	0	0	0	0	0	0	0	0	0	0	0	1	0	0	0
b3476	0	0	1	0	0	0	0	0	0	0	0	0	0	0	0	0	0	0
b3477	0	0	1	0	0	0	0	0	0	0	0	0	0	1	0	0	0	0
b3478	0	0	1	0	0	0	0	0	0	0	0	0	0	1	0	0	0	0
b3479	0	0	1	0	0	0	0	0	0	0	0	0	0	1	0	0	0	0
b3480	0	0	1	0	0	0	0	0	0	0	0	0	0	1	0	0	0	0
b3481	0	0	0	0	0	0	0	0	1	0	0	0	0	0	0	0	0	0
b3365	1	0	0	0	0	0	0	0	0	0	0	0	0	0	0	0	0	0
b3367	0	0	0	0	0	0	0	0	0	0	0	0	0	1	0	0	0	0
b3366	0	0	0	0	0	0	0	0	0	0	0	0	0	1	0	0	0	0
b3661	0	0	0	0	0	0	0	0	0	0	0	0	0	1	0	0	0	0
b2477	0	0	0	0	0	0	0	0	0	0	1	0	0	0	0	0	0	0
b0192	0	0	0	0	0	0	0	0	0	0	1	0	0	1	0	0	0	0
b0560	0	0	0	0	0	0	0	0	0	1	0	0	0	0	0	0	0	0
b2709	0	0	0	0	0	0	0	0	1	0	0	0	0	0	0	1	0	0
b2710	1	0	0	0	0	0	0	0	0	0	0	0	0	0	0	0	0	0
b3206	0	0	0	0	1	0	0	0	0	0	0	0	0	0	0	0	0	0
b2234	0	0	0	1	0	0	0	0	0	0	0	0	0	0	0	0	0	0
b2235	0	0	0	1	0	0	0	0	0	0	0	0	0	0	0	0	0	0
b4238	0	0	0	1	0	0	0	0	0	0	0	0	0	0	0	0	0	0
b2675	0	0	0	1	0	0	0	0	0	0	0	0	0	0	0	0	0	0
b2676	0	0	0	1	0	0	0	0	0	0	0	0	0	0	0	0	0	0
b4237	0	0	0	0	0	0	0	0	0	0	0	0	1	0	0	0	0	0
b2673	0	0	0	0	0	0	0	0	0	0	0	0	1	0	0	0	0	0
b2674	0	0	0	1	0	0	0	0	0	0	0	0	0	0	0	0	0	0
b4070	0	0	0	0	0	0	0	0	0	0	0	0	0	1	0	0	0	0
b4072	1	0	0	0	0	0	0	0	0	0	0	0	0	0	0	0	0	0
b4073	0	0	0	0	0	0	0	0	0	0	0	0	0	1	0	0	0	0
b4074	0	0	0	0	0	0	0	0	0	0	0	0	1	0	0	0	0	0
b4075	0	0	0	0	0	0	0	0	0	0	0	0	1	0	0	0	0	0
b4076	0	0	0	0	0	0	0	0	0	0	0	0	1	0	0	0	0	0
b1633	0	0	0	0	0	0	0	0	0	1	0	0	0	0	0	0	0	0
b1865	0	0	0	0	0	0	0	0	0	1	0	0	0	0	0	0	0	0
b3996	0	0	0	0	0	0	0	0	0	1	0	0	0	0	0	0	0	0
b2051	0	0	0	0	0	0	0	0	0	1	0	0	0	0	0	0	0	0
b3397	0	0	0	0	0	0	0	0	0	1	0	0	0	0	0	0	0	0
b3034	0	0	0	0	0	0	0	0	0	1	0	0	0	0	0	0	0	0
b1759	0	0	0	0	0	0	0	0	0	1	0	0	0	0	0	0	0	0
b2830	0	0	0	0	0	0	0	0	0	1	0	0	0	0	0	0	0	0
b1134	0	0	0	0	0	0	0	0	0	1	0	0	0	0	0	0	0	0
b2288	1	0	0	0	0	0	0	0	0	0	0	0	0	0	0	0	0	0
b2287	1	0	0	0	0	0	0	0	0	0	0	0	0	0	0	0	0	0
b2286	1	0	0	0	0	0	0	0	0	0	0	0	0	0	0	0	0	0
b2285	1	0	0	0	0	0	0	0	0	0	0	0	0	0	0	0	0	0
b2284	1	0	0	0	0	0	0	0	0	0	0	0	0	0	0	0	0	0
b2283	1	0	0	0	0	0	0	0	0	0	0	0	0	0	0	0	0	0
b2282	1	0	0	0	0	0	0	0	0	0	0	0	0	0	0	0	0	0
b2281	1	0	0	0	0	0	0	0	0	0	0	0	0	0	0	0	0	0
b2280	1	0	0	0	0	0	0	0	0	0	0	0	0	0	0	0	0	0
b2279	1	0	0	0	0	0	0	0	0	0	0	0	0	0	0	0	0	0
b2278	1	0	0	0	0	0	0	0	0	0	0	0	0	1	0	0	0	0
b2277	1	0	0	0	0	0	0	0	0	0	0	0	0	0	0	0	0	0
b2276	1	0	0	0	0	0	0	0	0	0	0	0	0	0	0	0	0	0
b3169	0	0	0	0	0	0	0	0	1	0	0	0	0	0	0	0	0	0
b0416	0	0	0	0	0	0	0	0	1	0	0	0	0	0	0	0	0	0
b3982	0	0	0	0	0	0	0	0	1	0	0	0	0	0	0	0	0	0
b1335	0	0	0	0	0	0	0	0	0	1	0	0	0	0	0	0	0	0
b0957	0	0	0	0	0	0	0	0	0	0	1	0	0	0	0	0	0	0
b2215	0	0	0	0	0	0	0	0	0	0	1	0	0	0	0	0	0	0
b0929	0	0	0	0	0	0	0	0	0	0	1	0	0	0	0	0	0	0
b1377	0	0	0	0	0	0	0	0	0	0	1	0	0	0	0	0	0	0
b3405	0	0	0	0	0	0	0	0	1	0	0	0	0	0	0	1	0	0
b0565	0	0	0	0	0	0	0	0	0	0	1	0	0	0	0	0	0	0
b1256	0	0	0	0	0	0	0	0	0	0	1	0	0	0	0	0	0	0
b0814	0	0	0	0	0	0	0	0	0	0	1	0	0	0	0	0	0	0
b1243	0	0	1	0	0	0	0	0	0	0	0	0	0	0	0	0	0	0
b1244	0	0	1	0	0	0	0	0	0	0	0	0	0	1	0	0	0	0
b1245	0	0	1	0	0	0	0	0	0	0	0	0	0	1	0	0	0	0
b1246	0	0	1	0	0	0	0	0	0	0	0	0	0	1	0	0	0	0
b1247	0	0	1	0	0	0	0	0	0	0	0	0	0	0	0	0	0	0
b1482	0	0	0	0	0	0	0	0	0	0	0	0	1	0	0	0	0	0
b1896	0	0	0	0	1	0	0	0	0	0	0	0	0	0	0	0	0	0
b1897	0	0	0	0	1	0	0	0	0	0	0	0	0	0	0	0	0	0
b3961	0	0	0	0	0	0	0	0	1	0	0	0	0	0	0	0	0	0
b1393	0	0	0	0	0	0	1	0	0	0	0	0	0	0	0	0	0	0
b1394	0	0	0	0	0	0	1	0	0	0	0	0	0	0	0	0	0	0
b1395	0	0	0	0	0	0	1	0	0	0	0	0	0	0	0	0	0	0
b1398	0	0	0	0	0	1	0	0	0	0	0	0	0	0	0	0	0	0
b1399	0	0	0	0	0	0	0	0	1	0	0	0	0	0	0	0	0	0
b3360	0	0	1	0	0	1	0	0	0	0	0	0	0	0	0	0	0	0
b1812	0	0	1	0	0	1	0	0	0	0	0	0	0	0	0	0	0	0
b1096	0	0	1	0	0	1	0	0	0	0	0	0	0	0	0	0	0	0
b0741	0	0	0	0	0	0	0	0	0	0	1	0	0	0	0	0	0	0
b0134	0	0	0	0	0	1	0	0	0	0	0	0	0	0	0	0	0	0
b0425	0	0	0	0	0	1	0	0	0	0	0	0	0	0	0	0	0	0
b3258	0	0	0	0	0	1	0	0	0	0	0	0	0	0	0	0	0	0
b3019	0	0	0	0	0	0	0	0	0	1	0	0	0	0	0	0	0	0
b3030	0	0	0	0	0	0	0	0	0	1	0	0	0	0	0	0	0	0
b2519	0	0	0	0	0	0	0	0	0	0	1	0	0	0	0	0	0	0
b2134	0	0	0	0	0	0	0	0	0	0	1	0	0	0	0	0	0	0
b3403	1	0	0	0	0	0	0	0	0	0	0	0	0	0	0	0	0	0
b2743	0	0	0	0	0	0	0	0	0	0	0	0	1	0	0	0	0	0
b0143	0	0	0	0	0	0	0	1	0	0	0	0	0	0	0	0	0	0
b0113	0	0	0	0	0	0	0	0	1	0	0	0	0	0	0	0	0	0
b2320	0	0	1	0	0	1	0	0	0	0	0	0	0	0	0	0	0	0
b1638	0	0	0	0	0	1	0	0	0	0	0	0	0	0	0	0	0	0
b2418	0	0	0	0	0	1	0	0	0	0	0	0	0	0	0	0	0	0
b1636	0	0	0	0	0	1	0	0	0	0	0	0	0	0	0	0	0	0
b0237	0	0	1	0	0	0	0	0	0	0	0	0	0	0	0	0	0	0
b4021	0	0	1	0	0	0	0	0	0	0	0	0	0	0	0	0	0	0
b0932	0	0	1	0	0	0	0	0	0	0	0	0	0	0	0	0	0	0
b2908	0	0	1	0	0	0	0	0	0	0	0	0	0	0	0	0	0	0
b3847	0	0	1	0	0	0	0	0	0	0	0	0	0	0	0	0	0	0
b1127	0	0	1	0	0	0	0	0	0	0	0	0	0	0	0	0	0	0
b3916	0	0	0	0	1	0	0	0	0	0	0	0	0	0	0	0	0	0
b1723	0	0	0	0	1	0	0	0	0	0	0	0	0	0	0	0	0	0
b0902	0	0	0	0	0	0	0	0	0	0	0	0	1	0	0	0	0	0
b0903	1	0	0	0	0	0	0	0	0	0	0	0	0	0	0	0	0	0
b3952	0	0	0	0	0	0	0	0	0	0	0	0	1	0	0	0	0	0
b0159	0	0	0	1	0	0	0	0	0	0	0	0	0	0	0	0	0	0
b4025	0	0	0	0	1	0	0	0	0	0	0	0	0	0	0	0	0	0
b0767	0	0	0	0	1	0	0	0	0	0	0	0	0	0	0	0	0	0
b0688	0	0	0	0	1	0	0	0	0	0	0	0	0	0	0	0	0	0
b0418	0	0	0	0	0	0	1	0	0	0	0	0	0	0	0	0	0	0
b1278	0	0	0	0	0	0	1	0	0	0	0	0	0	0	0	0	0	0
b1912	0	0	0	0	0	0	1	0	0	0	0	0	0	0	0	0	0	0
b2599	0	0	1	0	0	0	0	0	0	0	0	0	0	0	0	0	0	0
b0576	0	0	1	0	0	0	0	0	0	0	0	0	0	0	0	0	0	0
b1714	0	0	0	0	0	0	0	1	0	0	0	0	0	0	0	0	0	0
b1713	0	0	0	0	0	0	0	1	0	0	0	0	0	0	0	0	0	0
b4106	0	0	0	0	0	0	0	0	0	0	0	0	0	1	0	0	0	0
b4105	0	0	0	0	0	0	0	0	0	0	0	0	0	1	0	0	0	0
b4102	0	0	0	0	0	0	0	0	1	0	0	0	0	0	0	0	0	0
b4101	0	0	0	0	0	0	0	0	0	0	0	0	0	1	0	0	0	0
b4097	0	0	0	0	0	0	0	0	0	0	0	0	0	1	0	0	0	0
b4096	0	0	0	0	0	0	0	0	0	0	0	0	0	1	0	0	0	0
b4095	0	0	0	0	0	0	0	0	0	0	0	0	0	1	0	0	0	0
b4094	0	0	0	0	0	0	0	0	0	0	0	0	0	1	0	0	0	0
b0399	0	0	0	0	0	0	0	0	1	0	0	0	0	0	0	1	0	0
b0241	0	0	0	0	0	0	0	0	0	0	1	0	0	0	0	0	0	0
b1130	0	0	0	0	0	0	0	0	1	0	0	0	0	0	0	1	0	0
b1129	0	0	0	0	0	0	0	0	0	0	0	0	0	0	0	1	0	0
b0400	0	0	0	0	0	0	0	0	0	0	0	0	0	0	0	1	0	0
b3724	0	0	0	0	0	0	0	0	0	0	0	0	0	1	0	0	0	0
b0708	0	0	0	0	0	0	0	0	0	1	0	0	0	0	0	0	0	0
b1158	0	0	0	0	0	0	0	0	0	1	0	0	0	0	0	0	0	0
b3493	0	0	0	0	0	0	0	0	0	0	0	0	0	1	0	0	0	0
b2987	0	0	0	0	0	0	0	0	0	0	0	0	0	1	0	0	0	0
b3825	0	0	0	0	0	0	1	0	0	0	0	0	0	0	0	0	0	0
b4041	0	0	0	0	0	0	1	0	0	0	0	0	0	0	0	0	0	0
b3018	0	0	0	0	0	0	1	0	0	0	0	0	0	0	0	0	0	0
b1090	0	0	0	0	0	0	1	0	0	0	0	0	0	0	0	0	0	0
b1768	0	0	0	0	0	0	0	0	0	0	0	0	0	0	1	0	0	0
b0931	0	0	0	0	0	1	0	0	0	0	0	0	0	0	0	0	0	0
b3164	0	0	0	0	0	0	0	1	0	0	0	0	0	0	0	0	0	0
b1603	1	0	0	0	0	0	0	0	0	0	0	0	0	0	0	0	0	0
b3863	0	0	0	0	0	0	0	0	0	1	0	0	0	0	0	0	0	0
b0060	0	0	0	0	0	0	0	0	0	1	0	0	0	0	0	0	0	0
b1126	0	0	1	0	0	0	0	0	0	0	0	0	0	0	0	0	0	0
b1125	0	0	1	0	0	0	0	0	0	0	0	0	0	0	0	0	0	0
b1124	0	0	1	0	0	0	0	0	0	0	0	0	0	0	0	0	0	0
b1123	0	0	1	0	0	0	0	0	0	0	0	0	0	0	0	0	0	0
b0692	0	0	1	0	0	0	0	0	0	0	0	0	0	0	0	0	0	0
b0854	0	0	1	0	0	0	0	0	0	0	0	0	0	0	0	0	0	0
b0855	0	0	1	0	0	0	0	0	0	0	0	0	0	0	0	0	0	0
b0856	0	0	1	0	0	0	0	0	0	0	0	0	0	0	0	0	0	0
b0857	0	0	1	0	0	0	0	0	0	0	0	0	0	0	0	0	0	0
b0871	0	0	1	0	0	1	0	0	0	0	0	0	0	0	0	0	0	0
b4226	1	0	0	0	0	0	0	0	0	0	0	0	0	0	0	0	0	0
b3956	1	0	0	0	0	0	0	0	0	0	0	0	0	0	0	0	0	0
b1838	0	0	0	0	0	0	0	0	0	0	0	0	0	0	0	1	0	0
b3363	0	0	0	0	0	0	0	0	0	0	0	0	1	0	0	0	0	0
b0525	0	0	0	0	0	0	0	0	0	0	0	0	1	0	0	0	0	0
b3775	0	0	0	0	0	0	0	0	0	0	0	0	1	0	0	0	0	0
b0441	0	0	0	0	0	0	0	0	0	0	0	0	1	0	0	0	0	0
b2972	0	0	0	0	0	0	0	0	0	0	0	1	1	0	0	0	1	0
b1702	0	0	0	0	1	0	0	0	0	0	0	0	0	0	0	0	0	0
b2502	0	0	0	1	0	0	0	0	0	0	0	0	0	1	0	0	0	0
b1830	0	0	0	0	0	0	0	0	0	0	1	0	0	0	0	0	0	0
b1211	0	0	0	0	0	0	0	1	0	0	0	0	0	0	0	0	0	0
b2891	0	0	0	0	0	0	0	1	0	0	0	0	0	0	0	0	0	0
b4375	0	0	0	0	0	0	0	1	0	0	0	0	0	0	0	0	0	0
b3935	0	0	0	0	0	0	0	0	0	1	0	0	0	0	0	0	0	0
b4201	0	0	0	0	0	0	0	0	0	1	0	0	0	0	0	0	0	0
b3498	0	0	1	0	0	0	0	0	0	0	0	0	0	0	0	0	0	0
b3259	0	0	0	0	0	0	0	1	0	0	0	0	0	0	0	0	0	0
b2330	0	0	0	0	0	0	0	1	0	0	0	0	0	0	0	0	0	0
b1212	0	0	0	0	0	0	0	1	0	0	0	0	0	0	0	0	0	0
b0243	0	0	1	0	0	0	0	0	0	0	0	0	0	0	0	0	0	0
b0242	0	0	1	0	0	0	0	0	0	0	0	0	0	0	0	0	0	0
b0386	0	0	1	0	0	0	0	0	0	0	0	0	0	0	0	0	0	0
b0194	0	0	0	0	0	0	0	1	0	0	0	0	0	0	0	0	0	0
b2677	0	0	1	0	0	0	0	0	0	0	0	0	0	0	0	0	0	0
b2678	0	0	1	0	0	0	0	0	0	0	0	0	0	0	0	0	0	0
b2679	0	0	1	0	0	0	0	0	0	0	0	0	0	0	0	0	0	0
b0331	0	0	0	0	1	0	0	0	0	0	0	0	0	0	0	0	0	0
b0333	1	0	0	0	0	0	0	0	0	0	0	0	0	0	0	0	0	0
b0330	0	0	0	0	0	0	0	0	1	0	0	0	0	0	0	1	0	0
b1207	0	0	1	1	0	0	0	0	0	0	0	0	0	0	0	0	0	0
b4160	0	0	0	0	0	0	1	0	0	0	0	0	0	0	0	0	0	0
b1304	0	0	0	0	0	0	0	0	1	0	0	0	0	0	0	1	0	0
b1306	0	0	0	0	0	0	0	0	1	0	0	0	0	0	0	1	0	0
b1308	0	0	0	0	0	0	0	0	0	0	0	0	0	1	0	0	0	0
b1303	0	0	0	0	0	0	0	0	1	0	0	0	0	0	0	1	0	0
b2585	0	0	0	0	0	0	1	0	0	0	0	0	0	0	0	0	0	0
b3726	0	0	0	0	0	0	0	0	0	0	0	0	0	1	0	0	0	0
b3725	0	0	0	0	0	0	0	0	0	0	0	0	0	1	0	0	0	0
b3727	0	0	0	0	0	0	0	0	0	0	0	0	0	1	0	0	0	0
b3728	0	0	0	0	0	0	0	0	0	0	0	0	0	1	0	0	0	0
b2297	1	0	0	0	0	0	0	0	0	0	0	0	0	0	0	0	0	0
b1845	0	0	1	0	0	0	0	0	0	0	0	0	0	0	0	0	0	0
b2821	0	0	0	0	0	0	0	0	0	0	0	0	1	0	0	0	0	0
b1101	0	0	0	0	1	0	0	0	0	0	0	0	0	0	0	0	0	0
b2415	0	0	0	0	1	0	0	0	0	0	0	0	0	0	0	0	0	0
b2416	0	0	0	0	1	0	0	0	0	0	0	0	0	0	0	0	0	0
b3204	0	0	0	0	1	0	0	0	0	0	0	0	0	0	0	1	0	0
b2829	0	0	0	0	0	0	0	0	0	0	0	0	0	0	0	1	0	0
b1131	0	0	0	1	0	0	0	0	0	0	0	0	0	0	0	0	0	0
b4005	0	0	0	1	0	0	0	0	0	0	0	0	0	0	0	0	0	0
b0523	0	0	0	1	0	0	0	0	0	0	0	0	0	0	0	0	0	0
b2312	0	0	0	1	0	0	0	0	0	0	0	0	0	0	0	0	0	0
b0522	0	0	0	1	0	0	0	0	0	0	0	0	0	0	0	0	0	0
b2557	0	0	0	1	0	0	0	0	0	0	0	0	0	0	0	0	0	0
b2499	0	0	0	1	0	0	0	0	0	0	0	0	0	0	0	0	0	0
b1658	0	0	0	0	0	0	0	0	1	0	0	0	0	0	0	0	0	0
b1849	0	0	0	1	0	0	0	0	0	0	0	0	0	0	0	0	0	0
b1232	0	0	0	1	0	0	0	0	0	0	0	0	0	0	0	0	0	0
b1014	1	0	0	0	0	0	0	0	0	0	0	0	0	0	0	0	0	0
b1015	0	0	1	0	0	0	0	0	0	0	0	0	0	0	0	0	0	0
b1301	0	0	1	0	0	0	0	0	0	0	0	0	0	0	0	0	0	0
b1300	1	0	0	0	0	0	0	0	0	0	0	0	0	0	0	0	0	0
b1302	0	0	1	0	0	0	0	0	0	0	0	0	0	0	0	0	0	0
b1296	0	0	1	0	0	0	0	0	0	0	0	0	0	0	0	0	0	0
b1299	0	0	0	0	0	0	0	0	1	0	0	0	0	0	0	0	0	0
b4245	0	0	0	1	0	0	0	0	0	0	0	0	0	0	0	0	0	0
b1062	0	0	0	1	0	0	0	0	0	0	0	0	0	0	0	0	0	0
b0945	0	0	0	1	0	0	0	0	0	0	0	0	0	0	0	0	0	0
b3642	0	0	0	1	0	0	0	0	0	0	0	0	0	0	0	0	0	0
b1281	0	0	0	1	0	0	0	0	0	0	0	0	0	0	0	0	0	0
b2780	0	0	0	1	0	0	0	0	0	0	0	0	0	0	0	0	0	0
b0171	0	0	0	1	0	0	0	0	0	0	0	0	0	0	0	0	0	0
b4051	1	0	0	0	0	0	0	0	0	0	0	0	0	0	0	0	0	0
b3025	0	0	0	0	0	0	0	0	1	0	0	0	0	0	0	1	0	0
b3026	0	0	0	0	0	0	0	0	0	0	0	0	0	0	0	1	0	0
b2597	0	0	0	0	0	0	0	1	0	0	0	0	0	0	0	0	0	0
b0892	0	0	0	0	0	0	0	0	0	1	0	0	0	0	0	0	0	0
b3486	0	0	0	0	0	0	0	0	0	0	0	0	0	0	0	0	0	1
b3167	0	0	0	0	0	0	0	1	0	0	0	0	0	0	0	0	0	0
b3749	0	0	0	0	1	0	0	0	0	0	0	0	0	0	0	0	0	0
b3751	0	0	0	0	1	0	0	0	0	0	0	0	0	0	0	0	0	0
b3750	0	0	0	0	1	0	0	0	0	0	0	0	0	0	0	0	0	0
b3752	0	0	0	0	1	0	0	0	0	0	0	0	0	0	0	0	0	0
b3753	0	0	0	0	0	0	0	0	1	0	0	0	0	0	0	0	0	0
b1951	0	0	0	0	0	0	0	0	1	0	0	0	0	0	0	1	0	0
b2217	0	0	0	0	0	0	0	0	1	0	0	0	0	0	0	1	0	0
b2218	0	0	0	0	0	0	0	0	0	0	0	0	0	0	0	1	0	0
b2216	0	0	0	0	0	0	0	0	0	0	0	0	0	0	0	1	0	0
b2954	0	0	0	1	0	0	0	0	0	0	0	0	0	0	0	0	0	0
b2699	0	0	0	0	0	0	0	0	0	1	0	0	0	0	0	0	0	0
b2820	0	0	0	0	0	0	0	0	0	1	0	0	0	0	0	0	0	0
b2822	0	0	0	0	0	0	0	0	0	1	0	0	0	0	0	0	0	0
b2819	0	0	0	0	0	0	0	0	0	1	0	0	0	0	0	0	0	0
b3700	0	0	0	0	0	0	0	0	0	1	0	0	0	0	0	0	0	0
b3652	0	0	0	0	0	0	0	0	1	1	0	0	0	0	0	0	0	0
b2892	0	0	0	0	0	0	0	0	0	1	0	0	0	0	0	0	0	0
b2616	0	0	0	0	0	0	0	0	0	1	0	0	0	0	0	0	0	0
b2565	0	0	0	0	0	0	0	0	0	1	0	0	0	0	0	0	0	0
b3822	0	0	0	0	0	0	0	0	0	1	0	0	0	0	0	0	0	0
b0472	0	0	0	0	0	0	0	0	0	1	0	0	0	0	0	0	0	0
b2784	0	0	0	0	0	0	0	0	1	0	0	0	0	0	0	1	0	0
b1564	0	0	0	0	0	0	0	0	0	1	0	0	0	0	0	0	0	0
b1563	0	1	0	0	0	0	0	1	0	0	0	0	0	0	0	0	0	0
b3778	0	0	0	0	0	0	0	0	0	1	0	0	0	0	0	0	0	0
b3628	0	0	0	0	0	0	0	0	0	0	1	0	0	0	0	0	0	0
b3621	0	0	0	0	0	0	0	0	0	0	1	0	0	0	0	0	0	0
b3619	0	0	0	0	1	0	0	0	0	0	1	0	0	0	0	0	0	0
b3052	0	0	0	0	0	0	0	0	0	0	1	0	0	0	0	0	0	0
b3620	0	0	0	0	0	0	0	0	0	0	1	0	0	0	0	0	0	0
b3631	0	0	0	0	0	0	0	0	0	0	1	0	0	0	0	0	0	0
b3842	0	0	0	0	0	0	0	0	1	0	0	0	0	0	0	0	0	0
b3627	0	0	0	0	0	0	0	0	0	0	1	0	0	0	0	0	0	0
b3626	0	0	0	0	0	0	0	0	0	0	1	0	0	0	0	0	0	0
b3623	0	0	0	0	0	0	0	0	0	0	1	0	0	0	0	0	0	0
b3622	0	0	0	0	0	0	0	0	0	0	1	0	0	0	0	0	0	0
b3632	0	0	0	0	0	0	0	0	0	0	1	0	0	0	0	0	0	0
b3625	0	0	0	0	0	0	0	0	0	0	0	0	0	0	0	1	0	0
b2039	0	0	0	0	0	0	0	0	0	0	1	0	0	0	0	0	0	0
b2041	0	0	0	0	0	0	0	0	0	0	1	0	0	0	0	0	0	0
b2038	0	0	0	0	0	0	0	0	0	0	1	0	0	0	0	0	0	0
b2040	0	0	0	0	0	0	0	0	0	0	1	0	0	0	0	0	0	0
b3784	0	0	0	0	0	0	0	0	0	0	1	0	0	0	0	0	0	0
b3791	0	0	0	0	0	0	0	0	0	0	1	0	0	0	0	0	0	0
b3787	0	0	0	0	0	0	0	0	0	0	1	0	0	0	0	0	0	0
b3786	0	0	0	0	0	0	0	0	0	0	1	0	0	0	0	0	0	0
b3788	0	0	0	0	0	0	0	0	0	0	1	0	0	0	0	0	0	0
b3789	0	0	0	0	0	0	0	0	0	0	1	0	0	0	0	0	0	0
b3794	0	0	0	0	0	0	0	0	0	0	1	0	0	0	0	0	0	0
b3904	0	0	0	0	1	0	0	0	0	0	0	0	0	0	0	0	0	0
b3902	0	0	0	0	1	0	0	0	0	0	0	0	0	0	0	0	0	0
b3780	0	0	0	0	0	0	0	1	1	1	0	0	0	0	0	0	0	0
b0797	0	0	0	0	0	0	0	1	1	1	0	0	0	0	0	0	0	0
b3783	0	0	0	0	0	0	0	0	1	0	0	0	0	0	0	0	0	0
b3593	0	0	0	0	0	0	0	0	0	0	1	0	0	0	0	0	0	0
b3482	0	0	0	0	0	0	0	0	0	0	1	0	0	0	0	0	0	0
b0700	0	0	0	0	0	0	0	0	0	0	1	0	0	0	0	0	0	0
b0497	0	0	0	0	0	0	0	0	0	0	1	0	0	0	0	0	0	0
b1456	0	0	0	0	0	0	0	0	0	0	1	0	0	0	0	0	0	0
b3824	0	0	1	0	0	0	0	0	0	0	0	0	0	0	0	0	0	0
b3823	0	0	1	0	0	0	0	0	0	0	0	0	0	0	0	0	0	0
b1277	0	0	0	0	0	1	0	0	0	0	0	0	0	0	0	0	0	0
b1662	0	0	0	0	0	1	0	0	0	0	0	0	0	0	0	0	0	0
b0414	0	0	0	0	0	1	0	0	0	0	0	0	0	0	0	0	0	0
b0025	0	0	0	0	0	1	0	0	0	0	0	0	0	0	0	0	0	0
b0651	0	0	0	1	0	0	0	0	0	0	0	0	0	0	0	0	0	0
b2162	0	0	0	1	0	0	0	0	0	0	0	0	0	0	0	0	0	0
b0030	0	0	0	1	0	0	0	0	0	0	0	0	0	0	0	0	0	0
b1066	0	0	0	0	0	0	0	1	0	0	0	0	0	0	0	0	0	0
b0852	0	0	0	0	0	1	0	1	0	0	0	0	0	0	0	0	0	0
b1427	0	0	0	0	0	0	0	1	0	0	0	0	0	0	0	0	0	0
b2608	0	0	0	0	0	0	0	1	0	0	0	0	0	0	0	0	0	0
b3282	0	0	0	0	0	0	0	1	0	0	0	0	0	0	0	0	0	0
b4180	0	0	0	0	0	0	0	1	0	0	0	0	0	0	0	0	0	0
b0633	0	0	0	0	0	0	0	0	0	0	1	0	0	0	0	0	0	0
b0058	0	0	0	0	0	0	0	1	0	0	0	0	0	0	0	0	0	0
b1269	0	0	0	0	0	0	0	1	0	0	0	0	0	0	0	0	0	0
b1086	0	0	0	0	0	0	0	1	0	0	0	0	0	0	0	0	0	0
b2594	0	0	0	0	0	0	0	1	0	0	0	0	0	0	0	0	0	0
b1135	0	0	0	0	0	0	0	1	0	0	0	0	0	0	0	0	0	0
b4022	0	0	0	0	0	0	0	1	0	0	0	0	0	0	0	0	0	0
b0611	0	0	0	0	0	0	0	1	0	0	0	0	0	0	0	0	0	0
b2567	0	0	0	0	0	0	0	0	1	0	0	0	0	0	0	0	0	0
b1804	0	0	0	0	0	0	0	1	0	0	0	0	0	0	0	0	0	0
b1084	0	0	0	0	0	0	0	1	0	0	0	0	0	0	0	0	0	0
b3247	0	0	0	0	0	0	0	1	0	0	0	0	0	0	0	0	0	0
b0214	0	0	0	0	0	0	0	0	0	1	0	0	0	0	0	0	0	0
b0183	0	0	0	0	0	0	0	0	0	1	0	0	0	0	0	0	0	0
b0610	0	0	0	0	0	0	0	0	1	0	0	0	0	0	0	0	0	0
b3704	0	0	0	0	0	0	0	1	0	0	0	0	0	0	0	0	0	0
b4179	0	0	0	0	0	0	0	0	1	0	0	0	0	0	0	0	0	0
b1652	0	0	0	0	0	0	0	0	0	1	0	0	0	0	0	0	0	0
b3386	0	0	0	0	1	0	0	0	0	0	0	0	0	0	0	0	0	0
b2914	0	0	0	0	1	0	0	0	0	0	0	0	0	0	0	0	0	0
b4090	0	0	0	0	1	0	0	0	0	0	0	0	0	0	0	0	0	0
b4089	0	0	0	0	0	0	0	0	1	0	0	0	0	0	0	0	0	0
b3317	0	0	0	0	0	0	0	1	0	0	0	0	0	0	0	0	0	0
b3308	0	0	0	0	0	0	0	1	0	0	0	0	0	0	0	0	0	0
b3305	0	0	0	0	0	0	0	1	0	0	0	0	0	0	0	0	0	0
b4203	0	0	0	0	0	0	0	1	0	0	0	0	0	0	0	0	0	0
b3985	0	0	0	0	0	0	0	1	0	0	0	0	0	0	0	0	0	0
b3986	0	0	0	0	0	0	0	1	0	0	0	0	0	0	0	0	0	0
b3301	0	0	0	0	0	0	0	1	0	0	0	0	0	0	0	0	0	0
b3313	0	0	0	0	0	0	0	1	0	0	0	0	0	0	0	0	0	0
b3294	0	0	0	0	0	0	0	1	0	0	0	0	0	0	0	0	0	0
b3304	0	0	0	0	0	0	0	1	0	0	0	0	0	0	0	0	0	0
b3318	0	0	0	0	0	0	0	1	0	0	0	0	0	0	0	0	0	0
b3309	0	0	0	0	0	0	0	1	0	0	0	0	0	0	0	0	0	0
b2185	0	0	0	0	0	0	0	1	0	0	0	0	0	0	0	0	0	0
b3637	0	0	0	0	0	0	0	1	0	0	0	0	0	0	0	0	0	0
b3302	0	0	0	0	0	0	0	1	0	0	0	0	0	0	0	0	0	0
b3936	0	0	0	0	0	0	0	1	0	0	0	0	0	0	0	0	0	0
b1089	0	0	0	0	0	0	0	1	0	0	0	0	0	0	0	0	0	0
b3636	0	0	0	0	0	0	0	1	0	0	0	0	0	0	0	0	0	0
b3703	0	0	0	0	0	0	0	1	0	0	0	0	0	0	0	0	0	0
b1717	0	0	0	0	0	0	0	1	0	0	0	0	0	0	0	0	0	0
b3299	0	0	0	0	0	0	0	1	0	0	0	0	0	0	0	0	0	0
b3295	0	0	0	0	0	0	0	0	1	0	0	0	0	0	0	0	0	0
b3987	0	0	0	0	0	0	0	0	1	0	0	0	0	0	0	0	0	0
b3988	0	0	0	0	0	0	0	0	1	0	0	0	0	0	0	0	0	0
b3067	0	0	0	0	0	0	0	0	1	0	0	0	0	0	0	0	0	0
b2573	0	0	0	0	0	0	0	0	1	0	0	0	0	0	0	0	0	0
b3461	0	0	0	0	0	0	0	0	1	0	0	0	0	0	0	0	0	0
b3202	0	0	0	0	0	0	0	0	1	0	0	0	0	0	0	0	0	0
b2741	0	0	0	0	0	0	0	0	1	0	0	0	0	0	0	0	0	0
b3649	0	0	0	0	0	0	0	0	1	0	0	0	0	0	0	0	0	0
b0911	0	0	0	0	0	0	0	1	0	0	0	0	0	0	0	0	0	0
b3314	0	0	0	0	0	0	0	1	0	0	0	0	0	0	0	0	0	0
b3296	0	0	0	0	0	0	0	1	0	0	0	0	0	0	0	0	0	0
b3303	0	0	0	0	0	0	0	1	0	0	0	0	0	0	0	0	0	0
b4200	0	0	0	0	0	0	0	1	0	0	0	0	0	0	0	0	0	0
b3341	0	0	0	0	0	0	0	1	0	0	0	0	0	0	0	0	0	0
b3321	0	0	0	0	0	0	0	1	0	0	0	0	0	0	0	0	0	0
b3297	0	0	0	0	0	0	0	1	0	0	0	0	0	0	0	0	0	0
b3298	0	0	0	0	0	0	0	1	0	0	0	0	0	0	0	0	0	0
b3307	0	0	0	0	0	0	0	1	0	0	0	0	0	0	0	0	0	0
b3311	0	0	0	0	0	0	0	1	0	0	0	0	0	0	0	0	0	0
b3316	0	0	0	0	0	0	0	1	0	0	0	0	0	0	0	0	0	0
b0023	0	0	0	0	0	0	0	1	0	0	0	0	0	0	0	0	0	0
b3065	0	0	0	0	0	0	0	1	0	0	0	0	0	0	0	0	0	0
b1822	0	0	0	0	0	0	0	0	0	0	0	0	0	0	1	0	0	0
b3179	0	0	0	0	0	0	0	1	0	0	0	0	0	0	0	0	0	0
b2572	0	0	0	0	0	0	0	0	0	0	0	0	0	0	0	1	0	0
b2571	0	0	0	0	0	0	0	0	0	0	0	0	0	0	0	1	0	0
b2570	0	0	0	0	0	0	0	0	0	0	0	0	0	0	0	1	0	0
b0176	0	0	0	0	0	0	0	0	0	0	1	0	0	0	0	0	0	0
b3289	0	0	0	0	0	0	0	1	0	0	0	0	0	0	0	0	0	0
b4371	0	0	0	0	0	0	0	1	0	0	0	0	0	0	0	0	0	0
b1235	0	0	0	0	0	0	0	0	1	0	0	0	0	0	0	1	0	0
b1608	0	0	0	0	0	0	0	0	1	0	0	0	0	0	0	1	0	0
b1609	0	0	0	0	0	0	0	0	0	0	0	0	0	0	0	1	0	0
b2183	0	0	0	0	0	0	0	1	0	0	0	0	0	0	0	0	0	0
b3422	0	0	0	0	0	0	0	0	1	0	0	0	0	0	0	1	0	0
b2785	0	0	0	0	0	0	0	1	0	0	0	0	0	0	0	0	0	0
b0859	0	0	0	0	0	0	0	1	0	0	0	0	0	0	0	0	0	0
b0550	0	0	0	0	0	0	0	0	0	1	0	0	0	0	0	0	0	0
b1861	0	0	0	0	0	0	0	0	0	1	0	0	0	0	0	0	0	0
b1860	0	0	0	0	0	0	0	0	0	1	0	0	0	0	0	0	0	0
b1863	0	0	0	0	0	0	0	0	0	1	0	0	0	0	0	0	0	0
b2011	0	0	0	0	0	0	0	0	0	1	0	0	0	0	0	0	0	0
b0397	0	0	0	0	0	0	0	0	0	1	0	0	0	0	0	0	0	0
b0398	0	0	0	0	0	0	0	0	0	1	0	0	0	0	0	0	0	0
b2009	0	0	0	0	0	0	0	0	0	1	0	0	0	0	0	0	0	0
b3917	0	0	0	0	0	0	0	0	0	0	0	0	0	1	0	0	0	0
b2917	0	0	0	0	0	0	1	0	0	0	0	0	0	0	0	0	0	0
b2919	0	0	0	0	0	0	1	0	0	0	0	0	0	0	0	0	0	0
b2920	1	0	0	0	0	0	0	0	0	0	0	0	0	0	0	0	0	0
b1814	0	0	1	0	0	0	0	0	0	0	0	0	0	0	0	0	0	0
b2797	0	0	1	0	0	0	0	0	0	0	0	0	0	0	0	0	0	0
b0723	1	0	0	0	0	0	0	0	0	0	0	0	0	0	0	0	0	0
b0724	1	0	0	0	0	0	0	0	0	0	0	0	0	0	0	0	0	0
b0721	1	0	0	0	0	0	0	0	0	0	0	0	0	0	0	0	0	0
b0722	1	0	0	0	0	0	0	0	0	0	0	0	0	0	0	0	0	0
b1916	0	0	0	0	0	0	0	0	1	0	0	0	0	0	0	0	0	0
b0098	0	0	0	0	0	0	0	0	0	0	0	0	0	0	0	0	1	0
b3609	0	0	0	0	0	0	0	0	0	0	0	0	0	0	0	0	1	0
b0408	0	0	0	0	0	0	0	0	0	0	0	0	0	0	0	0	1	0
b3981	0	0	0	0	0	0	0	0	0	0	0	0	0	0	0	0	1	0
b0409	0	0	0	0	0	0	0	0	0	0	0	0	0	0	0	0	1	0
b3175	0	0	0	0	0	0	0	0	0	0	0	0	0	0	0	0	1	0
b3300	0	0	0	0	0	0	0	0	0	0	0	0	0	0	0	0	1	0
b3591	0	0	1	0	0	0	0	0	0	0	0	0	0	0	0	0	0	0
b3590	0	0	0	0	0	0	0	1	0	0	0	0	0	0	0	0	0	0
b1764	0	0	1	0	0	0	0	0	0	0	0	0	0	0	0	0	0	0
b2913	0	0	1	0	0	1	0	0	0	0	0	0	0	0	0	0	0	0
b4388	0	0	1	0	0	0	0	0	0	0	0	0	0	0	0	0	0	0
b0907	0	0	1	0	0	1	0	0	0	0	0	0	0	0	0	0	0	0
b0893	0	0	0	0	0	0	0	1	0	0	0	0	0	0	0	0	0	0
b1479	1	0	0	0	0	0	0	0	0	0	0	0	0	0	0	0	0	0
b0531	0	0	0	0	0	0	0	0	0	0	0	1	0	0	0	0	1	0
b3188	0	0	0	0	0	0	0	0	1	0	0	0	0	0	0	0	0	0
b3583	0	0	0	0	1	0	0	0	0	0	0	0	0	0	0	0	0	0
b3581	0	0	0	0	1	0	0	0	0	0	0	0	0	0	0	0	0	0
b2340	0	0	0	0	0	0	0	0	0	0	0	0	0	0	0	1	0	0
b4392	0	0	0	0	0	0	0	0	0	0	1	0	0	0	0	0	0	0
b1642	0	0	0	0	0	0	0	0	1	0	0	0	0	0	0	0	0	0
b1641	0	0	0	0	0	0	0	0	0	0	1	0	0	0	0	0	0	0
b3349	0	0	0	0	0	0	0	0	0	0	0	0	1	0	0	0	0	0
b2617	0	0	0	0	0	0	0	1	0	0	0	0	0	0	0	0	0	0
b2620	0	0	0	0	0	0	0	0	0	0	0	0	1	0	0	0	0	0
b0921	0	0	0	0	0	0	0	0	0	0	0	0	0	0	1	0	0	0
b3908	0	0	0	0	0	0	0	0	0	0	0	0	0	1	0	0	0	0
b1656	0	0	0	0	0	0	0	0	0	0	0	0	0	1	0	0	0	0
b1059	0	0	1	0	0	0	0	0	0	0	0	0	0	0	0	0	0	0
b4063	0	0	0	0	0	0	0	0	1	0	0	0	0	0	0	0	0	0
b2938	0	0	1	0	0	0	0	0	0	0	0	0	0	0	0	0	0	0
b2937	0	0	1	0	0	0	0	0	0	0	0	0	0	0	0	0	0	0
b2965	0	0	1	0	0	0	0	0	0	0	0	0	0	0	0	0	0	0
b0121	0	0	1	0	0	0	0	0	0	0	0	0	0	0	0	0	0	0
b0693	0	0	1	0	0	0	0	0	0	0	0	0	0	0	0	0	0	0
b1584	0	0	0	0	0	0	0	1	0	0	0	0	0	0	0	0	0	0
b3650	0	0	0	0	0	0	0	0	1	0	0	0	0	0	0	1	0	0
b1766	0	0	0	0	0	0	0	0	0	0	0	0	1	0	0	0	1	0
b1743	0	0	0	0	0	0	0	0	0	0	0	1	0	1	0	1	1	0
b2705	0	0	0	0	0	0	1	0	0	0	0	0	0	0	1	0	0	0
b2707	0	0	0	0	1	0	0	0	1	0	0	0	0	0	0	0	0	0
b2576	0	0	0	0	0	0	0	1	1	1	0	0	0	0	0	0	0	0
b4059	0	0	0	0	0	0	0	0	0	1	0	0	0	0	0	0	0	0
b2765	0	0	0	0	0	1	0	0	0	0	0	0	0	0	0	0	0	0
b2521	0	0	0	0	0	0	0	0	0	0	0	0	0	1	0	0	0	0
b3229	0	0	0	0	0	0	0	0	0	0	0	0	1	0	0	0	0	0
b3089	0	0	1	0	0	0	0	0	0	0	0	0	0	0	0	0	0	0
b0936	0	0	0	0	0	0	0	0	0	0	0	0	0	1	0	0	0	0
b0933	0	0	0	0	0	0	0	0	0	0	0	0	0	1	0	0	0	0
b0934	0	0	0	0	0	0	0	0	0	0	0	0	0	1	0	0	0	0
b0935	1	0	0	0	0	0	0	0	0	0	0	0	0	0	0	0	0	0
b3962	1	0	0	0	0	0	0	0	0	0	0	0	0	0	0	0	0	0
b0726	1	0	0	0	0	0	0	0	0	0	0	0	0	0	0	0	0	0
b0727	1	0	0	0	0	0	0	0	0	0	0	0	0	0	0	0	0	0
b0728	1	0	0	0	0	0	0	0	0	0	0	0	0	0	0	0	0	0
b0729	1	0	0	0	0	0	0	0	0	0	0	0	0	0	0	0	0	0
b1682	0	0	0	0	0	0	0	0	0	0	0	0	1	0	0	0	0	0
b3017	0	0	0	0	0	0	0	0	0	0	0	0	0	0	1	0	0	0
b1680	0	0	1	0	0	0	0	0	0	0	0	0	0	0	0	0	0	0
b4148	0	0	0	0	0	0	0	0	0	0	0	0	0	1	0	0	0	0
b2533	0	0	0	0	1	0	0	0	0	0	0	0	0	0	0	0	0	0
b0053	0	0	0	0	0	0	0	0	0	0	0	0	1	0	0	0	0	0
b2559	0	0	0	1	0	0	0	1	0	0	0	0	0	0	0	0	0	0
b1885	0	0	0	0	0	0	0	0	0	0	0	1	0	0	0	1	0	0
b1886	0	0	0	0	0	0	0	0	0	0	0	1	0	0	0	1	0	0
b3836	0	0	0	0	0	0	0	0	0	0	0	0	0	0	0	0	1	0
b3838	0	0	0	0	0	0	0	0	0	0	0	0	0	0	0	0	1	0
b4483	0	0	0	0	0	0	0	0	0	1	0	0	0	0	0	0	0	0
b0365	0	0	0	0	0	0	0	0	0	0	0	0	0	1	0	0	0	0
b0366	0	0	0	0	0	0	0	0	0	0	0	0	0	1	0	0	0	0
b0367	0	0	0	0	0	0	0	0	0	0	0	0	0	1	0	0	0	0
b0368	0	0	0	0	0	0	0	0	0	0	0	0	0	0	1	0	0	0
b0068	0	0	0	0	0	1	0	0	0	0	0	0	0	0	0	0	0	0
b3118	0	0	0	0	0	0	0	0	1	0	0	0	0	0	0	0	0	0
b3117	0	0	1	0	0	0	0	0	0	0	0	0	0	0	0	0	0	0
b3116	0	0	1	0	0	0	0	0	0	0	0	0	0	0	0	0	0	0
b3115	1	0	0	0	0	0	0	0	0	0	0	0	0	0	0	0	0	0
b3114	1	0	0	0	0	0	0	0	0	0	0	0	0	0	0	0	0	0
b4471	0	0	1	0	0	0	0	0	0	0	0	0	0	0	0	0	0	0
b3616	0	0	1	0	0	0	0	0	0	0	0	0	0	0	0	0	0	0
b1238	0	0	0	1	0	0	0	0	0	0	0	0	0	0	0	0	0	0
b1429	0	0	0	0	0	0	0	0	0	0	0	0	0	1	0	0	0	0
b0494	0	0	1	0	0	0	0	0	0	0	0	0	0	0	0	0	0	0
b0452	0	0	0	0	0	0	1	0	0	0	0	0	0	0	0	0	0	0
b0406	0	0	0	0	0	0	0	1	0	0	0	0	0	0	0	0	0	0
b2103	0	0	0	0	0	1	0	0	0	0	0	0	0	0	0	0	0	0
b3993	0	0	0	0	0	1	0	0	0	0	0	0	0	0	0	0	0	0
b3992	0	0	0	0	0	1	0	0	0	0	0	0	0	0	0	0	0	0
b3991	0	0	0	0	0	1	0	0	0	0	0	0	0	0	0	0	0	0
b3990	0	0	0	0	0	1	0	0	0	0	0	0	0	0	0	0	0	0
b0423	0	0	0	0	0	1	0	0	0	0	0	0	0	1	0	0	0	0
b1106	0	0	0	0	0	0	0	0	0	0	1	0	0	0	0	0	0	0
b0417	0	0	0	0	0	1	0	0	0	0	0	0	0	0	0	0	0	0
b2104	0	0	0	0	0	1	0	0	0	0	0	0	0	0	0	0	0	0
b0067	0	0	0	0	0	0	0	0	0	0	0	0	0	1	0	0	0	0
b0066	0	0	0	0	0	1	0	0	0	0	0	0	0	0	0	0	0	0
b4407	0	0	0	0	0	1	0	0	0	0	0	0	0	0	0	0	0	0
b0002	0	0	1	0	0	0	0	0	0	0	0	0	0	0	0	0	0	0
b0003	0	0	1	0	0	0	0	0	0	0	0	0	0	0	0	0	0	0
b0004	0	0	1	0	0	0	0	0	0	0	0	0	0	0	0	0	0	0
b1719	0	0	0	0	0	0	0	1	0	0	0	0	0	0	0	0	0	0
b3553	1	0	0	0	0	1	0	0	0	0	0	0	0	0	0	0	0	0
b0436	0	0	0	0	0	0	0	0	0	0	0	0	1	0	0	0	0	0
b0188	0	1	0	0	0	0	0	0	0	0	0	0	0	0	0	0	0	0
b2935	0	0	0	0	1	0	0	0	0	0	0	0	0	0	0	0	0	0
b2465	0	0	0	0	1	0	0	0	0	0	0	0	0	0	0	0	0	0
b1098	0	0	0	1	0	0	0	0	0	0	0	0	0	0	0	0	0	0
b3708	0	0	1	0	0	0	0	0	0	0	0	0	0	0	0	0	0	0
b3709	0	0	1	0	0	0	0	0	0	0	0	0	0	0	0	0	0	0
b0739	0	0	0	0	0	0	0	0	0	0	1	0	0	0	0	0	0	0
b0740	0	0	0	0	0	0	0	0	0	0	0	0	0	0	0	0	1	0
b3035	0	0	0	0	0	0	0	0	0	0	1	0	0	0	0	0	1	0
b0737	0	0	0	0	0	0	0	0	0	0	0	0	0	0	0	0	1	0
b0738	0	0	0	0	0	0	0	0	0	0	0	0	0	0	0	0	1	0
b1252	0	0	0	0	0	0	0	0	0	0	1	0	0	0	0	0	0	0
b1274	0	0	0	0	0	0	0	0	0	1	0	0	0	0	0	0	0	0
b1763	0	0	0	0	0	0	0	0	0	1	0	0	0	0	0	0	0	0
b0997	1	0	0	0	0	0	0	0	0	0	0	0	0	0	0	0	0	0
b0996	1	0	0	0	0	0	0	0	0	0	0	0	0	0	0	0	0	0
b0995	0	0	0	0	0	0	0	0	1	0	0	0	0	0	0	1	0	0
b0993	0	0	0	0	0	0	0	0	0	0	0	0	0	0	0	1	0	0
b0994	0	0	0	0	1	0	0	0	0	0	0	0	0	0	0	0	0	0
b1873	1	0	0	0	0	0	0	0	0	0	0	0	0	0	0	0	0	0
b1872	1	0	0	0	0	0	0	0	0	0	0	0	0	0	0	0	0	0
b3919	0	0	0	0	1	0	0	0	0	0	0	0	0	0	0	0	0	0
b1324	0	0	0	0	0	0	0	0	0	0	0	0	1	0	0	0	0	0
b1197	0	0	0	0	1	0	0	0	0	0	0	0	0	0	0	0	0	0
b4240	0	0	0	0	1	0	0	0	0	0	0	0	0	0	0	0	0	0
b3519	0	0	0	0	1	0	0	0	0	0	0	0	0	0	0	0	0	0
b4241	0	0	0	0	0	0	0	0	1	0	0	0	0	0	0	0	0	0
b1421	0	0	0	0	0	0	0	0	0	0	0	1	0	0	0	1	0	0
b3290	0	0	0	0	0	0	0	0	0	0	0	0	0	1	0	0	0	0
b3747	0	0	0	0	0	0	0	0	0	0	0	0	0	1	0	0	0	0
b1363	0	0	0	0	0	0	0	0	0	0	0	0	0	1	0	0	0	0
b3849	0	0	0	0	0	0	0	0	0	0	0	0	0	1	0	0	0	0
b3965	0	0	0	0	0	0	0	1	0	0	0	0	0	0	0	0	0	0
b2324	0	0	1	0	0	0	0	0	0	0	0	0	0	0	0	0	0	0
b3651	0	0	0	0	0	0	0	1	0	0	0	0	0	0	0	0	0	0
b1133	0	0	0	0	0	0	0	1	0	0	0	0	0	0	0	0	0	0
b1260	0	0	1	0	0	0	0	0	0	0	0	0	0	0	0	0	0	0
b1261	0	0	1	0	0	0	0	0	0	0	0	0	0	0	0	0	0	0
b1262	0	0	1	0	0	0	0	0	0	0	0	0	0	0	0	0	0	0
b1263	0	0	1	0	0	1	0	0	0	0	0	0	0	0	0	0	0	0
b1264	0	0	1	0	0	1	0	0	0	0	0	0	0	0	0	0	0	0
b4393	0	0	0	0	0	0	0	0	1	0	0	0	0	0	0	0	0	0
b3384	0	0	0	0	0	0	0	1	0	0	0	0	0	0	0	0	0	0
b2318	0	0	0	0	0	0	0	1	0	0	0	0	0	0	0	0	0	0
b3166	0	0	0	0	0	0	0	1	0	0	0	0	0	0	0	0	0	0
b2791	0	0	0	0	0	0	0	1	0	0	0	0	0	0	0	0	0	0
b3781	1	0	0	0	0	0	0	0	0	0	0	0	1	0	0	0	0	0
b0888	0	0	0	0	0	0	0	0	0	0	0	0	1	0	0	0	0	0
b2582	1	0	0	0	0	0	0	0	0	0	0	0	1	0	0	0	0	0
b4355	0	0	0	0	0	0	0	0	0	0	0	1	0	0	0	1	0	0
b0411	0	0	0	0	0	0	0	0	0	0	1	0	0	0	0	0	0	0
b3062	1	0	0	0	0	0	0	0	0	0	0	0	0	0	0	0	0	0
b3641	0	0	0	0	0	0	0	0	1	0	0	0	0	0	0	0	0	0
b3339	0	0	0	0	0	0	0	1	0	0	0	0	0	0	0	0	0	0
b3980	0	0	0	0	0	0	0	1	0	0	0	0	0	0	0	0	0	0
b2600	0	0	1	0	0	0	0	0	0	0	0	0	0	0	0	0	0	0
b4054	0	0	1	0	0	0	0	0	0	0	0	0	0	0	0	0	0	0
b1907	0	0	1	0	0	0	0	0	0	0	0	0	0	0	0	0	0	0
b1323	0	0	1	0	0	0	0	0	1	0	0	0	0	0	0	0	0	0
b1637	0	0	0	0	0	0	0	1	0	0	0	0	0	0	0	0	0	0
b4040	0	0	0	0	0	1	0	0	0	0	0	0	0	0	0	0	0	0
b4039	0	0	0	0	0	1	0	0	0	0	0	0	0	0	0	0	0	0
b3833	0	0	0	0	0	1	0	0	0	0	0	0	0	0	0	0	0	0
b0662	1	0	0	0	0	1	0	0	0	0	0	0	0	0	0	0	0	0
b2232	0	0	0	0	0	1	0	0	0	0	0	0	0	0	0	0	0	0
b2907	1	0	0	0	0	1	0	0	0	0	0	0	0	0	0	0	0	0
b2311	0	0	0	0	0	1	0	0	0	0	0	0	0	0	0	0	0	0
b2066	0	0	0	1	0	0	0	0	0	0	0	0	0	0	0	0	0	0
b3831	0	0	0	1	0	0	0	0	0	0	0	0	0	0	0	0	0	0
b2028	0	0	0	0	0	0	0	0	0	0	1	0	0	0	0	0	0	0
b3452	0	0	0	0	1	0	0	0	0	0	0	0	0	0	0	0	0	0
b3453	0	0	0	0	1	0	0	0	0	0	0	0	0	0	0	0	0	0
b3450	0	0	0	0	1	0	0	0	0	0	0	0	0	0	0	0	0	0
b3451	0	0	0	0	1	0	0	0	0	0	0	0	0	0	0	0	0	0
b3449	1	0	0	0	0	0	0	0	0	0	0	0	0	0	0	0	0	0
b3669	0	0	0	0	0	0	0	0	1	0	0	0	0	0	0	1	0	0
b3668	0	0	0	0	0	0	0	0	0	0	0	0	0	0	0	1	0	0
b3667	0	0	0	0	1	0	0	0	0	0	0	0	0	0	0	0	0	0
b3666	0	0	0	0	1	0	0	0	0	0	0	0	0	0	0	0	0	0
b1617	0	0	0	0	1	0	0	0	0	0	0	0	0	0	0	0	0	0
b1616	0	0	0	0	1	0	0	0	0	0	0	0	0	0	0	0	0	0
b1618	0	0	0	0	0	0	0	0	1	0	0	0	0	0	0	0	0	0
b4194	0	0	0	0	1	0	0	0	0	0	0	0	0	0	0	0	0	0
b4195	0	0	0	0	1	0	0	0	0	0	0	0	0	0	0	1	0	0
b4196	0	0	0	0	1	0	0	0	0	0	0	0	0	0	0	0	0	0
b4197	0	0	0	0	1	0	0	0	0	0	0	0	0	0	0	0	0	0
b4198	0	0	0	0	1	0	0	0	0	0	0	0	0	0	0	0	0	0
b4191	0	0	0	0	1	0	0	0	1	0	0	0	0	0	0	0	0	0
b1184	0	0	0	0	0	0	0	0	0	1	0	0	0	0	0	0	0	0
b1183	0	0	0	0	0	0	0	0	1	0	0	0	0	0	0	1	0	0
b2580	0	0	0	0	0	0	0	0	0	1	0	0	0	0	0	0	0	0
b2498	0	0	0	1	0	0	0	0	0	0	0	0	0	0	0	0	0	0
b2497	0	0	0	1	0	0	0	0	0	0	0	0	0	0	0	0	0	0
b0480	0	0	0	1	0	0	0	0	0	0	0	0	0	0	0	0	0	0
b3495	0	0	0	0	0	0	0	0	0	0	0	0	0	0	0	1	0	0
b1895	0	0	0	0	0	0	0	0	0	0	0	0	0	0	0	1	0	0
b3923	0	0	0	0	0	0	0	0	0	0	0	0	0	0	0	1	0	0
b1333	0	0	0	0	0	0	0	0	0	0	0	0	0	0	0	1	0	0
b1376	0	0	0	0	0	0	0	0	0	0	0	0	0	0	0	1	0	0
b0607	0	0	0	0	0	0	0	0	0	0	0	0	0	0	0	1	0	0
b4058	0	0	0	0	0	0	0	0	0	1	0	0	0	0	0	0	0	0
b0779	0	0	0	0	0	0	0	0	0	1	0	0	0	0	0	0	0	0
b1913	0	0	0	0	0	0	0	0	0	1	0	0	0	0	0	0	0	0
b3813	0	0	0	0	0	0	0	0	0	1	0	0	0	0	0	0	0	0
b1914	0	0	0	0	0	0	0	0	1	0	0	0	0	0	0	1	0	0
b3092	0	0	0	0	1	0	0	0	0	0	0	0	0	0	0	0	0	0
b4322	0	0	0	0	1	0	0	0	0	0	0	0	0	0	0	0	0	0
b4324	0	0	0	0	0	0	0	0	1	0	0	0	0	0	0	0	0	0
b4258	0	0	0	0	0	0	0	1	0	0	0	0	0	0	0	0	0	0
b2032	0	0	0	0	0	0	0	0	0	0	1	0	0	0	0	0	0	0
b2061	0	0	0	0	0	0	0	0	0	0	0	0	0	0	0	1	0	0
b2060	0	1	0	0	0	0	0	0	0	0	1	0	0	0	0	0	0	0
b3785	0	0	0	0	0	0	0	0	0	0	1	0	0	0	0	0	0	0
b2407	0	0	0	1	0	0	0	0	0	0	0	0	0	0	0	0	0	0
b2405	0	0	0	0	0	0	0	0	1	0	0	0	0	0	0	0	0	0
b2866	1	0	0	0	0	0	0	0	0	0	0	0	0	0	0	0	0	0
b2868	1	0	0	0	0	0	0	0	0	0	0	0	0	0	0	0	0	0
b3811	0	0	0	0	0	0	0	0	0	1	0	0	0	0	0	0	0	0
b2894	0	0	0	0	0	0	0	0	0	1	0	0	0	0	0	0	0	0
b2509	0	0	0	0	0	0	0	0	0	1	0	0	0	0	0	0	0	0
b0422	0	0	0	0	0	0	0	0	0	1	0	0	0	0	0	0	0	0
b1749	0	0	0	0	0	0	0	0	0	1	0	0	0	0	0	0	0	0
b3565	0	0	0	0	1	0	0	0	0	0	0	0	0	0	0	0	0	0
b3564	0	0	0	0	1	0	0	0	0	0	0	0	0	0	0	0	0	0
b3566	0	0	0	0	1	0	0	0	0	0	0	0	0	0	0	0	0	0
b3567	0	0	0	0	1	0	0	0	0	0	0	0	0	0	0	0	0	0
b3568	0	0	0	0	1	0	0	0	0	0	0	0	0	0	0	0	0	0
b3569	0	0	0	0	0	0	0	0	1	0	0	0	0	0	0	0	0	0
b0144	0	0	0	0	0	0	0	1	0	0	0	0	0	0	0	0	0	0
b0278	0	0	0	0	0	0	0	0	0	1	0	0	0	0	0	0	0	0
b0328	0	0	1	0	0	0	0	0	0	0	0	0	0	0	0	0	0	0
b0407	0	0	0	0	0	0	0	0	0	0	0	0	0	0	0	0	1	0
b0600	0	0	1	0	0	0	0	0	0	0	0	0	0	0	0	0	0	0
b0789	0	0	0	0	0	0	1	0	0	0	0	0	0	0	0	0	0	0
b0841	0	0	0	0	0	0	1	0	0	0	0	0	0	0	0	0	0	0
b1194	0	0	0	0	0	0	0	0	0	0	1	0	0	0	0	0	0	0
b1325	0	0	0	0	0	0	0	0	0	0	1	0	0	0	0	0	0	0
b1444	1	0	0	0	0	0	0	0	0	0	0	0	0	0	0	0	0	0
b1644	0	0	0	0	0	0	0	0	0	0	0	0	0	0	0	0	0	1
b1692	0	0	1	0	0	0	0	0	0	0	0	0	0	0	0	0	0	0
b2017	0	1	0	0	0	0	0	0	0	0	0	0	0	0	0	0	0	0
b2163	0	0	0	0	0	0	0	0	0	0	0	0	0	0	0	1	0	0
b2174	0	0	0	0	0	0	1	0	0	0	0	0	0	0	0	0	0	0
b2233	0	0	0	0	0	0	0	0	0	0	1	0	0	0	0	0	1	0
b2351	0	0	0	0	0	0	0	0	0	0	1	0	0	0	0	0	0	0
b2865	0	0	0	0	0	0	0	0	0	0	1	0	0	0	0	0	0	0
b2871	0	0	1	0	0	0	0	0	0	0	0	0	0	0	0	0	0	0
b3001	1	0	0	0	0	0	0	0	0	0	0	0	0	0	0	0	0	0
b3073	0	0	1	0	0	0	0	0	0	0	0	0	0	0	0	0	0	0
b3586	0	0	0	0	0	0	0	0	0	0	0	0	0	0	0	0	0	1
b3594	1	0	0	0	0	0	0	0	0	0	0	0	0	0	0	0	0	0
b3638	0	0	0	0	0	0	0	0	0	1	0	0	0	0	0	0	0	0
b3705	0	0	0	0	0	0	0	0	0	0	0	0	0	0	0	0	1	0
b3878	0	0	0	0	1	0	0	0	0	0	0	0	0	0	0	0	0	0
b4243	0	0	0	0	0	0	0	1	0	0	0	0	0	0	0	0	0	0
b1145	0	0	0	0	0	0	0	0	1	0	0	0	0	0	0	1	0	0
b1587	1	0	0	0	0	0	0	0	0	0	0	0	0	0	0	0	0	0
b1588	1	0	0	0	0	0	0	0	0	0	0	0	0	0	0	0	0	0
b1589	1	0	0	0	0	0	0	0	0	0	0	0	0	0	0	0	0	0
b2647	0	0	0	0	0	0	0	0	0	0	1	0	0	0	0	0	1	0
b3011	1	0	0	0	0	0	0	0	0	0	0	0	0	0	0	0	0	0
b4211	0	0	0	0	1	0	0	0	0	0	1	0	0	0	0	0	0	0
b4395	0	0	0	0	1	0	0	0	0	0	0	0	0	0	0	0	0	0
b2412	0	1	0	0	0	0	0	0	0	0	0	0	0	0	0	0	0	0
b0752	0	0	0	0	0	0	0	0	0	0	0	0	0	1	0	0	0	0
b3469	0	0	0	0	0	0	0	0	0	0	0	0	0	1	0	0	0	0
b3292	0	0	0	0	0	0	0	0	1	0	0	0	0	0	0	0	0	0
b1857	0	0	0	0	0	0	0	0	0	0	0	0	0	1	0	0	0	0
b1859	0	0	0	0	0	0	0	0	0	0	0	0	0	1	0	0	0	0
b1858	0	0	0	0	0	0	0	0	0	0	0	0	0	1	0	0	0	0
b4004	0	0	0	0	0	0	0	0	0	0	0	0	0	0	0	1	0	0
b4003	0	0	0	0	0	0	0	0	0	0	0	0	0	0	0	1	0	0
b3040	0	0	0	0	0	0	0	0	0	0	0	0	0	1	0	0	0	0
b4046	0	0	0	0	0	0	0	0	0	0	0	0	0	1	0	0	0	0

## Sheet: B_MultFunc_label
Multifunc Labels
Bnumber	1.1.Carbon.compound.utilization	1.2.Macromolecule.degradation	1.3.Energy.metabolism..carbon.	1.4.Energy.production.transport	1.5.Building.block.biosynthesis	1.6.Macromolecules..cellular.constituent...biosynthesis	1.7.Central.intermediary.metabolism	1.8.Metabolism.of.other.compounds	2.2.RNA.related	3.1.Type.of.regulation	3.3.Genetic.unit.regulated	4.1.Channel.type.Transporters	4.2.Electrochemical.potential.driven.transporters	4.3.Primary.Active.Transporters	4.4.Group.Translocators	5.1.Cell.division	5.3.Motility..incl..chemotais..energytais..aerotais..redotais.	5.5.Adaptation.to.stress	5.6.Protection
b2836	0	0	0	0	1	0	0	0	0	1	0	0	0	0	0	0	0	0	0
b0185	0	0	0	0	1	0	0	0	0	0	0	0	0	0	0	0	0	0	0
b3255	0	0	0	0	1	1	0	0	0	0	0	0	0	0	0	0	0	0	0
b3256	0	0	0	0	1	0	0	0	0	0	0	0	0	0	0	0	0	0	0
b2316	0	0	0	0	1	0	0	0	0	0	0	0	0	0	0	0	0	0	0
b4015	0	0	0	0	0	0	1	0	0	0	0	0	0	0	0	0	0	0	0
b4014	0	0	0	0	0	0	1	0	0	0	0	0	0	0	0	0	0	0	0
b0114	1	0	1	0	0	0	1	0	0	0	0	0	0	0	0	0	0	0	0
b0115	1	0	1	0	0	0	1	0	0	0	0	0	0	0	0	0	0	0	0
b4016	0	0	0	0	0	0	1	0	0	1	0	0	0	0	0	0	0	0	0
b2296	1	0	1	0	0	0	1	0	0	0	0	0	0	0	0	0	0	0	0
b1276	0	0	1	0	0	0	1	0	0	0	0	0	0	0	0	0	0	1	0
b0118	1	0	1	0	0	0	1	0	0	0	0	0	0	0	0	0	0	0	0
b1094	0	0	0	0	0	1	0	0	0	0	0	0	0	0	0	0	0	0	0
b2563	0	0	0	0	1	0	0	0	0	0	0	0	0	0	0	0	0	0	0
b3475	0	0	0	0	1	0	0	0	0	0	0	0	0	0	0	0	0	0	0
b0463	0	0	0	0	0	0	0	0	0	0	0	0	1	0	0	0	0	0	1
b0462	0	0	0	0	0	0	0	0	0	0	0	0	1	0	0	0	0	0	1
b2470	0	0	0	0	0	0	0	0	0	0	0	0	1	0	0	0	0	0	1
b3266	0	0	0	0	0	0	0	0	0	0	0	0	1	0	0	0	0	0	1
b0464	0	0	0	0	0	0	0	0	1	1	1	0	0	0	0	0	0	0	1
b4069	1	0	0	0	0	0	1	0	0	1	0	0	0	0	0	0	1	0	0
b4067	0	0	0	0	0	0	0	0	0	0	0	0	1	0	0	0	0	0	0
b2213	0	0	0	0	0	0	0	0	1	1	1	0	0	0	0	0	0	0	0
b1623	0	0	0	0	0	0	1	0	0	0	0	0	0	0	0	0	0	0	0
b3665	1	0	0	0	0	0	0	0	0	0	0	0	0	0	0	0	0	0	0
b1241	1	0	1	0	0	0	0	0	0	0	0	0	0	0	0	0	0	1	0
b1478	1	0	1	0	0	0	0	0	0	0	0	0	0	0	0	0	0	0	0
b4117	1	0	0	0	0	0	0	0	0	0	0	0	0	0	0	0	0	0	0
b4115	0	0	0	0	1	0	0	0	0	0	0	0	1	0	0	0	0	1	0
b4116	0	0	0	0	0	0	0	0	1	1	1	0	0	0	0	0	0	0	0
b0474	0	0	0	0	1	0	0	0	0	0	0	0	0	0	0	0	0	0	0
b3072	1	0	0	0	1	0	0	0	0	1	0	0	0	0	0	0	1	0	0
b0476	0	0	0	0	0	0	0	0	0	1	0	0	0	0	0	0	0	0	0
b3138	0	0	0	0	0	0	0	0	0	0	0	0	0	0	1	0	0	0	0
b3139	0	0	0	0	0	0	0	0	0	0	0	0	0	0	1	0	0	0	0
b3140	0	0	0	0	0	0	1	0	0	0	0	0	0	0	0	0	0	0	0
b3141	0	0	0	0	0	0	1	0	0	0	0	0	0	0	0	0	0	0	0
b3131	0	0	0	0	0	0	1	0	1	1	0	0	0	0	0	0	0	0	0
b3136	0	0	0	0	0	0	1	0	0	0	0	0	0	0	0	0	0	0	0
b1002	0	0	0	0	0	0	1	0	0	0	0	0	0	0	0	0	0	0	0
b0605	0	0	0	0	0	0	0	0	0	0	0	0	0	0	0	0	0	0	1
b0606	0	0	0	0	1	0	0	0	0	0	0	0	0	0	0	0	0	0	1
b4187	1	0	0	0	0	0	0	0	0	0	0	0	0	0	0	0	0	1	0
b1415	1	0	0	0	0	0	1	0	0	0	0	0	0	0	0	0	0	0	0
b3588	0	0	0	0	0	0	1	0	0	0	0	0	0	0	0	0	0	0	0
b0505	1	0	0	0	0	0	1	1	0	0	0	0	0	0	0	0	0	0	0
b0512	1	0	0	0	0	0	1	1	0	0	0	0	0	0	0	0	0	0	0
b0516	1	0	0	0	0	0	1	1	0	0	0	0	0	0	0	0	0	0	0
b0517	1	0	0	0	0	0	1	1	0	0	0	0	0	0	0	0	0	0	0
b0506	0	0	0	0	0	0	0	0	1	1	1	0	0	0	0	0	0	0	0
b0504	0	0	0	0	0	0	1	0	1	1	0	0	0	0	0	0	0	0	0
b2624	0	0	0	0	0	0	0	0	1	1	0	0	0	0	0	0	0	0	0
b4053	1	0	0	0	1	0	0	0	0	0	0	0	0	0	0	0	0	0	0
b4087	1	0	0	0	0	0	0	0	0	0	0	0	0	1	0	0	0	0	0
b4088	1	0	0	0	0	0	0	0	0	0	0	0	0	1	0	0	0	0	0
b4086	1	0	0	0	0	0	0	0	0	0	0	0	0	1	0	0	0	0	0
b4085	1	0	0	0	0	0	0	0	0	0	0	0	0	0	0	0	0	0	0
b4084	0	0	0	0	0	0	0	0	0	1	0	0	0	0	0	0	0	0	0
b2435	0	0	0	0	0	1	0	0	0	0	0	0	0	0	0	1	0	0	0
b4169	0	0	0	0	0	1	0	0	0	0	0	0	0	0	0	1	0	0	0
b2817	0	0	0	0	0	1	0	0	0	0	0	0	0	0	0	1	0	0	0
b1982	0	0	0	0	0	0	1	0	0	0	0	0	0	0	0	0	0	0	0
b4150	0	0	0	0	0	1	0	0	0	0	0	0	0	0	0	0	0	0	1
b0110	0	0	0	0	0	0	1	0	0	1	0	0	0	0	0	0	0	0	0
b0433	0	0	0	0	0	0	1	0	0	0	0	0	1	0	0	0	0	0	0
b0376	0	0	0	0	0	0	0	0	0	0	0	0	0	0	0	0	0	0	1
b0451	0	0	0	0	0	0	0	0	0	0	0	0	1	0	0	0	0	0	0
b1927	0	1	0	0	0	0	0	0	0	0	0	0	0	0	0	0	0	0	0
b1767	0	0	0	0	0	0	1	0	0	0	0	0	0	0	0	0	0	0	0
b2957	0	0	0	0	0	0	1	0	0	0	0	0	0	0	0	0	0	0	0
b1453	0	0	0	0	1	0	0	0	0	0	0	0	1	0	0	0	0	0	0
b0049	0	0	0	0	0	0	1	0	0	0	0	0	0	0	0	0	0	0	0
b4055	0	0	0	0	0	0	1	0	0	0	0	0	0	0	0	0	0	0	0
b0980	0	0	0	0	0	0	0	1	0	0	0	0	0	0	0	0	0	1	0
b0979	0	0	1	1	0	0	0	0	0	0	0	0	0	0	0	0	0	0	0
b0978	0	0	1	1	0	0	0	0	0	0	0	0	0	0	0	0	0	0	0
b0564	0	0	0	0	0	0	0	0	1	1	1	0	0	0	0	0	0	1	0
b0469	0	0	0	0	0	0	1	0	0	0	0	0	0	0	0	0	0	0	0
b0875	0	0	0	0	0	0	0	0	0	0	0	1	0	0	0	0	0	1	0
b0062	1	0	0	0	0	0	0	0	0	0	0	0	0	0	0	0	0	0	0
b0063	1	0	0	0	0	0	0	0	0	0	0	0	0	0	0	0	0	0	0
b0064	1	0	0	0	0	0	0	0	1	1	1	0	0	0	0	0	0	0	0
b0061	1	0	0	0	0	0	0	0	0	0	0	0	0	0	0	0	0	0	0
b2841	1	0	0	0	0	0	0	0	0	0	0	0	1	0	0	0	0	0	0
b1901	1	0	0	0	0	0	0	0	0	0	0	0	0	1	0	0	0	0	0
b1900	1	0	0	0	0	0	0	0	0	0	0	0	0	1	0	0	0	0	0
b4401	0	0	0	0	0	0	0	0	1	1	1	0	0	0	0	1	0	1	0
b3210	0	0	0	0	0	0	0	0	1	1	0	0	0	0	0	1	0	1	0
b2818	0	0	0	0	1	0	0	0	0	0	0	0	0	0	0	0	0	0	0
b3959	0	0	0	0	1	0	0	0	0	0	0	0	0	0	0	0	0	0	0
b3958	0	0	0	0	1	0	0	0	0	0	0	0	0	0	0	0	0	0	0
b3359	0	0	0	0	1	0	0	0	0	0	0	0	0	0	0	0	0	0	0
b3957	0	0	0	0	1	0	0	0	0	0	0	0	0	0	0	0	0	0	0
b0273	0	0	0	0	1	0	0	0	0	0	0	0	0	0	0	0	0	0	0
b3172	0	0	0	0	1	0	0	0	0	0	0	0	0	0	0	0	0	0	0
b3960	0	0	0	0	1	0	0	0	0	0	0	0	0	0	0	0	0	0	0
b4254	0	0	0	0	1	0	0	0	0	0	0	0	0	0	0	0	0	0	0
b2923	0	0	0	0	1	0	0	0	0	0	0	0	1	0	0	0	0	0	0
b2916	0	0	0	0	0	0	0	0	1	1	1	0	0	0	0	0	0	0	0
b3237	0	0	0	0	1	0	0	0	1	1	0	0	0	0	0	0	0	0	0
b2310	0	0	0	0	1	0	0	0	0	0	0	0	0	1	0	0	0	0	0
b2253	0	0	0	0	0	0	0	0	0	1	0	0	0	0	0	0	0	0	0
b0908	0	0	0	0	1	0	0	0	0	0	0	0	0	0	0	0	0	0	0
b3389	0	0	0	0	1	0	0	0	0	0	0	0	0	0	0	0	0	0	0
b2329	0	0	0	0	1	0	0	0	0	0	0	0	0	0	0	0	0	0	0
b1693	0	0	0	0	1	0	0	0	0	0	0	0	0	0	0	0	0	0	0
b3281	0	0	0	0	1	0	0	0	0	0	0	0	0	0	0	0	0	0	0
b2601	0	0	0	0	1	0	0	0	0	0	0	0	0	0	0	0	0	0	0
b0754	0	0	0	0	1	0	0	0	0	0	0	0	0	0	0	0	0	0	0
b1704	0	0	0	0	1	0	0	0	0	0	0	0	0	0	0	0	0	0	0
b3390	0	0	0	0	1	0	0	0	0	0	0	0	0	0	0	0	0	0	0
b0388	0	0	0	0	1	0	0	0	0	0	0	0	0	0	0	0	0	0	0
b0112	0	0	0	0	1	0	0	0	0	0	0	0	1	0	0	0	0	0	0
b4017	0	0	0	0	1	0	0	0	0	1	0	0	0	0	0	0	0	0	0
b3502	0	0	0	0	0	0	0	0	0	0	0	0	0	1	0	0	0	0	1
b3503	0	0	0	0	0	0	0	0	0	0	0	0	0	0	0	0	0	0	1
b3501	0	0	0	0	0	0	0	0	1	1	1	0	0	0	0	0	0	0	1
b0863	0	0	0	0	1	0	0	0	0	0	0	0	0	1	0	0	0	0	0
b0860	0	0	0	0	1	0	0	0	0	0	0	0	0	1	0	0	0	0	0
b0861	1	0	0	0	1	0	0	0	0	0	0	0	0	1	0	0	0	0	1
b0864	0	0	0	0	1	0	0	0	0	0	0	0	0	1	0	0	0	0	0
b0862	0	0	0	0	1	0	0	0	0	0	0	0	0	1	0	0	0	0	0
b2715	1	0	0	0	0	0	0	0	0	0	0	0	0	0	1	0	0	0	0
b2714	1	0	0	0	0	0	0	0	1	1	1	0	0	0	0	0	0	0	0
b3433	0	0	0	0	1	0	0	0	0	0	0	0	0	0	0	0	0	0	0
b3801	0	0	0	0	0	0	0	1	0	0	0	0	0	0	0	0	0	0	0
b3744	0	0	0	0	1	0	0	0	0	0	0	0	0	0	0	0	0	0	0
b0674	0	0	0	0	1	0	0	0	0	0	0	0	0	0	0	0	0	0	0
b3743	0	0	0	0	1	0	0	0	1	1	1	0	0	0	0	0	0	0	0
b4139	1	0	0	0	0	0	1	0	0	0	0	0	0	0	0	0	0	0	0
b0928	1	0	0	0	1	0	0	0	0	0	0	0	0	0	0	0	0	0	0
b1597	0	0	0	0	0	0	0	0	0	0	0	0	0	0	0	0	0	1	0
b1747	1	0	0	0	0	0	0	0	0	0	0	0	0	0	0	0	0	0	0
b1745	1	0	0	0	0	0	0	0	0	0	0	0	0	0	0	0	0	0	0
b1748	1	0	0	0	1	0	0	0	0	0	0	0	0	0	0	0	0	0	0
b1746	1	0	0	0	0	0	0	0	0	0	0	0	0	0	0	0	0	0	0
b1744	1	0	0	0	0	0	0	0	0	0	0	0	0	0	0	0	0	0	0
b2222	1	0	0	0	0	0	0	0	0	0	0	0	0	0	0	0	0	0	0
b2224	1	0	0	0	0	0	0	0	0	0	0	0	0	0	0	0	0	0	0
b2220	1	0	0	0	0	0	1	0	1	1	1	0	0	0	0	0	0	0	0
b2221	1	0	0	0	0	0	0	0	0	0	0	0	0	0	0	0	0	0	0
b2223	1	0	0	0	0	0	0	0	0	0	0	0	0	0	0	0	0	0	0
b2219	1	0	0	0	0	0	0	0	0	1	0	0	0	0	0	0	0	0	0
b3734	0	0	1	0	0	0	0	0	0	0	0	0	0	1	0	0	0	0	0
b3738	0	0	1	0	0	0	0	0	0	0	0	0	0	1	0	0	0	0	0
b3731	0	0	1	0	0	0	0	0	0	0	0	0	0	1	0	0	0	0	0
b3732	0	0	1	0	0	0	0	0	0	0	0	0	0	1	0	0	0	0	0
b3737	0	0	1	0	0	0	0	0	0	0	0	0	0	1	0	0	0	0	0
b3736	0	0	1	0	0	0	0	0	0	0	0	0	0	1	0	0	0	0	0
b3733	0	0	1	0	0	0	0	0	0	0	0	0	0	1	0	0	0	0	0
b3735	0	0	1	0	0	0	0	0	0	0	0	0	0	1	0	0	0	0	0
b3739	0	0	1	0	0	0	0	0	0	0	0	0	0	1	0	0	0	0	0
b3572	0	0	0	0	1	0	0	0	0	0	0	0	0	0	0	0	0	0	0
b1412	0	0	0	0	0	0	1	0	0	0	0	0	0	0	0	0	0	0	0
b3057	0	0	0	0	0	1	0	0	0	0	0	0	0	0	0	0	0	0	1
b2079	0	0	0	0	0	0	0	0	1	1	0	0	0	0	0	0	0	0	0
b2078	0	0	0	0	0	0	0	0	0	1	0	0	0	0	0	0	0	0	0
b2786	0	0	0	0	0	1	0	0	1	1	1	0	0	0	0	1	0	1	0
b4113	0	0	0	0	0	0	0	0	1	1	0	0	0	0	0	0	0	0	0
b4112	0	0	0	0	0	0	0	0	0	1	0	0	0	0	0	0	0	0	0
b2480	0	0	0	0	0	0	0	0	0	0	0	0	0	0	0	0	0	0	1
b2182	0	0	0	0	0	0	0	0	0	0	0	0	1	0	0	0	0	0	1
b3533	0	0	0	0	0	1	0	0	0	0	0	0	0	0	1	0	0	0	0
b3532	0	0	0	0	0	1	0	0	0	0	0	0	0	0	0	0	0	0	0
b3530	0	0	0	0	0	1	0	0	0	0	0	0	0	0	0	0	0	0	0
b3531	0	0	0	0	0	1	0	0	0	0	0	0	0	0	0	0	0	0	0
b0311	0	0	0	0	0	0	1	0	0	0	0	0	0	0	0	0	0	1	0
b0312	0	0	0	0	0	0	1	0	0	0	0	0	0	0	0	0	0	1	0
b0313	0	0	0	0	0	0	0	0	1	1	1	0	0	0	0	0	0	1	0
b0314	0	0	0	0	0	0	1	0	0	0	0	0	1	0	0	0	0	0	0
b3337	0	0	0	0	0	0	0	0	0	1	0	0	0	0	0	0	0	1	0
b3336	0	0	0	0	0	0	0	0	0	0	0	0	0	0	0	0	0	1	0
b2901	0	0	0	0	0	0	1	0	0	0	0	0	0	0	0	0	0	0	0
b3722	1	0	0	0	0	0	0	0	0	1	0	0	0	0	1	0	0	0	0
b3723	1	0	0	0	0	0	0	0	1	1	1	0	0	0	0	0	0	0	0
b3720	0	0	0	0	0	0	0	0	0	0	0	1	0	0	0	0	0	0	0
b4366	1	0	0	0	0	0	0	0	1	1	1	0	0	0	0	0	0	0	0
b2132	1	0	0	0	0	0	0	0	0	0	0	0	0	0	0	0	0	0	0
b0774	0	0	0	0	1	0	0	0	0	0	0	0	0	0	0	0	0	0	0
b0775	0	0	0	0	1	0	0	0	0	0	0	0	0	0	0	0	0	0	0
b0778	0	0	0	0	1	0	0	0	0	0	0	0	0	0	0	0	0	0	0
b0776	0	0	0	0	1	0	0	0	0	0	0	0	0	0	0	0	0	0	0
b3412	0	0	0	0	1	0	0	0	0	0	0	0	0	0	0	0	0	0	0
b3973	0	0	0	0	1	0	0	0	1	1	1	0	0	0	0	0	0	0	0
b3551	0	0	0	0	0	0	1	0	0	0	0	0	0	0	0	0	0	0	0
b0435	0	0	0	0	0	0	0	0	0	1	0	0	0	0	0	1	0	1	0
b3966	0	0	0	0	0	0	0	0	0	0	0	1	0	0	0	0	0	0	0
b1711	0	0	0	0	1	0	0	0	0	0	0	0	0	1	0	0	0	0	0
b1709	0	0	0	0	1	0	0	0	0	0	0	0	0	1	0	0	0	0	0
b1270	0	0	0	0	1	0	0	0	0	0	0	0	0	0	0	0	0	0	0
b4131	1	0	0	0	0	0	0	0	0	0	0	0	0	0	0	0	0	0	0
b4133	1	0	0	0	0	0	0	0	1	1	1	0	0	0	0	0	0	0	0
b0039	1	0	0	1	0	0	1	0	0	0	0	0	0	0	0	0	0	0	0
b0038	1	0	0	0	0	0	1	0	0	0	0	0	0	0	0	0	0	0	0
b0036	1	0	0	0	0	0	1	0	0	0	0	0	0	0	0	0	0	0	0
b0034	0	0	0	0	0	0	0	0	1	1	1	0	0	0	0	0	0	0	0
b0126	0	0	0	0	0	0	1	0	0	0	0	0	0	0	0	0	0	0	0
b0032	0	0	0	0	1	0	0	0	0	0	0	0	0	0	0	0	0	0	0
b0033	0	0	0	0	1	0	0	0	0	0	0	0	0	0	0	0	0	0	0
b1987	0	0	0	0	1	0	0	1	1	1	1	0	0	0	0	0	0	0	0
b3056	0	0	0	0	0	0	0	0	1	0	0	0	0	0	0	0	0	0	0
b2201	0	0	0	0	1	1	0	0	0	0	0	0	0	1	0	0	0	0	0
b2200	0	0	0	0	0	1	0	0	0	0	0	0	0	1	0	0	0	0	0
b2199	0	0	0	0	0	1	0	0	0	0	0	0	0	0	0	0	0	0	0
b2198	0	0	0	0	0	1	0	0	0	0	0	0	0	0	0	0	0	0	0
b2197	0	0	0	0	0	1	0	0	0	0	0	0	0	0	0	0	0	0	0
b2196	0	0	0	0	0	1	0	0	0	0	0	0	0	0	0	0	0	0	0
b2195	0	0	0	0	0	1	0	0	0	0	0	0	0	0	0	0	0	0	0
b2194	0	0	0	0	0	1	0	0	0	0	0	0	0	0	0	0	0	0	0
b0162	0	0	0	0	0	0	0	0	0	1	1	0	0	0	0	0	0	0	0
b2143	1	0	0	0	0	0	1	0	0	0	0	0	0	0	0	0	0	0	0
b3918	0	0	0	0	0	1	0	0	0	0	0	0	0	0	0	0	0	0	0
b0175	0	0	0	0	0	1	0	0	0	0	0	0	0	0	0	0	0	0	0
b1731	0	0	0	0	0	0	0	0	0	1	0	0	0	0	0	1	0	0	0
b1661	0	0	0	0	0	1	0	0	0	0	0	0	0	0	0	0	0	0	0
b1216	0	0	0	0	0	0	0	0	0	0	0	0	1	0	0	0	0	0	0
b1218	0	0	0	0	0	0	0	0	1	1	0	0	0	0	0	0	0	0	0
b1736	1	0	0	0	0	0	0	0	0	0	0	0	0	0	1	0	0	0	0
b1738	1	0	0	0	0	0	0	0	0	0	0	0	0	0	1	0	0	0	0
b1737	1	0	0	0	0	0	0	0	0	0	0	0	0	0	1	0	0	0	0
b1734	1	0	0	0	0	0	0	0	0	0	0	0	0	0	0	0	0	0	0
b1735	1	0	0	0	0	0	0	0	1	1	1	0	0	0	0	0	0	0	0
b1888	0	0	0	0	0	0	0	0	0	1	0	0	0	0	0	0	1	0	0
b1883	0	0	0	0	0	0	0	0	0	1	0	0	0	0	0	0	1	0	0
b1884	0	0	0	0	0	0	0	0	0	0	0	0	0	0	0	0	1	0	0
b1887	0	0	0	0	0	0	0	0	0	1	0	0	0	0	0	0	1	0	0
b1882	0	0	0	0	0	0	0	0	0	1	0	0	0	0	0	0	1	0	0
b1881	0	0	0	0	0	0	0	0	0	0	0	0	0	0	0	0	1	0	0
b3338	0	1	0	0	0	0	0	0	0	0	0	0	0	0	0	0	0	0	0
b2782	0	1	0	0	0	0	0	0	1	1	0	0	0	0	0	0	0	0	0
b4225	0	0	0	0	0	0	0	0	0	1	0	0	0	0	0	0	0	0	1
b4224	0	0	0	0	0	0	0	0	0	1	0	0	0	0	0	0	0	0	0
b2155	0	0	0	0	0	0	0	0	0	0	0	0	0	0	0	0	0	1	0
b0619	0	0	0	0	0	0	0	0	0	1	0	0	0	0	0	0	0	0	0
b0620	0	0	0	0	0	0	0	0	1	1	1	0	0	0	0	0	0	0	0
b0618	0	0	0	0	0	0	1	0	0	1	0	0	0	0	0	0	0	0	0
b0617	0	0	0	0	0	0	1	0	0	0	0	0	0	0	0	0	0	0	0
b0616	0	0	0	0	0	0	1	0	0	0	0	0	0	0	0	0	0	0	0
b0615	0	0	0	0	0	0	1	0	0	0	0	0	0	0	0	0	0	0	0
b0612	1	0	0	0	0	0	0	0	0	0	0	0	1	0	0	0	0	0	0
b0155	0	0	0	0	0	0	0	0	0	0	0	1	0	0	0	0	0	0	0
b2027	0	0	0	0	0	1	0	0	0	1	0	0	0	0	0	0	0	0	0
b0882	0	1	0	0	0	0	0	0	0	0	0	0	0	0	0	0	0	0	0
b2592	0	1	0	0	0	0	0	0	0	0	0	0	0	0	0	0	0	0	0
b0437	0	1	0	0	0	0	0	0	0	1	0	0	0	0	0	0	0	1	0
b0438	0	1	0	0	0	0	0	0	0	0	0	0	0	0	0	0	0	0	0
b1249	0	0	0	0	0	1	0	0	0	0	0	0	0	0	0	0	0	0	1
b0910	0	0	0	0	0	0	1	0	0	0	0	0	0	0	0	0	0	0	0
b0842	0	0	0	0	0	0	0	0	0	0	0	0	1	0	0	0	0	0	1
b3974	0	0	0	0	1	0	0	0	0	0	0	0	0	0	0	0	0	0	0
b3634	0	0	0	0	1	0	0	0	0	0	0	0	0	0	0	0	0	0	0
b0103	0	0	0	0	1	0	0	0	0	0	0	0	0	0	0	0	0	0	0
b1120	0	0	0	0	1	0	0	0	0	0	0	0	0	0	0	0	0	0	0
b1992	0	0	0	0	1	0	0	0	0	0	0	0	0	0	0	0	0	0	0
b1991	0	0	0	0	1	0	0	0	0	0	0	0	0	0	0	0	0	0	0
b1993	0	0	0	0	1	0	0	0	0	0	0	0	0	0	0	0	0	0	0
b0337	0	0	0	0	0	0	1	0	0	0	0	0	0	0	0	0	0	0	0
b0336	0	0	0	0	0	0	1	0	0	0	0	0	1	0	0	0	0	0	0
b0484	0	0	0	0	0	0	0	0	0	0	0	0	0	1	0	0	0	0	0
b3032	1	0	0	0	0	0	0	0	0	1	0	0	0	0	0	0	0	0	0
b4213	0	0	0	0	0	0	1	0	0	0	0	0	0	0	0	0	0	0	0
b2049	0	0	0	0	0	1	1	0	0	0	0	0	0	0	0	0	0	1	0
b2048	0	0	0	0	0	1	1	0	0	0	0	0	0	0	0	0	0	1	0
b3911	0	1	0	0	0	0	0	0	0	1	0	0	0	0	0	0	0	0	1
b3912	0	1	0	0	0	0	0	0	1	1	0	0	0	0	0	0	0	0	1
b0622	0	0	0	0	0	1	0	0	0	0	0	0	0	0	0	0	0	0	0
b4398	0	0	0	0	0	0	0	0	1	1	1	0	0	0	0	0	0	0	0
b4399	0	0	0	0	0	0	0	0	0	1	0	0	0	0	0	0	0	0	0
b0240	0	0	0	0	0	0	0	0	1	1	1	0	0	0	0	0	0	0	0
b3357	0	0	0	0	0	0	0	0	1	1	1	0	0	0	0	0	0	0	0
b2417	1	0	0	0	0	0	0	0	0	0	0	0	0	0	1	0	0	0	0
b2810	0	0	0	0	0	0	1	1	0	0	0	0	0	0	0	0	0	0	0
b1042	0	0	0	0	0	1	0	0	0	0	0	0	0	0	0	0	0	0	0
b1041	0	0	0	0	0	1	0	0	0	0	0	0	0	0	0	0	0	0	0
b1040	0	0	0	0	0	0	0	0	1	1	0	0	0	0	0	0	0	0	0
b2664	0	0	0	0	0	0	0	0	1	1	0	0	0	0	0	0	0	0	0
b3556	0	0	0	0	0	0	0	0	1	1	1	0	0	0	0	0	0	1	0
b1823	0	0	0	0	0	0	0	0	1	1	0	0	0	0	0	0	0	1	0
b0880	0	0	0	0	0	0	0	0	0	1	0	0	0	0	0	0	0	0	0
b0623	0	0	0	0	0	0	0	0	1	1	1	0	0	0	0	0	0	1	1
b0990	0	0	0	0	0	0	0	0	0	0	0	0	0	0	0	0	0	1	0
b2696	1	0	1	0	0	1	1	0	1	1	1	0	0	0	0	0	1	0	0
b0598	0	0	0	0	0	0	0	0	0	0	0	0	0	0	0	0	0	1	0
b0123	0	0	0	0	0	0	0	0	0	0	0	0	0	0	0	0	0	0	1
b0487	0	0	0	0	0	0	0	0	1	1	0	0	0	0	0	0	0	0	0
b0575	0	0	0	0	0	0	0	0	0	0	0	0	1	0	0	0	0	0	1
b0574	0	0	0	0	0	0	0	0	0	0	0	0	0	0	0	0	0	0	1
b0572	0	0	0	0	0	0	0	0	0	0	0	1	0	0	0	0	0	0	0
b0571	0	0	0	0	0	0	0	0	1	1	1	0	0	0	0	0	0	0	0
b0570	0	0	0	0	0	0	0	0	0	1	0	0	0	0	0	0	0	0	0
b4137	0	0	0	0	0	1	0	0	0	0	0	0	0	0	0	0	0	1	0
b1874	0	0	0	0	0	0	0	0	0	0	0	0	0	0	0	0	0	0	1
b3806	0	0	0	0	0	0	0	0	0	1	0	0	0	0	0	0	0	0	0
b1418	0	0	0	1	0	1	0	0	0	0	0	0	0	0	0	0	0	0	0
b4208	1	0	0	0	1	1	1	0	0	0	0	0	1	0	0	0	0	0	0
b0733	0	0	1	1	0	0	0	0	0	0	0	0	0	0	0	0	0	0	0
b0734	0	0	1	1	0	0	0	0	0	0	0	0	0	0	0	0	0	0	0
b0886	0	0	0	0	0	0	0	0	0	0	0	0	0	1	0	0	0	0	0
b0887	0	0	0	0	0	0	0	0	0	0	0	0	0	1	0	0	0	0	0
b0338	0	0	0	0	0	0	1	0	1	1	1	0	0	0	0	0	0	0	1
b0340	0	0	0	0	0	0	1	1	0	0	0	0	0	0	0	0	0	0	1
b0339	0	0	0	0	0	0	1	0	0	0	0	0	0	0	0	0	0	0	1
b0432	0	0	1	1	0	0	0	0	0	0	0	0	0	1	0	0	0	0	0
b0431	0	0	1	1	0	0	0	0	0	0	0	0	0	1	0	0	0	0	0
b0430	0	0	1	1	0	0	0	0	0	0	0	0	0	1	0	0	0	0	0
b0429	0	0	1	1	0	0	0	0	0	0	0	0	0	0	0	0	0	0	0
b0428	0	0	0	0	1	0	0	0	0	0	0	0	0	0	0	0	0	0	0
b2422	0	0	0	0	0	0	0	1	0	0	0	0	0	1	0	0	0	0	1
b1275	0	0	0	0	1	0	0	1	1	1	1	0	0	0	0	0	0	0	0
b2750	0	0	0	0	0	0	0	1	0	0	0	0	0	0	0	0	0	0	0
b2752	0	0	0	0	0	0	0	1	0	0	0	0	0	0	0	0	0	0	0
b3607	0	0	0	0	1	0	0	0	0	0	0	0	0	0	0	0	0	0	0
b3368	0	0	0	0	1	0	0	0	0	0	0	0	0	0	0	0	0	0	0
b2762	0	0	0	0	0	0	0	1	0	0	0	0	0	0	0	0	0	0	0
b2763	0	0	0	0	0	0	0	1	0	0	0	0	0	0	0	0	0	0	0
b2764	0	0	0	0	0	0	0	1	0	0	0	0	0	0	0	0	0	0	0
b2414	0	0	0	0	1	0	0	0	0	0	0	0	0	0	0	0	0	0	0
b2421	0	0	0	0	1	0	0	0	0	0	0	0	0	0	0	0	0	0	0
b2751	0	0	0	0	0	0	0	1	0	0	0	0	0	0	0	0	0	0	0
b2425	0	0	0	0	0	0	0	1	0	0	0	0	0	1	0	0	0	0	0
b4214	0	0	0	0	0	0	0	1	0	0	0	0	0	0	0	0	0	0	0
b2424	0	0	0	0	0	0	0	1	0	0	0	0	0	1	0	0	0	0	0
b2423	0	0	0	0	0	0	0	1	0	0	0	0	0	1	0	0	0	0	0
b3934	0	0	0	0	0	0	1	0	1	1	1	0	0	0	0	0	0	0	0
b0632	0	0	0	0	0	0	0	0	0	0	0	0	0	0	0	1	0	0	1
b3182	0	0	0	0	0	1	0	0	0	0	0	0	0	0	0	1	0	0	1
b0839	0	0	0	0	0	0	0	0	0	0	0	0	0	0	0	1	0	0	1
b1189	1	0	0	0	0	0	0	0	0	0	0	0	0	0	0	0	0	0	0
b1190	1	0	0	0	1	0	0	0	0	0	0	0	0	0	0	0	0	0	0
b3387	0	0	0	0	0	0	0	0	0	1	0	0	0	0	0	0	0	0	0
b2478	0	0	0	0	1	0	0	0	0	0	0	0	0	0	0	0	0	0	0
b0031	0	0	0	0	1	0	0	0	0	0	0	0	0	0	0	0	0	0	0
b0166	0	0	0	0	1	0	0	0	0	0	0	0	0	0	0	0	0	0	0
b2472	0	0	0	0	1	0	0	0	0	0	0	0	0	0	0	0	0	0	0
b3809	0	0	0	0	1	0	0	0	0	0	0	0	0	0	0	0	0	0	0
b1343	0	0	0	0	0	0	0	0	1	0	0	0	0	0	0	0	0	0	0
b2065	0	0	0	0	0	0	1	0	0	0	0	0	0	0	0	0	0	0	0
b1961	0	0	0	0	0	0	0	0	0	1	0	0	0	0	0	0	0	0	0
b1538	0	1	0	0	0	0	0	0	0	0	0	0	0	0	0	0	0	0	0
b3528	1	0	0	0	0	0	0	0	0	1	0	0	1	0	0	0	0	0	0
b4138	1	0	0	0	0	0	0	0	0	0	0	0	1	0	0	0	0	0	0
b4123	1	0	0	0	0	0	0	0	0	0	0	0	1	0	0	0	0	0	0
b0621	1	0	0	0	0	0	0	0	0	0	0	0	1	0	0	0	0	0	0
b4124	0	0	1	0	0	0	0	0	1	1	0	0	0	0	0	0	0	0	0
b4125	0	0	1	0	0	0	0	0	0	1	0	0	0	0	0	0	0	0	0
b1919	1	0	0	0	0	0	0	1	0	0	0	0	0	0	0	0	0	0	0
b2378	0	0	0	0	0	1	0	0	0	0	0	0	0	0	0	0	0	1	0
b0381	0	0	0	0	0	1	0	0	0	0	0	0	0	0	0	0	0	0	0
b0092	0	0	0	0	0	1	0	0	0	0	0	0	0	0	0	1	0	0	0
b1487	0	0	0	0	0	0	0	0	0	0	0	0	0	1	0	0	0	0	0
b1486	0	0	0	0	0	0	0	0	0	0	0	0	0	1	0	0	0	0	0
b1485	0	0	0	0	0	0	0	0	0	0	0	0	0	1	0	0	0	0	0
b1484	0	0	0	0	0	0	0	0	0	0	0	0	0	1	0	0	0	0	0
b1483	0	0	0	0	0	0	0	0	0	0	0	0	0	1	0	0	0	0	0
b1488	1	0	0	0	0	0	0	0	0	0	0	0	0	0	0	0	0	1	0
b3162	0	0	0	0	0	0	0	0	1	0	0	0	0	0	0	0	0	0	0
b0161	0	1	0	0	0	0	0	0	0	0	0	0	0	0	0	0	0	1	0
b3234	0	1	0	0	0	0	0	0	0	0	0	0	0	0	0	0	0	0	0
b3235	0	1	0	0	0	0	0	0	0	1	0	0	0	0	0	0	0	1	0
b4382	1	0	0	0	0	0	1	0	0	0	0	0	0	0	0	0	0	0	0
b4383	1	0	0	0	0	0	1	0	0	0	0	0	0	0	0	0	0	0	0
b4381	1	0	0	0	0	0	1	0	0	0	0	0	0	0	0	0	0	0	0
b4384	0	0	0	0	0	0	1	0	0	0	0	0	0	0	0	0	0	0	0
b0840	0	0	0	0	0	0	1	0	1	1	1	0	0	0	0	0	0	0	0
b3639	0	0	0	0	1	0	0	0	0	0	0	0	0	0	0	0	0	0	0
b4042	0	0	0	0	1	1	0	0	0	0	0	0	0	0	0	0	0	0	0
b4477	1	0	0	0	0	0	0	0	0	0	0	0	0	0	0	0	0	0	0
b4478	1	0	0	0	0	0	0	0	0	0	0	0	0	0	0	0	0	0	0
b3693	1	0	0	0	0	0	0	0	0	0	0	0	0	0	0	0	0	0	0
b3691	1	0	0	0	0	0	0	0	0	0	0	0	1	0	0	0	0	0	0
b1594	0	0	0	0	0	1	0	0	1	1	1	0	0	0	0	0	0	0	0
b0160	0	0	0	0	0	0	1	0	0	0	0	0	0	0	0	0	0	0	0
b1200	0	0	0	0	0	0	1	0	0	0	0	0	0	0	0	0	0	0	0
b1199	0	0	0	0	0	0	1	0	0	0	0	0	0	0	0	0	0	0	0
b3149	0	0	0	0	0	0	0	0	0	1	0	0	0	0	0	0	0	0	0
b4044	0	0	0	0	0	0	0	0	0	0	0	0	1	0	0	0	0	0	1
b4136	0	0	0	0	0	1	0	1	0	0	0	0	0	0	0	0	0	0	0
b3012	1	0	0	0	0	0	1	0	0	0	0	0	0	0	0	0	0	0	0
b0207	1	0	0	0	0	0	1	0	0	0	0	0	0	0	0	0	0	0	0
b0145	0	0	0	0	0	0	0	0	0	1	0	0	0	0	0	0	0	0	0
b2133	0	0	1	1	0	0	0	0	0	0	0	0	0	0	0	0	0	0	0
b0894	0	0	1	1	0	0	0	0	0	0	0	0	0	0	0	0	0	0	0
b0895	0	0	1	1	0	0	0	0	0	0	0	0	0	0	0	0	0	0	0
b0896	0	0	1	1	0	0	0	0	0	0	0	0	0	0	0	0	0	0	0
b1591	0	0	0	0	0	0	0	0	0	0	0	0	1	0	0	0	0	0	0
b3702	0	0	0	0	0	0	0	0	0	1	1	0	0	0	0	0	0	0	0
b4361	0	0	0	0	0	0	0	0	0	0	0	0	0	0	0	1	0	0	0
b0014	0	0	0	0	0	0	0	0	0	0	0	0	0	0	0	1	0	1	0
b3544	1	0	0	0	0	0	0	0	0	0	0	0	0	1	0	0	0	0	0
b3543	0	1	0	0	0	0	0	0	0	0	0	0	0	1	0	0	0	0	0
b3542	0	1	0	0	0	0	0	0	0	0	0	0	0	1	0	0	0	0	0
b3541	1	0	0	0	0	0	0	0	0	0	0	0	0	1	0	0	0	0	0
b3540	1	0	0	0	0	0	0	0	0	0	0	0	0	1	0	0	0	0	0
b0812	0	0	0	0	0	0	0	0	0	0	0	0	0	0	0	0	0	1	0
b3860	0	0	0	0	0	0	0	0	0	0	0	0	0	0	0	0	0	1	0
b1185	0	0	0	0	0	1	0	0	0	0	0	0	0	0	0	0	1	0	0
b2366	1	0	0	0	0	0	0	0	0	0	0	0	0	0	0	0	0	0	0
b2364	1	0	0	0	0	0	0	0	1	1	1	0	0	0	0	0	0	0	0
b3887	0	0	0	0	0	0	0	0	1	0	0	0	0	0	0	0	0	0	1
b4049	0	0	0	0	0	0	0	0	1	0	0	0	0	0	0	0	0	0	0
b3260	0	0	0	0	0	0	0	0	1	0	0	0	0	0	0	0	0	0	0
b2140	0	0	0	0	0	0	0	0	1	0	0	0	0	0	0	0	0	0	0
b3640	0	0	0	0	0	0	1	0	0	0	0	0	0	0	0	0	0	0	0
b0173	0	0	0	0	1	0	0	0	0	0	0	0	0	0	0	0	0	0	0
b0420	0	0	0	0	1	0	0	0	0	0	0	0	0	0	0	0	0	0	0
b1533	0	0	0	0	0	0	0	0	0	0	0	0	1	0	0	0	0	0	0
b2578	0	0	0	0	0	0	0	0	0	0	0	0	1	0	0	0	0	0	0
b3076	1	0	0	0	0	0	0	0	0	0	0	0	0	0	0	0	0	0	0
b3077	1	0	0	0	0	0	0	0	0	0	0	0	0	0	0	0	0	0	0
b3075	1	0	0	0	0	0	0	0	1	1	1	0	0	0	0	0	0	0	0
b2209	0	1	0	0	0	0	0	0	0	1	0	0	0	0	0	0	0	0	0
b1850	1	0	1	0	0	0	1	0	0	0	0	0	0	0	0	0	0	0	0
b1851	0	0	1	0	0	0	0	0	0	0	0	0	0	0	0	0	0	0	0
b1513	0	0	0	0	0	0	0	0	0	0	0	0	0	1	0	0	0	0	0
b2685	0	0	0	0	0	0	0	0	0	0	0	0	1	0	0	0	0	0	1
b2686	0	0	0	0	0	0	0	0	0	0	0	0	1	0	0	0	0	0	1
b3673	0	0	0	0	0	0	0	0	0	0	0	0	1	0	0	0	0	0	1
b0543	0	0	0	0	0	0	0	0	0	0	0	0	1	0	0	0	0	0	1
b2368	0	0	0	0	0	0	0	0	0	0	0	0	0	0	0	0	0	0	1
b1193	0	0	0	0	0	1	0	0	0	0	0	0	0	0	0	0	0	0	0
b2945	0	1	0	0	0	0	0	0	0	0	0	0	0	0	0	0	0	0	0
b2779	0	0	1	0	0	0	1	0	0	0	0	0	0	0	0	0	0	0	0
b0596	0	0	0	0	1	0	0	0	0	0	0	0	0	0	0	0	0	0	0
b0595	0	0	0	0	1	0	0	0	0	0	0	0	0	0	0	0	0	0	0
b0593	0	0	0	0	1	0	0	0	0	0	0	0	0	0	0	0	0	0	0
b0583	0	0	0	0	1	0	0	0	0	0	0	0	0	0	0	0	0	0	0
b0594	0	0	0	0	1	0	0	0	0	0	0	0	0	0	0	0	0	0	0
b0586	0	0	0	0	1	0	0	0	0	0	0	0	0	0	0	0	0	1	0
b3264	0	0	0	0	0	0	0	0	1	1	1	0	0	0	0	0	0	0	1
b0566	0	0	0	0	0	0	0	0	1	1	1	0	0	0	0	0	0	0	0
b3404	0	0	0	0	0	0	0	0	0	1	0	0	0	0	0	0	0	0	0
b2927	0	0	0	0	1	0	1	0	0	0	0	0	0	0	0	0	0	0	0
b2451	1	0	0	0	0	0	0	0	0	1	0	0	0	0	0	0	0	0	0
b2441	1	0	0	0	0	0	0	0	0	0	0	0	0	0	0	0	0	0	0
b2440	1	0	0	0	0	0	0	0	0	0	0	0	0	0	0	0	0	0	0
b2369	0	0	0	0	0	0	0	0	1	1	0	0	0	0	0	0	0	0	1
b2370	0	0	0	0	0	0	0	0	1	1	0	0	0	0	0	0	0	0	1
b3006	0	0	0	0	0	0	0	0	0	0	0	0	1	0	0	0	0	1	0
b3005	0	0	0	0	0	0	0	0	0	0	0	0	1	0	0	0	0	1	0
b1844	0	1	0	0	0	0	0	0	0	0	0	0	0	0	0	0	0	0	0
b2798	0	1	0	0	0	0	0	0	0	0	0	0	0	0	0	0	0	0	0
b3094	1	0	0	0	0	0	0	0	1	1	1	0	0	0	0	0	0	0	0
b3093	1	0	0	0	0	0	0	0	0	0	0	0	1	0	0	0	0	0	0
b0954	0	0	0	0	1	0	0	0	0	0	0	0	0	0	0	0	0	0	0
b2323	0	0	0	0	1	0	0	0	0	0	0	0	0	0	0	0	0	0	0
b1092	0	0	0	0	1	0	0	0	0	0	0	0	0	0	0	0	0	0	0
b1095	0	0	0	0	1	0	0	0	0	0	0	0	0	0	0	0	0	0	0
b1093	0	0	0	0	1	0	0	0	0	0	0	0	0	0	0	0	0	0	0
b1091	0	0	0	0	1	0	0	0	0	0	0	0	0	0	0	0	0	0	0
b1288	0	0	0	0	1	0	0	0	0	0	0	0	0	0	0	0	0	0	0
b3963	0	0	0	0	1	0	0	0	0	1	0	0	0	0	0	0	0	0	0
b0180	0	0	0	0	1	0	0	0	0	0	0	0	0	0	0	0	0	0	0
b3845	1	0	0	0	0	0	0	0	0	0	0	0	0	0	0	0	0	0	0
b3846	1	0	0	0	0	0	0	0	0	0	0	0	0	0	0	0	0	0	0
b1805	1	0	0	0	0	0	0	0	0	0	0	0	0	0	0	0	0	0	0
b0221	1	0	0	0	0	0	0	0	0	0	0	0	0	0	0	0	0	0	0
b3081	0	0	0	0	1	0	0	0	0	0	0	0	0	0	0	0	0	0	0
b2342	1	0	0	0	0	0	1	0	0	0	0	0	0	0	0	0	0	0	0
b2341	1	0	0	0	0	0	0	0	0	0	0	0	0	0	0	0	0	0	0
b1701	1	0	0	0	0	0	0	0	0	0	0	0	0	0	0	0	0	0	0
b2344	1	0	0	0	0	0	0	0	0	0	0	1	0	0	0	0	0	0	0
b1187	1	0	0	0	0	0	0	0	1	1	1	0	0	0	0	0	0	0	0
b2925	1	0	1	0	0	0	1	0	0	0	0	0	0	0	0	0	0	0	0
b2097	1	0	1	0	0	0	1	0	0	0	0	0	0	0	0	0	0	0	0
b4232	0	0	0	0	0	0	1	0	0	0	0	0	0	0	0	0	0	0	0
b2052	0	0	0	0	0	1	0	0	0	0	0	0	0	0	0	0	0	1	0
b3895	0	0	1	0	0	0	0	0	0	0	0	0	0	0	0	0	0	0	0
b3891	0	0	1	0	0	0	0	0	0	0	0	0	0	0	0	0	0	0	0
b4079	0	0	1	1	0	0	0	0	0	0	0	0	0	0	0	0	0	0	0
b1474	0	0	1	1	0	0	0	0	0	0	0	0	0	0	0	0	0	0	0
b1475	0	0	1	1	0	0	0	0	0	0	0	0	0	0	0	0	0	0	0
b1476	0	0	1	1	0	0	0	0	0	0	0	0	0	0	0	0	0	0	0
b3894	0	0	1	1	0	0	0	0	0	0	0	0	0	0	0	0	0	0	0
b3893	0	0	1	1	0	0	0	0	0	0	0	0	0	0	0	0	0	0	0
b3892	0	0	1	1	0	1	0	0	0	0	0	0	0	0	0	0	0	0	0
b2525	0	0	0	1	0	0	0	0	0	0	0	0	0	0	0	0	0	0	0
b1385	1	0	0	0	0	0	0	0	0	0	0	0	0	0	0	0	0	0	0
b1384	1	0	0	0	0	0	0	0	1	1	1	0	0	0	0	0	0	0	0
b4291	0	0	0	0	0	0	0	0	0	0	0	1	0	0	0	0	0	1	0
b4290	0	0	0	0	0	0	0	0	0	0	0	0	0	1	0	0	0	1	0
b4289	0	0	0	0	0	0	0	0	0	0	0	0	0	1	0	0	0	1	0
b4288	0	0	0	0	0	0	0	0	0	0	0	0	0	1	0	0	0	0	0
b4287	0	0	0	0	0	0	0	0	0	0	0	0	0	1	0	0	0	1	0
b4293	0	0	0	0	0	0	0	0	1	1	1	0	0	0	0	0	0	0	0
b4292	0	0	0	0	0	0	0	0	1	1	0	0	0	0	0	0	0	1	0
b3408	0	0	0	0	0	0	0	0	0	0	0	0	0	0	0	0	0	1	0
b3409	0	0	0	0	0	0	0	0	0	0	0	0	0	0	0	0	0	1	0
b0584	0	0	0	0	0	0	0	0	0	0	0	1	0	0	0	0	0	1	0
b0592	0	0	0	0	0	0	0	0	0	0	0	0	0	1	0	0	0	1	0
b0588	0	0	0	0	0	0	0	0	0	0	0	0	0	1	0	0	0	1	0
b0590	0	0	0	0	0	0	0	0	0	0	0	0	0	1	0	0	0	1	0
b0587	0	0	0	0	0	0	0	0	0	0	0	0	0	0	0	0	0	1	0
b0589	0	0	0	0	0	0	0	0	0	0	0	0	0	1	0	0	0	1	0
b0585	0	0	0	0	0	0	1	0	0	0	0	0	0	0	0	0	0	1	0
b2610	0	0	0	0	0	0	0	0	0	0	0	0	0	1	0	0	0	0	0
b2731	0	0	1	0	0	0	0	0	1	1	1	0	0	0	0	0	0	0	0
b0150	0	0	0	0	0	0	0	0	0	0	0	1	0	0	0	0	0	1	0
b0153	0	0	0	0	0	0	0	0	0	0	0	0	0	1	0	0	0	1	0
b0151	0	0	0	0	0	0	0	0	0	0	0	0	0	1	0	0	0	1	0
b0152	0	0	0	0	0	0	0	0	0	0	0	0	0	1	0	0	0	1	0
b1102	0	0	0	0	0	0	1	0	0	0	0	1	0	0	0	0	0	1	0
b3361	0	0	0	0	0	0	0	0	0	0	0	0	0	0	0	1	0	0	0
b3915	0	0	0	0	0	0	0	0	0	0	0	0	1	0	0	0	0	0	0
b4314	0	0	0	0	0	1	0	0	0	0	0	0	0	0	0	0	0	0	0
b4312	0	0	0	0	0	1	0	0	0	1	1	0	0	0	0	0	0	0	0
b4313	0	0	0	0	0	1	0	0	0	1	1	0	0	0	0	0	0	0	0
b4318	0	0	0	0	0	1	0	0	0	0	0	0	0	0	0	0	0	0	0
b4319	0	0	0	0	0	1	0	0	0	0	0	0	0	0	0	0	0	0	0
b4320	0	0	0	0	0	1	0	0	0	0	0	0	0	0	0	0	0	0	0
b4315	0	0	0	0	0	1	0	0	0	0	0	0	0	0	0	0	0	0	0
b3261	0	0	0	0	0	0	0	0	0	1	0	0	0	0	0	0	0	0	0
b0684	0	0	0	1	0	0	0	0	0	0	0	0	0	0	0	0	0	0	0
b2895	0	0	0	1	1	0	0	0	0	0	0	0	0	0	0	0	0	0	0
b1072	0	0	0	0	0	1	0	0	0	0	0	0	0	0	0	0	1	0	0
b1073	0	0	0	0	0	1	0	0	0	0	0	0	0	0	0	0	1	0	0
b1074	0	0	0	0	0	1	0	0	0	0	0	0	0	0	0	0	1	0	0
b1075	0	0	0	0	0	1	0	0	0	0	0	0	0	0	0	0	1	0	0
b1076	0	0	0	0	0	1	0	0	0	0	0	0	0	0	0	0	1	0	0
b1077	0	0	0	0	0	1	0	0	0	0	0	0	0	0	0	0	1	0	0
b1078	0	0	0	0	0	1	0	0	0	0	0	0	0	0	0	0	1	0	0
b1079	0	0	0	0	0	1	0	0	0	0	0	0	0	0	0	0	1	0	0
b1081	0	0	0	0	0	1	0	0	0	0	0	0	0	0	0	0	1	0	0
b1082	0	0	0	0	0	1	0	0	0	0	0	0	0	0	0	0	1	0	0
b1083	0	0	0	0	0	1	0	0	0	0	0	0	0	0	0	0	1	0	0
b1071	0	0	0	0	0	0	0	0	1	1	0	0	0	0	0	0	1	0	0
b1070	0	0	0	0	0	1	0	0	0	0	0	0	0	0	0	0	1	0	0
b1891	0	0	1	0	0	1	0	0	1	1	1	0	0	0	0	0	1	0	0
b1892	0	0	1	0	0	1	0	0	1	1	1	0	0	0	0	0	1	0	0
b1878	0	0	0	0	0	1	0	0	0	0	0	0	0	0	0	0	1	0	0
b1922	0	0	0	0	0	0	0	0	1	1	1	0	0	0	0	0	1	0	0
b1923	0	0	0	0	0	1	0	0	0	0	0	0	0	0	0	0	1	0	0
b1924	0	0	0	0	0	1	0	0	0	0	0	0	0	0	0	0	1	0	0
b1937	0	0	0	0	0	1	0	0	0	0	0	0	0	0	0	0	1	0	0
b1938	0	0	0	0	0	1	0	0	0	0	0	0	0	0	0	0	1	0	0
b1939	0	0	0	0	0	1	0	0	0	0	0	0	0	0	0	0	1	0	0
b1940	0	0	0	0	0	1	0	0	0	0	0	0	0	0	0	0	1	0	0
b1941	0	0	1	0	0	0	0	0	0	0	0	0	0	0	0	0	0	0	0
b1942	0	0	0	0	0	1	0	0	0	0	0	0	0	0	0	0	1	0	0
b1943	0	0	0	0	0	1	0	0	0	0	0	0	0	0	0	0	1	0	0
b1944	0	0	0	0	0	1	0	0	0	0	0	0	0	0	0	0	1	0	0
b1945	0	0	0	0	0	1	0	0	0	0	0	0	0	0	0	0	1	0	0
b1946	0	0	0	0	0	1	0	0	0	0	0	0	0	0	0	0	1	0	0
b1947	0	0	0	0	0	1	0	0	0	0	0	0	0	0	0	0	1	0	0
b1948	0	0	0	0	0	1	0	0	0	0	0	0	0	0	0	0	1	0	0
b1949	0	0	0	0	0	1	0	0	0	0	0	0	0	0	0	0	0	0	0
b1925	0	0	0	0	0	1	0	0	0	0	0	0	0	0	0	0	1	0	0
b1920	0	0	0	0	1	0	0	0	0	0	0	0	0	1	0	0	0	0	0
b3288	0	0	0	0	0	0	0	0	1	0	0	0	0	0	0	0	0	0	0
b1334	0	0	1	0	0	0	0	0	1	1	1	0	0	0	0	0	0	0	0
b0904	1	0	0	0	0	0	0	0	0	0	0	0	1	0	0	0	0	0	0
b0048	0	0	0	0	1	0	1	0	0	0	0	0	0	0	0	0	0	0	0
b3058	0	0	0	0	1	0	0	0	0	0	0	0	0	0	0	0	0	0	0
b2315	0	0	0	0	1	0	1	0	0	0	0	0	0	0	0	0	0	0	0
b0529	0	0	0	0	1	0	1	0	0	0	0	0	0	0	0	0	0	0	0
b2153	0	0	0	0	1	0	0	0	0	0	0	0	0	0	0	0	0	0	0
b0142	0	0	0	0	1	0	0	0	0	0	0	0	0	0	0	0	0	0	0
b1606	0	0	0	0	1	0	1	0	0	0	0	0	0	0	0	0	0	0	0
b3177	0	0	0	0	1	0	0	0	0	0	0	0	0	0	0	0	0	0	0
b2303	0	0	0	0	0	0	1	0	0	0	0	0	0	0	0	0	0	0	0
b3924	0	0	0	0	0	0	1	0	0	0	0	0	0	0	0	0	0	0	1
b2374	0	0	0	0	0	0	1	0	0	0	0	0	0	0	0	0	0	0	0
b4154	0	0	1	1	1	0	0	0	0	0	0	0	0	0	0	0	0	0	0
b4153	0	0	1	1	0	0	0	0	0	0	0	0	0	0	0	0	0	0	0
b4152	0	0	1	1	0	0	0	0	0	0	0	0	0	0	0	0	0	0	0
b4151	0	0	1	1	0	0	0	0	0	0	0	0	0	0	0	0	0	0	0
b3844	0	0	0	1	0	0	0	0	0	0	0	0	0	0	0	0	0	0	0
b3371	1	0	0	0	0	0	1	0	0	0	0	0	0	0	0	0	0	0	0
b3374	1	0	0	0	0	0	1	0	0	0	0	0	0	0	0	0	0	0	0
b0356	1	0	1	0	0	0	0	0	0	0	0	0	0	0	0	0	0	0	0
b0172	0	0	0	0	0	0	0	0	0	1	0	0	0	0	0	0	0	0	0
b2167	1	0	0	0	0	0	0	0	0	0	0	0	0	0	1	0	0	0	0
b2169	1	0	0	0	0	0	0	0	0	0	0	0	0	0	1	0	0	0	0
b2168	1	0	0	0	0	0	0	0	0	0	0	0	0	0	0	0	0	0	0
b0080	0	0	1	0	0	0	0	0	1	1	1	0	0	0	0	0	0	0	0
b1905	0	0	0	0	0	0	0	0	0	0	0	0	0	0	0	0	0	1	0
b0094	0	0	0	0	0	0	0	0	0	0	0	0	0	0	0	1	0	0	0
b2748	0	0	0	0	0	0	0	0	0	0	0	0	0	0	0	1	0	0	0
b3178	0	1	0	0	0	0	0	0	0	0	0	0	0	0	0	0	0	0	0
b0084	0	0	0	0	0	1	0	0	0	0	0	0	0	0	0	1	0	0	1
b0890	0	0	0	0	0	0	0	0	0	0	0	0	0	0	0	1	0	0	0
b0083	0	0	0	0	0	0	0	0	0	0	0	0	0	0	0	1	0	0	0
b3933	0	0	0	0	0	0	0	0	0	0	0	0	0	0	0	1	0	0	0
b0093	0	0	0	0	0	0	0	0	0	0	0	0	0	0	0	1	0	0	0
b0089	0	0	0	0	0	0	0	0	0	0	0	0	0	0	0	1	0	0	0
b3464	0	0	0	0	0	0	0	0	0	0	0	0	0	1	0	1	0	0	0
b0095	0	0	0	0	0	0	0	0	0	0	0	0	0	0	0	1	0	0	0
b2800	1	0	0	0	0	0	0	0	0	0	0	0	0	0	0	0	0	0	0
b2802	1	0	0	0	0	0	0	0	0	0	0	0	0	0	0	0	0	0	0
b2803	1	0	0	0	0	0	0	0	0	0	0	0	0	0	0	0	0	0	0
b2799	1	0	0	0	0	0	1	0	0	0	0	0	0	0	0	0	0	0	0
b2801	1	0	0	0	0	0	0	0	0	0	0	0	1	0	0	0	0	0	0
b2805	1	0	0	0	0	0	0	0	1	1	1	0	0	0	0	0	0	0	0
b1612	0	0	1	0	0	0	0	0	0	0	0	0	0	0	0	0	0	0	0
b4122	0	0	1	0	0	0	0	0	0	0	0	0	0	0	0	0	0	0	0
b1611	0	0	1	0	0	0	0	0	0	0	0	0	0	0	0	0	0	0	0
b0683	0	0	0	0	0	0	0	0	1	1	1	0	0	0	0	0	0	0	0
b2661	0	0	0	0	0	0	1	0	0	0	0	0	0	0	0	0	0	0	0
b2663	1	0	0	0	0	0	0	0	0	0	0	0	1	0	0	0	0	0	0
b2662	0	0	0	0	0	0	1	0	0	0	0	0	0	0	0	0	0	0	0
b3517	1	0	0	0	0	0	1	0	0	0	0	0	0	0	0	0	0	1	0
b1493	1	0	0	0	0	0	1	0	0	0	0	0	0	0	0	0	0	1	0
b3512	0	0	0	0	0	0	0	0	0	1	1	0	0	0	0	0	0	1	0
b3515	0	0	0	0	0	0	0	0	1	1	1	0	0	0	0	0	0	1	0
b3516	0	0	0	0	0	0	0	0	1	1	1	0	0	0	0	0	0	1	0
b0759	1	0	0	0	0	1	1	0	0	0	0	0	0	0	0	0	0	1	0
b0757	1	0	0	0	0	1	1	0	0	0	0	0	0	0	0	0	0	1	0
b0756	1	0	0	0	0	0	1	0	0	0	0	0	0	0	0	0	0	0	0
b2943	1	0	0	0	0	0	0	0	0	0	0	0	1	0	0	0	0	0	0
b2837	1	0	0	0	0	0	0	0	1	1	1	0	0	0	0	0	0	0	0
b2151	1	0	0	0	0	0	0	0	1	1	1	0	0	0	0	0	0	0	0
b0758	1	0	0	0	0	1	1	0	0	0	0	0	0	0	0	0	0	1	0
b1236	1	0	0	0	0	1	1	0	0	0	0	0	0	0	0	0	0	1	0
b1779	0	0	1	0	1	0	1	0	0	0	0	0	0	0	0	0	0	0	0
b3128	1	0	0	0	0	0	0	0	0	0	0	0	0	0	0	0	0	0	0
b3124	1	0	0	0	0	0	0	0	0	0	0	0	0	0	0	0	0	0	0
b3126	1	0	0	0	0	0	0	0	0	0	0	0	0	0	0	0	0	0	0
b3125	1	0	0	0	0	0	1	0	0	0	0	0	0	0	0	0	0	0	0
b2094	1	0	0	0	0	0	0	0	0	0	0	0	0	0	1	0	0	0	0
b2093	1	0	0	0	0	0	0	0	0	0	0	0	0	0	1	0	0	0	0
b2092	1	0	0	0	0	0	0	0	0	0	0	0	0	0	1	0	0	0	0
b2091	1	0	0	0	0	0	0	0	0	0	0	0	0	0	0	0	0	0	0
b2096	1	0	0	0	0	0	0	0	0	0	0	0	0	0	0	0	0	0	0
b2095	1	0	0	0	0	0	0	0	0	0	0	0	0	0	0	0	0	0	0
b0124	0	0	0	0	0	0	1	0	0	0	0	0	0	0	0	0	0	0	0
b0507	1	0	0	0	0	0	1	0	0	0	0	0	0	0	0	0	0	0	0
b2808	1	0	0	0	0	0	1	0	1	1	1	0	0	0	0	0	0	0	0
b2904	1	0	0	0	0	0	1	0	0	0	0	0	0	0	0	0	0	0	0
b2903	1	0	0	0	0	0	1	0	0	0	0	0	0	0	0	0	0	0	0
b2479	1	0	0	0	0	0	1	0	1	1	1	0	0	0	0	0	0	0	0
b2905	1	0	0	0	0	0	1	0	0	0	0	0	0	0	0	0	0	0	0
b1761	0	0	0	0	1	0	0	0	0	0	0	0	0	0	0	0	0	0	0
b3447	0	0	0	0	1	0	0	0	0	0	0	0	0	0	0	0	0	0	0
b1033	0	0	0	0	0	0	1	0	0	0	0	0	0	0	0	0	0	0	0
b3741	0	0	0	0	0	0	0	0	0	0	0	0	0	0	0	1	0	0	0
b3740	0	0	0	0	0	0	0	0	0	0	0	0	0	0	0	1	0	0	0
b2975	1	0	0	0	0	0	0	0	0	0	0	0	1	0	0	0	0	0	0
b2976	0	0	0	0	0	0	1	0	0	0	0	0	0	0	0	0	0	0	0
b2980	1	0	0	0	0	0	0	0	1	1	1	0	0	0	0	0	0	0	0
b2979	1	0	0	0	0	0	0	0	0	0	0	0	0	0	0	0	0	0	0
b3945	1	0	0	0	0	0	1	0	0	0	0	0	0	0	0	0	0	0	0
b2036	0	0	0	0	0	1	0	0	0	0	0	0	0	0	0	0	0	0	0
b3429	0	0	0	0	0	1	0	0	0	0	0	0	0	0	0	0	0	0	0
b3432	0	0	0	0	0	1	0	0	0	0	0	0	0	0	0	0	0	0	0
b3430	0	0	0	0	0	1	0	0	0	0	0	0	0	0	0	0	0	0	0
b3428	0	1	0	0	0	1	0	0	0	0	0	0	0	0	0	0	0	0	0
b3431	1	0	0	0	0	0	0	0	0	0	0	0	0	0	0	0	0	0	0
b2388	1	0	0	0	0	0	1	0	0	0	0	0	0	0	0	0	0	0	0
b3176	0	0	0	0	0	1	1	0	0	0	0	0	0	0	0	0	0	0	0
b3729	0	0	0	0	0	1	1	0	0	0	0	0	0	0	0	0	0	0	0
b3730	1	0	0	0	0	1	1	0	0	0	0	0	0	0	0	0	0	0	0
b3870	0	0	0	0	1	0	0	1	0	1	0	0	0	0	0	0	0	0	0
b2553	0	0	0	0	1	0	0	0	1	1	0	0	0	0	0	0	0	0	0
b0167	0	0	0	0	1	0	0	1	0	1	0	0	0	0	0	0	0	0	0
b3053	0	0	0	0	1	0	0	1	0	1	0	0	0	0	0	0	0	0	0
b3868	0	0	0	0	1	0	0	1	1	1	1	0	0	0	0	0	0	0	0
b0811	0	0	0	0	1	0	0	0	0	0	0	0	0	1	0	0	0	0	0
b0450	0	0	0	0	0	0	0	1	0	1	0	0	0	0	0	0	0	0	0
b3869	0	0	0	0	0	0	0	1	0	1	0	0	0	0	0	0	0	0	0
b0810	0	0	0	0	1	0	0	0	0	0	0	0	0	1	0	0	0	0	0
b0809	0	0	0	0	1	0	0	0	0	0	0	0	0	1	0	0	0	0	0
b1651	0	0	0	0	0	0	1	0	0	0	0	0	0	0	0	0	0	0	0
b2241	0	0	1	1	0	0	1	0	0	0	0	0	0	0	0	0	0	0	0
b2242	0	0	1	1	0	0	1	0	0	0	0	0	0	0	0	0	0	0	0
b2243	0	0	1	1	0	0	1	0	0	0	0	0	0	0	0	0	0	0	0
b3426	0	0	1	1	1	0	1	0	0	0	0	0	0	0	0	0	0	0	0
b3425	0	0	1	0	0	0	0	0	0	0	0	0	0	0	0	0	0	0	0
b3927	0	0	0	0	1	0	1	0	0	0	0	1	0	0	0	0	0	0	0
b3926	0	0	0	0	0	0	1	0	0	0	0	0	0	0	0	0	0	0	0
b2239	0	0	0	0	0	0	1	0	0	0	0	0	0	0	0	0	0	0	0
b3423	0	0	1	0	0	0	0	0	1	1	1	0	0	0	0	0	0	0	0
b2240	0	0	1	0	1	0	1	0	0	0	0	0	1	0	0	0	0	0	0
b3925	0	0	0	0	0	0	1	0	0	0	0	0	0	0	0	0	0	0	0
b0720	0	0	1	0	0	0	1	0	0	0	0	0	0	0	0	0	0	0	0
b3212	0	0	0	0	1	0	0	1	0	0	0	0	0	0	0	0	0	0	0
b3213	0	0	0	0	1	0	0	1	0	0	0	0	0	0	0	0	0	0	0
b3214	0	0	0	0	0	0	0	1	0	1	1	0	0	0	0	0	0	0	0
b0655	0	0	0	0	0	0	0	0	0	0	0	0	0	1	0	0	0	0	0
b0654	0	0	0	0	1	0	0	0	0	0	0	0	0	1	0	0	0	0	0
b0653	0	0	0	0	1	0	0	0	0	0	0	0	0	1	0	0	0	0	0
b0652	0	0	0	0	1	0	0	0	0	0	0	0	0	1	0	0	0	0	0
b4077	0	0	0	0	1	0	0	0	0	0	0	0	1	0	0	0	0	0	0
b3653	0	0	0	0	1	0	0	0	0	0	0	0	1	0	0	0	0	0	0
b2400	0	0	0	0	1	0	0	0	0	0	0	0	0	0	0	0	0	0	0
b3682	0	0	0	0	0	0	0	0	0	0	0	0	0	0	1	0	0	0	0
b3683	0	0	0	0	0	0	0	0	0	0	0	0	0	0	1	0	0	0	0
b0514	1	0	0	0	0	0	1	0	0	0	0	0	0	0	0	0	0	0	0
b0509	1	0	0	0	0	0	1	0	0	0	0	0	0	0	0	0	0	0	0
b2551	0	0	0	0	1	0	1	0	0	0	0	0	0	0	0	0	0	0	0
b2053	0	0	0	0	0	1	0	0	0	0	0	0	0	0	0	0	0	1	0
b0200	0	0	0	0	0	1	0	0	0	0	0	0	0	0	0	0	0	0	0
b3648	0	0	0	0	1	0	0	0	0	0	0	0	0	0	0	0	0	0	0
b1285	0	0	0	0	0	0	0	0	0	1	0	0	0	0	0	0	0	0	0
b2029	0	0	1	0	0	0	1	0	0	0	0	0	0	0	0	0	0	0	0
b3437	0	0	0	0	0	0	1	0	0	0	0	0	0	0	0	0	0	0	0
b4321	0	0	0	0	0	0	0	0	0	0	0	0	1	0	0	0	0	0	0
b3438	0	0	1	0	0	0	0	0	1	1	1	0	0	0	0	0	0	0	0
b3415	0	0	0	0	0	0	0	0	0	0	0	0	1	0	0	0	0	0	0
b3500	0	0	0	0	1	0	0	0	0	0	0	0	0	0	0	0	0	0	0
b3385	1	0	0	0	0	0	0	0	0	0	0	0	0	0	0	0	0	0	0
b0755	0	0	1	0	0	0	1	0	0	0	0	0	0	0	0	0	0	0	0
b3612	0	0	1	0	0	0	1	0	0	0	0	0	0	0	0	0	0	0	0
b3779	0	0	0	0	0	0	1	1	0	0	0	0	0	0	0	0	0	1	0
b3608	0	0	0	0	0	1	1	1	0	0	0	0	0	0	0	0	0	0	0
b0238	0	0	0	0	0	0	1	0	0	0	0	0	0	0	0	0	0	0	0
b3181	0	0	0	0	0	0	0	0	1	1	0	0	0	0	0	0	0	0	0
b3406	0	0	0	0	0	0	0	0	1	1	0	0	0	0	0	0	0	0	0
b4143	0	0	0	0	0	0	0	0	0	0	0	0	0	0	0	1	0	0	0
b4142	0	0	0	0	0	0	0	0	0	0	0	0	0	0	0	1	0	0	0
b2614	0	0	0	0	0	0	0	0	0	0	0	0	0	0	0	1	0	0	0
b0849	0	0	0	0	0	1	0	0	0	0	0	0	0	0	0	0	0	0	0
b1064	0	0	0	0	0	1	0	0	0	0	0	0	0	0	0	0	0	0	0
b3610	0	0	0	0	0	1	0	0	0	0	0	0	0	0	0	0	0	0	0
b2688	0	0	0	0	1	0	0	0	0	0	0	0	0	0	0	0	0	0	0
b2947	0	0	0	0	1	0	0	0	0	0	0	0	0	0	0	0	0	0	0
b0477	0	0	0	0	0	0	1	0	0	0	0	0	0	0	0	0	0	0	0
b2988	0	0	0	0	0	0	1	0	0	0	0	0	0	0	0	0	0	0	0
b2507	0	0	0	0	1	0	0	0	0	0	0	0	0	0	0	0	0	0	0
b2508	0	0	0	0	1	0	0	0	0	0	0	0	0	0	0	0	0	0	0
b0104	0	0	0	0	1	0	1	0	0	0	0	0	0	0	0	0	0	0	0
b2883	0	0	0	0	0	0	1	0	0	0	0	0	0	0	0	0	0	0	0
b2787	1	0	0	0	0	0	0	0	0	0	0	0	0	0	0	0	0	0	0
b2706	1	0	0	0	0	0	0	0	0	1	0	0	0	0	0	0	0	0	0
b2231	0	0	0	0	0	0	0	0	1	1	0	0	0	0	0	0	0	0	0
b3699	0	0	0	0	0	0	0	0	1	1	0	0	0	0	0	0	0	0	0
b2541	1	0	0	0	0	0	0	0	0	0	0	0	0	0	0	0	0	0	0
b2540	1	0	0	0	0	0	0	0	0	0	0	0	0	0	0	0	0	0	0
b2542	1	0	0	0	0	0	0	0	0	0	0	0	0	0	0	0	0	0	0
b2538	1	0	0	0	0	0	0	0	0	0	0	0	0	0	0	0	0	0	0
b2539	1	0	0	0	0	0	0	0	0	0	0	0	0	0	0	0	0	0	0
b2537	1	0	0	0	0	0	0	0	1	1	1	0	0	0	0	0	0	0	0
b1619	0	0	0	0	0	0	1	0	0	0	0	0	0	0	0	0	0	0	0
b1210	0	0	0	0	1	0	0	0	0	0	0	0	0	0	0	0	0	0	1
b0369	0	0	0	0	1	0	0	0	0	0	0	0	0	0	0	0	0	0	0
b3805	0	0	0	0	1	0	0	0	0	0	0	0	0	0	0	0	0	0	0
b3804	0	0	0	0	1	0	0	0	0	0	0	0	0	0	0	0	0	0	0
b3997	0	0	0	0	1	0	0	0	0	0	0	0	0	0	0	0	0	0	0
b2436	0	0	0	0	1	0	0	0	0	0	0	0	0	0	0	0	0	0	0
b3850	0	0	0	0	1	0	0	0	0	0	0	0	0	0	0	0	0	0	0
b0475	0	0	0	0	1	0	0	0	0	0	0	0	0	0	0	0	0	0	0
b0154	0	0	0	0	1	0	0	0	0	0	0	0	0	0	0	0	0	0	0
b3867	0	0	0	0	1	0	0	0	0	0	0	0	0	0	0	0	0	0	0
b3803	0	0	0	0	1	0	0	0	0	0	0	0	0	0	0	0	0	0	0
b0059	0	0	0	0	0	0	0	0	1	1	0	0	0	0	0	0	0	0	0
b4172	0	0	0	0	0	0	0	0	0	1	1	0	0	0	0	0	0	0	0
b0460	0	0	0	0	0	0	0	0	1	1	1	0	0	0	0	0	0	0	1
b1507	0	0	0	0	0	1	0	0	0	1	0	0	0	0	0	0	0	0	0
b1508	0	0	0	0	0	1	0	0	0	1	0	0	0	0	0	0	0	0	0
b2024	0	0	0	0	1	0	0	0	0	0	0	0	0	0	0	0	0	0	0
b2022	0	0	0	0	1	0	0	0	0	0	0	0	0	0	0	0	0	0	0
b2021	0	0	0	0	1	0	0	0	0	0	0	0	0	0	0	0	0	0	0
b2020	0	0	0	0	1	0	0	0	0	0	0	0	0	0	0	0	0	0	0
b2025	0	0	0	0	1	0	0	0	0	0	0	0	0	0	0	0	0	0	0
b2019	0	0	0	0	1	0	0	0	0	0	0	0	0	0	0	0	0	0	0
b2023	0	0	0	0	1	0	0	0	0	0	0	0	0	0	0	0	0	0	0
b2026	0	0	0	0	1	0	0	0	0	0	0	0	0	0	0	0	0	0	0
b2309	0	0	0	0	1	0	0	0	0	0	0	0	0	1	0	0	0	0	0
b2307	0	0	0	0	1	0	0	0	0	0	0	0	0	1	0	0	0	0	0
b2306	1	0	0	0	1	0	0	0	0	0	0	0	0	1	0	0	0	0	0
b2308	0	0	0	0	1	0	0	0	0	0	0	0	0	1	0	0	0	0	0
b1182	0	0	0	0	0	0	0	0	0	0	0	0	0	0	0	0	0	0	1
b2552	0	0	0	0	0	0	1	0	0	0	0	0	0	0	0	0	0	0	0
b1237	0	0	0	0	0	0	0	0	1	1	0	0	0	0	0	0	1	0	0
b0125	0	0	0	0	0	0	1	0	0	0	0	0	0	0	0	0	0	0	0
b4349	0	0	0	0	0	0	0	0	0	1	0	0	0	0	0	0	0	0	0
b4350	0	1	0	0	0	0	0	0	0	0	0	0	0	0	0	0	0	0	0
b4348	0	0	0	0	0	0	0	0	0	1	0	0	0	0	0	0	0	0	0
b1379	0	0	0	0	0	0	0	0	0	0	0	0	0	0	0	0	0	1	0
b3400	0	0	0	0	0	0	0	0	0	0	0	0	0	0	0	0	0	1	0
b3931	0	0	0	0	0	0	0	0	0	1	0	0	0	0	0	1	0	1	0
b3932	0	1	0	0	0	0	0	0	0	1	0	0	0	0	0	1	0	0	0
b3989	0	0	0	0	0	0	0	0	0	0	0	0	0	0	0	0	0	1	0
b4000	0	0	0	0	0	0	0	0	0	1	0	0	0	0	0	0	0	0	0
b0440	0	0	0	0	0	0	0	0	0	1	0	0	0	0	0	0	0	0	0
b0972	0	0	1	1	0	0	0	0	0	0	0	0	0	0	0	0	0	0	0
b0973	0	0	1	1	0	0	0	0	0	0	0	0	0	0	0	0	0	0	0
b0974	0	0	1	1	0	1	0	0	0	0	0	0	0	0	0	0	0	0	0
b0975	0	0	1	0	0	0	0	0	0	0	0	0	0	0	0	0	0	0	0
b0976	0	0	1	0	0	0	0	0	0	0	0	0	0	0	0	0	0	0	0
b0977	0	0	1	0	0	0	0	0	0	0	0	0	0	0	0	0	0	0	0
b2996	0	0	1	1	0	0	0	0	0	0	0	0	0	0	0	0	0	0	0
b2994	0	0	1	1	0	0	0	0	0	0	0	0	0	0	0	0	0	0	0
b2991	0	0	1	0	0	0	0	0	0	1	0	0	0	0	0	0	0	0	0
b2990	0	0	1	0	0	0	0	0	0	0	0	0	0	0	0	0	0	0	0
b2997	0	0	1	1	0	0	0	0	0	0	0	0	0	0	0	0	0	0	0
b2725	0	0	1	0	0	0	0	0	1	1	1	0	0	0	0	0	0	0	0
b2724	0	0	1	0	0	0	0	0	0	0	0	0	0	0	0	0	0	0	0
b2723	0	0	1	0	0	0	0	0	0	0	0	0	0	0	0	0	0	0	0
b2722	0	0	1	0	0	0	0	0	0	0	0	0	0	0	0	0	0	0	0
b2721	0	0	1	0	0	0	0	0	0	0	0	0	0	0	0	0	0	0	0
b2720	0	0	1	0	0	0	0	0	0	0	0	0	0	0	0	0	0	0	0
b2719	0	0	1	0	0	0	0	0	0	0	0	0	0	0	0	0	0	0	0
b2718	0	0	1	0	0	0	0	0	0	0	0	0	0	0	0	0	0	0	0
b2717	0	1	0	0	0	0	0	0	0	0	0	0	0	0	0	0	0	0	0
b2713	0	0	1	0	0	0	0	0	0	0	0	0	0	0	0	0	0	0	0
b2481	0	0	1	0	0	0	0	0	0	0	0	0	0	0	0	0	0	0	0
b2482	0	0	1	0	0	0	0	0	0	0	0	0	0	0	0	0	0	0	0
b2483	0	0	1	0	0	0	0	0	0	0	0	0	0	0	0	0	0	0	0
b2484	0	0	1	0	0	0	0	0	0	0	0	0	0	0	0	0	0	0	0
b2485	0	0	1	0	0	0	0	0	0	0	0	0	0	0	0	0	0	0	0
b2486	0	0	1	0	0	0	0	0	0	0	0	0	0	0	0	0	0	0	0
b2487	0	0	1	0	0	0	0	0	0	0	0	0	0	0	0	0	0	0	0
b2488	0	0	1	0	0	0	0	0	0	0	0	0	0	0	0	0	0	0	0
b2489	0	0	1	0	0	0	0	0	0	0	0	0	0	0	0	0	0	0	0
b2491	0	0	1	0	0	0	0	0	1	1	1	0	0	0	0	0	0	0	0
b0508	0	0	0	0	0	0	1	0	0	0	0	0	0	0	0	0	0	0	0
b2726	0	0	1	0	0	0	0	0	0	0	0	0	0	0	0	0	0	0	0
b2727	0	0	1	0	0	0	0	0	0	0	0	0	0	0	0	0	0	0	0
b2728	0	0	1	0	0	0	0	0	0	0	0	0	0	0	0	0	0	0	0
b2729	0	0	1	0	0	0	0	0	0	0	0	0	0	0	0	0	0	0	0
b2730	0	0	1	0	0	0	0	0	0	0	0	0	0	0	0	0	0	0	0
b2712	0	0	1	0	0	0	0	0	0	0	0	0	0	0	0	0	0	0	0
b2873	0	0	0	0	0	0	1	0	0	0	0	0	0	0	0	0	0	0	0
b0828	0	0	0	0	0	0	1	0	0	0	0	0	0	0	0	0	0	0	0
b4328	0	1	0	0	0	0	0	0	0	0	0	0	0	0	0	0	0	0	0
b3687	0	0	0	0	0	0	0	0	0	0	0	0	0	0	0	0	0	1	0
b3686	0	0	0	0	0	0	0	0	0	0	0	0	0	0	0	0	0	1	0
b1136	0	0	1	0	0	0	0	0	0	0	0	0	0	0	0	0	0	0	0
b4018	0	0	0	0	0	0	1	0	1	1	1	0	0	0	0	0	0	0	0
b2889	0	0	0	0	1	0	0	0	0	0	0	0	0	0	0	0	0	0	0
b4267	1	0	0	0	0	0	0	0	0	0	0	0	0	0	0	0	0	0	0
b4268	1	0	0	0	0	0	0	0	0	0	0	0	0	0	0	0	0	0	0
b4266	1	0	0	0	0	0	0	0	0	0	0	0	0	0	0	0	0	0	0
b4264	1	0	0	0	0	0	0	0	1	1	1	0	0	0	0	0	0	0	0
b4265	0	0	0	0	0	0	0	0	0	0	0	0	1	0	0	0	0	0	0
b3772	0	0	0	0	1	0	0	0	0	0	0	0	0	0	0	0	0	0	0
b3671	0	0	0	0	1	0	0	0	0	0	0	0	0	0	0	0	0	0	0
b3774	0	0	0	0	1	0	0	0	0	0	0	0	0	0	0	0	0	0	0
b3771	0	0	0	0	1	0	0	0	0	0	0	0	0	0	0	0	0	0	0
b3770	0	0	0	0	1	0	0	0	0	0	0	0	0	0	0	0	0	0	0
b0078	0	0	0	0	1	0	0	0	0	0	0	0	0	0	0	0	0	0	0
b0077	0	0	0	0	1	0	0	0	0	0	0	0	0	0	0	0	0	0	0
b3769	0	0	0	0	1	0	0	0	0	0	0	0	0	0	0	0	0	0	0
b3670	0	0	0	0	1	0	0	0	0	0	0	0	0	0	0	0	0	0	0
b3773	0	0	0	0	1	0	0	0	1	1	1	0	0	0	0	0	0	0	0
b0054	0	0	0	0	0	0	0	0	0	0	0	0	0	0	0	0	0	1	0
b2528	0	0	0	0	0	0	1	0	0	0	0	0	0	0	0	0	0	0	0
b2531	0	0	0	0	0	1	0	0	0	1	1	0	0	0	0	0	0	0	0
b2530	0	0	0	0	1	0	0	0	0	0	0	0	0	0	0	0	0	0	0
b0421	0	0	0	0	1	0	0	0	0	0	0	0	0	0	0	0	0	0	0
b3187	0	0	0	0	1	0	0	0	0	0	0	0	0	0	0	0	0	0	0
b2747	0	0	0	0	1	0	0	0	0	0	0	0	0	0	0	0	0	0	0
b1208	0	0	0	0	1	0	0	0	0	0	0	0	0	0	0	0	0	0	0
b2746	0	0	0	0	1	0	0	0	0	0	0	0	0	0	0	0	0	0	0
b2515	0	0	0	0	1	0	0	0	0	0	0	0	0	0	0	0	0	0	0
b0029	0	0	0	0	1	0	0	0	0	1	0	0	0	0	0	0	0	0	1
b0174	0	0	0	0	1	0	0	0	0	0	0	0	0	0	0	0	0	0	0
b1732	0	0	0	0	0	0	0	0	0	0	0	0	0	0	0	0	0	0	1
b3942	0	0	0	0	0	0	0	0	0	0	0	0	0	0	0	0	0	0	1
b3137	1	0	0	0	0	0	0	0	0	0	0	0	0	0	0	0	0	0	0
b3132	1	0	0	0	0	0	0	0	0	0	0	0	0	0	0	0	0	0	0
b3617	1	0	0	0	0	0	0	0	0	0	0	0	0	0	0	0	0	0	0
b1250	0	0	0	0	0	0	0	0	0	0	0	1	0	0	0	0	0	0	0
b3526	1	0	0	0	0	0	0	0	0	0	0	0	0	0	0	0	0	0	0
b3909	1	0	0	0	0	0	0	0	0	0	0	0	1	0	0	0	0	0	0
b0698	0	0	0	0	0	0	0	0	0	0	0	0	0	1	0	0	0	0	0
b0697	0	0	0	0	0	0	0	0	0	0	0	0	0	1	0	0	0	0	0
b0696	0	0	0	0	0	0	0	0	0	0	0	0	0	1	0	0	0	0	0
b0695	0	0	0	0	0	0	0	0	0	1	0	0	0	0	0	0	0	0	0
b0694	0	0	0	0	0	0	0	0	1	1	1	0	0	0	0	0	0	0	0
b1215	0	0	0	0	0	1	0	0	0	0	0	0	0	0	0	0	0	0	0
b0918	0	0	0	0	0	1	0	0	0	0	0	0	0	0	0	0	0	0	0
b3198	0	0	0	0	0	1	0	0	0	0	0	0	0	0	0	0	0	0	0
b3197	0	0	0	0	0	1	0	0	0	1	0	0	0	0	0	0	0	0	0
b3633	0	0	0	0	0	1	0	0	0	0	0	0	0	0	0	0	0	0	0
b2842	0	0	0	0	0	0	1	0	0	0	0	0	0	0	0	0	0	0	0
b0465	0	0	0	0	0	0	0	0	0	0	0	1	0	0	0	0	0	1	0
b3350	0	0	0	0	0	0	0	0	0	0	0	0	1	0	0	0	0	0	0
b0047	0	0	0	0	0	0	0	0	0	0	0	0	1	0	0	0	0	0	0
b3351	0	0	0	1	0	0	0	0	0	0	0	0	0	0	0	0	0	0	0
b2587	1	0	0	0	0	0	0	0	0	0	0	0	1	0	0	0	0	0	0
b4331	0	0	0	0	0	0	1	0	0	0	0	0	0	0	0	0	0	0	0
b0051	0	0	0	0	0	0	0	0	1	0	0	0	0	0	0	0	0	0	1
b0342	1	0	0	0	0	0	0	0	0	0	0	0	0	0	0	0	0	0	0
b0345	1	0	0	0	0	0	0	0	1	1	1	0	0	0	0	0	0	0	0
b0343	1	0	0	0	0	0	0	0	0	0	0	0	1	0	0	0	0	0	0
b0344	1	0	0	0	0	0	0	0	0	0	0	0	0	0	0	0	0	0	0
b4036	0	0	0	0	0	0	0	0	0	0	0	1	0	0	0	0	0	0	0
b1192	0	0	0	0	0	0	1	0	0	0	0	0	0	0	0	0	0	0	0
b0186	1	0	0	0	0	0	0	0	0	0	0	0	0	0	0	0	0	0	0
b1380	0	0	1	0	0	0	1	0	0	0	0	0	0	0	0	0	0	0	0
b0074	0	0	0	0	1	0	0	0	0	0	0	0	0	0	0	0	0	0	0
b0073	0	0	0	0	1	0	0	0	0	0	0	0	0	0	0	0	0	0	0
b0072	0	0	0	0	1	0	0	0	0	0	0	0	0	0	0	0	0	0	0
b0071	0	0	0	0	1	0	0	0	0	0	0	0	0	0	0	0	0	0	0
b1798	0	0	0	0	0	0	0	0	0	0	0	0	1	0	0	0	0	0	0
b0076	0	0	0	0	1	0	0	0	1	1	1	0	0	0	0	0	0	1	0
b4043	0	0	0	0	0	0	0	0	1	1	1	0	0	0	0	0	0	0	0
b2828	0	0	0	0	0	1	0	0	0	0	0	0	0	0	0	0	0	0	0
b0147	0	0	0	0	0	0	0	0	1	0	0	0	0	0	0	0	0	0	0
b0628	0	0	0	0	1	0	0	0	0	0	0	0	0	0	0	0	0	0	0
b0630	0	0	0	0	1	0	0	0	0	0	0	0	0	0	0	0	0	0	0
b3454	1	0	0	0	1	0	0	0	0	0	0	0	0	1	0	0	0	0	0
b3455	1	0	0	0	1	0	0	0	0	0	0	0	0	1	0	0	0	0	0
b3457	0	0	0	0	1	0	0	0	0	0	0	0	0	1	0	0	0	0	0
b3460	0	0	0	0	1	0	0	0	0	0	0	0	0	1	0	0	0	0	0
b3458	0	0	0	0	1	0	0	0	0	0	0	0	0	1	0	0	0	0	0
b3456	0	0	0	0	1	0	0	0	0	0	0	0	0	1	0	0	0	0	0
b3605	0	0	1	1	0	0	0	0	0	0	0	0	0	0	0	0	0	0	0
b3603	1	0	0	0	0	0	0	0	0	0	0	0	1	0	0	0	0	0	0
b3604	0	0	1	0	0	0	0	0	1	1	1	0	0	0	0	0	0	0	0
b0657	0	0	0	0	0	1	0	0	0	0	0	0	0	0	0	0	0	0	0
b1116	0	0	0	0	0	0	0	0	0	0	0	0	0	1	0	0	0	0	0
b1117	0	0	0	0	0	0	0	0	0	0	0	0	0	1	0	0	0	0	0
b1118	0	0	0	0	0	0	0	0	0	0	0	0	0	1	0	0	0	0	0
b0439	0	1	0	0	0	0	0	0	0	1	0	0	0	0	0	0	0	0	0
b0222	0	0	0	0	0	1	0	0	0	0	0	0	0	0	0	0	0	0	0
b0116	1	0	1	0	0	0	1	0	0	0	0	0	0	0	0	0	0	0	0
b4386	0	0	0	0	0	1	0	0	0	0	0	0	0	0	0	0	0	0	0
b1677	0	0	0	0	0	1	0	0	0	0	0	0	0	0	0	0	0	0	0
b0181	0	0	0	0	0	1	0	0	0	0	0	0	0	0	0	0	0	0	0
b0182	0	0	0	0	0	1	0	0	0	0	0	0	0	0	0	0	0	0	0
b0096	0	0	0	0	0	1	0	0	0	0	0	0	0	0	0	0	0	0	0
b0179	0	0	0	0	0	1	0	0	0	0	0	0	0	0	0	0	0	0	0
b0524	0	0	0	0	0	1	0	0	0	0	0	0	0	0	0	0	0	0	0
b0915	0	0	0	0	0	1	0	0	0	0	0	0	0	0	0	0	0	0	0
b1054	0	0	0	0	0	1	0	0	0	0	0	0	0	0	0	0	0	0	0
b1855	0	0	0	0	0	1	0	0	0	0	0	0	0	0	0	0	0	0	0
b2289	0	0	1	0	0	0	0	0	1	1	1	0	0	0	0	0	0	0	0
b0889	0	0	0	0	1	0	0	0	1	1	1	0	0	0	0	0	0	0	0
b1516	0	0	0	0	0	0	0	0	0	0	0	0	0	1	0	0	0	0	0
b1514	0	0	0	0	0	0	0	0	0	0	0	0	0	1	0	0	0	0	0
b1515	0	0	0	0	0	0	0	0	0	0	0	0	0	1	0	0	0	0	0
b0870	0	0	0	0	1	0	0	0	0	0	0	0	0	0	0	0	0	0	0
b2687	0	0	0	0	0	0	0	0	0	1	0	0	0	0	0	0	0	0	0
b2838	0	0	0	0	1	0	0	0	0	0	0	0	0	0	0	0	0	0	0
b4024	0	0	0	0	1	0	0	0	0	0	0	0	0	0	0	0	0	0	0
b2156	0	0	0	0	1	0	0	0	0	0	0	0	1	0	0	0	0	0	0
b2839	0	0	0	0	1	0	0	0	1	1	1	0	0	0	0	0	0	0	0
b3580	1	0	0	0	0	0	0	0	0	0	0	0	0	0	0	0	0	0	0
b0459	1	0	0	0	0	0	0	0	0	0	0	0	0	0	0	0	0	0	0
b0878	0	0	0	0	0	0	0	0	0	0	0	0	0	0	0	0	0	0	1
b0879	0	0	0	0	0	0	0	0	0	0	0	0	0	1	0	0	0	0	1
b2463	0	0	0	0	0	0	1	0	0	0	0	0	0	0	0	0	0	0	0
b0394	1	0	0	0	0	0	0	0	0	0	0	0	0	0	0	0	0	0	0
b4034	1	0	0	0	0	0	0	0	0	0	0	0	0	1	0	0	0	0	0
b4033	1	0	0	0	0	0	0	0	0	0	0	0	0	1	0	0	0	0	0
b4032	1	0	0	0	0	0	0	0	0	0	0	0	0	1	0	0	0	0	0
b1620	1	0	0	0	0	0	0	0	1	1	1	0	0	0	0	0	0	0	0
b4035	1	0	0	0	0	0	0	0	0	0	0	0	0	1	0	0	0	0	0
b4037	1	0	0	0	0	0	0	0	0	0	0	0	0	0	0	0	0	0	0
b3417	0	1	0	0	0	0	0	0	0	0	0	0	0	0	0	0	0	0	0
b3416	0	1	0	0	0	0	0	0	0	0	0	0	0	0	0	0	0	0	0
b3571	0	1	0	0	0	0	0	0	0	0	0	0	0	0	0	0	0	0	0
b3418	1	0	0	0	0	0	0	0	1	1	1	0	0	0	0	0	0	0	0
b1621	1	0	0	0	0	0	0	0	0	0	0	0	0	0	1	0	0	0	0
b1622	0	0	0	0	1	0	0	0	0	1	1	0	0	0	0	0	0	0	0
b0403	0	1	0	0	0	0	0	0	0	0	0	0	0	0	0	0	0	0	0
b1613	1	0	0	0	0	1	1	0	0	0	0	0	0	0	0	0	0	1	0
b1817	1	0	0	0	0	0	0	0	0	0	0	0	0	0	1	0	0	0	0
b1818	1	0	0	0	0	0	0	0	0	0	0	0	0	0	1	0	0	0	0
b1819	1	0	0	0	0	0	0	0	0	0	0	0	0	0	1	0	0	0	0
b1387	1	0	0	0	0	0	0	0	0	0	0	0	0	0	0	0	0	0	0
b1531	0	0	0	0	0	0	0	0	1	1	1	0	0	0	0	0	0	0	1
b1530	0	0	0	0	0	0	0	0	1	1	1	0	0	0	0	0	0	0	1
b4346	0	1	0	0	0	0	0	0	0	0	0	0	0	0	0	0	0	0	0
b4345	0	1	0	0	0	0	0	0	0	0	0	0	0	0	0	0	0	0	0
b3028	0	0	0	1	0	0	0	0	0	0	0	0	0	0	0	0	0	0	1
b3236	1	0	1	0	0	0	1	0	0	0	0	0	0	0	0	0	0	0	0
b4359	0	0	0	0	0	1	0	0	0	0	0	0	0	0	0	0	0	1	0
b1047	0	0	0	0	0	1	0	0	0	0	0	0	0	0	0	0	0	1	0
b1424	0	0	0	0	0	0	0	0	0	0	0	0	0	0	0	0	0	1	0
b1048	0	0	0	0	0	1	0	0	0	0	0	0	0	0	0	0	0	1	0
b1049	0	0	0	0	0	0	0	0	0	0	0	0	0	0	0	0	0	1	0
b2074	0	0	0	0	0	0	0	0	0	0	0	0	0	0	0	0	0	0	1
b2075	0	0	0	0	0	0	0	0	0	0	0	0	1	0	0	0	0	0	1
b2076	0	0	0	0	0	0	0	0	0	0	0	0	1	0	0	0	0	0	1
b2077	0	0	0	0	0	0	0	0	0	0	0	0	1	0	0	0	0	0	1
b3513	0	0	0	0	0	0	0	0	0	0	0	0	0	0	0	0	0	0	1
b3514	0	0	0	0	0	0	0	0	0	0	0	0	1	0	0	0	0	0	1
b1599	0	0	0	0	0	0	0	0	0	0	0	0	1	0	0	0	0	0	1
b1600	0	0	0	0	0	0	0	0	0	0	0	0	1	0	0	0	0	0	1
b1663	0	0	0	0	0	0	0	0	0	0	0	0	1	0	0	0	0	0	1
b3710	0	0	0	0	0	0	0	0	0	0	0	0	1	0	0	0	0	0	1
b4337	0	0	0	0	0	0	0	0	0	0	0	0	1	0	0	0	0	0	1
b4119	1	0	0	0	0	0	0	0	0	0	0	0	0	0	0	0	0	0	0
b4120	1	0	0	0	0	0	0	0	0	0	0	0	1	0	0	0	0	0	0
b4118	1	0	0	0	0	0	0	0	1	1	1	0	0	0	0	0	0	0	0
b3930	0	0	1	0	1	0	0	0	0	0	0	0	0	0	0	0	0	0	0
b2262	0	0	1	0	1	0	0	0	0	0	0	0	0	0	0	0	0	0	0
b2261	0	0	1	0	1	0	0	0	0	0	0	0	0	0	0	0	0	0	0
b2264	0	0	1	0	1	0	0	0	0	0	0	0	0	0	0	0	0	0	0
b2260	0	0	1	0	1	0	0	0	0	0	0	0	0	0	0	0	0	0	0
b2265	0	0	1	0	1	0	0	0	0	0	0	0	0	0	0	0	0	0	0
b2328	0	0	0	0	0	1	0	0	0	0	0	0	0	0	0	0	0	0	1
b4013	0	0	0	0	1	0	0	0	0	0	0	0	0	0	0	0	0	0	0
b3939	1	0	0	0	1	0	0	0	0	0	0	0	0	0	0	0	0	0	0
b3008	1	0	0	0	1	0	0	0	0	0	0	0	0	0	0	0	0	0	0
b3829	0	0	0	0	1	0	1	0	0	0	0	0	0	0	0	0	0	0	0
b3941	0	0	0	0	0	0	1	0	0	0	0	0	0	0	0	0	0	0	0
b4019	0	0	0	0	1	0	1	0	0	0	0	0	0	0	0	0	0	0	0
b0198	0	0	0	0	0	0	0	0	0	0	0	0	0	1	0	0	0	0	0
b3938	0	0	0	0	1	0	0	0	1	1	1	0	0	0	0	0	0	0	0
b2942	0	0	0	0	0	0	1	0	0	1	0	0	0	0	0	0	0	0	0
b3940	0	0	0	0	1	0	0	0	0	0	0	0	0	0	0	0	0	0	0
b0199	0	0	0	0	0	0	0	0	0	0	0	0	0	1	0	0	0	0	0
b0197	0	0	0	0	0	0	0	0	0	0	0	0	0	1	0	0	0	0	0
b3828	0	0	0	0	1	0	0	0	1	1	1	0	0	0	0	0	0	0	0
b1114	0	0	0	0	0	0	0	0	1	0	0	0	0	0	0	0	0	0	0
b2149	1	0	0	0	0	0	0	0	0	0	0	0	0	1	0	0	0	0	0
b2150	1	0	0	0	0	0	0	0	0	0	0	0	0	1	0	0	0	0	0
b2148	1	0	0	0	0	0	0	0	0	0	0	0	0	1	0	0	0	0	0
b0963	0	0	0	0	0	0	1	0	0	0	0	0	0	0	0	0	0	0	0
b4242	0	0	1	0	0	0	0	0	0	0	0	0	0	1	0	0	0	0	0
b0347	1	0	0	0	0	0	0	0	0	0	0	0	0	0	0	0	0	0	0
b0348	1	0	0	0	0	0	0	0	0	0	0	0	0	0	0	0	0	0	0
b0349	1	0	0	0	0	0	0	0	0	0	0	0	0	0	0	0	0	0	0
b0350	1	0	0	0	0	0	0	0	0	0	0	0	0	0	0	0	0	0	0
b0352	1	0	0	0	0	0	0	0	0	0	0	0	0	0	0	0	0	0	0
b0351	1	0	0	0	0	0	0	0	0	0	0	0	0	0	0	0	0	0	0
b0346	1	0	0	0	0	0	0	0	1	1	1	0	0	0	0	0	0	0	0
b4171	0	0	0	0	0	0	0	0	1	0	0	0	0	0	0	0	0	0	0
b0661	0	0	0	0	0	0	0	0	1	0	0	0	0	0	0	0	0	0	0
b1176	0	0	0	0	0	0	0	0	0	0	0	0	0	0	0	1	0	0	0
b1175	0	0	0	0	0	0	0	0	0	0	0	0	0	0	0	1	0	0	0
b1174	0	0	0	0	0	0	0	0	0	0	0	0	0	0	0	1	0	0	0
b3742	0	0	0	0	1	0	0	0	0	0	0	0	0	0	0	0	0	0	0
b1782	0	0	0	0	0	1	0	0	0	0	0	0	0	0	0	0	0	0	0
b2127	0	0	0	0	0	0	0	0	1	1	1	0	0	0	0	0	0	0	0
b2813	0	0	0	0	0	1	0	0	0	0	0	0	0	0	0	1	0	0	0
b2701	0	0	0	0	0	1	0	0	0	0	0	0	0	0	0	1	0	0	0
b2963	0	0	0	0	0	1	0	0	0	0	0	0	0	0	0	0	0	0	0
b0261	0	0	0	0	1	0	1	0	0	0	0	0	0	0	0	0	0	0	0
b0731	1	0	0	0	0	0	0	0	0	0	0	0	0	0	1	0	0	1	0
b0732	1	0	0	0	0	0	0	0	0	0	0	0	0	0	0	0	0	1	0
b0730	1	0	1	0	0	0	0	0	1	1	0	0	0	0	0	0	0	1	0
b2392	0	0	0	0	0	0	0	0	0	0	0	0	1	0	0	0	0	0	1
b0817	0	0	0	0	0	0	0	0	0	1	1	0	0	0	0	0	0	0	0
b0781	0	0	0	0	1	0	0	0	0	0	0	0	0	0	0	0	0	0	0
b0782	0	0	0	0	1	0	0	0	0	0	0	0	0	0	0	0	0	0	0
b0783	0	0	0	0	1	0	0	0	0	0	0	0	0	0	0	0	0	0	0
b0784	0	0	0	0	1	0	0	0	0	0	0	0	0	0	0	0	0	0	0
b0785	0	0	0	0	1	0	0	0	0	0	0	0	0	0	0	0	0	0	0
b3857	0	0	0	0	1	0	0	0	0	0	0	0	0	0	0	0	0	0	0
b3856	0	0	0	0	1	0	0	0	0	0	0	0	0	0	0	0	0	0	0
b0763	0	0	0	0	1	0	0	0	0	0	0	0	0	1	0	0	0	0	0
b0764	0	0	0	0	1	0	0	0	0	0	0	0	0	1	0	0	0	0	0
b0765	0	0	0	0	1	0	0	0	0	0	0	0	0	1	0	0	0	0	0
b0761	0	0	0	0	1	0	0	0	1	1	1	0	0	0	0	0	0	0	0
b0760	0	0	0	0	1	0	0	0	0	0	0	0	0	1	0	0	0	0	0
b0827	0	0	0	0	1	0	0	0	0	0	0	0	0	0	0	0	0	0	0
b0826	0	0	0	0	1	0	0	0	0	0	0	0	0	0	0	0	0	0	0
b1890	0	0	0	0	0	0	0	0	0	0	0	1	0	0	0	0	1	0	0
b1889	0	0	0	0	0	0	0	0	0	0	0	1	0	0	0	0	1	0	0
b1326	0	0	0	0	0	0	1	0	0	0	0	0	0	0	0	0	0	0	0
b4233	0	0	0	0	0	0	1	0	0	0	0	0	0	0	0	0	0	0	0
b1329	0	0	0	0	0	0	1	0	0	0	0	0	0	0	0	0	0	0	0
b2684	0	0	0	0	0	0	0	0	1	1	1	0	0	0	0	0	0	0	1
b2210	0	0	1	0	0	0	0	0	0	0	0	0	0	0	0	0	0	0	0
b0082	0	0	0	0	0	1	0	0	0	0	0	0	0	0	0	0	0	0	0
b0087	0	0	0	0	0	1	0	0	0	0	0	0	0	0	0	0	0	0	0
b3396	0	0	0	0	0	1	0	0	0	0	0	0	0	0	0	1	0	0	1
b0149	0	0	0	0	0	1	0	0	0	0	0	0	0	0	0	1	0	0	1
b0635	0	0	0	0	0	1	0	0	0	0	0	0	0	0	0	1	0	0	1
b0634	0	0	0	0	0	0	0	0	0	0	0	0	0	0	0	1	0	0	0
b3251	0	0	0	0	0	0	0	0	0	0	0	0	0	0	0	1	0	0	1
b3250	0	0	0	0	0	1	0	0	0	0	0	0	0	0	0	0	0	0	0
b3249	0	0	0	0	0	1	0	0	0	0	0	0	0	0	0	0	0	0	0
b4351	0	0	0	0	0	0	0	0	0	1	0	0	0	0	0	0	0	0	0
b0914	0	0	0	0	0	1	0	0	0	0	0	0	0	1	0	0	0	0	0
b3291	0	0	0	0	0	0	0	0	0	0	0	1	0	0	0	0	0	1	0
b2924	0	0	0	0	0	0	0	0	0	0	0	1	0	0	0	0	0	0	0
b3208	0	0	0	0	0	1	0	0	0	0	0	0	0	0	0	0	0	0	0
b3599	1	0	0	0	0	0	0	0	0	0	0	0	0	0	1	0	0	0	0
b3600	1	0	0	0	0	0	0	0	0	0	0	0	0	0	0	0	0	0	0
b3601	1	0	0	0	0	0	0	0	1	1	0	0	0	0	0	0	0	0	0
b3161	0	0	0	0	1	0	0	0	0	0	0	0	1	0	0	0	0	0	0
b0924	0	0	0	0	0	0	0	0	0	0	0	0	0	0	0	1	0	0	0
b0923	0	0	0	0	0	0	0	0	0	1	0	0	0	0	0	0	0	0	0
b0922	0	0	0	0	0	0	0	0	0	0	0	0	0	0	0	0	0	0	1
b3189	0	0	0	0	0	1	0	0	0	0	0	0	0	0	0	0	0	0	0
b3972	0	0	0	0	0	1	0	0	0	0	0	0	0	0	0	0	0	0	0
b0091	0	0	0	0	0	1	0	0	0	0	0	0	0	0	0	0	0	0	0
b0088	0	0	0	0	0	1	0	0	0	0	0	0	0	0	0	0	0	0	0
b0085	0	0	0	0	0	1	0	0	0	0	0	0	0	0	0	0	0	0	0
b0086	0	0	0	0	0	1	1	0	0	0	0	0	0	0	0	1	0	0	0
b0090	0	0	0	0	0	1	0	0	0	0	0	0	0	0	0	0	0	0	0
b3967	0	0	0	0	0	1	0	0	0	0	0	0	0	0	0	0	0	0	0
b0099	0	0	0	0	0	0	1	0	0	0	0	0	0	0	0	0	0	0	0
b1988	0	0	0	0	0	0	0	1	1	1	1	0	0	0	0	0	0	0	0
b0750	0	0	0	0	1	0	0	0	0	0	0	0	0	0	0	0	0	0	0
b2574	0	0	0	0	1	0	0	0	0	0	0	0	0	0	0	0	0	0	0
b0109	0	0	0	0	1	0	0	0	0	0	0	0	0	0	0	0	0	0	0
b0639	0	0	0	0	1	0	1	0	0	0	0	0	0	0	0	0	0	0	0
b1740	0	0	0	0	1	0	1	0	0	0	0	0	0	0	0	0	0	0	0
b2615	0	0	0	0	0	0	1	0	0	0	0	0	0	0	0	0	0	0	0
b4390	0	0	0	0	0	0	0	0	1	1	1	0	0	0	0	0	0	0	0
b0677	0	0	0	0	0	0	1	0	0	0	0	0	0	0	0	0	0	0	0
b0678	0	0	0	0	0	0	1	0	0	0	0	0	0	0	0	0	0	0	0
b0676	0	0	0	0	0	0	1	0	1	1	1	0	0	0	0	0	0	0	0
b0675	0	0	0	0	0	0	1	0	0	0	0	0	0	0	0	0	0	0	0
b0679	1	0	0	0	0	0	0	0	0	0	0	0	0	0	1	0	0	0	0
b1107	0	0	0	0	0	0	1	0	0	0	0	0	0	0	0	0	0	0	0
b3225	0	0	0	0	0	0	1	0	0	0	0	0	0	0	0	0	0	0	0
b3226	0	0	0	0	0	0	0	0	1	1	1	0	0	0	0	0	0	0	0
b3224	0	0	0	0	0	0	1	0	0	0	0	0	1	0	0	0	0	0	0
b2206	0	0	1	1	0	0	0	0	0	0	0	0	0	0	0	0	0	0	0
b2203	0	0	1	1	0	1	0	0	0	0	0	0	0	0	0	0	0	0	0
b2202	0	0	1	1	0	1	0	0	0	0	0	0	0	0	0	0	0	0	0
b2207	0	0	1	0	0	0	0	0	0	0	0	0	0	0	0	0	0	0	0
b2208	0	0	1	1	0	0	0	0	0	0	0	0	0	0	0	0	0	0	0
b2205	0	0	1	1	0	0	0	0	0	0	0	0	0	0	0	0	0	0	0
b2204	0	0	1	1	0	0	0	0	0	0	0	0	0	0	0	0	0	0	0
b1224	0	0	1	1	0	0	0	0	0	0	0	0	0	0	0	0	0	0	0
b1225	0	0	1	1	0	0	0	0	0	0	0	0	0	0	0	0	0	0	0
b1227	0	0	1	1	0	1	0	0	0	0	0	0	0	0	0	0	0	0	0
b1226	0	0	1	0	0	0	0	0	0	0	0	0	0	0	0	0	0	0	0
b1223	0	0	0	0	0	0	0	1	0	0	0	0	1	0	0	0	0	0	0
b1221	0	0	1	0	0	0	0	0	1	1	1	0	0	0	0	0	0	0	0
b2193	0	0	1	0	0	0	0	0	1	1	1	0	0	0	0	0	0	0	0
b2469	0	0	1	0	0	0	0	0	0	1	0	0	0	0	0	0	0	0	0
b1469	0	0	0	0	0	0	0	1	0	0	0	0	1	0	0	0	0	0	0
b1465	0	0	1	1	0	0	0	0	0	0	0	0	0	0	0	0	0	0	0
b1466	0	0	1	0	0	0	0	0	0	0	0	0	0	0	0	0	0	0	0
b1222	0	0	1	0	0	0	0	0	0	1	0	0	0	0	0	0	0	0	0
b1467	0	0	1	1	0	0	0	0	0	0	0	0	0	0	0	0	0	0	0
b1468	0	0	1	1	0	0	0	0	0	0	0	0	0	0	0	0	0	0	0
b1109	0	0	1	1	0	0	0	0	0	0	0	0	0	1	0	0	0	0	0
b2518	0	0	0	0	1	0	1	0	0	0	0	0	0	0	0	0	0	0	0
b1650	0	0	0	0	0	0	1	0	0	0	0	0	0	0	0	0	0	0	1
b3998	0	1	0	0	0	0	0	0	0	0	0	0	0	0	0	0	0	0	0
b0578	0	0	0	0	0	0	1	0	0	0	0	0	0	0	0	0	0	0	1
b2159	0	1	0	0	0	0	0	0	0	0	0	0	0	0	0	0	0	0	1
b0851	0	0	1	0	1	0	0	0	0	0	0	0	0	0	0	0	0	0	0
b0019	0	0	0	0	0	0	0	0	0	0	0	0	1	0	0	0	0	1	0
b1186	0	0	0	0	0	0	0	0	0	0	0	0	1	0	0	0	0	1	0
b0020	0	0	0	0	0	0	0	0	1	1	1	0	0	0	0	0	0	1	0
b3476	0	0	0	0	0	0	0	0	0	0	0	0	0	1	0	0	1	0	0
b3477	0	0	0	0	0	0	0	0	0	0	0	0	0	1	0	0	0	0	0
b3478	0	0	0	0	0	0	0	0	0	0	0	0	0	1	0	0	0	0	0
b3479	0	0	1	0	0	0	0	0	0	0	0	0	0	1	0	0	0	0	0
b3480	0	0	1	0	0	0	0	0	0	0	0	0	0	1	0	0	0	0	0
b3481	0	0	0	0	0	0	0	0	1	1	1	0	0	0	0	0	0	0	0
b3365	0	0	1	0	0	0	0	0	0	0	0	0	0	0	0	0	0	0	0
b3367	0	0	0	0	0	0	0	1	0	0	0	0	1	0	0	0	0	0	0
b3366	0	0	1	0	0	0	0	0	0	0	0	0	0	0	0	0	0	0	0
b0192	0	0	0	0	0	0	0	0	0	0	0	0	0	0	0	0	0	0	1
b2709	0	0	0	0	0	0	0	0	1	1	0	0	0	0	0	0	0	0	1
b2710	0	0	0	0	0	0	0	0	0	0	0	0	0	0	0	0	0	0	1
b2711	0	0	0	1	0	0	0	0	0	0	0	0	0	0	0	0	0	0	0
b2234	0	0	0	0	1	0	1	0	0	0	0	0	0	0	0	0	0	0	0
b2235	0	0	0	0	1	0	1	0	0	0	0	0	0	0	0	0	0	0	0
b4238	0	0	0	0	1	0	1	0	0	0	0	0	0	0	0	0	0	0	0
b2675	0	0	0	0	1	0	1	0	0	0	0	0	0	0	0	0	0	0	0
b2676	0	0	0	0	1	0	1	0	0	0	0	0	0	0	0	0	0	0	0
b4237	0	0	0	0	0	0	1	0	0	1	0	0	0	0	0	0	0	0	0
b2673	0	0	0	0	0	1	0	0	0	0	0	0	0	0	0	0	0	0	0
b4070	0	0	1	1	0	1	0	0	0	0	0	0	0	0	0	0	0	0	0
b4071	0	0	1	1	0	1	0	0	0	0	0	0	0	0	0	0	0	0	0
b4072	0	0	1	1	0	0	0	0	0	0	0	0	0	0	0	0	0	0	0
b4073	0	0	1	1	0	0	0	0	0	0	0	0	0	0	0	0	0	0	0
b4074	0	0	1	0	0	1	0	0	0	0	0	0	0	0	0	0	0	0	0
b4075	0	0	1	0	0	1	0	0	0	0	0	0	0	0	0	0	0	0	0
b4076	0	0	1	0	0	1	0	0	0	0	0	0	0	0	0	0	0	0	0
b1633	0	1	0	0	0	0	0	0	0	0	0	0	0	0	0	0	0	0	1
b1865	0	0	0	0	1	0	1	0	0	0	0	0	0	0	0	0	0	0	0
b3996	0	0	0	0	0	0	1	0	0	0	0	0	0	0	0	0	0	0	0
b2051	0	0	0	0	0	1	1	0	0	0	0	0	0	0	0	0	0	0	0
b1759	0	0	0	0	0	0	1	0	0	0	0	0	0	0	0	0	0	0	0
b2288	0	0	1	1	0	0	0	0	0	0	0	0	0	1	0	0	0	0	0
b2287	0	0	1	1	0	0	0	0	0	0	0	0	0	1	0	0	0	0	0
b2286	0	0	1	1	0	0	0	0	0	0	0	0	0	1	0	0	0	0	0
b2285	0	0	1	1	0	0	0	0	0	0	0	0	0	1	0	0	0	0	0
b2284	0	0	1	1	0	0	0	0	0	0	0	0	0	1	0	0	0	0	0
b2283	0	0	1	1	0	0	0	0	0	0	0	0	0	1	0	0	0	0	0
b2282	0	0	1	1	0	0	0	0	0	0	0	0	0	1	0	0	0	0	0
b2281	0	0	1	1	0	0	0	0	0	0	0	0	0	1	0	0	0	0	0
b2280	0	0	1	1	0	0	0	0	0	0	0	0	0	1	0	0	0	0	0
b2279	0	0	1	1	0	0	0	0	0	0	0	0	0	1	0	0	0	0	0
b2278	0	0	1	1	0	0	0	0	0	0	0	0	0	1	0	0	0	0	0
b2277	0	0	1	1	0	0	0	0	0	0	0	0	0	1	0	0	0	0	0
b2276	0	0	1	1	0	0	0	0	0	0	0	0	0	1	0	0	0	0	0
b2393	0	0	0	0	0	0	1	0	0	0	0	0	1	0	0	0	0	0	0
b2964	0	0	0	0	0	0	1	0	0	0	0	0	1	0	0	0	0	0	0
b3169	0	0	0	0	0	0	0	0	1	1	0	0	0	0	0	0	0	0	0
b0416	0	0	0	0	0	0	0	0	1	0	0	0	0	0	0	0	0	0	0
b3982	0	0	0	0	0	0	0	0	1	0	0	0	0	0	0	0	0	0	0
b3183	0	0	0	0	0	0	0	0	0	1	0	0	0	0	0	0	0	0	0
b1335	0	0	0	0	0	0	0	0	0	1	0	0	0	0	0	0	0	0	0
b2215	0	0	0	0	0	0	0	0	0	0	0	1	0	0	0	0	0	0	0
b0929	0	0	0	0	0	0	0	0	0	0	0	1	0	0	0	0	0	0	0
b1319	0	0	0	0	0	0	0	0	0	0	0	1	0	0	0	0	0	0	0
b1377	0	0	0	0	0	0	0	0	0	0	0	1	0	0	0	0	0	0	0
b3405	0	0	0	0	0	0	0	0	1	1	1	0	0	0	0	0	0	0	0
b0565	0	1	0	0	0	0	0	0	0	0	0	0	0	0	0	0	0	0	0
b1256	0	0	0	0	0	0	0	0	0	0	0	1	0	0	0	0	0	0	0
b1243	0	0	0	0	0	0	1	0	0	0	0	0	0	1	0	0	0	0	0
b1244	0	0	0	0	0	0	1	0	0	0	0	0	0	1	0	0	0	0	0
b1245	0	0	0	0	0	0	1	0	0	0	0	0	0	1	0	0	0	0	0
b1246	0	0	0	0	0	0	1	0	0	0	0	0	0	1	0	0	0	0	0
b1247	0	0	0	0	0	0	1	0	0	0	0	0	0	1	0	0	0	0	0
b4162	0	0	0	0	0	0	0	0	1	0	0	0	0	0	0	0	0	0	0
b1283	0	0	0	0	0	0	0	0	0	0	0	0	0	0	0	0	0	1	0
b1482	0	0	0	0	0	0	0	0	0	0	0	0	0	0	0	0	0	1	0
b1739	0	0	0	0	0	0	0	0	1	1	1	0	0	0	0	0	0	1	0
b4376	0	0	0	0	0	0	0	0	0	0	0	0	0	0	0	0	0	1	0
b1896	0	0	0	0	0	0	1	0	0	0	0	0	0	0	0	0	0	1	0
b1897	0	0	0	0	0	0	1	0	0	0	0	0	0	0	0	0	0	1	0
b3961	0	0	0	0	0	0	0	0	1	1	1	0	0	0	0	0	0	1	0
b1393	1	0	0	0	0	0	0	0	0	0	0	0	0	0	0	0	0	0	0
b1394	1	0	0	0	0	0	0	0	0	0	0	0	0	0	0	0	0	0	0
b1395	1	0	0	0	0	0	0	0	0	0	0	0	0	0	0	0	0	0	0
b1398	1	0	0	0	0	0	0	0	0	0	0	0	0	0	0	0	0	0	0
b1399	1	0	0	0	0	0	0	0	0	0	0	0	0	0	0	0	0	0	0
b3360	0	0	0	0	1	0	0	0	0	0	0	0	0	0	0	0	0	0	0
b1812	0	0	0	0	1	0	0	0	0	0	0	0	0	0	0	0	0	0	0
b1096	0	0	0	0	1	0	0	0	0	0	0	0	0	0	0	0	0	0	0
b0134	0	0	0	0	1	0	0	0	0	0	0	0	0	0	0	0	0	0	0
b0133	0	0	0	0	1	0	0	0	0	0	0	0	0	0	0	0	0	0	0
b0131	0	0	0	0	1	0	0	0	0	0	0	0	0	0	0	0	0	0	0
b0425	0	0	0	0	1	0	0	0	0	0	0	0	0	0	0	0	0	0	0
b3258	0	0	0	0	1	0	0	0	0	0	0	0	1	0	0	0	0	0	0
b3019	0	0	0	0	0	0	0	0	0	1	0	0	0	0	0	0	0	0	0
b3030	0	0	0	0	0	0	0	0	0	1	0	0	0	0	0	0	0	0	0
b2519	0	0	0	0	0	1	0	0	0	0	0	0	0	0	0	0	0	0	0
b2134	0	0	0	0	0	1	0	0	0	0	0	0	0	0	0	1	0	0	1
b3403	0	0	0	0	0	0	1	0	0	0	0	0	0	0	0	0	0	0	0
b0143	0	0	0	0	0	0	0	0	1	0	0	0	0	0	0	0	0	0	0
b0113	0	0	1	0	0	0	0	0	1	1	1	0	0	0	0	0	0	0	0
b0052	0	0	0	0	1	0	0	0	0	0	0	0	0	0	0	0	0	0	0
b2320	0	0	0	0	1	0	0	0	0	0	0	0	0	0	0	0	0	0	0
b1638	0	0	0	0	1	0	1	0	0	0	0	0	0	0	0	0	0	0	0
b2564	0	0	0	0	1	0	0	0	0	0	0	0	0	0	0	0	0	0	0
b2418	0	0	0	0	0	0	1	0	0	0	0	0	0	0	0	0	0	0	0
b1636	0	0	0	0	0	0	1	0	0	0	0	0	0	0	0	0	0	0	0
b4260	0	1	0	0	0	0	0	0	1	0	0	0	0	0	0	0	0	0	0
b2523	0	1	0	0	0	0	0	0	0	0	0	0	0	0	0	0	0	0	0
b0237	0	1	0	0	0	0	0	0	0	0	0	0	0	0	0	0	0	0	0
b4021	0	1	0	0	0	0	0	0	0	0	0	0	0	0	0	0	0	0	0
b0932	0	1	0	0	0	0	0	0	0	0	0	0	0	0	0	0	0	0	0
b2908	0	1	0	0	0	0	0	0	0	0	0	0	0	0	0	0	0	0	0
b3847	0	1	0	0	0	0	0	0	0	0	0	0	0	0	0	0	0	0	0
b1127	0	1	0	0	0	0	0	0	0	0	0	0	0	0	0	0	0	0	0
b3916	1	0	1	0	0	0	1	0	0	0	0	0	0	0	0	0	0	0	0
b1723	1	0	1	0	0	0	0	0	0	0	0	0	0	0	0	0	0	0	0
b0902	0	0	1	0	0	0	0	0	0	1	0	0	0	0	0	0	0	0	0
b0903	1	0	1	0	0	0	0	0	0	0	0	0	0	0	0	0	0	0	0
b3952	0	0	1	0	0	0	0	0	0	1	0	0	0	0	0	0	0	0	0
b0159	0	0	0	0	0	0	1	0	0	0	0	0	0	0	0	0	0	0	0
b4025	0	0	1	0	0	0	1	0	0	0	0	0	0	0	0	0	0	0	0
b2926	0	0	1	0	0	0	1	0	0	0	0	0	0	0	0	0	0	0	0
b0767	0	0	1	0	0	0	0	0	0	0	0	0	0	0	0	0	0	0	0
b0688	0	1	0	0	0	0	1	0	0	0	0	0	0	0	0	0	0	0	0
b0418	0	0	0	0	0	1	0	0	0	0	0	0	0	0	0	0	0	0	0
b1278	0	0	0	0	0	1	0	0	0	0	0	0	0	0	0	0	0	0	0
b1912	0	0	0	0	0	1	0	0	0	0	0	0	0	0	0	0	0	0	0
b2599	0	0	0	0	1	0	0	0	0	0	0	0	0	0	0	0	0	0	0
b0576	1	0	0	0	1	0	0	0	0	0	0	0	1	0	0	0	0	0	0
b4106	0	0	0	0	0	0	0	1	0	0	0	0	0	1	0	0	0	0	0
b4105	0	0	0	0	0	0	0	1	0	0	0	0	0	1	0	0	0	0	0
b4102	0	0	0	0	0	0	0	1	1	1	0	0	0	0	0	0	0	0	0
b4101	0	0	0	0	0	0	0	1	0	0	0	0	0	0	0	0	0	0	0
b4100	0	0	0	0	0	0	0	1	0	0	0	0	0	0	0	0	0	0	0
b4099	0	0	0	0	0	0	0	1	0	0	0	0	0	0	0	0	0	0	0
b4097	0	0	0	0	0	0	0	1	0	0	0	0	0	1	0	0	0	0	0
b4096	0	0	0	0	0	0	0	1	0	0	0	0	0	1	0	0	0	0	0
b4095	0	0	0	0	0	0	0	1	0	0	0	0	0	0	0	0	0	0	0
b4094	0	0	0	0	0	0	1	1	0	0	0	0	0	1	0	0	0	0	0
b4092	0	0	0	0	0	0	0	1	0	0	0	0	0	0	0	0	0	0	0
b0383	0	0	0	0	0	0	0	1	0	0	0	0	0	0	0	0	0	0	0
b0399	0	0	0	0	0	0	0	1	1	1	1	0	0	0	0	0	0	0	0
b0241	0	0	0	0	0	0	0	0	0	0	0	1	0	0	0	0	0	0	0
b1130	0	0	0	0	0	0	0	0	1	1	1	0	0	0	0	0	0	0	0
b1129	0	0	0	0	0	0	0	0	0	1	0	0	0	0	0	0	0	0	0
b0400	0	0	0	0	0	0	0	1	0	1	0	0	0	0	0	0	0	0	0
b3724	0	0	0	0	0	0	0	1	0	1	0	0	0	0	0	0	0	0	0
b0708	0	0	0	0	1	0	0	0	0	0	0	0	0	0	0	0	0	0	0
b3493	0	0	0	0	0	0	0	1	0	0	0	0	1	0	0	0	0	0	0
b2987	0	0	0	0	0	0	0	1	0	0	0	0	1	0	0	0	0	0	0
b3821	0	0	0	0	0	0	0	1	0	0	0	0	0	0	0	0	0	0	0
b3825	0	0	0	0	0	0	0	1	0	0	0	0	0	0	0	0	0	0	0
b4041	0	0	0	0	0	1	0	0	0	0	0	0	0	0	0	0	0	0	0
b3018	0	0	0	0	0	1	0	0	0	0	0	0	0	0	0	0	0	0	0
b1090	0	0	0	0	0	1	0	0	0	0	0	0	0	0	0	0	0	0	0
b2259	0	0	0	0	0	0	0	0	0	0	0	0	0	0	0	0	0	0	1
b1768	0	0	0	0	0	0	1	0	0	0	0	0	0	0	0	0	0	0	0
b0931	0	0	0	0	0	0	1	0	0	0	0	0	0	0	0	0	0	0	0
b3164	0	1	0	0	0	0	0	0	1	0	0	0	0	0	0	0	0	0	0
b1603	0	0	0	0	0	0	1	0	0	0	0	0	0	0	0	0	0	0	0
b1602	0	0	0	0	0	0	1	0	0	0	0	0	0	0	0	0	0	0	0
b0060	0	0	0	0	0	0	0	0	0	0	0	0	0	0	0	0	0	0	1
b1126	1	0	0	0	0	0	1	0	0	0	0	0	0	1	0	0	0	0	0
b1125	1	0	0	0	0	0	1	0	0	0	0	0	0	1	0	0	0	0	0
b1124	1	0	0	0	0	0	1	0	0	0	0	0	0	1	0	0	0	0	0
b1123	1	0	0	0	0	0	1	0	0	0	0	0	0	1	0	0	0	0	0
b0692	1	0	0	0	0	0	1	0	0	0	0	0	1	0	0	0	0	1	0
b0854	1	0	0	0	0	0	1	0	0	0	0	0	0	1	0	0	0	0	0
b0855	1	0	0	0	0	0	1	0	0	0	0	0	0	1	0	0	0	0	0
b0856	1	0	0	0	0	0	1	0	0	0	0	0	0	1	0	0	0	0	0
b0857	1	0	0	0	0	0	1	0	0	0	0	0	0	1	0	0	0	0	0
b0871	0	0	1	1	0	0	1	0	0	0	0	0	0	0	0	0	0	0	0
b4226	0	0	0	0	0	0	1	1	0	0	0	0	0	0	0	0	0	0	0
b3956	0	0	1	0	0	0	1	0	0	0	0	0	0	0	0	0	0	0	0
b1838	0	0	0	0	0	0	0	0	0	1	0	0	0	0	0	0	0	1	0
b2734	0	0	0	0	0	0	0	0	0	1	0	0	0	0	0	0	0	0	0
b2501	0	0	0	0	0	0	0	1	0	0	0	0	0	0	0	0	0	0	0
b1702	0	0	0	0	0	0	1	0	0	0	0	0	0	0	0	0	0	0	0
b2502	0	0	0	0	0	0	0	1	0	0	0	0	0	0	0	0	0	0	0
b0950	0	0	0	0	0	0	0	0	0	0	0	0	0	0	0	0	0	0	1
b0951	0	0	0	0	0	0	0	0	0	0	0	0	0	0	0	0	0	0	1
b1830	0	1	0	0	0	1	0	0	0	0	0	0	0	0	0	0	0	0	1
b3498	0	1	0	0	0	0	0	0	0	0	0	0	0	0	0	0	0	0	0
b3259	0	0	0	0	0	0	0	0	1	0	0	0	0	0	0	0	0	0	0
b1212	0	0	0	0	0	0	0	0	0	1	0	0	0	0	0	0	0	0	0
b0243	0	0	0	0	1	0	0	0	0	0	0	0	0	0	0	0	0	0	0
b0242	0	0	0	0	1	0	0	0	0	0	0	0	0	0	0	0	0	0	0
b0386	0	0	0	0	1	0	0	0	0	0	0	0	0	0	0	0	0	0	0
b4111	0	0	0	0	1	0	0	0	0	0	0	0	1	0	0	0	0	1	0
b2677	0	0	0	0	1	0	0	0	0	0	0	0	0	1	0	0	0	0	0
b2678	0	0	0	0	1	0	0	0	0	0	0	0	0	1	0	0	0	0	0
b2679	1	0	0	0	1	0	1	0	0	0	0	0	0	1	0	0	0	1	0
b0331	1	0	0	0	0	0	0	0	0	0	0	0	0	0	0	0	0	0	0
b0333	1	0	0	0	0	0	0	0	0	0	0	0	0	0	0	0	0	0	0
b0334	1	0	0	0	0	0	0	0	0	0	0	0	0	0	0	0	0	0	0
b0330	0	0	0	0	0	0	0	0	1	1	1	0	0	0	0	0	0	0	0
b1207	0	0	0	0	0	0	1	0	0	0	0	0	0	0	0	0	0	0	0
b4160	0	0	0	0	0	1	0	0	0	0	0	0	0	0	0	0	0	0	0
b1304	0	0	0	0	0	0	0	0	1	1	1	0	0	0	0	0	0	0	0
b1305	0	0	0	0	0	0	0	0	1	1	0	0	0	0	0	0	0	0	0
b1306	0	0	0	0	0	0	0	0	1	1	1	0	0	0	0	0	0	0	0
b1303	0	0	0	0	0	0	0	0	1	1	1	0	0	0	0	0	0	0	0
b2585	0	0	0	0	0	1	0	0	0	0	0	0	0	0	0	0	0	0	0
b3726	0	0	0	0	0	0	0	1	0	0	0	0	0	1	0	0	0	0	0
b3725	0	0	0	0	0	0	0	1	0	0	0	0	0	1	0	0	0	0	0
b3727	0	0	0	0	0	0	0	1	0	0	0	0	0	1	0	0	0	0	0
b3728	0	0	0	0	0	0	0	1	0	0	0	0	0	1	0	0	0	0	0
b2297	1	0	1	0	0	0	1	0	0	0	0	0	0	0	0	0	0	0	0
b1845	0	1	0	0	0	0	0	0	0	0	0	0	0	0	0	0	0	0	0
b2821	0	1	0	0	0	0	0	0	0	0	0	0	0	0	0	0	0	0	0
b1101	1	0	0	0	0	0	0	0	0	1	0	0	0	0	1	0	0	0	0
b2415	1	0	0	0	0	0	0	0	0	0	0	0	0	0	0	0	0	0	0
b2416	1	0	0	0	0	0	0	0	0	0	0	0	0	0	0	0	0	0	0
b2829	1	0	0	0	0	0	0	0	0	0	0	0	0	0	0	0	0	0	0
b4177	0	0	0	0	1	0	0	0	0	0	0	0	0	0	0	0	0	0	0
b1131	0	0	0	0	1	0	0	0	0	0	0	0	0	0	0	0	0	0	0
b2476	0	0	0	0	1	0	0	0	0	0	0	0	0	0	0	0	0	0	0
b4005	0	0	0	0	1	0	0	0	0	0	0	0	0	0	0	0	0	0	0
b0523	0	0	0	0	1	0	0	0	0	0	0	0	0	0	0	0	0	0	0
b2312	0	0	0	0	1	0	0	0	0	0	0	0	0	0	0	0	0	0	0
b4006	0	0	0	0	1	0	0	0	0	0	0	0	0	0	0	0	0	0	0
b0522	0	0	0	0	1	0	0	0	0	0	0	0	0	0	0	0	0	0	0
b2557	0	0	0	0	1	0	0	0	0	0	0	0	0	0	0	0	0	0	0
b2499	0	0	0	0	1	0	0	0	0	0	0	0	0	0	0	0	0	0	0
b2500	0	0	0	0	1	0	0	0	0	0	0	0	0	0	0	0	0	0	0
b1658	1	0	0	0	1	0	1	1	1	1	1	0	0	0	0	0	0	0	0
b1849	0	0	0	0	1	0	0	0	0	0	0	0	0	0	0	0	0	0	0
b1232	0	0	0	0	1	0	1	0	0	0	0	0	0	0	0	0	0	0	0
b1014	1	0	0	1	0	0	0	0	1	1	0	0	0	0	0	0	0	0	0
b1015	0	0	0	0	1	0	0	0	0	0	0	0	1	0	0	0	0	0	0
b1297	0	0	0	0	1	0	1	1	0	0	0	0	0	0	0	0	0	0	0
b1301	0	0	0	0	0	0	1	0	0	0	0	0	0	0	0	0	0	0	0
b1300	0	0	0	0	0	0	1	0	0	0	0	0	0	0	0	0	0	0	0
b1298	1	0	0	0	0	0	1	0	0	0	0	0	0	0	0	0	0	0	0
b1302	0	0	0	0	1	0	1	0	0	0	0	0	0	0	0	0	0	0	0
b1296	0	0	0	0	0	0	0	0	0	0	0	0	1	0	0	0	0	0	0
b1854	0	0	1	0	0	0	0	0	0	0	0	0	0	0	0	0	0	0	0
b1676	0	0	1	0	0	0	0	0	0	0	0	0	0	0	0	0	0	0	0
b4245	0	0	0	0	1	0	0	0	0	0	0	0	0	0	0	0	0	0	0
b1062	0	0	0	0	1	0	0	0	0	0	0	0	0	0	0	0	0	0	0
b0945	0	0	0	0	1	0	0	0	0	0	0	0	0	0	0	0	0	0	0
b3642	0	0	0	0	1	0	0	0	0	0	0	0	0	0	0	0	0	0	0
b1281	0	0	0	0	1	0	0	0	0	0	0	0	0	0	0	0	0	0	0
b2780	0	0	0	0	1	0	0	0	0	0	0	0	0	0	0	0	0	0	0
b0171	0	0	0	0	1	0	0	0	0	0	0	0	0	0	0	0	0	0	0
b4244	0	0	0	0	1	0	0	0	0	1	0	0	0	0	0	0	0	0	0
b4246	0	0	0	0	1	0	0	0	0	0	0	0	0	0	0	0	0	0	0
b4051	0	0	0	1	0	0	0	0	0	0	0	0	0	0	0	0	0	0	0
b3025	0	0	0	0	0	1	0	0	1	1	1	0	0	0	0	0	1	0	0
b3026	0	0	0	0	0	1	0	0	0	1	0	0	0	0	0	0	1	0	0
b0405	0	0	0	0	0	0	0	0	1	0	0	0	0	0	0	0	0	0	0
b3167	0	0	0	0	0	0	0	0	1	0	0	0	0	0	0	0	0	1	0
b3886	0	0	0	0	0	0	0	0	1	0	0	0	0	0	0	0	0	0	0
b3749	1	0	0	0	0	0	0	0	0	0	0	0	0	1	0	0	0	0	0
b3751	1	0	0	0	0	0	0	0	0	0	0	0	0	1	0	0	0	0	0
b3750	1	0	0	0	0	0	0	0	0	0	0	0	0	1	0	0	0	0	0
b3752	1	0	0	0	0	0	0	0	0	0	0	0	0	0	0	0	0	0	0
b3753	1	0	0	0	0	0	0	0	1	1	1	0	0	0	0	0	0	0	0
b1951	0	0	0	0	0	1	0	0	1	1	1	0	0	0	0	0	0	0	0
b2217	0	0	0	0	0	1	0	0	1	1	1	0	0	0	0	0	0	0	0
b2218	0	0	0	0	0	1	0	0	1	1	0	0	0	0	0	0	0	0	0
b2216	0	0	0	0	0	0	0	0	0	1	0	0	0	0	0	0	0	0	0
b2699	0	0	0	0	0	0	0	0	0	1	0	0	0	0	0	0	0	0	0
b2820	0	1	0	0	0	0	0	0	0	0	0	0	0	0	0	0	0	0	0
b2822	0	1	0	0	0	0	0	0	0	0	0	0	0	0	0	0	0	0	0
b2819	0	1	0	0	0	0	0	0	0	0	0	0	0	0	0	0	0	0	0
b1350	0	1	0	0	0	0	0	0	0	0	0	0	0	0	0	0	0	0	0
b2892	0	1	0	0	0	0	0	0	0	0	0	0	0	0	0	0	0	0	0
b2698	0	0	0	0	0	0	0	0	0	1	0	0	0	0	0	0	0	0	0
b2784	0	0	0	0	0	0	1	0	0	1	0	0	0	0	0	0	0	0	0
b1564	0	0	0	0	0	0	0	0	1	1	1	0	0	0	0	0	0	1	1
b1563	0	0	0	0	0	0	0	0	1	1	1	0	0	0	0	0	0	1	1
b3621	0	0	0	0	0	1	0	0	0	0	0	0	0	0	0	0	0	0	0
b3619	0	0	0	0	0	1	0	0	0	0	0	0	0	0	0	0	0	0	0
b3052	0	0	0	0	0	1	0	0	0	0	0	0	0	0	0	0	0	0	0
b3620	0	0	0	0	0	1	0	0	0	0	0	0	0	0	0	0	0	0	0
b3631	0	0	0	0	0	1	0	0	0	0	0	0	0	0	0	0	0	0	0
b3842	0	0	0	0	0	1	0	0	1	1	1	0	0	0	0	0	0	0	0
b3623	0	0	0	0	0	1	0	0	0	0	0	0	0	0	0	0	0	0	0
b3622	0	0	0	0	0	1	0	0	0	0	0	0	0	0	0	0	0	0	0
b3630	0	0	0	0	0	1	0	0	0	0	0	0	0	0	0	0	0	0	0
b3632	0	0	0	0	0	1	0	0	0	0	0	0	0	0	0	0	0	0	0
b3629	0	0	0	0	0	1	0	0	0	0	0	0	0	0	0	0	0	0	0
b3625	0	0	0	0	0	1	0	0	0	0	0	0	0	0	0	0	0	0	0
b3624	0	0	0	0	0	1	0	0	0	0	0	0	0	0	0	0	0	0	0
b2039	0	0	0	0	0	1	1	0	0	0	0	0	0	0	0	0	0	0	0
b2041	0	0	0	0	0	1	1	0	0	0	0	0	0	0	0	0	0	0	0
b2038	0	0	0	0	0	1	1	0	0	0	0	0	0	0	0	0	0	0	0
b2040	0	0	0	0	0	1	1	0	0	0	0	0	0	0	0	0	0	0	0
b3784	0	0	0	0	0	1	0	0	0	0	0	0	0	0	0	0	0	0	0
b3791	0	0	0	0	0	1	0	0	0	0	0	0	0	0	0	0	0	0	0
b3790	0	0	0	0	0	1	0	0	0	0	0	0	0	0	0	0	0	0	0
b3787	0	0	0	0	0	1	0	0	0	0	0	0	0	0	0	0	0	0	0
b3786	0	0	0	0	0	1	0	0	0	0	0	0	0	0	0	0	0	0	0
b3788	0	0	0	0	0	1	0	0	0	0	0	0	0	0	0	0	0	0	0
b3789	0	0	0	0	0	1	0	0	0	0	0	0	0	0	0	0	0	0	0
b3794	0	0	0	0	0	1	0	0	0	0	0	0	0	0	0	0	0	0	0
b4481	0	0	0	0	0	1	0	0	0	0	0	0	0	0	0	0	0	0	0
b3903	1	0	0	0	0	0	0	0	0	0	0	0	0	0	0	0	0	0	0
b3904	1	0	0	0	0	0	0	0	0	0	0	0	0	0	0	0	0	0	0
b3902	1	0	0	0	0	0	0	0	0	0	0	0	0	0	0	0	0	0	0
b3906	1	0	0	0	0	0	0	0	1	1	1	0	0	0	0	0	0	0	0
b3905	1	0	0	0	0	0	0	0	1	1	1	0	0	0	0	0	0	0	0
b3907	1	0	0	0	0	0	0	0	0	0	0	0	1	0	0	0	0	0	0
b0797	0	0	0	0	0	0	0	0	1	0	0	0	0	0	0	0	0	0	0
b3782	0	0	0	0	0	0	0	0	1	0	0	0	0	0	0	0	0	0	0
b3783	0	0	0	0	0	0	0	0	1	1	0	0	0	0	0	0	0	0	0
b0813	0	0	0	0	0	0	0	0	0	0	0	0	1	0	0	0	0	0	0
b3824	0	0	0	0	1	0	0	0	0	0	0	0	1	0	0	0	0	0	0
b3823	0	0	0	0	1	0	0	0	0	0	0	0	1	0	0	0	0	0	0
b1277	0	0	0	0	1	0	0	0	0	0	0	0	0	0	0	0	0	0	0
b3041	0	0	0	0	1	0	0	0	0	0	0	0	0	0	0	0	0	0	0
b1662	0	0	0	0	1	0	0	0	0	0	0	0	0	0	0	0	0	0	0
b0414	0	0	0	0	1	0	0	0	0	0	0	0	0	0	0	0	0	0	0
b0415	0	0	0	0	1	0	0	0	0	0	0	0	0	0	0	0	0	0	0
b0025	0	0	0	0	1	0	0	0	0	0	0	0	0	0	0	0	0	0	0
b0651	0	0	0	0	0	0	1	0	0	0	0	0	0	0	0	0	0	0	0
b2162	0	0	0	0	0	0	1	0	0	0	0	0	0	0	0	0	0	0	0
b0030	0	0	0	0	0	0	1	0	0	0	0	0	0	0	0	0	0	0	0
b2608	0	0	0	0	0	0	0	0	1	0	0	0	0	0	0	0	0	0	0
b4180	0	0	0	0	0	0	0	0	1	0	0	0	0	0	0	0	0	0	0
b0641	0	0	0	0	0	1	0	0	0	0	0	0	0	0	0	0	0	0	0
b0058	0	0	0	0	0	0	0	0	1	0	0	0	0	0	0	0	0	0	0
b1269	0	0	0	0	0	0	0	0	1	0	0	0	0	0	0	0	0	0	0
b1086	0	0	0	0	0	0	0	0	1	0	0	0	0	0	0	0	0	0	0
b2594	0	0	0	0	0	0	0	0	1	0	0	0	0	0	0	0	0	0	0
b1135	0	0	0	0	0	0	0	0	1	0	0	0	0	0	0	0	0	0	0
b4022	0	0	0	0	0	0	0	0	1	0	0	0	0	0	0	0	0	0	0
b0611	0	1	0	0	0	0	0	0	1	0	0	0	0	0	0	0	0	0	0
b1286	0	1	0	0	0	0	0	0	1	0	0	0	0	0	0	0	0	0	0
b2567	0	1	0	0	0	0	0	0	1	0	0	0	0	0	0	0	0	0	0
b1804	0	1	0	0	0	0	0	0	1	0	0	0	0	0	0	0	0	0	0
b1084	0	1	0	0	0	0	0	0	1	0	0	0	0	0	0	0	0	0	0
b3247	0	0	0	0	0	0	0	0	1	0	0	0	0	0	0	1	0	0	0
b0214	0	1	0	0	0	0	0	0	0	0	0	0	0	0	0	0	0	0	0
b0183	0	1	0	0	0	0	0	0	1	0	0	0	0	0	0	0	0	0	0
b0610	0	0	0	0	0	0	1	0	0	1	0	0	0	0	0	0	0	0	0
b3704	0	1	0	0	0	0	0	0	1	0	0	0	0	0	0	0	0	0	0
b4179	0	1	0	0	0	0	0	0	1	0	0	0	0	0	0	0	0	0	0
b1652	0	1	0	0	0	0	0	0	1	0	0	0	0	0	0	0	0	0	0
b4396	0	0	0	0	0	0	0	0	1	1	1	0	0	0	0	0	0	0	0
b0189	0	0	0	0	0	0	0	0	1	1	0	0	0	0	0	0	0	0	0
b3386	1	0	0	0	0	0	1	0	0	0	0	0	0	0	0	0	0	0	0
b2914	1	0	0	0	0	0	1	0	0	0	0	0	0	0	0	0	0	0	0
b4090	1	0	0	0	0	0	1	0	0	0	0	0	0	0	0	0	0	0	0
b4089	1	0	0	0	0	0	1	0	1	1	1	0	0	0	0	0	0	0	0
b3984	0	0	0	0	0	0	0	0	0	1	0	0	0	0	0	0	0	0	0
b3319	0	0	0	0	0	0	0	0	0	1	1	0	0	0	0	0	0	0	0
b1716	0	0	0	0	0	0	0	0	0	1	0	0	0	0	0	0	0	0	0
b3295	0	0	0	0	0	0	0	0	1	0	0	0	0	0	0	0	0	0	0
b3987	0	0	0	0	0	0	0	0	1	0	0	0	0	0	0	0	0	0	0
b3988	0	0	0	0	0	0	0	0	1	0	0	0	0	0	0	0	0	0	0
b3067	0	0	0	0	0	0	0	0	1	1	1	0	0	0	0	0	0	0	0
b2573	0	0	0	0	0	0	0	0	1	1	1	0	0	0	0	0	0	1	0
b3461	0	0	0	0	0	0	0	0	1	1	1	0	0	0	0	0	0	1	0
b3202	0	0	0	0	0	0	0	1	1	1	1	0	0	0	0	0	0	0	0
b2741	0	0	0	0	0	0	0	0	1	1	1	0	0	0	0	0	0	1	0
b3649	0	0	0	0	0	0	0	0	1	0	0	0	0	0	0	0	0	0	0
b3306	0	0	0	0	0	0	0	0	0	1	0	0	0	0	0	0	0	0	0
b3929	0	0	0	0	0	0	0	0	0	1	0	0	0	0	0	0	0	0	0
b1822	0	0	0	0	0	0	0	0	1	0	0	0	0	0	0	0	0	0	0
b3179	0	0	0	0	0	0	0	0	0	0	0	0	0	0	0	1	0	0	0
b3995	0	0	0	0	0	0	0	0	1	1	1	0	0	0	0	0	0	0	0
b2572	0	0	0	0	0	0	0	0	1	1	0	0	0	0	0	0	0	1	0
b2571	0	0	0	0	0	0	0	0	1	1	0	0	0	0	0	0	0	1	0
b2570	0	0	0	0	0	0	0	0	1	1	0	0	0	0	0	0	0	1	0
b0176	0	0	0	0	0	0	0	0	0	1	0	0	0	0	0	0	0	1	0
b3289	0	0	0	0	0	0	0	0	1	0	0	0	0	0	0	0	0	0	0
b4371	0	0	0	0	0	0	0	0	1	0	0	0	0	0	0	0	0	0	0
b1235	0	1	0	0	0	0	0	0	1	1	0	0	0	0	0	0	0	0	0
b1608	0	0	0	0	0	0	0	0	1	1	0	0	0	0	0	0	0	0	0
b1609	0	0	0	0	0	0	0	0	0	1	0	0	0	0	0	0	0	0	0
b2183	0	0	0	0	0	0	0	0	1	0	0	0	0	0	0	0	0	0	0
b3422	0	0	0	0	0	0	0	0	1	1	1	0	0	0	0	0	0	0	0
b2785	0	0	0	0	0	0	0	0	1	0	0	0	0	0	0	0	0	0	0
b0859	0	0	0	0	0	0	0	0	1	0	0	0	0	0	0	0	0	0	0
b0550	0	1	0	0	0	0	0	0	0	0	0	0	0	0	0	0	0	0	0
b2011	0	1	0	0	0	0	0	0	0	0	0	0	0	0	0	0	0	0	0
b0397	0	1	0	0	0	0	0	0	0	0	0	0	0	0	0	0	0	0	0
b0398	0	1	0	0	0	0	0	0	0	0	0	0	0	0	0	0	0	0	0
b3917	0	0	0	0	0	0	0	1	0	0	0	0	0	1	0	0	0	0	0
b2917	1	0	0	0	0	0	1	0	0	0	0	0	0	0	0	0	0	0	0
b2919	0	0	0	0	0	0	1	0	0	0	0	0	0	0	0	0	0	0	0
b2920	0	0	0	0	0	0	1	0	0	0	0	0	0	0	0	0	0	0	0
b1814	1	0	0	0	0	0	0	0	0	0	0	0	0	0	0	0	0	0	0
b2797	1	0	0	0	0	0	0	0	0	0	0	0	0	0	0	0	0	0	0
b0723	0	0	1	1	0	0	0	0	0	0	0	0	0	0	0	0	0	0	0
b0724	0	0	1	1	0	0	0	0	0	0	0	0	0	0	0	0	0	0	0
b0721	0	0	1	1	0	1	0	0	0	0	0	0	0	0	0	0	0	0	0
b0722	0	0	1	1	0	0	0	0	0	0	0	0	0	0	0	0	0	0	0
b1916	0	0	0	0	0	0	0	0	1	1	1	0	0	0	0	1	0	0	0
b0098	0	0	0	0	0	0	0	0	0	0	0	0	0	1	0	0	0	0	0
b0408	0	0	0	0	0	0	0	0	0	0	0	0	0	1	0	0	0	0	0
b3981	0	0	0	0	0	0	0	0	0	0	0	0	0	1	0	0	0	0	0
b0409	0	0	0	0	0	0	0	0	0	0	0	0	0	1	0	0	0	0	0
b3175	0	0	0	0	0	0	0	0	0	0	0	0	0	1	0	0	0	0	0
b0097	0	0	0	0	0	0	0	0	0	1	0	0	0	1	0	0	0	0	0
b3300	0	0	0	0	0	0	0	0	0	0	0	0	0	1	0	0	0	0	0
b3591	0	0	0	0	1	0	0	0	1	0	0	0	0	0	0	0	0	0	0
b1764	0	0	0	0	1	0	0	0	0	0	0	0	0	0	0	0	0	0	0
b0687	0	0	0	0	0	0	0	0	1	1	0	0	0	0	0	0	0	0	0
b2913	0	0	0	0	1	0	0	0	0	0	0	0	0	0	0	0	0	0	0
b4388	0	0	0	0	1	0	0	0	0	0	0	0	0	0	0	0	0	0	0
b0907	0	0	0	0	1	0	0	0	0	0	0	0	0	0	0	0	0	0	0
b0893	0	0	0	0	1	0	0	0	0	0	0	0	0	0	0	0	0	0	0
b0070	1	0	0	0	0	0	0	0	0	0	0	0	1	0	0	0	0	0	0
b2170	1	0	0	0	0	0	0	0	0	0	0	0	1	0	0	0	0	0	0
b1479	0	0	0	0	0	0	1	0	0	0	0	0	0	0	0	0	0	0	0
b3188	1	0	0	0	0	0	0	0	1	1	0	0	0	0	0	0	0	0	0
b3583	1	0	0	0	0	0	0	0	0	0	0	0	0	0	0	0	0	0	0
b3581	1	0	0	0	0	0	0	0	0	0	0	0	0	0	0	0	0	0	0
b1981	0	0	0	0	1	0	0	0	0	0	0	0	1	0	0	0	0	0	0
b2340	0	0	0	0	0	0	0	0	0	1	0	0	0	0	0	0	0	0	0
b3506	0	0	0	0	0	0	0	0	0	0	0	0	0	0	0	0	0	1	0
b4392	0	0	0	0	0	1	0	0	0	0	0	0	0	0	0	1	0	0	0
b1642	0	0	0	0	0	0	0	0	1	1	1	0	0	0	0	0	0	0	1
b0921	0	0	0	0	0	0	1	0	0	0	0	0	0	0	0	0	0	0	0
b3908	0	0	0	0	0	0	0	0	0	0	0	0	0	0	0	0	0	1	1
b1656	0	0	0	0	0	0	0	0	0	0	0	0	0	0	0	0	0	1	1
b1646	0	0	0	0	0	0	0	0	0	0	0	0	0	0	0	0	0	0	1
b1059	0	0	0	0	0	0	1	0	0	0	0	0	0	0	0	0	0	0	0
b4063	0	0	0	0	0	0	0	0	1	1	1	0	0	0	0	0	0	1	1
b4062	0	0	0	0	0	0	0	0	1	1	1	0	0	0	0	0	0	1	1
b2938	1	0	0	0	0	0	1	0	0	0	0	0	0	0	0	0	0	0	0
b2937	1	0	0	0	0	0	1	0	0	0	0	0	0	0	0	0	0	0	0
b2965	1	0	0	0	0	0	1	0	0	0	0	0	0	0	0	0	0	0	0
b0120	0	0	0	0	0	0	1	0	0	0	0	0	0	0	0	0	0	0	0
b0121	0	0	0	0	0	0	1	0	0	0	0	0	0	0	0	0	0	0	0
b0693	1	0	0	0	0	0	1	0	0	0	0	0	0	0	0	0	0	0	0
b1584	0	0	0	0	0	0	1	0	0	0	0	0	0	0	0	0	0	0	0
b3650	0	0	0	0	0	0	1	0	0	1	0	0	0	0	0	0	0	1	0
b2702	1	0	0	0	0	0	0	0	0	0	0	0	0	0	1	0	0	0	0
b2704	1	0	0	0	0	0	0	0	0	0	0	0	0	0	1	0	0	0	0
b2705	1	0	0	0	0	0	0	0	0	0	0	0	0	0	0	0	0	0	0
b2703	1	0	0	0	0	0	0	0	0	0	0	0	0	0	1	0	0	0	0
b2707	1	0	0	0	0	0	0	0	1	1	1	0	0	0	0	0	0	0	0
b2576	0	0	0	0	0	0	0	0	1	0	0	0	0	0	0	0	0	0	0
b2521	0	0	0	0	0	0	0	1	0	0	0	0	0	0	0	0	0	0	0
b2522	0	0	0	0	0	0	0	1	0	0	0	0	0	0	0	0	0	0	0
b3229	0	0	0	0	0	0	0	0	1	1	1	0	0	0	0	0	0	1	0
b3228	0	0	0	0	0	0	0	0	0	0	0	0	0	0	0	0	0	1	0
b3089	0	0	0	0	1	0	0	0	0	0	0	0	1	0	0	0	0	0	0
b0936	0	0	0	0	0	0	0	1	0	0	0	0	0	1	0	0	0	0	0
b0933	0	0	0	0	0	0	0	1	0	0	0	0	0	1	0	0	0	0	0
b0934	0	0	0	0	0	0	0	1	0	0	0	0	0	1	0	0	0	0	0
b0935	0	0	0	0	1	0	0	1	0	1	0	0	0	0	0	0	0	0	0
b0937	0	0	0	0	0	0	0	1	0	1	0	0	0	0	0	0	0	1	0
b3962	0	0	0	0	0	0	1	0	0	0	0	0	0	0	0	0	0	0	0
b2669	0	0	0	0	0	0	0	0	0	1	0	0	0	0	0	0	0	0	0
b0726	0	0	1	0	0	0	0	0	0	0	0	0	0	0	0	0	0	0	0
b0727	0	0	1	0	0	0	0	0	0	0	0	0	0	0	0	0	0	0	0
b0728	0	0	1	0	0	0	0	0	0	0	0	0	0	0	0	0	0	0	0
b0729	0	0	1	0	0	0	0	0	0	0	0	0	0	0	0	0	0	0	0
b1684	0	0	0	0	0	0	1	0	0	0	0	0	0	0	0	0	0	0	0
b1682	0	0	0	0	0	0	0	0	0	0	0	0	0	1	0	0	0	0	0
b1681	0	0	0	0	0	0	1	0	0	0	0	0	0	0	0	0	0	0	0
b1679	0	0	0	0	0	0	0	0	0	1	0	0	0	0	0	0	0	0	0
b3017	0	0	0	0	0	0	0	0	0	0	0	0	0	0	0	1	0	0	0
b1680	0	0	0	0	0	0	1	0	0	0	0	0	0	0	0	0	0	0	0
b4148	0	0	0	0	0	0	0	0	0	0	0	0	1	0	0	0	0	0	1
b2533	0	0	0	0	0	0	0	0	1	1	0	0	0	0	0	0	0	0	0
b0958	0	0	0	0	0	0	0	0	0	1	0	0	0	0	0	1	0	0	0
b2744	0	0	0	0	0	0	0	0	0	0	0	0	0	0	0	0	0	0	1
b2559	0	0	0	0	0	0	0	0	1	0	0	0	0	0	0	0	0	0	0
b2464	0	0	0	0	0	0	1	0	0	0	0	0	0	0	0	0	0	0	0
b0008	0	0	0	0	0	0	1	0	0	0	0	0	0	0	0	0	0	0	0
b1519	0	0	0	0	0	0	1	0	0	0	0	0	0	0	0	0	0	0	0
b1885	0	0	0	0	0	0	0	0	0	1	0	0	0	0	0	0	1	0	0
b1886	0	0	0	0	0	0	0	0	0	1	0	0	0	0	0	0	1	0	0
b3836	0	0	0	0	0	0	0	0	0	0	0	0	1	0	0	0	0	0	0
b3838	0	0	0	0	0	0	0	0	0	0	0	0	1	0	0	0	0	0	0
b3839	0	0	0	0	0	0	0	0	0	0	0	0	1	0	0	0	0	0	0
b0627	0	0	0	0	0	0	0	0	0	0	0	0	1	0	0	0	0	0	0
b0365	1	0	0	0	0	0	0	1	0	0	0	0	0	1	0	0	0	0	0
b0366	1	0	0	0	0	0	0	1	0	0	0	0	0	1	0	0	0	0	0
b0367	1	0	0	0	0	0	0	1	0	0	0	0	0	1	0	0	0	0	0
b0368	1	0	0	0	0	0	0	1	0	0	0	0	0	0	0	0	0	0	0
b0068	0	0	0	0	1	0	0	0	0	0	0	0	0	1	0	0	0	0	0
b3118	1	0	0	0	0	0	0	0	1	1	1	0	0	0	0	0	0	0	0
b3117	1	0	0	0	0	0	0	0	0	0	0	0	0	0	0	0	0	0	0
b3116	0	0	0	0	1	0	0	0	0	0	0	0	1	0	0	0	0	0	0
b3115	1	0	0	0	0	0	0	0	0	0	0	0	0	0	0	0	0	0	0
b3114	1	0	1	0	0	0	0	0	0	0	0	0	0	0	0	0	0	0	0
b4471	1	0	0	0	0	0	0	0	0	0	0	0	0	0	0	0	0	0	0
b3119	1	0	0	0	0	0	0	0	1	1	1	0	0	0	0	0	0	0	0
b3616	1	0	0	0	0	0	0	0	0	0	0	0	0	0	0	0	0	0	0
b1238	0	0	0	0	0	0	1	0	0	0	0	0	0	0	0	0	0	0	0
b1429	0	0	0	0	0	0	0	0	0	0	0	0	1	0	0	0	0	0	1
b0494	0	0	0	0	0	0	1	0	0	0	0	0	0	0	0	0	0	0	0
b0452	0	0	0	0	0	0	1	0	0	0	0	0	0	0	0	0	0	0	0
b0406	0	0	0	0	0	0	0	0	1	0	0	0	0	0	0	0	0	0	0
b3994	0	0	0	0	1	0	0	0	0	0	0	0	0	0	0	0	0	0	0
b2103	0	0	0	0	1	0	0	0	0	0	0	0	0	0	0	0	0	0	0
b3993	0	0	0	0	1	0	0	0	0	0	0	0	0	0	0	0	0	0	0
b3992	0	0	0	0	1	0	0	0	0	0	0	0	0	0	0	0	0	0	0
b3991	0	0	0	0	1	0	0	0	0	0	0	0	0	0	0	0	0	0	0
b3990	0	0	0	0	1	0	0	0	0	0	0	0	0	0	0	0	0	0	0
b0423	0	0	0	0	1	0	0	0	1	0	0	0	0	0	0	0	0	0	0
b1106	0	0	0	0	1	0	0	0	0	0	0	0	0	0	0	0	0	0	0
b0417	0	0	0	0	1	0	0	0	0	0	0	0	0	0	0	0	0	0	0
b2104	0	0	0	0	1	0	0	0	0	0	0	0	0	0	0	0	0	0	0
b0067	0	0	0	0	1	0	0	0	0	0	0	0	0	1	0	0	0	0	0
b0066	0	0	0	0	1	0	0	0	0	0	0	0	0	1	0	0	0	0	0
b4407	0	0	0	0	1	0	0	0	0	0	0	0	0	0	0	0	0	0	0
b0002	0	0	0	0	1	0	0	0	0	0	0	0	0	0	0	0	0	0	0
b0003	0	0	0	0	1	0	0	0	0	0	0	0	0	0	0	0	0	0	0
b0004	0	0	0	0	1	0	0	0	0	0	0	0	0	0	0	0	0	0	0
b0001	0	0	0	0	1	0	0	0	0	0	0	0	0	0	0	0	0	0	0
b2827	0	0	0	0	0	0	1	0	0	0	0	0	0	0	0	0	0	0	0
b3553	1	0	0	0	0	0	1	0	0	0	0	0	0	0	0	0	0	0	0
b0436	0	0	0	0	0	0	0	0	0	0	0	0	0	0	0	1	0	0	0
b0188	0	0	0	0	0	0	0	0	1	0	0	0	0	0	0	0	0	0	0
b2935	1	0	0	0	0	0	1	0	0	0	0	0	0	0	0	0	0	0	0
b2465	1	0	0	0	0	0	1	0	0	0	0	0	0	0	0	0	0	0	0
b1098	0	0	0	0	0	0	1	0	0	0	0	0	0	0	0	0	0	0	0
b3708	1	0	0	0	0	0	0	0	0	0	0	0	0	0	0	0	0	0	0
b3709	0	0	0	0	1	0	0	0	0	0	0	0	1	0	0	0	0	0	0
b0739	0	0	0	0	0	1	0	0	0	0	0	0	0	0	0	0	0	0	0
b0740	0	0	0	0	0	0	0	0	0	0	0	1	0	0	0	0	0	0	0
b3035	0	0	0	0	0	0	0	0	0	0	0	1	0	0	0	1	0	0	0
b1274	0	0	0	0	0	0	0	0	1	1	0	0	0	0	0	0	0	0	0
b1763	0	0	0	0	0	0	0	0	1	1	0	0	0	0	0	0	0	0	0
b0997	0	0	1	1	0	0	0	0	0	0	0	0	0	0	0	0	0	0	0
b0996	0	0	1	1	0	1	0	0	1	1	1	0	0	0	0	0	0	0	0
b0998	0	0	1	0	0	0	0	0	0	0	0	0	0	0	0	0	0	0	0
b0995	0	0	1	0	0	0	0	0	1	1	1	0	0	0	0	0	0	0	0
b0993	0	0	1	0	0	0	0	0	0	1	0	0	0	0	0	0	0	0	0
b0994	0	0	1	0	0	0	0	0	0	1	1	0	0	0	0	0	0	0	0
b1873	0	0	1	1	0	0	0	0	0	0	0	0	0	0	0	0	0	0	0
b1872	0	0	1	1	0	0	0	0	0	0	0	0	0	0	0	0	0	0	0
b3919	0	0	1	0	0	0	0	0	0	0	0	0	0	0	0	0	0	0	0
b1324	0	0	0	0	0	0	0	0	0	0	0	0	0	0	0	0	0	0	1
b1197	1	0	0	0	0	0	1	0	0	0	0	0	0	0	0	0	0	1	0
b4240	1	0	0	0	0	0	1	0	0	0	0	0	0	0	1	0	0	0	0
b4239	1	0	0	0	0	0	0	0	0	0	0	0	0	0	0	0	0	0	0
b3519	1	0	0	0	0	0	0	0	0	0	0	0	0	0	0	0	0	0	0
b4241	0	0	0	0	0	0	1	0	1	1	1	0	0	0	0	0	0	1	0
b1421	0	0	0	0	0	0	0	0	0	1	0	0	0	0	0	0	1	0	0
b3290	0	0	0	0	0	0	0	0	0	0	0	0	1	0	0	0	0	0	0
b3747	0	0	0	0	0	0	0	0	0	0	0	0	1	0	0	0	0	1	0
b1363	0	0	0	0	0	0	0	0	0	0	0	0	1	0	0	0	0	0	0
b3849	0	0	0	0	0	0	0	0	0	0	0	0	1	0	0	0	0	0	0
b3965	0	0	0	0	0	0	0	0	1	0	0	0	0	0	0	0	0	0	0
b2607	0	0	0	0	0	0	0	0	1	0	0	0	0	0	0	0	0	0	0
b3706	0	0	0	0	0	0	0	0	1	0	0	0	0	0	0	0	0	0	1
b3651	0	0	0	0	0	0	0	0	1	0	0	0	0	0	0	0	0	0	0
b1133	0	0	0	0	0	0	0	0	1	0	0	0	0	0	0	0	0	0	0
b1260	0	0	0	0	1	0	0	0	0	0	0	0	0	0	0	0	0	0	0
b1261	0	0	0	0	1	0	0	0	0	0	0	0	0	0	0	0	0	0	0
b1262	0	0	0	0	1	0	0	0	0	0	0	0	0	0	0	0	0	0	0
b1263	0	0	0	0	1	0	0	0	0	0	0	0	0	0	0	0	0	0	0
b1264	0	0	0	0	1	0	0	0	0	0	0	0	0	0	0	0	0	0	0
b4393	0	0	0	0	1	0	0	0	1	1	1	0	0	0	0	0	0	0	0
b3166	0	0	0	0	0	0	0	0	1	0	0	0	0	0	0	0	0	0	0
b2791	0	0	0	0	0	0	0	0	1	0	0	0	0	0	0	0	0	0	0
b2745	0	0	0	0	0	0	0	0	1	0	0	0	0	0	0	0	0	0	0
b3781	0	0	0	0	0	1	0	0	0	0	0	0	0	0	0	0	0	0	0
b0888	0	0	0	0	0	1	1	0	0	0	0	0	0	0	0	0	0	0	0
b2582	0	0	0	0	0	1	0	0	0	0	0	0	0	0	0	0	0	0	0
b4355	0	0	0	0	0	0	0	0	0	1	0	0	0	0	0	0	1	0	0
b0411	0	0	0	0	0	0	1	0	0	0	0	1	0	0	0	0	0	0	0
b3061	0	0	1	0	0	0	0	0	0	0	0	0	0	0	0	0	0	0	0
b3062	0	0	1	0	0	0	0	0	0	0	0	0	0	0	0	0	0	0	0
b3641	0	0	0	0	0	0	0	0	1	1	0	0	0	0	0	0	0	0	0
b3339	0	0	0	0	0	0	0	0	0	0	0	0	0	0	0	0	0	1	0
b3980	0	0	0	0	0	0	0	0	0	0	0	0	0	0	0	0	0	1	0
b1386	1	0	0	0	0	0	0	0	0	0	0	0	0	0	0	0	0	0	0
b2600	0	0	0	0	1	0	0	0	0	0	0	0	0	0	0	0	0	0	0
b4054	0	0	0	0	1	0	0	0	0	0	0	0	0	0	0	0	0	0	0
b1907	0	0	0	0	1	0	0	0	0	0	0	0	1	0	0	0	0	0	0
b1323	0	0	0	0	0	0	0	0	1	1	1	0	0	0	0	0	0	0	0
b4040	0	0	1	0	1	0	0	0	0	0	0	0	0	0	0	0	0	0	0
b3835	0	0	1	0	1	0	0	0	0	1	0	0	0	0	0	0	0	0	0
b4039	0	0	1	0	1	0	0	0	0	0	0	0	0	0	0	0	0	0	0
b3843	0	0	1	0	1	0	0	0	0	0	0	0	0	0	0	0	0	0	0
b3833	0	0	1	0	1	0	0	0	0	0	0	0	0	0	0	0	0	0	0
b0662	0	0	1	0	1	0	0	0	0	0	0	0	0	0	0	0	0	0	0
b2232	0	0	1	0	1	0	0	0	0	0	0	0	0	0	0	0	0	0	0
b2907	0	0	1	0	1	0	0	0	0	0	0	0	0	0	0	0	0	0	0
b2311	0	0	1	0	1	0	0	0	0	0	0	0	0	0	0	0	0	0	0
b2066	0	0	0	0	0	0	1	0	0	0	0	0	0	0	0	0	0	0	0
b3831	1	0	0	0	0	0	1	0	0	0	0	0	0	0	0	0	0	0	0
b2028	0	0	0	0	0	1	0	0	0	0	0	0	0	0	0	0	0	1	0
b3452	0	0	1	0	1	1	1	0	0	0	0	0	0	1	0	0	0	0	0
b3453	0	0	1	0	1	1	1	0	0	0	0	0	0	1	0	0	0	0	0
b3450	0	0	1	0	1	1	1	0	0	0	0	0	0	1	0	0	0	0	0
b3451	0	0	1	0	1	1	1	0	0	0	0	0	0	1	0	0	0	0	0
b3449	0	0	0	0	0	0	1	0	0	0	0	0	0	0	0	0	0	0	0
b3669	1	0	0	0	0	0	0	0	1	1	1	0	0	0	0	0	0	0	0
b3668	1	0	0	0	0	0	0	0	0	1	0	0	0	0	0	0	0	0	0
b3667	1	0	0	0	0	0	0	0	1	1	1	0	0	0	0	0	0	0	0
b3666	1	0	0	0	0	0	0	0	0	0	0	0	1	0	0	0	0	0	0
b1617	1	0	0	0	0	0	0	0	0	0	0	0	0	0	0	0	0	0	0
b1616	1	0	0	0	0	0	0	0	0	0	0	0	1	0	0	0	0	0	0
b1618	1	0	0	0	0	0	0	0	1	1	1	0	0	0	0	0	0	0	0
b4193	0	0	0	0	0	0	0	0	0	0	0	0	0	0	1	0	0	0	0
b4194	0	0	0	0	0	0	0	0	0	0	0	0	0	0	1	0	0	0	0
b4195	0	0	0	0	0	0	0	0	0	0	0	0	0	0	1	0	0	0	0
b4196	1	0	0	0	0	0	0	0	0	0	0	0	0	0	1	0	0	0	0
b4197	1	0	0	0	0	0	0	0	0	0	0	0	0	0	0	0	0	0	0
b4198	1	0	0	0	0	0	0	0	0	0	0	0	0	0	0	0	0	0	0
b4192	1	0	0	0	0	0	0	0	0	0	0	0	0	0	0	0	0	0	0
b4191	0	0	0	0	0	0	0	0	1	1	0	0	0	0	0	0	0	0	0
b1183	0	0	0	0	0	0	0	0	1	0	0	0	0	0	0	0	0	0	0
b2498	0	0	0	0	0	0	1	0	0	0	0	0	0	0	0	0	0	0	0
b2497	0	0	0	0	0	0	1	0	0	0	0	0	1	0	0	0	0	0	0
b0480	0	0	0	0	0	0	1	0	0	0	0	0	0	0	0	0	0	0	0
b3495	0	0	0	0	0	0	0	0	0	1	0	0	0	0	0	0	0	1	0
b3923	0	0	0	0	0	0	0	0	0	0	0	0	0	0	0	0	0	1	0
b4058	0	0	0	0	0	0	0	0	0	0	0	0	0	0	0	0	0	0	1
b0779	0	1	0	0	0	0	0	0	0	0	0	0	0	0	0	0	0	0	1
b1913	0	1	0	0	0	0	0	0	0	0	0	0	0	0	0	0	0	0	1
b1914	0	0	0	0	0	0	0	0	1	1	0	0	0	0	0	0	0	1	0
b3091	1	0	0	0	0	0	0	0	0	0	0	0	0	0	0	0	0	0	0
b1521	1	0	0	0	0	0	0	0	0	0	0	0	0	0	0	0	0	0	0
b3092	1	0	0	0	0	0	0	0	0	0	0	0	0	0	0	0	0	0	0
b4322	1	0	0	0	0	0	0	0	0	0	0	0	0	0	0	0	0	0	0
b4323	1	0	0	0	0	0	0	0	0	0	0	0	0	0	0	0	0	0	0
b4324	0	0	0	0	0	0	0	0	1	1	1	0	0	0	0	0	0	0	0
b1960	0	1	0	0	0	0	0	0	0	0	0	0	0	0	0	0	0	0	0
b2035	0	0	0	0	0	1	0	0	0	0	0	0	0	0	0	0	0	0	0
b2062	0	0	0	0	0	1	0	0	0	0	0	0	0	0	0	0	0	0	0
b2061	0	0	0	0	0	1	0	0	0	0	0	0	0	0	0	0	0	0	0
b2060	0	0	0	0	0	1	0	0	0	1	0	0	0	0	0	0	0	0	0
b2046	0	0	0	0	0	1	0	0	0	0	0	0	0	0	0	0	0	0	0
b3792	0	0	0	0	0	1	0	0	0	0	0	0	0	0	0	0	0	0	0
b3785	0	0	0	0	0	1	0	0	0	1	0	0	0	0	0	0	0	0	0
b2407	0	0	0	0	0	0	1	0	0	0	0	0	0	0	0	0	0	0	0
b2406	1	0	0	0	0	0	0	0	0	0	0	0	1	0	0	0	0	0	0
b2405	0	0	0	0	0	0	1	0	1	1	1	0	0	0	0	0	0	0	0
b2866	0	0	0	0	0	0	1	0	0	0	0	0	0	0	0	0	0	0	0
b2867	0	0	0	0	0	0	1	0	0	0	0	0	0	0	0	0	0	0	0
b2868	0	0	0	0	0	0	1	0	0	0	0	0	0	0	0	0	0	0	0
b3811	0	0	0	0	0	0	0	0	0	0	0	0	0	0	0	1	0	0	0
b2509	0	1	0	0	0	0	0	0	0	0	0	0	0	0	0	0	0	0	0
b0422	0	1	0	0	0	0	0	0	0	0	0	0	0	0	0	0	0	0	0
b1749	0	1	0	0	0	0	0	0	0	0	0	0	0	0	0	0	0	0	1
b3565	1	0	0	0	0	0	1	0	0	0	0	0	0	0	0	0	0	0	0
b3564	1	0	0	0	0	0	0	0	0	0	0	0	0	0	0	0	0	0	0
b4031	1	0	0	0	0	0	0	0	0	0	0	0	1	0	0	0	0	0	0
b3566	1	0	0	0	0	0	0	0	0	0	0	0	0	1	0	0	0	0	0
b3567	1	0	0	0	0	0	0	0	0	0	0	0	0	1	0	0	0	0	0
b3568	1	0	0	0	0	0	0	0	0	0	0	0	0	1	0	0	0	0	0
b3569	1	0	0	0	0	0	0	0	1	1	1	0	0	0	0	0	0	0	0
b0144	0	0	0	0	0	0	0	0	1	0	0	0	0	0	0	0	0	0	0
b0328	0	0	0	0	0	0	0	0	0	0	0	0	1	0	0	0	0	0	0
b0407	0	0	0	0	0	0	0	0	0	0	0	0	0	1	0	0	0	0	0
b0503	0	0	0	0	0	0	0	0	1	1	0	0	0	0	0	0	0	0	0
b0789	0	0	0	0	0	1	0	0	0	0	0	0	0	0	0	0	0	0	0
b1194	0	0	0	0	0	0	0	0	0	1	0	0	0	0	0	0	0	0	0
b1325	0	0	0	0	0	1	0	0	0	0	0	0	0	0	0	0	0	0	0
b1444	0	0	0	0	0	0	1	0	0	0	0	0	0	0	0	0	0	0	0
b1692	0	0	0	0	1	0	1	0	0	0	0	0	0	0	0	0	0	0	0
b1978	0	0	0	0	0	0	0	0	0	1	0	0	0	0	0	0	0	0	0
b2163	0	0	0	0	0	0	0	0	0	1	0	0	0	0	0	0	0	0	0
b2579	0	0	1	0	0	0	0	0	0	0	0	0	0	0	0	0	0	0	0
b3001	0	0	0	0	0	0	1	0	0	0	0	1	0	0	0	0	0	0	0
b3073	0	0	0	0	0	0	1	0	0	0	0	0	0	0	0	0	0	0	0
b3575	0	0	0	0	0	0	1	0	0	0	0	0	0	0	0	0	0	0	0
b3705	0	0	0	0	0	0	0	0	0	0	0	0	1	0	0	0	0	0	0
b3713	0	0	0	0	0	0	0	0	0	0	0	0	0	0	0	0	0	0	1
b3878	0	0	0	0	0	0	1	0	0	0	0	0	0	0	0	0	0	0	0
b0991	0	0	0	0	1	0	0	0	0	0	0	0	0	0	0	0	0	0	0
b1587	0	0	1	1	0	0	0	0	0	0	0	0	0	0	0	0	0	0	0
b1588	0	0	1	1	0	0	0	0	0	0	0	0	0	0	0	0	0	0	0
b1589	0	0	1	1	0	0	0	0	0	0	0	0	0	0	0	0	0	0	0
b1590	0	0	1	1	0	0	0	0	0	0	0	0	0	0	0	0	0	0	0
b1755	0	0	0	0	0	0	0	0	0	0	0	0	0	1	0	0	0	0	0
b3011	0	0	0	0	0	0	1	0	0	0	0	0	0	0	0	0	0	0	0
b4395	0	0	1	0	0	0	1	0	0	0	0	0	0	0	0	0	0	0	0
b2412	0	0	0	0	0	0	0	0	0	0	0	0	0	0	0	1	0	0	0
b0752	0	0	0	0	0	0	0	0	0	0	0	0	1	0	0	0	0	0	0
b3469	0	0	1	0	0	0	0	0	0	0	0	0	0	1	0	0	0	0	1
b3292	0	0	0	0	0	0	0	0	1	1	1	0	0	0	0	0	0	0	1
b1857	0	0	0	0	0	0	0	0	0	0	0	0	0	1	0	0	0	0	0
b1859	0	0	0	0	0	0	0	0	0	0	0	0	0	1	0	0	0	0	0
b1858	0	0	0	0	1	0	0	0	0	0	0	0	0	1	0	0	0	0	0
b4004	0	0	0	0	0	0	0	0	1	1	1	0	0	0	0	0	0	1	0
b4003	0	0	0	0	0	0	0	0	0	1	0	0	0	0	0	0	0	1	0
b4046	0	0	0	0	0	0	0	0	1	1	1	0	0	0	0	0	0	0	0
b1852	0	0	1	0	0	0	0	0	0	0	0	0	0	0	0	0	0	0	0

## Sheet: C_GO_label
Gene Ontology Labels
Bnumber	GO.0000160.two.component.signal.transduction.system..phosphorelay.	GO.0001539.ciliary.or.flagellar.motility	GO.0005975.carbohydrate.metabolic.process	GO.0006096.glycolysis	GO.0006099.tricarboxylic.acid.cycle	GO.0006118.electron.transport	GO.0006164.purine.nucleotide.biosynthetic.process	GO.0006260.DNA.replication	GO.0006281.DNA.repair	GO.0006310.DNA.recombination	GO.0006313.transposition..DNA.mediated	GO.0006350.transcription	GO.0006355.regulation.of.transcription..DNA.dependent	GO.0006364.rRNA.processing	GO.0006412.translation	GO.0006418.tRNA.aminoacylation.for.protein.translation	GO.0006457.protein.folding	GO.0006508.proteolysis	GO.0006520.amino.acid.metabolic.process	GO.0006629.lipid.metabolic.process	GO.0006811.ion.transport	GO.0006826.iron.ion.transport	GO.0006865.amino.acid.transport	GO.0006935.chemotaxis	GO.0006950.response.to.stress	GO.0006974.response.to.DNA.damage.stimulus	GO.0007047.cell.wall.organization.and.biogenesis	GO.0007049.cell.cycle	GO.0007165.signal.transduction	GO.0008033.tRNA.processing	GO.0008152.metabolic.process	GO.0008360.regulation.of.cell.shape	GO.0008610.lipid.biosynthetic.process	GO.0008643.carbohydrate.transport	GO.0008652.amino.acid.biosynthetic.process	GO.0009058.biosynthetic.process	GO.0009073.aromatic.amino.acid.family.biosynthetic.process	GO.0009082.branched.chain.family.amino.acid.biosynthetic.process	GO.0009103.lipopolysaccharide.biosynthetic.process	GO.0009252.peptidoglycan.biosynthetic.process	GO.0009306.protein.secretion	GO.0009401.phosphoenolpyruvate.dependent.sugar.phosphotransferase.system	GO.0009432.SOS.response	GO.0015031.protein.transport	GO.0015074.DNA.integration	GO.0016310.phosphorylation	GO.0018106.peptidyl.histidine.phosphorylation	GO.0042128.nitrate.assimilation	GO.0045449.regulation.of.transcription
b3241	0	0	0	0	0	0	0	0	0	0	0	0	0	0	0	0	0	0	0	0	0	0	0	0	0	0	0	0	0	0	0	0	0	0	0	0	0	0	0	0	1	0	0	0	0	0	0	0	0
b2836	0	0	0	0	0	0	0	0	0	0	0	0	0	0	0	0	0	0	0	0	0	0	0	0	0	0	0	0	0	0	1	0	0	0	0	0	0	0	0	0	0	0	0	0	0	0	0	0	0
b0185	0	0	0	0	0	0	0	0	0	0	0	0	0	0	0	0	0	0	0	0	0	0	0	0	0	0	0	0	0	0	0	0	1	0	0	0	0	0	0	0	0	0	0	0	0	0	0	0	0
b3255	0	0	0	0	0	0	0	0	0	0	0	0	0	0	0	0	0	0	0	0	0	0	0	0	0	0	0	0	0	0	0	0	1	0	0	0	0	0	0	0	0	0	0	0	0	0	0	0	0
b3256	0	0	0	0	0	0	0	0	0	0	0	0	0	0	0	0	0	0	0	0	0	0	0	0	0	0	0	0	0	0	1	0	1	0	0	0	0	0	0	0	0	0	0	0	0	0	0	0	0
b2316	0	0	0	0	0	0	0	0	0	0	0	0	0	0	0	0	0	0	0	0	0	0	0	0	0	0	0	0	0	0	0	0	1	0	0	0	0	0	0	0	0	0	0	0	0	0	0	0	0
b4015	0	0	0	0	1	0	0	0	0	0	0	0	0	0	0	0	0	0	0	0	0	0	0	0	0	0	0	0	0	0	1	0	0	0	0	0	0	0	0	0	0	0	0	0	0	0	0	0	0
b4014	0	0	0	0	1	0	0	0	0	0	0	0	0	0	0	0	0	0	0	0	0	0	0	0	0	0	0	0	0	0	0	0	0	0	0	0	0	0	0	0	0	0	0	0	0	0	0	0	0
b0114	0	0	0	1	0	0	0	0	0	0	0	0	0	0	0	0	0	0	0	0	0	0	0	0	0	0	0	0	0	0	1	0	0	0	0	0	0	0	0	0	0	0	0	0	0	0	0	0	0
b0115	0	0	0	1	0	0	0	0	0	0	0	0	0	0	0	0	0	0	0	0	0	0	0	0	0	0	0	0	0	0	1	0	0	0	0	0	0	0	0	0	0	0	0	0	0	0	0	0	0
b4016	0	0	0	0	1	0	0	0	0	0	0	0	0	0	0	0	0	0	0	0	0	0	0	0	0	0	0	0	0	0	0	0	0	0	0	0	0	0	0	0	0	0	0	0	0	0	0	0	0
b2296	0	0	0	0	0	0	0	0	0	0	0	0	0	0	0	0	0	0	0	0	0	0	0	0	0	0	0	0	0	0	1	0	0	0	0	0	0	0	0	0	0	0	0	0	0	1	0	0	0
b1276	0	0	0	0	1	0	0	0	0	0	0	0	0	0	0	0	0	0	0	0	0	0	0	0	0	0	0	0	0	0	1	0	0	0	0	0	0	0	0	0	0	0	0	0	0	0	0	0	0
b0118	0	0	0	0	1	0	0	0	0	0	0	0	0	0	0	0	0	0	0	0	0	0	0	0	0	0	0	0	0	0	1	0	0	0	0	0	0	0	0	0	0	0	0	0	0	0	0	0	0
b1094	0	0	0	0	0	0	0	0	0	0	0	0	0	0	0	0	0	0	0	0	0	0	0	0	0	0	0	0	0	0	0	0	1	0	0	0	0	0	0	0	0	0	0	0	0	0	0	0	0
b2563	0	0	0	0	0	0	0	0	0	0	0	0	0	0	0	0	0	0	0	0	0	0	0	0	0	0	0	0	0	0	0	0	1	0	0	0	0	0	0	0	0	0	0	0	0	0	0	0	0
b0463	0	0	0	0	0	0	0	0	0	0	0	0	0	0	0	0	0	0	0	0	0	0	0	0	0	0	0	0	0	0	0	0	0	0	0	0	0	0	0	0	1	0	0	0	0	0	0	0	0
b3265	0	0	0	0	0	0	0	0	0	0	0	0	0	0	0	0	0	0	0	0	0	0	0	0	0	0	0	1	0	0	0	0	0	0	0	0	0	0	0	0	1	0	0	0	0	0	0	0	0
b3266	0	0	0	0	0	0	0	0	0	0	0	0	0	0	0	0	0	0	0	0	0	0	0	0	0	0	0	1	0	0	0	0	0	0	0	0	0	0	0	0	0	0	0	0	0	0	0	0	0
b0464	0	0	0	0	0	0	0	0	0	0	0	1	1	0	0	0	0	0	0	0	0	0	0	0	0	0	0	0	0	0	0	0	0	0	0	0	0	0	0	0	0	0	0	0	0	0	0	0	1
b4069	0	0	0	0	0	0	0	0	0	0	0	0	0	0	0	0	0	0	0	0	0	0	0	0	0	0	0	0	0	0	1	0	0	0	0	0	0	0	0	0	0	0	0	0	0	0	0	0	0
b4067	0	0	0	0	0	0	0	0	0	0	0	0	0	0	0	0	0	0	0	0	1	0	0	0	0	0	0	0	0	0	0	0	0	0	0	0	0	0	0	0	0	0	0	0	0	0	0	0	0
b2213	0	0	0	0	0	0	0	0	1	0	0	1	1	0	0	0	0	0	0	0	0	0	0	0	0	1	0	0	0	0	0	0	0	0	0	0	0	0	0	0	0	0	0	0	0	0	0	0	0
b1241	0	0	0	0	0	0	0	0	0	0	0	0	0	0	0	0	0	0	0	0	0	0	0	0	0	0	0	0	0	0	1	0	0	0	0	0	0	0	0	0	0	0	0	0	0	0	0	0	0
b1478	0	0	0	0	0	0	0	0	0	0	0	0	0	0	0	0	0	0	0	0	0	0	0	0	0	0	0	0	0	0	1	0	0	0	0	0	0	0	0	0	0	0	0	0	0	0	0	0	0
b4117	0	0	0	0	0	0	0	0	0	0	0	0	0	0	0	0	0	0	1	0	0	0	0	0	0	0	0	0	0	0	0	0	0	0	0	0	0	0	0	0	0	0	0	0	0	0	0	0	0
b4115	0	0	0	0	0	0	0	0	0	0	0	0	0	0	0	0	0	0	0	0	0	0	1	0	0	0	0	0	0	0	0	0	0	0	0	0	0	0	0	0	0	0	0	0	0	0	0	0	0
b4116	0	0	0	0	0	0	0	0	0	0	0	1	1	0	0	0	0	0	0	0	0	0	0	0	0	0	0	0	0	0	0	0	0	0	0	0	0	0	0	0	0	0	0	0	0	0	0	0	1
b3072	0	0	0	0	0	0	0	0	0	0	0	0	1	0	0	0	0	0	0	0	0	0	0	1	0	0	0	0	1	0	0	0	0	0	0	0	0	0	0	0	0	0	0	0	0	0	0	0	0
b0476	0	0	0	0	0	0	0	0	0	0	0	0	0	0	0	0	0	0	0	0	0	0	0	0	0	0	0	0	0	0	1	0	0	0	0	0	0	0	0	0	0	0	0	0	0	0	0	0	0
b3138	0	0	0	0	0	0	0	0	0	0	0	0	0	0	0	0	0	0	0	0	0	0	0	0	0	0	0	0	0	0	0	0	0	1	0	0	0	0	0	0	0	1	0	0	0	0	0	0	0
b3139	0	0	0	0	0	0	0	0	0	0	0	0	0	0	0	0	0	0	0	0	0	0	0	0	0	0	0	0	0	0	0	0	0	1	0	0	0	0	0	0	0	1	0	0	0	0	0	0	0
b3140	0	0	0	0	0	0	0	0	0	0	0	0	0	0	0	0	0	0	0	0	0	0	0	0	0	0	0	0	0	0	0	0	0	1	0	0	0	0	0	0	0	1	0	0	0	0	0	0	0
b3133	0	0	0	0	0	0	0	0	0	0	0	0	0	0	0	0	0	0	0	0	0	0	0	0	0	0	0	0	0	0	0	0	0	1	0	0	0	0	0	0	0	1	0	0	0	0	0	0	0
b0606	0	0	0	0	0	1	0	0	0	0	0	0	0	0	0	0	0	0	0	0	0	0	0	0	0	0	0	0	0	0	1	0	0	0	0	0	0	0	0	0	0	0	0	0	0	0	0	0	0
b4187	0	0	0	0	0	1	0	0	0	0	0	0	0	0	0	0	0	0	0	0	0	0	0	0	0	0	0	0	0	0	1	0	0	0	0	0	0	0	0	0	0	0	0	0	0	0	0	0	0
b2697	0	0	0	0	0	0	0	0	0	0	0	0	0	0	1	0	0	0	0	0	0	0	0	0	0	0	0	0	0	0	0	0	0	0	0	0	0	0	0	0	0	0	0	0	0	0	0	0	0
b1415	0	0	0	0	0	0	0	0	0	0	0	0	0	0	0	0	0	0	0	0	0	0	0	0	0	0	0	0	0	0	1	0	0	0	0	0	0	0	0	0	0	0	0	0	0	0	0	0	0
b3588	0	0	0	0	0	0	0	0	0	0	0	0	0	0	0	0	0	0	0	0	0	0	0	0	0	0	0	0	0	0	1	0	0	0	0	0	0	0	0	0	0	0	0	0	0	0	0	0	0
b2068	0	0	0	0	0	0	0	0	1	0	0	0	0	0	0	0	0	0	0	0	0	0	0	0	0	1	0	0	0	0	0	0	0	0	0	0	0	0	0	0	0	0	0	0	0	0	0	0	0
b2212	0	0	0	0	0	0	0	0	1	0	0	0	0	0	0	0	0	0	0	0	0	0	0	0	0	1	0	0	0	0	0	0	0	0	0	0	0	0	0	0	0	0	0	0	0	0	0	0	0
b0516	0	0	0	0	0	0	0	0	0	0	0	0	0	0	0	0	0	1	0	0	0	0	0	0	0	0	0	0	0	0	1	0	0	0	0	0	0	0	0	0	0	0	0	0	0	0	0	0	0
b0517	0	0	0	0	0	0	0	0	0	0	0	0	0	0	0	0	0	0	0	0	0	0	0	0	0	0	0	0	0	0	1	0	0	0	0	0	0	0	0	0	0	0	0	0	0	0	0	0	0
b0506	0	0	0	0	0	0	0	0	0	0	0	1	1	0	0	0	0	0	0	0	0	0	0	0	0	0	0	0	0	0	0	0	0	0	0	0	0	0	0	0	0	0	0	0	0	0	0	0	0
b2624	0	0	0	0	0	0	0	0	0	0	0	1	1	0	0	0	0	0	0	0	0	0	0	0	0	0	0	0	0	0	0	0	0	0	0	0	0	0	0	0	0	0	0	0	0	0	0	0	0
b4053	0	0	0	0	0	0	0	0	0	0	0	0	0	0	0	0	0	0	0	0	0	0	0	0	0	0	1	0	0	0	0	1	0	0	0	0	0	0	0	1	0	0	0	0	0	0	0	0	0
b4087	0	0	0	0	0	0	0	0	0	0	0	0	0	0	0	0	0	0	0	0	0	0	0	0	0	0	0	0	0	0	0	0	0	1	0	0	0	0	0	0	0	0	0	0	0	0	0	0	0
b4088	0	0	0	0	0	0	0	0	0	0	0	0	0	0	0	0	0	0	0	0	0	0	0	0	0	0	0	0	0	0	0	0	0	1	0	0	0	0	0	0	0	0	0	0	0	0	0	0	0
b4086	0	0	0	0	0	0	0	0	0	0	0	0	0	0	0	0	0	0	0	0	0	0	0	0	0	0	0	0	0	0	0	0	0	1	0	0	0	0	0	0	0	0	0	0	0	0	0	0	0
b4085	0	0	1	0	0	0	0	0	0	0	0	0	0	0	0	0	0	0	0	0	0	0	0	0	0	0	0	0	0	0	1	0	0	0	0	0	0	0	0	0	0	0	0	0	0	0	0	0	0
b4084	0	0	1	0	0	0	0	0	0	0	0	0	0	0	0	0	0	0	0	0	0	0	0	0	0	0	0	0	0	0	0	0	0	0	0	0	0	0	0	0	0	0	0	0	0	0	0	0	0
b2435	0	0	0	0	0	0	0	0	0	0	0	0	0	0	0	0	0	0	0	0	0	0	0	0	0	0	1	0	0	0	0	0	0	0	0	0	0	0	0	0	0	0	0	0	0	0	0	0	0
b4169	0	0	0	0	0	0	0	0	0	0	0	0	0	0	0	0	0	0	0	0	0	0	0	0	0	0	1	0	0	0	0	0	0	0	0	0	0	0	0	0	0	0	0	0	0	0	0	0	0
b2817	0	0	0	0	0	0	0	0	0	0	0	0	0	0	0	0	0	0	0	0	0	0	0	0	0	0	1	0	0	0	0	0	0	0	0	0	0	0	0	0	0	0	0	0	0	0	0	0	0
b4150	0	0	0	0	0	0	0	0	0	0	0	0	0	0	0	0	0	0	0	0	0	0	0	0	0	0	0	0	0	0	0	0	0	0	0	0	0	0	0	0	0	0	0	0	0	0	0	0	0
b0110	0	0	0	0	0	0	0	0	0	0	0	0	0	0	0	0	0	0	0	0	0	0	0	0	0	0	1	0	0	0	0	0	0	0	0	0	0	0	0	0	0	0	0	0	0	0	0	0	0
b0376	0	0	0	0	0	0	0	0	0	0	0	0	0	0	0	0	0	0	0	0	0	0	0	0	0	0	0	0	0	0	0	0	0	0	0	0	0	0	0	0	0	0	0	0	0	0	0	0	0
b1927	0	0	1	0	0	0	0	0	0	0	0	0	0	0	0	0	0	0	0	0	0	0	0	0	0	0	0	0	0	0	1	0	0	0	0	0	0	0	0	0	0	0	0	0	0	0	0	0	0
b1767	0	0	0	0	0	0	0	0	0	0	0	0	0	0	0	0	0	0	1	0	0	0	0	0	0	0	0	0	0	0	0	0	0	0	0	0	0	0	0	0	0	0	0	0	0	0	0	0	0
b2957	0	0	0	0	0	0	0	0	0	0	0	0	0	0	0	0	0	0	1	0	0	0	0	0	0	0	0	0	0	0	0	0	0	0	0	0	0	0	0	0	0	0	0	0	0	0	0	0	0
b1453	0	0	0	0	0	0	0	0	0	0	0	0	0	0	0	0	0	0	0	0	0	0	1	0	0	0	0	0	0	0	0	0	0	0	0	0	0	0	0	0	0	0	0	0	0	0	0	0	0
b0979	0	0	0	0	0	1	0	0	0	0	0	0	0	0	0	0	0	0	0	0	0	0	0	0	0	0	0	0	0	0	0	0	0	0	0	0	0	0	0	0	0	0	0	0	0	0	0	0	0
b0978	0	0	0	0	0	1	0	0	0	0	0	0	0	0	0	0	0	0	0	0	0	0	0	0	0	0	0	0	0	0	0	0	0	0	0	0	0	0	0	0	0	0	0	0	0	0	0	0	0
b0564	0	0	0	0	0	0	0	0	0	0	0	1	1	0	0	0	0	0	0	0	0	0	0	0	0	0	0	0	0	0	0	0	0	0	0	0	0	0	0	0	0	0	0	0	0	0	0	0	1
b0062	0	0	1	0	0	0	0	0	0	0	0	0	0	0	0	0	0	0	0	0	0	0	0	0	0	0	0	0	0	0	1	0	0	0	0	0	0	0	0	0	0	0	0	0	0	0	0	0	0
b0063	0	0	1	0	0	0	0	0	0	0	0	0	0	0	0	0	0	0	0	0	0	0	0	0	0	0	0	0	0	0	0	0	0	0	0	0	0	0	0	0	0	0	0	0	0	0	0	0	0
b0064	0	0	1	0	0	0	0	0	0	0	0	1	1	0	0	0	0	0	0	0	0	0	0	0	0	0	0	0	0	0	0	0	0	0	0	0	0	0	0	0	0	0	0	0	0	0	0	0	1
b0061	0	0	1	0	0	0	0	0	0	0	0	0	0	0	0	0	0	0	0	0	0	0	0	0	0	0	0	0	0	0	0	0	0	0	0	0	0	0	0	0	0	0	0	0	0	0	0	0	0
b2841	0	0	0	0	0	0	0	0	0	0	0	0	0	0	0	0	0	0	0	0	0	0	0	0	0	0	0	0	0	0	0	0	0	1	0	0	0	0	0	0	0	0	0	0	0	0	0	0	0
b1901	0	0	0	0	0	0	0	0	0	0	0	0	0	0	0	0	0	0	0	0	0	0	0	0	0	0	0	0	0	0	0	0	0	1	0	0	0	0	0	0	0	0	0	0	0	0	0	0	0
b1900	0	0	0	0	0	0	0	0	0	0	0	0	0	0	0	0	0	0	0	0	0	0	0	0	0	0	0	0	0	0	0	0	0	1	0	0	0	0	0	0	0	0	0	0	0	0	0	0	0
b4401	1	0	0	0	0	0	0	0	0	0	0	1	1	0	0	0	0	0	0	0	0	0	0	0	0	0	0	0	0	0	0	0	0	0	0	0	0	0	0	0	0	0	0	0	0	0	0	0	0
b3210	1	0	0	0	0	0	0	0	0	0	0	1	1	0	0	0	0	0	0	0	0	0	0	0	0	0	0	0	1	0	0	0	0	0	0	0	0	0	0	0	0	0	0	0	0	1	1	0	0
b2818	0	0	0	0	0	0	0	0	0	0	0	0	0	0	0	0	0	0	0	0	0	0	0	0	0	0	0	0	0	0	1	0	0	0	1	0	0	0	0	0	0	0	0	0	0	0	0	0	0
b3959	0	0	0	0	0	0	0	0	0	0	0	0	0	0	0	0	0	0	0	0	0	0	0	0	0	0	0	0	0	0	0	0	0	0	1	0	0	0	0	0	0	0	0	0	0	0	0	0	0
b3958	0	0	0	0	0	0	0	0	0	0	0	0	0	0	0	0	0	0	1	0	0	0	0	0	0	0	0	0	0	0	1	0	0	0	1	0	0	0	0	0	0	0	0	0	0	0	0	0	0
b3359	0	0	0	0	0	0	0	0	0	0	0	0	0	0	0	0	0	0	0	0	0	0	0	0	0	0	0	0	0	0	0	0	0	0	1	0	0	0	0	0	0	0	0	0	0	0	0	0	0
b3957	0	0	0	0	0	0	0	0	0	0	0	0	0	0	0	0	0	1	0	0	0	0	0	0	0	0	0	0	0	0	0	0	0	0	1	0	0	0	0	0	0	0	0	0	0	0	0	0	0
b0273	0	0	0	0	0	0	0	0	0	0	0	0	0	0	0	0	0	0	1	0	0	0	0	0	0	0	0	0	0	0	0	0	0	0	1	0	0	0	0	0	0	0	0	0	0	0	0	0	0
b3172	0	0	0	0	0	0	0	0	0	0	0	0	0	0	0	0	0	0	0	0	0	0	0	0	0	0	0	0	0	0	0	0	0	0	1	0	0	0	0	0	0	0	0	0	0	0	0	0	0
b3960	0	0	0	0	0	0	0	0	0	0	0	0	0	0	0	0	0	0	0	0	0	0	0	0	0	0	0	0	0	0	0	0	0	0	1	0	0	0	0	0	0	0	0	0	0	0	0	0	0
b4254	0	0	0	0	0	0	0	0	0	0	0	0	0	0	0	0	0	0	1	0	0	0	0	0	0	0	0	0	0	0	0	0	0	0	1	0	0	0	0	0	0	0	0	0	0	0	0	0	0
b2923	0	0	0	0	0	0	0	0	0	0	0	0	0	0	0	0	0	0	0	0	0	0	1	0	0	0	0	0	0	0	0	0	0	0	0	0	0	0	0	0	0	0	0	0	0	0	0	0	0
b2916	0	0	0	0	0	0	0	0	0	0	0	1	1	0	0	0	0	0	0	0	0	0	0	0	0	0	0	0	0	0	0	0	0	0	0	0	0	0	0	0	0	0	0	0	0	0	0	0	0
b3237	0	0	0	0	0	0	0	0	0	1	0	1	1	0	0	0	0	0	0	0	0	0	0	0	0	0	0	0	0	0	0	0	0	0	1	0	0	0	0	0	0	0	0	0	0	0	0	0	0
b1876	0	0	0	0	0	0	0	0	0	0	0	0	0	0	1	1	0	0	0	0	0	0	0	0	0	0	0	0	0	0	0	0	0	0	0	0	0	0	0	0	0	0	0	0	0	0	0	0	0
b2310	0	0	0	0	0	0	0	0	0	0	0	0	0	0	0	0	0	0	0	0	0	0	1	0	0	0	0	0	0	0	0	0	0	0	0	0	0	0	0	0	0	0	0	0	0	0	0	0	0
b2257	0	0	0	0	0	0	0	0	0	0	0	0	0	0	0	0	0	0	0	0	0	0	0	0	0	0	0	0	0	0	0	0	1	0	0	0	0	0	1	0	0	0	0	0	0	0	0	0	0
b0908	0	0	0	0	0	0	0	0	0	0	0	0	0	0	0	0	0	0	0	0	0	0	0	0	0	0	0	0	0	0	0	0	0	0	1	0	1	0	0	0	0	0	0	0	0	0	0	0	0
b3389	0	0	0	0	0	0	0	0	0	0	0	0	0	0	0	0	0	0	0	0	0	0	0	0	0	0	0	0	0	0	0	0	0	0	1	0	1	0	0	0	0	0	0	0	0	0	0	0	0
b2329	0	0	0	0	0	0	0	0	0	0	0	0	0	0	0	0	0	0	0	0	0	0	0	0	0	0	0	0	0	0	0	0	0	0	1	0	1	0	0	0	0	0	0	0	0	0	0	0	0
b1693	0	0	0	0	0	0	0	0	0	0	0	0	0	0	0	0	0	0	0	0	0	0	0	0	0	0	0	0	0	0	1	0	0	0	1	0	1	0	0	0	0	0	0	0	0	0	0	0	0
b3281	0	0	0	0	0	0	0	0	0	0	0	0	0	0	0	0	0	0	0	0	0	0	0	0	0	0	0	0	0	0	1	0	0	0	1	0	1	0	0	0	0	0	0	0	0	0	0	0	0
b2601	0	0	0	0	0	0	0	0	0	0	0	0	0	0	0	0	0	0	0	0	0	0	0	0	0	0	0	0	0	0	1	0	0	0	1	1	1	0	0	0	0	0	0	0	0	0	0	0	0
b0754	0	0	0	0	0	0	0	0	0	0	0	0	0	0	0	0	0	0	0	0	0	0	0	0	0	0	0	0	0	0	1	0	0	0	1	1	1	0	0	0	0	0	0	0	0	0	0	0	0
b1704	0	0	0	0	0	0	0	0	0	0	0	0	0	0	0	0	0	0	0	0	0	0	0	0	0	0	0	0	0	0	1	0	0	0	1	1	1	0	0	0	0	0	0	0	0	0	0	0	0
b3390	0	0	0	0	0	0	0	0	0	0	0	0	0	0	0	0	0	0	0	0	0	0	0	0	0	0	0	0	0	0	0	0	0	0	1	0	1	0	0	0	0	0	0	0	0	0	0	0	0
b0388	0	0	0	0	0	0	0	0	0	0	0	0	0	0	0	0	0	0	0	0	0	0	0	0	0	0	0	0	0	0	0	0	0	0	1	0	1	0	0	0	0	0	0	0	0	0	0	0	0
b0112	0	0	0	0	0	0	0	0	0	0	0	0	0	0	0	0	0	0	0	0	0	0	1	0	0	0	0	0	0	0	0	0	0	0	0	0	0	0	0	0	0	0	0	0	0	0	0	0	0
b3503	0	0	0	0	0	1	0	0	0	0	0	0	0	0	0	0	0	0	0	0	0	0	0	0	0	0	0	0	0	0	0	0	0	0	0	0	0	0	0	0	0	0	0	0	0	0	0	0	0
b3501	0	0	0	0	0	0	0	0	0	0	0	1	1	0	0	0	0	0	0	0	0	0	0	0	0	0	0	0	0	0	0	0	0	0	0	0	0	0	0	0	0	0	0	0	0	0	0	0	0
b0863	0	0	0	0	0	0	0	0	0	0	0	0	0	0	0	0	0	0	0	0	0	0	1	0	0	0	0	0	0	0	0	0	0	0	0	0	0	0	0	0	0	0	0	0	0	0	0	0	0
b0860	0	0	0	0	0	0	0	0	0	0	0	0	0	0	0	0	0	0	0	0	0	0	1	0	0	0	0	0	0	0	0	0	0	0	0	0	0	0	0	0	0	0	0	0	0	0	0	0	0
b0861	0	0	0	0	0	0	0	0	0	0	0	0	0	0	0	0	0	0	0	0	0	0	1	0	0	0	0	0	0	0	0	0	0	0	0	0	0	0	0	0	0	0	0	0	0	0	0	0	0
b0864	0	0	0	0	0	0	0	0	0	0	0	0	0	0	0	0	0	0	0	0	0	0	1	0	0	0	0	0	0	0	0	0	0	0	0	0	0	0	0	0	0	0	0	0	0	0	0	0	0
b0862	0	0	0	0	0	0	0	0	0	0	0	0	0	0	0	0	0	0	0	0	0	0	1	0	0	0	0	0	0	0	0	0	0	0	0	0	0	0	0	0	0	0	0	0	0	0	0	0	0
b2716	0	0	1	0	0	0	0	0	0	0	0	0	0	0	0	0	0	0	0	0	0	0	0	0	0	0	0	0	0	0	1	0	0	0	0	0	0	0	0	0	0	0	0	0	0	0	0	0	0
b2715	0	0	0	0	0	0	0	0	0	0	0	0	0	0	0	0	0	0	0	0	0	0	0	0	0	0	0	0	0	0	0	0	0	1	0	0	0	0	0	0	0	1	0	0	0	0	0	0	0
b2714	0	0	0	0	0	0	0	0	0	0	0	1	1	0	0	0	0	0	0	0	0	0	0	0	0	0	0	0	0	0	0	0	0	0	0	0	0	0	0	0	0	0	0	0	0	0	0	0	0
b3433	0	0	0	0	0	0	0	0	0	0	0	0	0	0	0	0	0	0	1	0	0	0	0	0	0	0	0	0	0	0	1	0	0	0	1	0	0	0	0	0	0	0	0	0	0	0	0	0	0
b3801	0	0	0	0	0	0	0	0	0	0	0	0	0	0	0	0	0	0	0	0	0	0	0	0	0	0	0	0	0	0	1	0	0	0	0	0	0	0	0	0	0	0	0	0	0	0	0	0	0
b3744	0	0	0	0	0	0	0	0	0	0	0	0	0	0	1	1	0	0	0	0	0	0	0	0	0	0	0	0	0	0	0	0	0	0	1	0	0	0	0	0	0	0	0	0	0	0	0	0	0
b0674	0	0	0	0	0	0	0	0	0	0	0	0	0	0	0	0	0	0	0	0	0	0	0	0	0	0	0	0	0	0	1	0	0	0	1	0	0	0	0	0	0	0	0	0	0	0	0	0	0
b3743	0	0	0	0	0	0	0	0	0	0	0	1	1	0	0	0	0	0	0	0	0	0	0	0	0	0	0	0	0	0	0	0	0	0	0	0	0	0	0	0	0	0	0	0	0	0	0	0	0
b0930	0	0	0	0	0	0	0	0	0	0	0	0	0	0	1	1	0	0	0	0	0	0	0	0	0	0	0	0	0	0	0	0	0	0	0	0	0	0	0	0	0	0	0	0	0	0	0	0	0
b0928	0	0	0	0	0	0	0	0	0	0	0	0	0	0	0	0	0	0	1	0	0	0	0	0	0	0	0	0	0	0	0	0	0	0	0	1	0	0	0	0	0	0	0	0	0	0	0	0	0
b1866	0	0	0	0	0	0	0	0	0	0	0	0	0	0	1	1	0	0	0	0	0	0	0	0	0	0	0	0	0	0	0	0	0	0	0	0	0	0	0	0	0	0	0	0	0	0	0	0	0
b1747	0	0	0	0	0	0	0	0	0	0	0	0	0	0	0	0	0	0	0	0	0	0	0	0	1	0	0	0	0	0	0	0	0	0	0	0	0	0	0	0	0	0	0	0	0	0	0	0	0
b1745	0	0	0	0	0	0	0	0	0	0	0	0	0	0	0	0	0	0	0	0	0	0	0	0	1	0	0	0	0	0	0	0	0	0	0	0	0	0	0	0	0	0	0	0	0	0	0	0	0
b1746	0	0	0	0	0	0	0	0	0	0	0	0	0	0	0	0	0	0	0	0	0	0	0	0	1	0	0	0	0	0	1	0	0	0	0	0	0	0	0	0	0	0	0	0	0	0	0	0	0
b1744	0	0	0	0	0	0	0	0	0	0	0	0	0	0	0	0	0	0	0	0	0	0	0	0	1	0	0	0	0	0	1	0	0	0	0	0	0	0	0	0	0	0	0	0	0	0	0	0	0
b2222	0	0	0	0	0	0	0	0	0	0	0	0	0	0	0	0	0	0	0	1	0	0	0	0	0	0	0	0	0	0	1	0	0	0	0	0	0	0	0	0	0	0	0	0	0	0	0	0	0
b2224	0	0	0	0	0	0	0	0	0	0	0	0	0	0	0	0	0	0	0	1	0	0	0	0	0	0	0	0	0	0	1	0	0	0	0	0	0	0	0	0	0	0	0	0	0	0	0	0	0
b2220	1	0	0	0	0	0	0	0	0	0	0	1	1	0	0	0	0	0	0	0	0	0	0	0	0	0	0	0	0	0	0	0	0	0	0	0	0	0	0	0	0	0	0	0	0	0	0	0	0
b2221	0	0	0	0	0	0	0	0	0	0	0	0	0	0	0	0	0	0	0	1	0	0	0	0	0	0	0	0	0	0	1	0	0	0	0	0	0	0	0	0	0	0	0	0	0	0	0	0	0
b2219	1	0	0	0	0	0	0	0	0	0	0	0	1	0	0	0	0	0	0	0	0	0	0	0	0	0	0	0	1	0	0	0	0	0	0	0	0	0	0	0	0	0	0	0	0	1	1	0	0
b3734	0	0	0	0	0	0	0	0	0	0	0	0	0	0	0	0	0	0	0	0	1	0	0	0	0	0	0	0	0	0	0	0	0	0	0	0	0	0	0	0	0	0	0	0	0	0	0	0	0
b3738	0	0	0	0	0	0	0	0	0	0	0	0	0	0	0	0	0	0	0	0	1	0	0	0	0	0	0	0	0	0	0	0	0	0	0	0	0	0	0	0	0	0	0	0	0	0	0	0	0
b3731	0	0	0	0	0	0	0	0	0	0	0	0	0	0	0	0	0	0	0	0	1	0	0	0	0	0	0	0	0	0	0	0	0	0	0	0	0	0	0	0	0	0	0	0	0	0	0	0	0
b3732	0	0	0	0	0	0	0	0	0	0	0	0	0	0	0	0	0	0	0	0	1	0	0	0	0	0	0	0	0	0	0	0	0	0	0	0	0	0	0	0	0	0	0	0	0	0	0	0	0
b3737	0	0	0	0	0	0	0	0	0	0	0	0	0	0	0	0	0	0	0	0	1	0	0	0	0	0	0	0	0	0	0	0	0	0	0	0	0	0	0	0	0	0	0	0	0	0	0	0	0
b3736	0	0	0	0	0	0	0	0	0	0	0	0	0	0	0	0	0	0	0	0	1	0	0	0	0	0	0	0	0	0	0	0	0	0	0	0	0	0	0	0	0	0	0	0	0	0	0	0	0
b3733	0	0	0	0	0	0	0	0	0	0	0	0	0	0	0	0	0	0	0	0	1	0	0	0	0	0	0	0	0	0	0	0	0	0	0	0	0	0	0	0	0	0	0	0	0	0	0	0	0
b3735	0	0	0	0	0	0	0	0	0	0	0	0	0	0	0	0	0	0	0	0	1	0	0	0	0	0	0	0	0	0	0	0	0	0	0	0	0	0	0	0	0	0	0	0	0	0	0	0	0
b3739	0	0	0	0	0	0	0	0	0	0	0	0	0	0	0	0	0	0	0	0	1	0	0	0	0	0	0	0	0	0	0	0	0	0	0	0	0	0	0	0	0	0	0	0	0	0	0	0	0
b3572	0	0	0	0	0	0	0	0	0	0	0	0	0	0	0	0	0	0	0	0	0	0	0	0	0	0	0	0	0	0	0	0	0	0	0	1	0	0	0	0	0	0	0	0	0	0	0	0	0
b1412	0	0	0	0	0	1	0	0	0	0	0	0	0	0	0	0	0	0	0	0	0	0	0	0	0	0	0	0	0	0	0	0	0	0	0	0	0	0	0	0	0	0	0	0	0	0	0	0	0
b3057	0	0	0	0	0	0	0	0	0	0	0	0	0	0	0	0	0	0	0	0	0	0	0	0	0	0	1	0	0	0	0	1	0	0	0	0	0	0	0	1	0	0	0	0	0	0	0	0	0
b2079	1	0	0	0	0	0	0	0	0	0	0	1	1	0	0	0	0	0	0	0	0	0	0	0	0	0	0	0	0	0	0	0	0	0	0	0	0	0	0	0	0	0	0	0	0	0	0	0	0
b2078	1	0	0	0	0	0	0	0	0	0	0	0	0	0	0	0	0	0	0	0	0	0	0	0	0	0	0	0	1	0	0	0	0	0	0	0	0	0	0	0	0	0	0	0	0	1	1	0	0
b2786	1	0	0	0	0	0	0	0	0	0	0	1	1	0	0	0	0	0	0	0	0	0	0	0	0	0	0	0	1	0	0	0	0	0	0	0	0	0	0	0	0	0	0	0	0	1	1	0	0
b4113	1	0	0	0	0	0	0	0	0	0	0	1	1	0	0	0	0	0	0	0	0	0	0	0	0	0	0	0	0	0	0	0	0	0	0	0	0	0	0	0	0	0	0	0	0	0	0	0	0
b4112	1	0	0	0	0	0	0	0	0	0	0	0	0	0	0	0	0	0	0	0	0	0	0	0	0	0	0	0	1	0	0	0	0	0	0	0	0	0	0	0	0	0	0	0	0	1	1	0	0
b2182	0	0	0	0	0	0	0	0	0	0	0	0	0	0	0	0	0	0	0	0	0	0	0	0	0	0	0	0	0	0	0	0	0	0	0	0	0	0	0	0	0	0	0	0	0	0	0	0	0
b3531	0	0	1	0	0	0	0	0	0	0	0	0	0	0	0	0	0	0	0	0	0	0	0	0	0	0	0	0	0	0	1	0	0	0	0	0	0	0	0	0	0	0	0	0	0	0	0	0	0
b0311	0	0	0	0	0	0	0	0	0	0	0	0	0	0	0	0	0	0	0	0	0	0	0	0	1	0	0	0	0	0	0	0	0	0	0	0	0	0	0	0	0	0	0	0	0	0	0	0	0
b0312	0	0	0	0	0	0	0	0	0	0	0	0	0	0	0	0	0	0	0	0	0	0	0	0	1	0	0	0	0	0	1	0	0	0	0	0	0	0	0	0	0	0	0	0	0	0	0	0	0
b0313	0	0	0	0	0	0	0	0	0	0	0	1	1	0	0	0	0	0	0	0	0	0	0	0	0	0	0	0	0	0	0	0	0	0	0	0	0	0	0	0	0	0	0	0	0	0	0	0	1
b0314	0	0	0	0	0	0	0	0	0	0	0	0	0	0	0	0	0	0	0	0	0	0	0	0	1	0	0	0	0	0	0	0	0	0	0	0	0	0	0	0	0	0	0	0	0	0	0	0	0
b3337	0	0	0	0	0	1	0	0	0	0	0	0	0	0	0	0	0	0	0	0	0	0	0	0	0	0	0	0	0	0	0	0	0	0	0	0	0	0	0	0	0	0	0	0	0	0	0	0	0
b3336	0	0	0	0	0	0	0	0	0	0	0	0	0	0	0	0	0	0	0	0	0	1	0	0	0	0	0	0	0	0	0	0	0	0	0	0	0	0	0	0	0	0	0	0	0	0	0	0	0
b2901	0	0	1	0	0	0	0	0	0	0	0	0	0	0	0	0	0	0	0	0	0	0	0	0	0	0	0	0	0	0	1	0	0	0	0	0	0	0	0	0	0	0	0	0	0	0	0	0	0
b3721	0	0	1	0	0	0	0	0	0	0	0	0	0	0	0	0	0	0	0	0	0	0	0	0	0	0	0	0	0	0	1	0	0	0	0	0	0	0	0	0	0	0	0	0	0	0	0	0	0
b3722	0	0	0	0	0	0	0	0	0	0	0	0	0	0	0	0	0	0	0	0	0	0	0	0	0	0	0	0	0	0	0	0	0	1	0	0	0	0	0	0	0	1	0	0	0	0	0	0	0
b3723	0	0	0	0	0	0	0	0	0	0	0	1	1	0	0	0	0	0	0	0	0	0	0	0	0	0	0	0	0	0	0	0	0	0	0	0	0	0	0	0	0	0	0	0	0	0	0	0	0
b4366	0	0	0	0	0	0	0	0	0	0	0	1	1	0	0	0	0	0	0	0	0	0	0	0	0	0	0	0	0	0	0	0	0	0	0	0	0	0	0	0	0	0	0	0	0	0	0	0	0
b2132	0	0	1	0	0	0	0	0	0	0	0	0	0	0	0	0	0	0	0	0	0	0	0	0	0	0	0	0	0	0	1	0	0	0	0	0	0	0	0	0	0	0	0	0	0	0	0	0	0
b0775	0	0	0	0	0	0	0	0	0	0	0	0	0	0	0	0	0	0	0	0	0	0	0	0	0	0	0	0	0	0	1	0	0	0	0	0	0	0	0	0	0	0	0	0	0	0	0	0	0
b0776	0	0	0	0	0	0	0	0	0	0	0	0	0	0	0	0	0	0	0	0	0	0	0	0	0	0	0	0	0	0	1	0	0	0	0	1	0	0	0	0	0	0	0	0	0	0	0	0	0
b3973	0	0	0	0	0	0	0	0	0	0	0	1	1	0	0	0	0	0	0	0	0	0	0	0	0	0	0	0	0	0	0	0	0	0	0	0	0	0	0	0	0	0	0	0	0	0	0	0	0
b3551	0	0	0	0	0	1	0	0	0	0	0	0	0	0	0	0	0	0	0	0	0	0	0	0	0	0	0	0	0	0	0	0	0	0	0	0	0	0	0	0	0	0	0	0	0	0	0	0	0
b4409	0	0	0	0	0	0	0	0	0	0	0	0	0	0	0	0	0	0	0	0	0	0	0	0	0	0	0	0	0	0	0	0	0	0	0	0	0	0	0	0	0	0	0	0	0	0	0	0	0
b0435	0	0	0	0	0	0	0	0	0	0	0	1	1	0	0	0	0	0	0	0	0	0	0	0	0	0	0	0	0	0	0	0	0	0	0	0	0	0	0	0	0	0	0	0	0	0	0	0	0
b4131	0	0	0	0	0	0	0	0	0	0	0	0	0	0	0	0	0	0	1	0	0	0	0	0	0	0	0	0	0	0	0	0	0	0	0	0	0	0	0	0	0	0	0	0	0	0	0	0	0
b4133	1	0	0	0	0	0	0	0	0	0	0	1	1	0	0	0	0	0	0	0	0	0	0	0	0	0	0	0	0	0	0	0	0	0	0	0	0	0	0	0	0	0	0	0	0	0	0	0	0
b0039	0	0	0	0	0	1	0	0	0	0	0	0	0	0	0	0	0	0	0	0	0	0	0	0	0	0	0	0	0	0	1	0	0	0	0	0	0	0	0	0	0	0	0	0	0	0	0	0	0
b0038	0	0	0	0	0	0	0	0	0	0	0	0	0	0	0	0	0	0	0	0	0	0	0	0	0	0	0	0	0	0	1	0	0	0	0	0	0	0	0	0	0	0	0	0	0	0	0	0	0
b0036	0	0	0	0	0	0	0	0	0	0	0	0	0	0	0	0	0	0	0	0	0	0	0	0	0	0	0	0	0	0	1	0	0	0	0	0	0	0	0	0	0	0	0	0	0	0	0	0	0
b0034	0	0	0	0	0	0	0	0	0	0	0	1	1	0	0	0	0	0	0	0	0	0	0	0	0	0	0	0	0	0	0	0	0	0	0	0	0	0	0	0	0	0	0	0	0	0	0	0	0
b0032	0	0	0	0	0	0	0	0	0	0	0	0	0	0	0	0	0	0	0	0	0	0	0	0	0	0	0	0	0	0	0	0	0	0	1	1	0	0	0	0	0	0	0	0	0	0	0	0	0
b0033	0	0	0	0	0	0	0	0	0	0	0	0	0	0	0	0	0	0	0	0	0	0	0	0	0	0	0	0	0	0	1	0	0	0	1	0	0	0	0	0	0	0	0	0	0	0	0	0	0
b1987	0	0	0	0	0	0	0	0	0	0	0	1	1	0	0	0	0	0	0	0	0	0	0	0	0	0	0	0	0	0	0	0	0	0	0	0	0	0	0	0	0	0	0	0	0	0	0	0	0
b1000	0	0	0	0	0	0	0	0	0	0	0	0	0	0	0	0	1	0	0	0	0	0	0	0	0	0	0	0	0	0	0	0	0	0	0	0	0	0	0	0	0	0	0	0	0	0	0	0	0
b3056	0	0	0	0	0	0	0	0	0	0	0	0	0	0	0	0	0	0	0	0	0	0	0	0	0	0	0	0	0	1	0	0	0	0	0	0	0	0	0	0	0	0	0	0	0	0	0	0	0
b2195	0	0	0	0	0	1	0	0	0	0	0	0	0	0	0	0	0	0	0	0	0	0	0	0	0	0	0	0	0	0	0	0	0	0	0	0	0	0	0	0	0	0	0	0	0	0	0	0	0
b0162	0	0	0	0	0	0	0	0	0	0	0	1	1	0	0	0	0	0	0	0	0	0	0	0	0	0	0	0	0	0	0	0	0	0	0	0	0	0	0	0	0	0	0	0	0	0	0	0	0
b1731	0	0	0	0	0	0	0	0	0	0	0	0	0	0	0	0	0	0	0	0	0	0	0	0	0	0	0	1	0	0	0	0	0	0	0	0	0	0	0	0	0	0	0	0	0	0	0	0	0
b1661	0	0	0	0	0	0	0	0	0	0	0	0	0	0	0	0	0	0	0	0	0	0	0	0	0	0	0	0	0	0	0	0	1	0	0	0	0	0	0	0	0	0	0	0	0	0	0	0	0
b1216	0	0	0	0	0	0	0	0	0	0	0	0	0	0	0	0	0	0	0	0	1	0	0	0	0	0	0	0	0	0	0	0	0	0	0	0	0	0	0	0	0	0	0	0	0	0	0	0	0
b1736	0	0	0	0	0	0	0	0	0	0	0	0	0	0	0	0	0	0	0	0	0	0	0	0	0	0	0	0	0	0	0	0	0	1	0	0	0	0	0	0	0	1	0	0	0	0	0	0	0
b1738	0	0	0	0	0	0	0	0	0	0	0	0	0	0	0	0	0	0	0	0	0	0	0	0	0	0	0	0	0	0	0	0	0	1	0	0	0	0	0	0	0	1	0	0	0	0	0	0	0
b1737	0	0	0	0	0	0	0	0	0	0	0	0	0	0	0	0	0	0	0	0	0	0	0	0	0	0	0	0	0	0	0	0	0	1	0	0	0	0	0	0	0	1	0	0	0	0	0	0	0
b1734	0	0	1	0	0	0	0	0	0	0	0	0	0	0	0	0	0	0	0	0	0	0	0	0	0	0	0	0	0	0	1	0	0	0	0	0	0	0	0	0	0	0	0	0	0	0	0	0	0
b1735	0	0	0	0	0	0	0	0	0	0	0	1	1	0	0	0	0	0	0	0	0	0	0	0	0	0	0	0	0	0	0	0	0	0	0	0	0	0	0	0	0	0	0	0	0	0	0	0	1
b1888	1	0	0	0	0	0	0	0	0	0	0	0	0	0	0	0	0	0	0	0	0	0	0	1	0	0	0	0	1	0	0	0	0	0	0	0	0	0	0	0	0	0	0	0	0	1	1	0	0
b1883	1	0	0	0	0	0	0	0	0	0	0	0	1	0	0	0	0	0	0	0	0	0	0	1	0	0	0	0	1	0	0	0	0	0	0	0	0	0	0	0	0	0	0	0	0	0	0	0	0
b1884	0	0	0	0	0	0	0	0	0	0	0	0	0	0	0	0	0	0	0	0	0	0	0	1	0	0	0	0	0	0	0	0	0	0	0	0	0	0	0	0	0	0	0	0	0	0	0	0	0
b1887	0	0	0	0	0	0	0	0	0	0	0	0	0	0	0	0	0	0	0	0	0	0	0	1	0	0	0	0	1	0	0	0	0	0	0	0	0	0	0	0	0	0	0	0	0	0	0	0	0
b1882	1	1	0	0	0	0	0	0	0	0	0	0	1	0	0	0	0	0	0	0	0	0	0	1	0	0	0	0	0	0	0	0	0	0	0	0	0	0	0	0	0	0	0	0	0	0	0	0	0
b1881	0	1	0	0	0	0	0	0	0	0	0	0	0	0	0	0	0	0	0	0	0	0	0	1	0	0	0	0	0	0	0	0	0	0	0	0	0	0	0	0	0	0	0	0	0	0	0	0	0
b3338	0	0	1	0	0	0	0	0	0	0	0	0	0	0	0	0	0	0	0	0	0	0	0	0	0	0	0	0	0	0	1	0	0	0	0	0	0	0	0	0	0	0	0	0	0	0	0	0	0
b2155	0	0	0	0	0	0	0	0	0	0	0	0	0	0	0	0	0	0	0	0	1	1	0	0	0	0	0	0	0	0	0	0	0	0	0	0	0	0	0	0	0	0	0	0	0	0	0	0	0
b0619	1	0	0	0	0	0	0	0	0	0	0	0	1	0	0	0	0	0	0	0	0	0	0	0	0	0	0	0	1	0	0	0	0	0	0	0	0	0	0	0	0	0	0	0	0	1	1	0	0
b0620	1	0	0	0	0	0	0	0	0	0	0	1	1	0	0	0	0	0	0	0	0	0	0	0	0	0	0	0	0	0	0	0	0	0	0	0	0	0	0	0	0	0	0	0	0	0	0	0	0
b0618	0	0	0	0	0	0	0	0	0	0	0	0	0	0	0	0	0	0	0	0	0	0	0	0	0	0	0	0	0	0	1	0	0	0	0	1	0	0	0	0	0	0	0	0	0	0	0	0	0
b0155	0	0	0	0	0	0	0	0	0	0	0	0	0	0	0	0	0	0	0	0	1	0	0	0	1	0	0	0	0	0	0	0	0	0	0	0	0	0	0	0	0	0	0	0	0	0	0	0	0
b2027	0	0	0	0	0	0	0	0	0	0	0	0	0	0	0	0	0	0	0	0	0	0	0	0	0	0	0	0	0	0	0	0	0	0	0	0	0	0	1	0	0	0	0	0	0	0	0	0	0
b2592	0	0	0	0	0	0	0	0	0	0	0	0	0	0	0	0	0	0	0	0	0	0	0	0	1	0	0	0	0	0	0	0	0	0	0	0	0	0	0	0	0	0	0	0	0	0	0	0	0
b0437	0	0	0	0	0	0	0	0	0	0	0	0	0	0	0	0	0	1	0	0	0	0	0	0	1	0	0	0	0	0	0	0	0	0	0	0	0	0	0	0	0	0	0	0	0	0	0	0	0
b0881	0	0	0	0	0	0	0	0	0	0	0	0	0	0	0	0	0	1	0	0	0	0	0	0	0	0	0	0	0	0	0	0	0	0	0	0	0	0	0	0	0	0	0	0	0	0	0	0	0
b0438	0	0	0	0	0	0	0	0	0	0	0	0	0	0	0	0	1	0	0	0	0	0	0	0	1	0	0	0	0	0	0	0	0	0	0	0	0	0	0	0	0	0	0	1	0	0	0	0	0
b1249	0	0	0	0	0	0	0	0	0	0	0	0	0	0	0	0	0	0	0	0	0	0	0	0	0	0	0	0	0	0	1	0	0	0	0	0	0	0	0	0	0	0	0	0	0	0	0	0	0
b3974	0	0	0	0	0	0	0	0	0	0	0	0	0	0	0	0	0	0	0	0	0	0	0	0	0	0	0	0	0	0	1	0	0	0	0	0	0	0	0	0	0	0	0	0	0	0	0	0	0
b3634	0	0	0	0	0	0	0	0	0	0	0	0	0	0	0	0	0	0	0	0	0	0	0	0	0	0	0	0	0	0	0	0	0	0	0	1	0	0	0	0	0	0	0	0	0	0	0	0	0
b1120	0	0	0	0	0	0	0	0	0	0	0	0	1	0	0	0	0	0	0	0	0	0	0	0	0	0	0	0	0	0	0	0	0	0	0	0	0	0	0	0	0	0	0	0	0	0	0	0	0
b0446	0	0	0	0	0	0	0	0	0	0	0	0	0	0	0	0	0	0	0	0	0	0	0	0	0	0	0	0	0	0	1	0	0	0	0	0	0	0	0	0	0	0	0	0	0	0	0	0	0
b0484	0	0	0	0	0	0	0	0	0	0	0	0	0	0	0	0	0	0	0	0	1	0	0	0	0	0	0	0	0	0	1	0	0	0	0	0	0	0	0	0	0	0	0	0	0	0	0	0	0
b3816	0	0	0	0	0	0	0	0	0	0	0	0	0	0	0	0	0	0	0	0	1	0	0	0	0	0	0	0	0	0	0	0	0	0	0	0	0	0	0	0	0	0	0	0	0	0	0	0	0
b2049	0	0	0	0	0	0	0	0	0	0	0	0	0	0	0	0	0	0	0	0	0	0	0	0	0	0	0	0	0	0	0	0	0	0	0	1	0	0	1	0	0	0	0	0	0	0	0	0	0
b2048	0	0	1	0	0	0	0	0	0	0	0	0	0	0	0	0	0	0	0	0	0	0	0	0	0	0	0	0	0	0	0	0	0	0	0	0	0	0	1	0	0	0	0	0	0	0	0	0	0
b3911	1	0	0	0	0	0	0	0	0	0	0	0	0	0	0	0	0	0	0	0	0	0	0	0	0	0	0	0	1	0	0	0	0	0	0	0	0	0	0	0	0	0	0	0	0	1	1	0	0
b3912	1	0	0	0	0	0	0	0	0	0	0	1	1	0	0	0	0	0	0	0	0	0	0	0	0	0	0	0	0	0	0	0	0	0	0	0	0	0	0	0	0	0	0	0	0	0	0	0	0
b4398	1	0	0	0	0	0	0	0	0	0	0	1	1	0	0	0	0	0	0	0	0	0	0	0	0	0	0	0	0	0	0	0	0	0	0	0	0	0	0	0	0	0	0	0	0	0	0	0	0
b4399	1	0	0	0	0	0	0	0	0	0	0	0	0	0	0	0	0	0	0	0	0	0	0	0	0	0	0	0	1	0	0	0	0	0	0	0	0	0	0	0	0	0	0	0	0	1	1	0	0
b0240	0	0	0	0	0	0	0	0	0	0	0	1	1	0	0	0	0	0	0	0	0	0	0	0	0	0	0	0	0	0	0	0	0	0	0	0	0	0	0	0	0	0	0	0	0	0	0	0	0
b3357	0	0	0	0	0	0	0	0	0	0	0	1	1	0	0	0	0	0	0	0	0	0	0	0	0	0	0	0	0	0	0	0	0	0	0	0	0	0	0	0	0	0	0	0	0	0	0	0	1
b2417	0	0	0	0	0	0	0	0	0	0	0	0	0	0	0	0	0	0	0	0	0	0	0	0	0	0	0	0	0	0	0	0	0	1	0	0	0	0	0	0	0	1	0	0	0	0	0	0	0
b2810	0	0	0	0	0	0	0	0	0	0	0	0	0	0	0	0	0	0	0	0	0	0	0	0	0	0	0	0	0	0	1	0	0	0	0	0	0	0	0	0	0	0	0	0	0	0	0	0	0
b1040	0	0	0	0	0	0	0	0	0	0	0	1	1	0	0	0	0	0	0	0	0	0	0	0	0	0	0	0	0	0	0	0	0	0	0	0	0	0	0	0	0	0	0	0	0	0	0	0	0
b2535	0	0	0	0	0	0	0	0	0	0	0	0	1	0	0	0	0	0	0	0	0	0	0	0	0	0	0	0	0	0	0	0	0	0	0	0	0	0	0	0	0	0	0	0	0	0	0	0	0
b3556	0	0	0	0	0	0	0	0	0	0	0	1	1	0	0	0	0	0	0	0	0	0	0	0	1	0	0	0	0	0	0	0	0	0	0	0	0	0	0	0	0	0	0	0	0	0	0	0	0
b1557	0	0	0	0	0	0	0	0	0	0	0	1	1	0	0	0	0	0	0	0	0	0	0	0	1	0	0	0	0	0	0	0	0	0	0	0	0	0	0	0	0	0	0	0	0	0	0	0	0
b1823	0	0	0	0	0	0	0	0	0	0	0	1	1	0	0	0	0	0	0	0	0	0	0	0	0	0	0	0	0	0	0	0	0	0	0	0	0	0	0	0	0	0	0	0	0	0	0	0	0
b0880	0	0	0	0	0	0	0	0	0	0	0	0	1	0	0	0	0	0	0	0	0	0	0	0	1	0	0	0	0	0	0	0	0	0	0	0	0	0	0	0	0	0	0	0	0	0	0	0	0
b0623	0	0	0	0	0	0	0	0	0	0	0	1	1	0	0	0	0	0	0	0	0	0	0	0	0	0	0	0	0	0	0	0	0	0	0	0	0	0	0	0	0	0	0	0	0	0	0	0	0
b0990	0	0	0	0	0	0	0	0	0	0	0	1	1	0	0	0	0	0	0	0	0	0	0	0	1	0	0	0	0	0	0	0	0	0	0	0	0	0	0	0	0	0	0	0	0	0	0	0	0
b1552	0	0	0	0	0	0	0	0	0	0	0	1	1	0	0	0	0	0	0	0	0	0	0	0	0	0	0	0	0	0	0	0	0	0	0	0	0	0	0	0	0	0	0	0	0	0	0	0	0
b0598	0	0	0	0	0	0	0	0	0	0	0	0	0	0	0	0	0	0	0	0	0	0	0	0	1	0	0	0	0	0	0	0	0	0	0	0	0	0	0	0	0	0	0	0	0	0	0	0	0
b0487	0	0	0	0	0	0	0	0	0	0	0	1	1	0	0	0	0	0	0	0	0	0	0	0	0	0	0	0	0	0	0	0	0	0	0	0	0	0	0	0	0	0	0	0	0	0	0	0	0
b0575	0	0	0	0	0	0	0	0	0	0	0	0	0	0	0	0	0	0	0	0	1	0	0	0	0	0	0	0	0	0	0	0	0	0	0	0	0	0	0	0	0	0	0	0	0	0	0	0	0
b0574	0	0	0	0	0	0	0	0	0	0	0	0	0	0	0	0	0	0	0	0	1	0	0	0	0	0	0	0	0	0	0	0	0	0	0	0	0	0	0	0	1	0	0	0	0	0	0	0	0
b0571	1	0	0	0	0	0	0	0	0	0	0	1	1	0	0	0	0	0	0	0	0	0	0	0	0	0	0	0	0	0	0	0	0	0	0	0	0	0	0	0	0	0	0	0	0	0	0	0	0
b0570	1	0	0	0	0	0	0	0	0	0	0	0	0	0	0	0	0	0	0	0	0	0	0	0	0	0	0	0	1	0	0	0	0	0	0	0	0	0	0	0	0	0	0	0	0	1	1	0	0
b1418	0	0	0	0	0	1	0	0	0	0	0	0	0	0	0	0	0	0	0	0	0	0	0	0	0	0	0	0	0	0	0	0	0	0	0	0	0	0	0	0	0	0	0	0	0	0	0	0	0
b4208	0	0	0	0	0	0	0	0	0	0	0	0	0	0	0	0	0	0	0	0	0	0	1	0	0	0	0	0	0	0	0	0	0	0	0	0	0	0	0	0	0	0	0	0	0	0	0	0	0
b0733	0	0	0	0	0	1	0	0	0	0	0	0	0	0	0	0	0	0	0	0	0	0	0	0	0	0	0	0	0	0	0	0	0	0	0	0	0	0	0	0	0	0	0	0	0	0	0	0	0
b0734	0	0	0	0	0	1	0	0	0	0	0	0	0	0	0	0	0	0	0	0	0	0	0	0	0	0	0	0	0	0	0	0	0	0	0	0	0	0	0	0	0	0	0	0	0	0	0	0	0
b0338	0	0	0	0	0	0	0	0	0	0	0	1	1	0	0	0	0	0	0	0	0	0	0	0	0	0	0	0	0	0	0	0	0	0	0	0	0	0	0	0	0	0	0	0	0	0	0	0	0
b0340	0	0	0	0	0	0	0	0	0	0	0	0	0	0	0	0	0	0	0	0	0	0	0	0	0	0	0	0	0	0	1	0	0	0	0	0	0	0	0	0	0	0	0	0	0	0	0	0	0
b0432	0	0	0	0	0	1	0	0	0	0	0	0	0	0	0	0	0	0	0	0	0	0	0	0	0	0	0	0	0	0	0	0	0	0	0	0	0	0	0	0	0	0	0	0	0	0	0	0	0
b0431	0	0	0	0	0	1	0	0	0	0	0	0	0	0	0	0	0	0	0	0	1	0	0	0	0	0	0	0	0	0	0	0	0	0	0	0	0	0	0	0	0	0	0	0	0	0	0	0	0
b0430	0	0	0	0	0	1	0	0	0	0	0	0	0	0	0	0	0	0	0	0	0	0	0	0	0	0	0	0	0	0	0	0	0	0	0	0	0	0	0	0	0	0	0	0	0	0	0	0	0
b0429	0	0	0	0	0	1	0	0	0	0	0	0	0	0	0	0	0	0	0	0	0	0	0	0	0	0	0	0	0	0	0	0	0	0	0	0	0	0	0	0	0	0	0	0	0	0	0	0	0
b1275	0	0	0	0	0	0	0	0	0	0	0	1	1	0	0	0	0	0	0	0	0	0	0	0	0	0	0	0	0	0	0	0	0	0	1	0	0	0	0	0	0	0	0	0	0	0	0	0	0
b2752	0	0	0	0	0	0	0	0	0	0	0	0	0	0	0	0	0	0	0	0	0	0	0	0	0	0	0	0	0	0	1	0	0	0	0	0	0	0	0	0	0	0	0	0	0	0	0	0	0
b3607	0	0	0	0	0	0	0	0	0	0	0	0	0	0	0	0	0	0	0	0	0	0	0	0	0	0	0	0	0	0	0	0	0	0	1	0	0	0	0	0	0	0	0	0	0	0	0	0	0
b3368	0	0	0	0	0	0	0	0	0	0	0	0	0	0	0	0	0	0	0	0	0	0	0	0	0	0	0	0	0	0	1	0	0	0	0	0	0	0	0	0	0	0	0	0	0	0	0	0	0
b2762	0	0	0	0	0	0	0	0	0	0	0	0	0	0	0	0	0	0	0	0	0	0	0	0	0	0	0	0	0	0	1	0	0	0	0	0	0	0	0	0	0	0	0	0	0	0	0	0	0
b2763	0	0	0	0	0	1	0	0	0	0	0	0	0	0	0	0	0	0	0	0	0	0	0	0	0	0	0	0	0	0	0	0	0	0	1	0	0	0	0	0	0	0	0	0	0	0	0	0	0
b2764	0	0	0	0	0	1	0	0	0	0	0	0	0	0	0	0	0	0	0	0	0	0	0	0	0	0	0	0	0	0	0	0	0	0	1	0	0	0	0	0	0	0	0	0	0	0	0	0	0
b2414	0	0	0	0	0	0	0	0	0	0	0	0	0	0	0	0	0	0	0	0	0	0	0	0	0	0	0	0	0	0	1	0	0	0	1	0	0	0	0	0	0	0	0	0	0	0	0	0	0
b2421	0	0	0	0	0	0	0	0	0	0	0	0	0	0	0	0	0	0	0	0	0	0	0	0	0	0	0	0	0	0	1	0	0	0	1	0	0	0	0	0	0	0	0	0	0	0	0	0	0
b0526	0	0	0	0	0	0	0	0	0	0	0	0	0	0	1	1	0	0	0	0	0	0	0	0	0	0	0	0	0	0	0	0	0	0	0	0	0	0	0	0	0	0	0	0	0	0	0	0	0
b3934	0	0	0	0	0	0	0	0	0	0	0	1	1	0	0	0	0	0	0	0	0	0	0	0	0	0	0	0	0	0	0	0	0	0	0	0	0	0	0	0	0	0	0	0	0	0	0	0	0
b0632	0	0	0	0	0	0	0	0	0	0	0	0	0	0	0	0	0	1	0	0	0	0	0	0	0	0	1	0	0	0	0	1	0	0	0	0	0	0	0	1	0	0	0	0	0	0	0	0	0
b3182	0	0	0	0	0	0	0	0	0	0	0	0	0	0	0	0	0	1	0	0	0	0	0	0	0	0	1	1	0	0	0	1	0	0	0	0	0	0	0	1	0	0	0	0	0	0	0	0	0
b0839	0	0	0	0	0	0	0	0	0	0	0	0	0	0	0	0	0	1	0	0	0	0	0	0	0	0	1	0	0	0	0	1	0	0	0	0	0	0	0	1	0	0	0	0	0	0	0	0	0
b2010	0	0	0	0	0	0	0	0	0	0	0	0	0	0	0	0	0	1	0	0	0	0	0	0	0	0	1	0	0	0	0	1	0	0	0	0	0	0	0	1	0	0	0	0	0	0	0	0	0
b1190	0	0	0	0	0	0	0	0	0	0	0	0	0	0	0	0	0	0	0	0	0	0	0	0	0	0	0	0	0	0	0	0	0	0	0	0	0	0	0	1	0	0	0	0	0	0	0	0	0
b3387	0	0	0	0	0	0	0	1	0	0	0	0	0	0	0	0	0	0	0	0	0	0	0	0	0	0	0	0	0	0	0	0	0	0	0	0	0	0	0	0	0	0	0	0	0	0	0	0	0
b2478	0	0	0	0	0	0	0	0	0	0	0	0	0	0	0	0	0	0	0	0	0	0	0	0	0	0	0	0	0	0	1	0	0	0	1	0	0	0	0	0	0	0	0	0	0	0	0	0	0
b0031	0	0	0	0	0	0	0	0	0	0	0	0	0	0	0	0	0	0	0	0	0	0	0	0	0	0	0	0	0	0	1	0	0	0	1	0	0	0	0	0	0	0	0	0	0	0	0	0	0
b0166	0	0	0	0	0	0	0	0	0	0	0	0	0	0	0	0	0	0	0	0	0	0	0	0	0	0	0	0	0	0	0	0	0	0	1	0	0	0	0	0	0	0	0	0	0	0	0	0	0
b2472	0	0	0	0	0	0	0	0	0	0	0	0	0	0	0	0	0	1	0	0	0	0	0	0	0	0	0	0	0	0	0	0	0	0	1	0	0	0	0	0	0	0	0	0	0	0	0	0	0
b3809	0	0	0	0	0	0	0	0	0	0	0	0	0	0	0	0	0	0	0	0	0	0	0	0	0	0	0	0	0	0	0	0	0	0	1	0	0	0	0	0	0	0	0	0	0	0	0	0	0
b1538	0	0	0	0	0	0	0	0	0	0	0	0	0	0	0	0	0	1	0	0	0	0	0	0	0	0	0	0	0	0	0	0	0	0	0	0	0	0	0	0	0	0	0	0	0	0	0	0	0
b3528	0	0	0	0	0	0	0	0	0	0	0	0	0	0	0	0	0	0	0	0	0	0	0	0	0	0	0	0	0	0	0	0	0	1	0	0	0	0	0	0	0	0	0	0	0	0	0	0	0
b4124	1	0	0	0	0	0	0	0	0	0	0	1	1	0	0	0	0	0	0	0	0	0	0	0	0	0	0	0	0	0	0	0	0	0	0	0	0	0	0	0	0	0	0	0	0	0	0	0	0
b4125	1	0	0	0	0	0	0	0	0	0	0	0	1	0	0	0	0	0	0	0	0	0	0	0	0	0	0	0	1	0	0	0	0	0	0	0	0	0	0	0	0	0	0	0	0	1	1	0	0
b0381	0	0	0	0	0	0	0	0	0	0	0	0	0	0	0	0	0	0	0	0	0	0	0	0	0	0	1	0	0	0	0	1	0	0	0	0	0	0	0	1	0	0	0	0	0	0	0	0	0
b0092	0	0	0	0	0	0	0	0	0	0	0	0	0	0	0	0	0	0	0	0	0	0	0	0	0	0	1	0	0	0	0	1	0	0	0	0	0	0	0	1	0	0	0	0	0	0	0	0	0
b1487	0	0	0	0	0	0	0	0	0	0	0	0	0	0	0	0	0	0	0	0	0	0	0	0	0	0	0	0	0	0	0	0	0	0	0	0	0	0	0	0	0	0	0	1	0	0	0	0	0
b1486	0	0	0	0	0	0	0	0	0	0	0	0	0	0	0	0	0	0	0	0	0	0	0	0	0	0	0	0	0	0	0	0	0	0	0	0	0	0	0	0	0	0	0	1	0	0	0	0	0
b1485	0	0	0	0	0	0	0	0	0	0	0	0	0	0	0	0	0	0	0	0	0	0	0	0	0	0	0	0	0	0	0	0	0	0	0	0	0	0	0	0	0	0	0	1	0	0	0	0	0
b1484	0	0	0	0	0	0	0	0	0	0	0	0	0	0	0	0	0	0	0	0	0	0	0	0	0	0	0	0	0	0	0	0	0	0	0	0	0	0	0	0	0	0	0	1	0	0	0	0	0
b1483	0	0	0	0	0	0	0	0	0	0	0	0	0	0	0	0	0	0	0	0	0	0	0	0	0	0	0	0	0	0	0	0	0	0	0	0	0	0	0	0	0	0	0	1	0	0	0	0	0
b1488	0	0	0	0	0	0	0	0	0	0	0	0	0	0	0	0	0	1	0	0	0	0	0	0	0	0	1	0	0	0	0	0	0	0	0	0	0	0	0	0	0	0	0	0	0	0	0	0	0
b3162	0	0	0	0	0	0	0	0	0	0	0	1	1	0	0	0	0	0	0	0	0	0	0	0	1	0	0	0	0	0	0	0	0	0	0	0	0	0	0	0	0	0	0	0	0	0	0	0	0
b3287	0	0	0	0	0	0	0	0	0	0	0	0	0	0	1	0	0	0	0	0	0	0	0	0	0	0	0	0	0	0	0	0	0	0	0	0	0	0	0	0	0	0	0	0	0	0	0	0	0
b0161	0	0	0	0	0	0	0	0	0	0	0	0	0	0	0	0	0	1	0	0	0	0	0	0	1	0	0	0	0	0	0	0	0	0	0	0	0	0	0	0	0	0	0	0	0	0	0	0	0
b3234	0	0	0	0	0	0	0	0	0	0	0	0	0	0	0	0	0	1	0	0	0	0	0	0	0	0	0	0	0	0	0	0	0	0	0	0	0	0	0	0	0	0	0	0	0	0	0	0	0
b3235	0	0	0	0	0	0	0	0	0	0	0	0	0	0	0	0	0	1	0	0	0	0	0	0	0	0	0	0	0	0	0	0	0	0	0	0	0	0	0	0	0	0	0	0	0	0	0	0	0
b4382	0	0	0	0	0	0	0	0	0	0	0	0	0	0	0	0	0	0	0	0	0	0	0	0	0	0	0	0	0	0	1	0	0	0	0	0	0	0	0	0	0	0	0	0	0	0	0	0	0
b4381	0	0	0	0	0	0	0	0	0	0	0	0	0	0	0	0	0	0	0	0	0	0	0	0	0	0	0	0	0	0	1	0	0	0	0	0	0	0	0	0	0	0	0	0	0	0	0	0	0
b0840	0	0	0	0	0	0	0	0	0	0	0	1	1	0	0	0	0	0	0	0	0	0	0	0	0	0	0	0	0	0	0	0	0	0	0	0	0	0	0	0	0	0	0	0	0	0	0	0	0
b3694	0	0	0	0	0	0	0	0	0	0	0	1	1	0	0	0	0	0	0	0	0	0	0	0	0	0	0	0	0	0	0	0	0	0	0	0	0	0	0	0	0	0	0	0	0	0	0	0	0
b1594	0	0	1	0	0	0	0	0	0	0	0	1	1	0	0	0	0	0	0	0	0	0	0	0	0	0	0	0	0	0	0	0	0	0	0	0	0	0	0	0	0	0	0	0	0	0	0	0	0
b1575	0	0	0	0	0	0	0	0	0	0	0	0	0	0	0	0	0	0	0	0	0	0	0	0	0	0	0	1	0	0	0	0	0	0	0	0	0	0	0	0	0	0	0	0	0	0	0	0	0
b1569	0	0	0	0	0	0	0	0	0	0	0	1	1	0	0	0	0	0	0	0	0	0	0	0	0	0	0	1	0	0	0	0	0	0	0	0	0	0	0	0	0	0	0	0	0	0	0	0	0
b0799	0	0	0	0	0	0	0	0	1	1	0	0	0	0	0	0	0	0	0	0	0	0	0	0	0	1	0	0	0	0	0	0	0	0	0	0	0	0	0	0	0	0	0	0	0	0	0	0	0
b1061	0	0	0	0	0	0	0	0	1	0	0	0	0	0	0	0	0	0	0	0	0	0	0	0	0	1	0	0	0	0	0	0	0	0	0	0	0	0	0	0	0	0	1	0	0	0	0	0	0
b4136	0	0	0	0	0	1	0	0	0	0	0	0	0	0	0	0	0	0	0	0	0	0	0	0	0	0	0	0	0	0	0	0	0	0	0	0	0	0	0	0	0	0	0	0	0	0	0	0	0
b0894	0	0	0	0	0	1	0	0	0	0	0	0	0	0	0	0	0	0	0	0	0	0	0	0	0	0	0	0	0	0	0	0	0	0	0	0	0	0	0	0	0	0	0	0	0	0	0	0	0
b0895	0	0	0	0	0	1	0	0	0	0	0	0	0	0	0	0	0	0	0	0	0	0	0	0	0	0	0	0	0	0	0	0	0	0	0	0	0	0	0	0	0	0	0	0	0	0	0	0	0
b3702	0	0	0	0	0	0	0	1	0	0	0	0	0	0	0	0	0	0	0	0	0	0	0	0	0	0	0	0	0	0	0	0	0	0	0	0	0	0	0	0	0	0	0	0	0	0	0	0	0
b4052	0	0	0	0	0	0	0	1	0	0	0	0	0	0	0	0	0	0	0	0	0	0	0	0	0	0	0	0	0	0	0	0	0	0	0	0	0	0	0	0	0	0	0	0	0	0	0	0	0
b4361	0	0	0	0	0	0	0	1	0	0	0	0	0	0	0	0	0	0	0	0	0	0	0	0	0	0	0	0	0	0	0	0	0	0	0	0	0	0	0	0	0	0	0	0	0	0	0	0	0
b0184	0	0	0	0	0	0	0	1	0	0	0	0	0	0	0	0	0	0	0	0	0	0	0	0	0	0	0	0	0	0	0	0	0	0	0	0	0	0	0	0	0	0	0	0	0	0	0	0	0
b3066	0	0	0	0	0	0	0	1	0	0	0	1	0	0	0	0	0	0	0	0	0	0	0	0	0	0	0	0	0	0	0	0	0	0	0	0	0	0	0	0	0	0	0	0	0	0	0	0	0
b0015	0	0	0	0	0	0	0	1	0	0	0	0	0	0	0	0	1	0	0	0	0	0	0	0	1	0	0	0	0	0	0	0	0	0	0	0	0	0	0	0	0	0	0	0	0	0	0	0	0
b0014	0	0	0	0	0	0	0	1	0	0	0	0	0	0	0	0	1	0	0	0	0	0	0	0	1	0	0	0	0	0	0	0	0	0	0	0	0	0	0	0	0	0	0	0	0	0	0	0	0
b3701	0	0	0	0	0	0	0	1	0	0	0	0	0	0	0	0	0	0	0	0	0	0	0	0	0	0	0	0	0	0	0	0	0	0	0	0	0	0	0	0	0	0	0	0	0	0	0	0	0
b0215	0	0	0	0	0	0	0	1	0	0	0	0	0	0	0	0	0	0	0	0	0	0	0	0	0	0	0	0	0	0	0	0	0	0	0	0	0	0	0	0	0	0	0	0	0	0	0	0	0
b4362	0	0	0	0	0	0	0	1	0	0	0	0	0	0	0	0	0	0	0	0	0	0	0	0	0	0	0	0	0	0	0	0	0	0	0	0	0	0	0	0	0	0	0	0	0	0	0	0	0
b0470	0	0	0	0	0	0	0	1	0	0	0	0	0	0	0	0	0	0	0	0	0	0	0	0	0	0	0	0	0	0	0	0	0	0	0	0	0	0	0	0	0	0	0	0	0	0	0	0	0
b1489	1	0	0	0	0	0	0	0	0	0	0	0	1	0	0	0	0	0	0	0	0	0	0	0	0	0	0	0	1	0	0	0	0	0	0	0	0	0	0	0	0	0	0	0	0	0	0	0	0
b3544	0	0	0	0	0	0	0	0	0	0	0	0	0	0	0	0	0	0	0	0	0	0	0	1	0	0	0	0	0	0	0	0	0	0	0	0	0	0	0	0	0	0	0	1	0	0	0	0	0
b3543	0	0	0	0	0	0	0	0	0	0	0	0	0	0	0	0	0	0	0	0	0	0	0	0	0	0	0	0	0	0	0	0	0	0	0	0	0	0	0	0	0	0	0	1	0	0	0	0	0
b3542	0	0	0	0	0	0	0	0	0	0	0	0	0	0	0	0	0	0	0	0	0	0	0	0	0	0	0	0	0	0	0	0	0	0	0	0	0	0	0	0	0	0	0	1	0	0	0	0	0
b3541	0	0	0	0	0	0	0	0	0	0	0	0	0	0	0	0	0	0	0	0	0	0	0	0	0	0	0	0	0	0	0	0	0	0	0	0	0	0	0	0	0	0	0	1	0	0	0	0	0
b3540	0	0	0	0	0	0	0	0	0	0	0	0	0	0	0	0	0	0	0	0	0	0	0	0	0	0	0	0	0	0	0	0	0	0	0	0	0	0	0	0	0	0	0	1	0	0	0	0	0
b0812	0	0	0	0	0	0	0	0	0	0	0	0	0	0	0	0	0	0	0	0	0	0	0	0	1	0	0	0	0	0	0	0	0	0	0	0	0	0	0	0	0	0	0	0	0	0	0	0	0
b1185	0	0	0	0	0	1	0	0	0	0	0	0	0	0	0	0	0	0	0	0	0	0	0	0	0	0	0	0	0	0	0	0	0	0	0	0	0	0	0	0	0	0	0	0	0	0	0	0	0
b2366	0	0	0	0	0	0	0	0	0	0	0	0	0	0	0	0	0	0	1	0	0	0	0	0	0	0	0	0	0	0	1	0	0	0	0	0	0	0	0	0	0	0	0	0	0	0	0	0	0
b2364	0	0	0	0	0	0	0	0	0	0	0	1	1	0	0	0	0	0	0	0	0	0	0	0	0	0	0	0	0	0	0	0	0	0	0	0	0	0	0	0	0	0	0	0	0	0	0	0	0
b3260	0	0	0	0	0	0	0	0	0	0	0	0	0	0	0	0	0	0	0	0	0	0	0	0	0	0	0	0	0	1	1	0	0	0	0	0	0	0	0	0	0	0	0	0	0	0	0	0	0
b2140	0	0	0	0	0	0	0	0	0	0	0	0	0	0	0	0	0	0	0	0	0	0	0	0	0	0	0	0	0	1	1	0	0	0	0	0	0	0	0	0	0	0	0	0	0	0	0	0	0
b0173	0	0	0	0	0	0	0	0	0	0	0	0	0	0	0	0	0	0	0	0	0	0	0	0	0	0	0	0	0	0	1	0	0	0	0	0	0	0	0	0	0	0	0	0	0	0	0	0	0
b0420	0	0	0	0	0	0	0	0	0	0	0	0	0	0	0	0	0	0	0	0	0	0	0	0	0	0	0	0	0	0	1	0	0	0	0	0	0	0	0	0	0	0	0	0	0	0	0	0	0
b1533	0	0	0	0	0	0	0	0	0	0	0	0	0	0	0	0	0	0	0	0	0	0	1	0	0	0	0	0	0	0	0	0	0	0	0	0	0	0	0	0	0	0	0	0	0	0	0	0	0
b3076	0	0	1	0	0	0	0	0	0	0	0	0	0	0	0	0	0	0	0	0	0	0	0	0	0	0	0	0	0	0	1	0	0	0	0	0	0	0	0	0	0	0	0	0	0	0	0	0	0
b3075	0	0	0	0	0	0	0	0	0	0	0	1	1	0	0	0	0	0	0	0	0	0	0	0	0	0	0	0	0	0	0	0	0	0	0	0	0	0	0	0	0	0	0	0	0	0	0	0	0
b1850	0	0	0	0	0	0	0	0	0	0	0	0	0	0	0	0	0	0	0	0	0	0	0	0	0	0	0	0	0	0	1	0	0	0	0	0	0	0	0	0	0	0	0	0	0	0	0	0	0
b1851	0	0	0	0	0	0	0	0	0	0	0	0	0	0	0	0	0	0	0	0	0	0	0	0	0	0	0	0	0	0	1	0	0	0	0	0	0	0	0	0	0	0	0	0	0	0	0	0	0
b4147	0	0	0	0	0	0	0	0	0	0	0	0	0	0	1	0	0	0	0	0	0	0	0	0	0	0	0	0	0	0	0	0	0	0	0	0	0	0	0	0	0	0	0	0	0	0	0	0	0
b2268	0	0	0	0	0	0	0	0	0	0	0	0	0	0	0	0	0	0	0	0	0	0	0	0	0	0	0	0	0	1	0	0	0	0	0	0	0	0	0	0	0	0	0	0	0	0	0	0	0
b2685	0	0	0	0	0	0	0	0	0	0	0	0	0	0	0	0	0	0	0	0	0	0	0	0	0	0	0	0	0	0	0	0	0	0	0	0	0	0	0	0	1	0	0	0	0	0	0	0	0
b2686	0	0	0	0	0	0	0	0	0	0	0	0	0	0	0	0	0	0	0	0	0	0	0	0	0	0	0	0	0	0	0	0	0	0	0	0	0	0	0	0	0	0	0	0	0	0	0	0	0
b2368	0	0	0	0	0	0	0	0	0	0	0	0	0	0	0	0	0	0	0	0	0	0	0	0	0	0	0	0	0	0	0	0	0	0	0	0	0	0	0	0	1	0	0	0	0	0	0	0	0
b1193	0	0	0	0	0	0	0	0	0	0	0	0	0	0	0	0	0	0	0	0	0	0	0	0	0	0	1	0	0	0	1	0	0	0	0	0	0	0	0	0	0	0	0	0	0	0	0	0	0
b2779	0	0	0	1	0	0	0	0	0	0	0	0	0	0	0	0	0	0	0	0	0	0	0	0	0	0	0	0	0	0	0	0	0	0	0	0	0	0	0	0	0	0	0	0	0	0	0	0	0
b0596	0	0	0	0	0	0	0	0	0	0	0	0	0	0	0	0	0	0	0	0	1	1	0	0	0	0	0	0	0	0	1	0	0	0	0	0	0	0	0	0	0	0	0	0	0	0	0	0	0
b0595	0	0	0	0	0	0	0	0	0	0	0	0	0	0	0	0	0	0	0	0	1	1	0	0	0	0	0	0	0	0	1	0	0	0	0	1	0	0	0	0	0	0	0	0	0	0	0	0	0
b0593	0	0	0	0	0	0	0	0	0	0	0	0	0	0	0	0	0	0	0	0	1	1	0	0	0	0	0	0	0	0	0	0	0	0	0	1	0	0	0	0	0	0	0	0	0	0	0	0	0
b0583	0	0	0	0	0	0	0	0	0	0	0	0	0	0	0	0	0	0	0	0	1	1	0	0	0	0	0	0	0	0	0	0	0	0	0	0	0	0	0	0	0	0	0	0	0	0	0	0	0
b0594	0	0	0	0	0	0	0	0	0	0	0	0	0	0	0	0	0	0	0	0	1	1	0	0	0	0	0	0	0	0	1	0	0	0	0	0	0	0	0	0	0	0	0	0	0	0	0	0	0
b0586	0	0	0	0	0	0	0	0	0	0	0	0	0	0	0	0	0	0	0	0	1	1	0	0	0	0	0	0	0	0	1	0	0	0	0	1	0	0	0	0	0	0	0	0	0	0	0	0	0
b3264	0	0	0	0	0	0	0	0	0	0	0	1	1	0	0	0	0	0	0	0	0	0	0	0	0	0	0	0	0	0	0	0	0	0	0	0	0	0	0	0	0	0	0	0	0	0	0	0	1
b0566	0	0	0	0	0	0	0	0	0	0	0	1	1	0	0	0	0	0	0	0	0	0	0	0	0	0	0	0	0	0	0	0	0	0	0	0	0	0	0	0	0	0	0	0	0	0	0	0	1
b3404	1	0	0	0	0	0	0	0	0	0	0	0	0	0	0	0	0	0	0	0	0	0	0	0	0	0	0	0	1	0	0	0	0	0	0	0	0	0	0	0	0	0	0	0	0	1	1	0	0
b2927	0	0	0	1	0	0	0	0	0	0	0	0	0	0	0	0	0	0	0	0	0	0	0	0	0	0	0	0	0	0	1	0	0	0	0	0	0	0	0	0	0	0	0	0	0	0	0	0	0
b2441	0	0	0	0	0	0	0	0	0	0	0	0	0	0	0	0	0	0	1	0	0	0	0	0	0	0	0	0	0	0	0	0	0	0	0	0	0	0	0	0	0	0	0	0	0	0	0	0	0
b2440	0	0	0	0	0	0	0	0	0	0	0	0	0	0	0	0	0	0	1	0	0	0	0	0	0	0	0	0	0	0	0	0	0	0	0	0	0	0	0	0	0	0	0	0	0	0	0	0	0
b2369	1	0	0	0	0	0	0	0	0	0	0	1	1	0	0	0	0	0	0	0	0	0	0	0	0	0	0	0	0	0	0	0	0	0	0	0	0	0	0	0	0	0	0	0	0	0	0	0	0
b2370	1	0	0	0	0	0	0	0	0	0	0	0	1	0	0	0	0	0	0	0	0	0	0	0	0	0	0	0	1	0	0	0	0	0	0	0	0	0	0	0	0	0	0	0	0	1	1	0	0
b3006	0	0	0	0	0	0	0	0	0	0	0	0	0	0	0	0	0	0	0	0	0	0	0	0	0	0	0	0	0	0	0	0	0	0	0	0	0	0	0	0	0	0	0	1	0	0	0	0	0
b3005	0	0	0	0	0	0	0	0	0	0	0	0	0	0	0	0	0	0	0	0	0	0	0	0	0	0	0	0	0	0	0	0	0	0	0	0	0	0	0	0	0	0	0	1	0	0	0	0	0
b1844	0	0	0	0	0	0	0	0	1	0	0	0	0	0	0	0	0	0	0	0	0	0	0	0	0	1	0	0	0	0	0	0	0	0	0	0	0	0	0	0	0	0	0	0	0	0	0	0	0
b3094	0	0	0	0	0	0	0	0	0	0	0	1	1	0	0	0	0	0	0	0	0	0	0	0	0	0	0	0	0	0	0	0	0	0	0	0	0	0	0	0	0	0	0	0	0	0	0	0	0
b0954	0	0	0	0	0	0	0	0	0	0	0	0	0	0	0	0	0	0	0	0	0	0	0	0	0	0	0	0	0	0	0	0	1	0	0	1	0	0	0	0	0	0	0	0	0	0	0	0	0
b2323	0	0	0	0	0	0	0	0	0	0	0	0	0	0	0	0	0	0	0	0	0	0	0	0	0	0	0	0	0	0	1	0	1	0	0	1	0	0	0	0	0	0	0	0	0	0	0	0	0
b1092	0	0	0	0	0	0	0	0	0	0	0	0	0	0	0	0	0	0	0	0	0	0	0	0	0	0	0	0	0	0	1	0	1	0	0	0	0	0	0	0	0	0	0	0	0	0	0	0	0
b1095	0	0	0	0	0	0	0	0	0	0	0	0	0	0	0	0	0	0	0	0	0	0	0	0	0	0	0	0	0	0	1	0	1	0	0	1	0	0	0	0	0	0	0	0	0	0	0	0	0
b1093	0	0	0	0	0	0	0	0	0	0	0	0	0	0	0	0	0	0	0	0	0	0	0	0	0	0	0	0	0	0	1	0	1	0	0	0	0	0	0	0	0	0	0	0	0	0	0	0	0
b1091	0	0	0	0	0	0	0	0	0	0	0	0	0	0	0	0	0	0	0	0	0	0	0	0	0	0	0	0	0	0	1	0	1	0	0	0	0	0	0	0	0	0	0	0	0	0	0	0	0
b1288	0	0	0	0	0	0	0	0	0	0	0	0	0	0	0	0	0	0	0	0	0	0	0	0	0	0	0	0	0	0	1	0	1	0	0	0	0	0	0	0	0	0	0	0	0	0	0	0	0
b3963	0	0	0	0	0	0	0	0	0	0	0	1	1	0	0	0	0	0	0	0	0	0	0	0	0	0	0	0	0	0	0	0	1	0	0	0	0	0	0	0	0	0	0	0	0	0	0	0	1
b0180	0	0	0	0	0	0	0	0	0	0	0	0	0	0	0	0	0	0	0	0	0	0	0	0	0	0	0	0	0	0	0	0	1	0	0	0	0	0	0	0	0	0	0	0	0	0	0	0	0
b3845	0	0	0	0	0	0	0	0	0	0	0	0	0	0	0	0	0	0	0	1	0	0	0	0	0	0	0	0	0	0	1	0	0	0	0	0	0	0	0	0	0	0	0	0	0	0	0	0	0
b3846	0	0	0	0	0	0	0	0	0	0	0	0	0	0	0	0	0	0	0	1	0	0	0	0	0	0	0	0	0	0	1	0	0	0	0	0	0	0	0	0	0	0	0	0	0	0	0	0	0
b1805	0	0	0	0	0	0	0	0	0	0	0	0	0	0	0	0	0	0	0	1	0	0	0	0	0	0	0	0	0	0	1	0	0	0	0	0	0	0	0	0	0	0	0	0	0	0	0	0	0
b0221	0	0	0	0	0	1	0	0	0	0	0	0	0	0	0	0	0	0	0	1	0	0	0	0	0	0	0	0	0	0	1	0	0	0	0	0	0	0	0	0	0	0	0	0	0	0	0	0	0
b3081	0	0	0	0	0	1	0	0	0	0	0	0	0	0	0	0	0	0	0	0	0	0	0	0	0	0	0	0	0	0	1	0	0	0	0	0	0	0	0	0	0	0	0	0	0	0	0	0	0
b1187	0	0	0	0	0	0	0	0	0	0	0	1	1	0	0	0	0	0	0	1	0	0	0	0	0	0	0	0	0	0	0	0	0	0	0	0	0	0	0	0	0	0	0	0	0	0	0	0	1
b2925	0	0	0	1	0	0	0	0	0	0	0	0	0	0	0	0	0	0	0	0	0	0	0	0	0	0	0	0	0	0	1	0	0	0	0	0	0	0	0	0	0	0	0	0	0	0	0	0	0
b2097	0	0	0	1	0	0	0	0	0	0	0	0	0	0	0	0	0	0	0	0	0	0	0	0	0	0	0	0	0	0	1	0	0	0	0	0	0	0	0	0	0	0	0	0	0	0	0	0	0
b4232	0	0	1	0	0	0	0	0	0	0	0	0	0	0	0	0	0	0	0	0	0	0	0	0	0	0	0	0	0	0	0	0	0	0	0	0	0	0	0	0	0	0	0	0	0	0	0	0	0
b2052	0	0	0	0	0	0	0	0	0	0	0	0	0	0	0	0	0	0	0	0	0	0	0	0	0	0	0	0	0	0	1	0	0	0	0	0	0	0	1	0	0	0	0	0	0	0	0	0	0
b3895	0	0	0	0	0	1	0	0	0	0	0	0	0	0	0	0	0	0	0	0	0	0	0	0	0	0	0	0	0	0	0	0	0	0	0	0	0	0	0	0	0	0	0	0	0	0	0	0	0
b4079	0	0	0	0	0	1	0	0	0	0	0	0	0	0	0	0	0	0	0	0	0	0	0	0	0	0	0	0	0	0	0	0	0	0	0	0	0	0	0	0	0	0	0	0	0	0	0	0	0
b1474	0	0	0	0	0	1	0	0	0	0	0	0	0	0	0	0	0	0	0	0	0	0	0	0	0	0	0	0	0	0	0	0	0	0	0	0	0	0	0	0	0	0	0	0	0	0	0	0	0
b1475	0	0	0	0	0	1	0	0	0	0	0	0	0	0	0	0	0	0	0	0	0	0	0	0	0	0	0	0	0	0	0	0	0	0	0	0	0	0	0	0	0	0	0	0	0	0	0	0	0
b1476	0	0	0	0	0	1	0	0	0	0	0	0	0	0	0	0	0	0	0	0	0	0	0	0	0	0	0	0	0	0	0	0	0	0	0	0	0	0	0	0	0	0	0	0	0	0	0	0	0
b3894	0	0	0	0	0	1	0	0	0	0	0	0	0	0	0	0	0	0	0	0	0	0	0	0	0	0	0	0	0	0	0	0	0	0	0	0	0	0	0	0	0	0	0	0	0	0	0	0	0
b3893	0	0	0	0	0	1	0	0	0	0	0	0	0	0	0	0	0	0	0	0	0	0	0	0	0	0	0	0	0	0	0	0	0	0	0	0	0	0	0	0	0	0	0	0	0	0	0	0	0
b3892	0	0	0	0	0	1	0	0	0	0	0	0	0	0	0	0	0	0	0	0	0	0	0	0	0	0	0	0	0	0	0	0	0	0	0	0	0	0	0	0	0	0	0	0	0	0	0	0	0
b2525	0	0	0	0	0	1	0	0	0	0	0	0	0	0	0	0	0	0	0	0	0	0	0	0	0	0	0	0	0	0	0	0	0	0	0	0	0	0	0	0	0	0	0	0	0	0	0	0	0
b1385	0	0	0	0	0	0	0	0	0	0	0	0	0	0	0	0	0	0	0	0	0	0	0	0	0	0	0	0	0	0	1	0	0	0	0	0	0	0	0	0	0	0	0	0	0	0	0	0	0
b1384	0	0	0	0	0	0	0	0	0	0	0	1	1	0	0	0	0	0	0	0	0	0	0	0	0	0	0	0	0	0	0	0	0	0	0	0	0	0	0	0	0	0	0	0	0	0	0	0	1
b4291	0	0	0	0	0	0	0	0	0	0	0	0	0	0	0	0	0	0	0	0	1	1	0	0	0	0	0	0	0	0	0	0	0	0	0	0	0	0	0	0	0	0	0	0	0	0	0	0	0
b4290	0	0	0	0	0	0	0	0	0	0	0	0	0	0	0	0	0	0	0	0	1	1	0	0	0	0	0	0	0	0	0	0	0	0	0	0	0	0	0	0	0	0	0	0	0	0	0	0	0
b4289	0	0	0	0	0	0	0	0	0	0	0	0	0	0	0	0	0	0	0	0	1	1	0	0	0	0	0	0	0	0	0	0	0	0	0	0	0	0	0	0	0	0	0	0	0	0	0	0	0
b4288	0	0	0	0	0	0	0	0	0	0	0	0	0	0	0	0	0	0	0	0	1	1	0	0	0	0	0	0	0	0	0	0	0	0	0	0	0	0	0	0	0	0	0	0	0	0	0	0	0
b4287	0	0	0	0	0	0	0	0	0	0	0	0	0	0	0	0	0	0	0	0	1	1	0	0	0	0	0	0	0	0	0	0	0	0	0	0	0	0	0	0	0	0	0	0	0	0	0	0	0
b4293	0	0	0	0	0	0	0	0	0	0	0	1	1	0	0	0	0	0	0	0	1	1	0	0	0	0	0	0	0	0	0	0	0	0	0	0	0	0	0	0	0	0	0	0	0	0	0	0	0
b4292	0	0	0	0	0	0	0	0	0	0	0	0	0	0	0	0	0	0	0	0	1	1	0	0	0	0	0	0	0	0	0	0	0	0	0	0	0	0	0	0	0	0	0	0	0	0	0	0	0
b3408	0	0	0	0	0	0	0	0	0	0	0	0	0	0	0	0	0	0	0	0	1	1	0	0	0	0	0	0	0	0	0	0	0	0	0	0	0	0	0	0	0	0	0	0	0	0	0	0	0
b3409	0	0	0	0	0	0	0	0	0	0	0	0	0	0	0	0	0	0	0	0	1	1	0	0	0	0	0	0	0	0	0	0	0	0	0	0	0	0	0	0	0	0	0	0	0	0	0	0	0
b0584	0	0	0	0	0	0	0	0	0	0	0	0	0	0	0	0	0	0	0	0	1	1	0	0	0	0	0	0	0	0	0	0	0	0	0	0	0	0	0	0	0	0	0	0	0	0	0	0	0
b0592	0	0	0	0	0	0	0	0	0	0	0	0	0	0	0	0	0	0	0	0	1	1	0	0	0	0	0	0	0	0	0	0	0	0	0	0	0	0	0	0	0	0	0	0	0	0	0	0	0
b0588	0	0	0	0	0	0	0	0	0	0	0	0	0	0	0	0	0	0	0	0	1	1	0	0	0	0	0	0	0	0	0	0	0	0	0	0	0	0	0	0	0	0	0	0	0	0	0	0	0
b0590	0	0	0	0	0	0	0	0	0	0	0	0	0	0	0	0	0	0	0	0	1	1	0	0	0	0	0	0	0	0	0	0	0	0	0	0	0	0	0	0	0	0	0	0	0	0	0	0	0
b0587	0	0	0	0	0	0	0	0	0	0	0	0	0	0	0	0	0	0	0	0	1	1	0	0	0	0	0	0	0	0	0	0	0	0	0	0	0	0	1	0	0	0	0	0	0	0	0	0	0
b0589	0	0	0	0	0	0	0	0	0	0	0	0	0	0	0	0	0	0	0	0	1	1	0	0	0	0	0	0	0	0	0	0	0	0	0	0	0	0	0	0	0	0	0	0	0	0	0	0	0
b0585	0	0	0	0	0	0	0	0	0	0	0	0	0	0	0	0	0	0	0	0	1	1	0	0	0	0	0	0	0	0	0	0	0	0	0	0	0	0	0	0	0	0	0	0	0	0	0	0	0
b0229	0	0	0	0	0	0	0	0	0	0	0	0	0	0	0	0	0	0	0	0	0	0	0	0	0	0	0	0	0	0	0	0	0	0	0	0	0	0	0	0	1	0	0	1	0	0	0	0	0
b2731	1	0	0	0	0	0	0	0	0	0	0	1	1	0	0	0	0	0	0	0	0	0	0	0	0	0	0	0	0	0	0	0	0	0	0	0	0	0	0	0	0	0	0	0	0	0	0	0	0
b0150	0	0	0	0	0	0	0	0	0	0	0	0	0	0	0	0	0	0	0	0	1	1	0	0	0	0	0	0	0	0	0	0	0	0	0	0	0	0	0	0	0	0	0	0	0	0	0	0	0
b0153	0	0	0	0	0	0	0	0	0	0	0	0	0	0	0	0	0	0	0	0	1	1	0	0	0	0	0	0	0	0	0	0	0	0	0	0	0	0	0	0	0	0	0	0	0	0	0	0	0
b0151	0	0	0	0	0	0	0	0	0	0	0	0	0	0	0	0	0	0	0	0	1	1	0	0	0	0	0	0	0	0	0	0	0	0	0	0	0	0	0	0	0	0	0	0	0	0	0	0	0
b0152	0	0	0	0	0	0	0	0	0	0	0	0	0	0	0	0	0	0	0	0	1	1	0	0	0	0	0	0	0	0	0	0	0	0	0	0	0	0	0	0	0	0	0	0	0	0	0	0	0
b1102	0	0	0	0	0	0	0	0	0	0	0	0	0	0	0	0	0	0	0	0	1	1	0	0	0	0	0	0	0	0	0	0	0	0	0	0	0	0	0	0	0	0	0	0	0	0	0	0	0
b3915	0	0	0	0	0	0	0	0	0	0	0	0	0	0	0	0	0	0	0	0	1	1	0	0	0	0	0	0	0	0	0	0	0	0	0	0	0	0	0	0	0	0	0	0	0	0	0	0	0
b4312	0	0	0	0	0	0	0	0	0	1	1	1	1	0	0	0	0	0	0	0	0	0	0	0	0	0	0	0	0	0	0	0	0	0	0	0	0	0	0	0	0	0	0	0	1	0	0	0	0
b4316	0	0	0	0	0	0	0	0	0	0	0	0	0	0	0	0	0	0	0	0	0	0	0	0	0	0	1	0	0	0	0	0	0	0	0	0	0	0	0	0	0	0	0	0	0	0	0	0	0
b4313	0	0	0	0	0	0	0	0	0	1	1	1	1	0	0	0	0	0	0	0	0	0	0	0	0	0	0	0	0	0	0	0	0	0	0	0	0	0	0	0	0	0	0	0	1	0	0	0	0
b3261	0	0	0	0	0	0	0	0	0	0	0	1	1	0	0	0	0	0	0	0	0	0	0	0	0	0	0	0	0	0	0	0	0	0	0	0	0	0	0	0	0	0	0	0	0	0	0	0	0
b4207	0	0	0	0	0	0	0	0	0	0	0	0	0	0	0	0	1	0	0	0	0	0	0	0	0	0	0	0	0	0	0	0	0	0	0	0	0	0	0	0	0	0	0	0	0	0	0	0	0
b3347	0	0	0	0	0	0	0	0	0	0	0	0	0	0	0	0	1	0	0	0	0	0	0	0	0	0	0	0	0	0	0	0	0	0	0	0	0	0	0	0	0	0	0	0	0	0	0	0	0
b0028	0	0	0	0	0	0	0	0	0	0	0	0	0	0	0	0	1	0	0	0	0	0	0	0	0	0	0	0	0	0	0	0	0	0	0	0	0	0	0	0	0	0	0	0	0	0	0	0	0
b0684	0	0	0	0	0	1	0	0	0	0	0	0	0	0	0	0	0	0	0	0	0	0	0	0	0	0	0	0	0	0	0	0	0	0	0	0	0	0	0	0	0	0	0	0	0	0	0	0	0
b2895	0	0	0	0	0	1	0	0	0	0	0	0	0	0	0	0	0	0	0	0	0	0	0	0	0	0	0	0	0	0	0	0	0	0	0	0	0	0	0	0	0	0	0	0	0	0	0	0	0
b1073	0	1	0	0	0	0	0	0	0	0	0	0	0	0	0	0	0	0	0	0	0	0	0	0	0	0	0	0	0	0	0	0	0	0	0	0	0	0	0	0	0	0	0	0	0	0	0	0	0
b1074	0	1	0	0	0	0	0	0	0	0	0	0	0	0	0	0	0	0	0	0	0	0	0	0	0	0	0	0	0	0	0	0	0	0	0	0	0	0	0	0	0	0	0	0	0	0	0	0	0
b1076	0	1	0	0	0	0	0	0	0	0	0	0	0	0	0	0	0	0	0	0	0	0	0	0	0	0	0	0	0	0	0	0	0	0	0	0	0	0	0	0	0	0	0	0	0	0	0	0	0
b1077	0	1	0	0	0	0	0	0	0	0	0	0	0	0	0	0	0	0	0	0	0	0	0	0	0	0	0	0	0	0	0	0	0	0	0	0	0	0	0	0	0	0	0	0	0	0	0	0	0
b1078	0	1	0	0	0	0	0	0	0	0	0	0	0	0	0	0	0	0	0	0	0	0	0	0	0	0	0	0	0	0	0	0	0	0	0	0	0	0	0	0	0	0	0	0	0	0	0	0	0
b1079	0	1	0	0	0	0	0	0	0	0	0	0	0	0	0	0	0	0	0	0	0	0	0	0	0	0	0	0	0	0	0	0	0	0	0	0	0	0	0	0	0	0	0	0	0	0	0	0	0
b1081	0	1	0	0	0	0	0	0	0	0	0	0	0	0	0	0	0	0	0	0	0	0	0	0	0	0	1	0	0	0	1	0	0	0	0	0	0	0	0	0	0	0	0	0	0	0	0	0	0
b1082	0	1	0	0	0	0	0	0	0	0	0	0	0	0	0	0	0	0	0	0	0	0	0	0	0	0	0	0	0	0	0	0	0	0	0	0	0	0	0	0	0	0	0	0	0	0	0	0	0
b1083	0	1	0	0	0	0	0	0	0	0	0	0	0	0	0	0	0	0	0	0	0	0	0	0	0	0	0	0	0	0	0	0	0	0	0	0	0	0	0	0	0	0	0	0	0	0	0	0	0
b1071	0	0	0	0	0	0	0	0	0	0	0	1	1	0	0	0	0	0	0	0	0	0	0	0	0	0	0	0	0	0	0	0	0	0	0	0	0	0	0	0	0	0	0	0	0	0	0	0	0
b1891	0	0	0	0	0	0	0	0	0	0	0	1	1	0	0	0	0	0	0	0	0	0	0	0	0	0	0	0	0	0	0	0	0	0	0	0	0	0	0	0	0	0	0	0	0	0	0	0	0
b1892	0	0	0	0	0	0	0	0	0	0	0	1	1	0	0	0	0	0	0	0	0	0	0	0	0	0	0	0	0	0	0	0	0	0	0	0	0	0	0	0	0	0	0	0	0	0	0	0	0
b1922	0	0	0	0	0	0	0	0	0	0	0	1	1	0	0	0	0	0	0	0	0	0	0	0	0	0	0	0	0	0	0	0	0	0	0	0	0	0	0	0	0	0	0	0	0	0	0	0	1
b1923	0	1	0	0	0	0	0	0	0	0	0	0	0	0	0	0	0	0	0	0	0	0	0	0	0	0	0	0	0	0	0	0	0	0	0	0	0	0	0	0	0	0	0	0	0	0	0	0	0
b1937	0	1	0	0	0	0	0	0	0	0	0	0	0	0	0	0	0	0	0	0	0	0	0	0	0	0	0	0	0	0	0	0	0	0	0	0	0	0	0	0	0	0	0	0	0	0	0	0	0
b1938	0	1	0	0	0	0	0	0	0	0	0	0	0	0	0	0	0	0	0	0	0	0	0	0	0	0	0	0	0	0	0	0	0	0	0	0	0	0	0	0	0	0	0	0	0	0	0	0	0
b1939	0	1	0	0	0	0	0	0	0	0	0	0	0	0	0	0	0	0	0	0	0	0	0	1	0	0	0	0	0	0	0	0	0	0	0	0	0	0	0	0	0	0	0	0	0	0	0	0	0
b1940	0	1	0	0	0	0	0	0	0	0	0	0	0	0	0	0	0	0	0	0	0	0	0	0	0	0	0	0	0	0	0	0	0	0	0	0	0	0	0	0	0	0	0	0	0	0	0	0	0
b1941	0	1	0	0	0	0	0	0	0	0	0	0	0	0	0	0	0	0	0	0	1	0	0	0	0	0	0	0	0	0	0	0	0	0	0	1	0	0	0	0	0	0	0	1	0	0	0	0	0
b1942	0	1	0	0	0	0	0	0	0	0	0	0	0	0	0	0	0	0	0	0	0	0	0	1	0	0	0	0	0	0	0	0	0	0	0	0	0	0	0	0	0	0	0	0	0	0	0	0	0
b1944	0	1	0	0	0	0	0	0	0	0	0	0	0	0	0	0	0	0	0	0	0	0	0	1	0	0	0	0	0	0	0	0	0	0	0	0	0	0	0	0	0	0	0	0	0	0	0	0	0
b1945	0	1	0	0	0	0	0	0	0	0	0	0	0	0	0	0	0	0	0	0	0	0	0	1	0	0	0	0	0	0	0	0	0	0	0	0	0	0	0	0	0	0	0	0	0	0	0	0	0
b1946	0	1	0	0	0	0	0	0	0	0	0	0	0	0	0	0	0	0	0	0	0	0	0	1	0	0	0	0	0	0	0	0	0	0	0	0	0	0	0	0	1	0	0	0	0	0	0	0	0
b1947	0	1	0	0	0	0	0	0	0	0	0	0	0	0	0	0	0	0	0	0	0	0	0	1	0	0	0	0	0	0	0	0	0	0	0	0	0	0	0	0	0	0	0	0	0	0	0	0	0
b1948	0	0	0	0	0	0	0	0	0	0	0	0	0	0	0	0	0	0	0	0	0	0	0	0	0	0	0	0	0	0	0	0	0	0	0	0	0	0	0	0	1	0	0	1	0	0	0	0	0
b1949	0	0	0	0	0	0	0	0	0	0	0	0	0	0	0	0	0	0	0	0	0	0	0	0	0	0	0	0	0	0	0	0	0	0	0	0	0	0	0	0	1	0	0	0	0	0	0	0	0
b1950	0	0	0	0	0	0	0	0	0	0	0	0	0	0	0	0	0	0	0	0	0	0	0	0	0	0	0	0	0	0	0	0	0	0	0	0	0	0	0	0	0	0	0	1	0	0	0	0	0
b3288	0	0	0	0	0	0	0	0	0	0	0	0	0	0	1	0	0	0	0	0	0	0	0	0	0	0	0	0	0	0	0	0	0	0	0	1	0	0	0	0	0	0	0	0	0	0	0	0	0
b1334	0	0	0	0	0	0	0	0	0	0	0	1	1	0	0	0	0	0	0	0	0	0	0	0	0	0	0	0	0	0	0	0	0	0	0	0	0	0	0	0	0	0	0	0	0	0	0	0	1
b0048	0	0	0	0	0	0	0	0	0	0	0	0	0	0	0	0	0	0	0	0	0	0	0	0	0	0	0	0	0	0	0	0	0	0	0	0	0	0	0	0	0	0	0	0	0	0	0	0	0
b2315	0	0	0	0	0	0	0	0	0	0	0	0	0	0	0	0	0	0	0	0	0	0	0	0	0	0	0	0	0	0	0	0	0	0	0	1	0	0	0	0	0	0	0	0	0	0	0	0	0
b0529	0	0	0	0	0	0	1	0	0	0	0	0	0	0	0	0	0	0	0	0	0	0	0	0	0	0	0	0	0	0	1	0	0	0	1	0	0	0	0	0	0	0	0	0	0	0	0	0	0
b3177	0	0	0	0	0	0	0	0	0	0	0	0	0	0	0	0	0	0	0	0	0	0	0	0	0	0	0	0	0	0	0	0	0	0	0	0	0	0	0	0	0	0	0	0	0	0	0	0	0
b3924	0	0	0	0	0	1	0	0	0	0	0	0	0	0	0	0	0	0	0	0	0	0	0	0	0	0	0	0	0	0	0	0	0	0	0	0	0	0	0	0	0	0	0	0	0	0	0	0	0
b2374	0	0	0	0	0	0	0	0	0	0	0	0	0	0	0	0	0	0	0	0	0	0	0	0	0	0	0	0	0	0	1	0	0	0	0	0	0	0	0	0	0	0	0	0	0	0	0	0	0
b4154	0	0	0	0	0	1	0	0	0	0	0	0	0	0	0	0	0	0	0	0	0	0	0	0	0	0	0	0	0	0	0	0	0	0	0	0	0	0	0	0	0	0	0	0	0	0	0	0	0
b4153	0	0	0	0	1	1	0	0	0	0	0	0	0	0	0	0	0	0	0	0	0	0	0	0	0	0	0	0	0	0	0	0	0	0	0	0	0	0	0	0	0	0	0	0	0	0	0	0	0
b4152	0	0	0	0	0	1	0	0	0	0	0	0	0	0	0	0	0	0	0	0	0	0	0	0	0	0	0	0	0	0	0	0	0	0	0	0	0	0	0	0	0	0	0	0	0	0	0	0	0
b3844	0	0	0	0	0	1	0	0	0	0	0	0	0	0	0	0	0	0	0	0	1	1	0	0	0	0	0	0	0	0	0	0	0	0	0	0	0	0	0	0	0	0	0	0	0	0	0	0	0
b3371	0	0	1	0	0	0	0	0	0	0	0	0	0	0	0	0	0	0	0	0	0	0	0	0	0	0	0	0	0	0	0	0	0	0	0	0	0	0	0	0	0	0	0	0	0	0	0	0	0
b0356	0	0	0	0	0	0	0	0	0	0	0	0	0	0	0	0	0	0	0	0	0	0	0	0	0	0	0	0	0	0	1	0	0	0	0	0	0	0	0	0	0	0	0	0	0	0	0	0	0
b0172	0	0	0	0	0	0	0	0	0	0	0	0	0	0	1	0	0	0	0	0	0	0	0	0	0	0	0	0	0	0	0	0	0	0	0	0	0	0	0	0	0	0	0	0	0	0	0	0	0
b2167	0	0	0	0	0	0	0	0	0	0	0	0	0	0	0	0	0	0	0	0	0	0	0	0	0	0	0	0	0	0	0	0	0	1	0	0	0	0	0	0	0	1	0	0	0	0	0	0	0
b2169	0	0	0	0	0	0	0	0	0	0	0	0	0	0	0	0	0	0	0	0	0	0	0	0	0	0	0	0	0	0	0	0	0	1	0	0	0	0	0	0	0	1	0	0	0	0	0	0	0
b0080	0	0	0	0	0	0	0	0	0	0	0	1	1	0	0	0	0	0	0	0	0	0	0	0	0	0	0	0	0	0	0	0	0	0	0	0	0	0	0	0	0	0	0	0	0	0	0	0	1
b0825	0	0	1	0	0	0	0	0	0	0	0	0	0	0	0	0	0	0	0	0	0	0	0	0	0	0	0	0	0	0	1	0	0	0	0	0	0	0	0	0	0	0	0	0	0	0	0	0	0
b3946	0	0	1	0	0	0	0	0	0	0	0	0	0	0	0	0	0	0	0	0	0	0	0	0	0	0	0	0	0	0	1	0	0	0	0	0	0	0	0	0	0	0	0	0	0	0	0	0	0
b1905	0	0	0	0	0	0	0	0	0	0	0	0	0	0	0	0	0	0	0	0	0	1	0	0	0	0	0	0	0	0	0	0	0	0	0	0	0	0	0	0	0	0	0	0	0	0	0	0	0
b0094	0	0	0	0	0	0	0	0	0	0	0	0	0	0	0	0	0	0	0	0	0	0	0	0	0	0	0	1	0	0	0	1	0	0	0	0	0	0	0	0	0	0	0	0	0	0	0	0	0
b2748	0	0	0	0	0	0	0	0	0	0	0	0	0	0	0	0	0	0	0	0	0	0	0	0	0	0	0	1	0	0	0	0	0	0	0	0	0	0	0	0	0	0	0	0	0	0	0	0	0
b3178	0	0	0	0	0	0	0	0	0	0	0	0	0	0	0	0	0	1	0	0	0	0	0	0	0	0	0	1	0	0	0	0	0	0	0	0	0	0	0	0	0	0	0	0	0	0	0	0	0
b0084	0	0	0	0	0	0	0	0	0	0	0	0	0	0	0	0	0	0	0	0	0	0	0	0	0	0	1	1	0	0	0	1	0	0	0	0	0	0	0	1	0	0	0	0	0	0	0	0	0
b0890	0	0	0	0	0	0	0	0	0	0	0	0	0	0	0	0	0	0	0	0	0	0	0	0	0	0	0	1	0	0	0	0	0	0	0	0	0	0	0	0	0	0	0	0	0	0	0	0	0
b0083	0	0	0	0	0	0	0	0	0	0	0	0	0	0	0	0	0	0	0	0	0	0	0	0	0	0	0	1	0	0	0	0	0	0	0	0	0	0	0	0	0	0	0	0	0	0	0	0	0
b3933	0	0	0	0	0	0	0	0	0	0	0	0	0	0	0	0	1	0	0	0	0	0	0	0	0	0	0	1	0	0	0	0	0	0	0	0	0	0	0	0	0	0	0	0	0	0	0	0	0
b0093	0	0	0	0	0	0	0	0	0	0	0	0	0	0	0	0	0	0	0	0	0	0	0	0	0	0	0	1	0	0	0	0	0	0	0	0	0	0	0	0	0	0	0	0	0	0	0	0	0
b0089	0	0	0	0	0	0	0	0	0	0	0	0	0	0	0	0	0	0	0	0	0	0	0	0	0	0	1	1	0	0	0	1	0	0	0	0	0	0	0	1	0	0	0	0	0	0	0	0	0
b3464	0	0	0	0	0	0	0	0	0	0	0	0	0	0	0	0	0	0	0	0	0	0	0	0	0	0	0	1	0	0	0	0	0	0	0	0	0	0	0	0	0	0	0	0	0	0	0	0	0
b0095	0	0	0	0	0	0	0	0	0	0	0	0	0	0	0	0	0	0	0	0	0	0	0	0	0	0	0	1	0	0	0	0	0	0	0	0	0	0	0	0	0	0	0	0	0	0	0	0	0
b2800	0	0	1	0	0	0	0	0	0	0	0	0	0	0	0	0	0	0	0	0	0	0	0	0	0	0	0	0	0	0	0	0	0	0	0	0	0	0	0	0	0	0	0	0	0	0	0	0	0
b2802	0	0	1	0	0	0	0	0	0	0	0	0	0	0	0	0	0	0	0	0	0	0	0	0	0	0	0	0	0	0	0	0	0	0	0	0	0	0	0	0	0	0	0	0	0	0	0	0	0
b2803	0	0	1	0	0	0	0	0	0	0	0	0	0	0	0	0	0	0	0	0	0	0	0	0	0	0	0	0	0	0	0	0	0	0	0	0	0	0	0	0	0	0	0	0	0	0	0	0	0
b2799	0	0	1	0	0	0	0	0	0	0	0	0	0	0	0	0	0	0	0	0	0	0	0	0	0	0	0	0	0	0	1	0	0	0	0	0	0	0	0	0	0	0	0	0	0	0	0	0	0
b2801	0	0	1	0	0	0	0	0	0	0	0	0	0	0	0	0	0	0	0	0	0	0	0	0	0	0	0	0	0	0	0	0	0	1	0	0	0	0	0	0	0	0	0	0	0	0	0	0	0
b2805	0	0	1	0	0	0	0	0	0	0	0	1	1	0	0	0	0	0	0	0	0	0	0	0	0	0	0	0	0	0	0	0	0	0	0	0	0	0	0	0	0	0	0	0	0	0	0	0	0
b2804	0	0	1	0	0	0	0	0	0	0	0	0	0	0	0	0	0	0	0	0	0	0	0	0	0	0	0	0	0	0	0	0	0	1	0	0	0	0	0	0	0	0	0	0	0	0	0	0	0
b1612	0	0	0	0	1	0	0	0	0	0	0	0	0	0	0	0	0	0	0	0	0	0	0	0	0	0	0	0	0	0	0	0	0	0	0	0	0	0	0	0	0	0	0	0	0	0	0	0	0
b4122	0	0	0	0	1	0	0	0	0	0	0	0	0	0	0	0	0	0	0	0	0	0	0	0	0	0	0	0	0	0	0	0	0	0	0	0	0	0	0	0	0	0	0	0	0	0	0	0	0
b1611	0	0	0	0	1	0	0	0	0	0	0	0	0	0	0	0	0	0	0	0	0	0	0	0	0	0	0	0	0	0	0	0	0	0	0	0	0	0	0	0	0	0	0	0	0	0	0	0	0
b0683	0	0	0	0	0	0	0	0	0	0	0	1	1	0	0	0	0	0	0	0	0	0	0	0	0	0	0	0	0	0	0	0	0	0	0	0	0	0	0	0	0	0	0	0	0	0	0	0	0
b3340	0	0	0	0	0	0	0	0	0	0	0	0	0	0	1	0	0	0	0	0	0	0	0	0	0	0	0	0	0	0	0	0	0	0	0	0	0	0	0	0	0	0	0	0	0	0	0	0	0
b2661	0	0	0	0	0	0	0	0	0	0	0	0	0	0	0	0	0	0	0	0	0	0	0	0	0	0	0	0	0	0	1	0	0	0	0	0	0	0	0	0	0	0	0	0	0	0	0	0	0
b2663	0	0	0	0	0	0	0	0	0	0	0	0	0	0	0	0	0	0	0	0	0	0	1	0	0	0	0	0	0	0	0	0	0	0	0	0	0	0	0	0	0	0	0	0	0	0	0	0	0
b3512	0	0	0	0	0	0	0	0	0	0	0	1	1	0	0	0	0	0	0	0	0	0	0	0	0	0	0	0	0	0	0	0	0	0	0	0	0	0	0	0	0	0	0	0	0	0	0	0	0
b3515	0	0	0	0	0	0	0	0	0	0	0	1	1	0	0	0	0	0	0	0	0	0	0	0	0	0	0	0	0	0	0	0	0	0	0	0	0	0	0	0	0	0	0	0	0	0	0	0	1
b3516	0	0	0	0	0	0	0	0	0	0	0	1	1	0	0	0	0	0	0	0	0	0	0	0	0	0	0	0	0	0	0	0	0	0	0	0	0	0	0	0	0	0	0	0	0	0	0	0	1
b0759	0	0	1	0	0	0	0	0	0	0	0	0	0	0	0	0	0	0	0	0	0	0	0	0	0	0	0	0	0	0	1	0	0	0	0	0	0	0	0	0	0	0	0	0	0	0	0	0	0
b0757	0	0	1	0	0	0	0	0	0	0	0	0	0	0	0	0	0	0	0	0	0	0	0	0	0	0	0	0	0	0	1	0	0	0	0	0	0	0	0	0	0	0	0	0	0	1	0	0	0
b0756	0	0	1	0	0	0	0	0	0	0	0	0	0	0	0	0	0	0	0	0	0	0	0	0	0	0	0	0	0	0	0	0	0	0	0	0	0	0	0	0	0	0	0	0	0	0	0	0	0
b2943	0	0	0	0	0	0	0	0	0	0	0	0	0	0	0	0	0	0	0	0	0	0	0	0	0	0	0	0	0	0	0	0	0	1	0	0	0	0	0	0	0	0	0	0	0	0	0	0	0
b2837	0	0	1	0	0	0	0	0	0	0	0	1	1	0	0	0	0	0	0	0	0	0	0	0	0	0	0	0	0	0	0	0	0	0	0	0	0	0	0	0	0	0	0	0	0	0	0	0	0
b2151	0	0	0	0	0	0	0	0	0	0	0	1	1	0	0	0	0	0	0	0	0	0	0	0	0	0	0	0	0	0	0	0	0	0	0	0	0	0	0	0	0	0	0	0	0	0	0	0	0
b0758	0	0	1	0	0	0	0	0	0	0	0	0	0	0	0	0	0	0	0	0	0	0	0	0	0	0	0	0	0	0	0	0	0	0	0	0	0	0	0	0	0	0	0	0	0	0	0	0	0
b1236	0	0	0	0	0	0	0	0	0	0	0	0	0	0	0	0	0	0	0	0	0	0	0	0	0	0	0	0	0	0	0	0	0	0	0	1	0	0	0	0	0	0	0	0	0	0	0	0	0
b1779	0	0	0	1	0	0	0	0	0	0	0	0	0	0	0	0	0	0	0	0	0	0	0	0	0	0	0	0	0	0	1	0	0	0	0	0	0	0	0	0	0	0	0	0	0	0	0	0	0
b3125	0	0	0	0	0	0	0	0	0	0	0	0	0	0	0	0	0	0	0	0	0	0	0	0	0	0	0	0	0	0	1	0	0	0	0	0	0	0	0	0	0	0	0	0	0	0	0	0	0
b2094	0	0	0	0	0	0	0	0	0	0	0	0	0	0	0	0	0	0	0	0	0	0	0	0	0	0	0	0	0	0	0	0	0	1	0	0	0	0	0	0	0	1	0	0	0	0	0	0	0
b2093	0	0	0	0	0	0	0	0	0	0	0	0	0	0	0	0	0	0	0	0	0	0	0	0	0	0	0	0	0	0	0	0	0	1	0	0	0	0	0	0	0	1	0	0	0	0	0	0	0
b2092	0	0	0	0	0	0	0	0	0	0	0	0	0	0	0	0	0	0	0	0	0	0	0	0	0	0	0	0	0	0	0	0	0	1	0	0	0	0	0	0	0	1	0	0	0	0	0	0	0
b2091	0	0	0	0	0	0	0	0	0	0	0	0	0	0	0	0	0	0	0	0	0	0	0	0	0	0	0	0	0	0	1	0	0	0	0	0	0	0	0	0	0	0	0	0	0	0	0	0	0
b2096	0	0	0	1	0	0	0	0	0	0	0	0	0	0	0	0	0	0	0	0	0	0	0	0	0	0	0	0	0	0	1	0	0	0	0	0	0	0	0	0	0	0	0	0	0	0	0	0	0
b0124	0	0	0	0	0	1	0	0	0	0	0	0	0	0	0	0	0	0	0	0	0	0	0	0	0	0	0	0	0	0	0	0	0	0	0	0	0	0	0	0	0	0	0	0	0	0	0	0	0
b2808	0	0	0	0	0	0	0	0	0	0	0	1	1	0	0	0	0	0	0	0	0	0	0	0	0	0	0	0	0	0	0	0	0	0	0	0	0	0	0	0	0	0	0	0	0	0	0	0	0
b2479	0	0	0	0	0	0	0	0	0	0	0	1	1	0	0	0	0	0	0	0	0	0	0	0	0	0	0	0	0	0	1	0	0	0	0	0	0	0	0	0	0	0	0	0	0	0	0	0	0
b1761	0	0	0	0	0	0	0	0	0	0	0	0	0	0	0	0	0	0	1	0	0	0	0	0	0	0	0	0	0	0	1	0	0	0	0	0	0	0	0	0	0	0	0	0	0	0	0	0	0
b3741	0	0	0	0	0	0	0	0	0	0	0	0	0	0	0	0	0	0	0	0	0	0	0	0	0	0	0	0	0	1	0	0	0	0	0	0	0	0	0	0	0	0	0	0	0	0	0	0	0
b3740	0	0	0	0	0	0	0	0	0	0	0	0	0	0	0	0	0	0	0	0	0	0	0	0	0	0	0	1	0	0	0	0	0	0	0	0	0	0	0	0	0	0	0	0	0	0	0	0	0
b2976	0	0	0	0	1	0	0	0	0	0	0	0	0	0	0	0	0	0	0	0	0	0	0	0	0	0	0	0	0	0	0	0	0	0	0	0	0	0	0	0	0	0	0	0	0	0	0	0	0
b2980	0	0	0	0	0	0	0	0	0	0	0	1	1	0	0	0	0	0	0	0	0	0	0	0	0	0	0	0	0	0	0	0	0	0	0	0	0	0	0	0	0	0	0	0	0	0	0	0	0
b3945	0	0	0	0	0	0	0	0	0	0	0	0	0	0	0	0	0	0	0	0	0	0	0	0	0	0	0	0	0	0	1	0	0	0	0	0	0	0	0	0	0	0	0	0	0	0	0	0	0
b2036	0	0	0	0	0	0	0	0	0	0	0	0	0	0	0	0	0	0	0	0	0	0	0	0	0	0	0	0	0	0	1	0	0	0	0	0	0	0	1	0	0	0	0	0	0	0	0	0	0
b3429	0	0	0	0	0	0	0	0	0	0	0	0	0	0	0	0	0	0	0	0	0	0	0	0	0	0	0	0	0	0	0	0	0	0	0	1	0	0	0	0	0	0	0	0	0	0	0	0	0
b3432	0	0	1	0	0	0	0	0	0	0	0	0	0	0	0	0	0	0	0	0	0	0	0	0	0	0	0	0	0	0	0	0	0	0	0	0	0	0	0	0	0	0	0	0	0	0	0	0	0
b3430	0	0	0	0	0	0	0	0	0	0	0	0	0	0	0	0	0	0	0	0	0	0	0	0	0	0	0	0	0	0	0	0	0	0	0	1	0	0	0	0	0	0	0	0	0	0	0	0	0
b3428	0	0	1	0	0	0	0	0	0	0	0	0	0	0	0	0	0	0	0	0	0	0	0	0	0	0	0	0	0	0	0	0	0	0	0	0	0	0	0	0	0	0	0	0	0	0	0	0	0
b3431	0	0	1	0	0	0	0	0	0	0	0	0	0	0	0	0	0	0	0	0	0	0	0	0	0	0	0	0	0	0	1	0	0	0	0	0	0	0	0	0	0	0	0	0	0	0	0	0	0
b2388	0	0	0	1	0	0	0	0	0	0	0	0	0	0	0	0	0	0	0	0	0	0	0	0	0	0	0	0	0	0	0	0	0	0	0	0	0	0	0	0	0	0	0	0	0	0	0	0	0
b3176	0	0	1	0	0	0	0	0	0	0	0	0	0	0	0	0	0	0	0	0	0	0	0	0	0	0	0	0	0	0	0	0	0	0	0	0	0	0	0	0	0	0	0	0	0	0	0	0	0
b3729	0	0	1	0	0	0	0	0	0	0	0	0	0	0	0	0	0	0	0	0	0	0	0	0	0	0	0	0	0	0	1	0	0	0	0	0	0	0	0	0	0	0	0	0	0	0	0	0	0
b3730	0	0	0	0	0	0	0	0	0	0	0	0	0	0	0	0	0	0	0	0	0	0	0	0	0	0	1	0	0	0	0	1	0	0	0	0	0	0	1	1	0	0	0	0	0	0	0	0	0
b2553	0	0	0	0	0	0	0	0	0	0	0	1	1	0	0	0	0	0	0	0	0	0	0	0	0	0	0	0	0	0	0	0	0	0	0	0	0	0	0	0	0	0	0	0	0	0	0	0	0
b0167	0	0	0	0	0	0	0	0	0	0	0	0	0	0	0	0	0	0	0	0	0	0	0	0	0	0	0	0	0	0	1	0	0	0	0	0	0	0	0	0	0	0	0	0	0	0	0	0	0
b3868	1	0	0	0	0	0	0	0	0	0	0	1	1	0	0	0	0	0	0	0	0	0	0	0	0	0	0	0	0	0	0	0	0	0	0	0	0	0	0	0	0	0	0	0	0	0	0	0	0
b0811	0	0	0	0	0	0	0	0	0	0	0	0	0	0	0	0	0	0	0	0	0	0	1	0	0	0	0	0	0	0	0	0	0	0	0	0	0	0	0	0	0	0	0	0	0	0	0	0	0
b0450	0	0	0	0	0	0	0	0	0	0	0	1	1	0	0	0	0	0	0	0	0	0	0	0	0	0	0	0	0	0	0	0	0	0	0	0	0	0	0	0	0	0	0	0	0	0	0	0	0
b3869	1	0	0	0	0	0	0	0	0	0	0	0	1	0	0	0	0	0	0	0	0	0	0	0	0	0	0	0	1	0	0	0	0	0	0	0	0	0	0	0	0	0	0	0	0	1	1	0	0
b0810	0	0	0	0	0	0	0	0	0	0	0	0	0	0	0	0	0	0	0	0	0	0	1	0	0	0	0	0	0	0	0	0	0	0	0	0	0	0	0	0	0	0	0	0	0	0	0	0	0
b0809	0	0	0	0	0	0	0	0	0	0	0	0	0	0	0	0	0	0	0	0	0	0	1	0	0	0	0	0	0	0	0	0	0	0	0	0	0	0	0	0	0	0	0	0	0	0	0	0	0
b0680	0	0	0	0	0	0	0	0	0	0	0	0	0	0	1	1	0	0	0	0	0	0	0	0	0	0	0	0	0	0	0	0	0	0	0	0	0	0	0	0	0	0	0	0	0	0	0	0	0
b1651	0	0	1	0	0	0	0	0	0	0	0	0	0	0	0	0	0	0	0	0	0	0	0	0	0	0	0	0	0	0	0	0	0	0	0	0	0	0	0	0	0	0	0	0	0	0	0	0	0
b2242	0	0	0	0	0	1	0	0	0	0	0	0	0	0	0	0	0	0	0	0	0	0	0	0	0	0	0	0	0	0	0	0	0	0	0	0	0	0	0	0	0	0	0	0	0	0	0	0	0
b2243	0	0	0	0	0	1	0	0	0	0	0	0	0	0	0	0	0	0	0	0	0	0	0	0	0	0	0	0	0	0	0	0	0	0	0	0	0	0	0	0	0	0	0	0	0	0	0	0	0
b3926	0	0	1	0	0	0	0	0	0	0	0	0	0	0	0	0	0	0	0	0	0	0	0	0	0	0	0	0	0	0	0	0	0	0	0	0	0	0	0	0	0	0	0	0	0	0	0	0	0
b3423	0	0	0	0	0	0	0	0	0	0	0	1	1	0	0	0	0	0	0	0	0	0	0	0	0	0	0	0	0	0	0	0	0	0	0	0	0	0	0	0	0	0	0	0	0	0	0	0	0
b3925	0	0	1	0	0	0	0	0	0	0	0	0	0	0	0	0	0	0	0	0	0	0	0	0	0	0	0	0	0	0	0	0	0	0	0	0	0	0	0	0	0	0	0	0	0	0	0	0	0
b0720	0	0	0	0	1	0	0	0	0	0	0	0	0	0	0	0	0	0	0	0	0	0	0	0	0	0	0	0	0	0	0	0	0	0	0	0	0	0	0	0	0	0	0	0	0	0	0	0	0
b3212	0	0	0	0	0	0	0	0	0	0	0	0	0	0	0	0	0	0	0	0	0	0	0	0	0	0	0	0	0	0	1	0	0	0	1	0	0	0	0	0	0	0	0	0	0	0	0	0	0
b3213	0	0	0	0	0	1	0	0	0	0	0	0	0	0	0	0	0	0	0	0	0	0	0	0	0	0	0	0	0	0	0	0	0	0	1	0	0	0	0	0	0	0	0	0	0	0	0	0	0
b0655	0	0	0	0	0	0	0	0	0	0	0	0	0	0	0	0	0	0	0	0	0	0	1	0	0	0	0	0	0	0	0	0	0	0	0	0	0	0	0	0	0	0	0	0	0	0	0	0	0
b0654	0	0	0	0	0	0	0	0	0	0	0	0	0	0	0	0	0	0	0	0	0	0	1	0	0	0	0	0	0	0	0	0	0	0	0	0	0	0	0	0	0	0	0	0	0	0	0	0	0
b0653	0	0	0	0	0	0	0	0	0	0	0	0	0	0	0	0	0	0	0	0	0	0	1	0	0	0	0	0	0	0	0	0	0	0	0	0	0	0	0	0	0	0	0	0	0	0	0	0	0
b0652	0	0	0	0	0	0	0	0	0	0	0	0	0	0	0	0	0	0	0	0	0	0	1	0	0	0	0	0	0	0	0	0	0	0	0	0	0	0	0	0	0	0	0	0	0	0	0	0	0
b3653	0	0	0	0	0	0	0	0	0	0	0	0	0	0	0	0	0	0	0	0	1	0	0	0	0	0	0	0	0	0	0	0	0	0	0	0	0	0	0	0	0	0	0	0	0	0	0	0	0
b2400	0	0	0	0	0	0	0	0	0	0	0	0	0	0	1	1	0	0	0	0	0	0	0	0	0	0	0	0	0	0	0	0	0	0	0	0	0	0	0	0	0	0	0	0	0	0	0	0	0
b3682	0	0	0	0	0	0	0	0	0	0	0	0	0	0	0	0	0	0	0	0	0	0	0	0	0	0	0	0	0	0	0	0	0	1	0	0	0	0	0	0	0	1	0	0	0	0	0	0	0
b3683	0	0	0	0	0	0	0	0	0	0	0	0	0	0	0	0	0	0	0	0	0	0	0	0	0	0	0	0	0	0	0	0	0	1	0	0	0	0	0	0	0	1	0	0	0	0	0	0	0
b0509	0	0	0	0	0	0	0	0	0	0	0	0	0	0	0	0	0	0	0	0	0	0	0	0	0	0	0	0	0	0	1	0	0	0	0	0	0	0	0	0	0	0	0	0	0	0	0	0	0
b3560	0	0	0	0	0	0	0	0	0	0	0	0	0	0	1	0	0	0	0	0	0	0	0	0	0	0	0	0	0	0	0	0	0	0	0	0	0	0	0	0	0	0	0	0	0	0	0	0	0
b3559	0	0	0	0	0	0	0	0	0	0	0	0	0	0	1	0	0	0	0	0	0	0	0	0	0	0	0	0	0	0	0	0	0	0	0	0	0	0	0	0	0	0	0	0	0	0	0	0	0
b2053	0	0	0	0	0	0	0	0	0	0	0	0	0	0	0	0	0	0	0	0	0	0	0	0	0	0	0	0	0	0	1	0	0	0	0	0	0	0	1	0	0	0	0	0	0	0	0	0	0
b0200	0	0	1	0	0	0	0	0	0	0	0	0	0	0	0	0	0	0	0	0	0	0	0	0	0	0	0	0	0	0	1	0	0	0	0	0	0	0	1	0	0	0	0	0	0	0	0	0	0
b1285	0	0	0	0	0	0	0	0	0	0	0	0	1	0	0	0	0	0	0	0	0	0	0	0	0	0	0	0	1	0	0	0	0	0	0	0	0	0	0	0	0	0	0	0	0	0	0	0	0
b3437	0	0	1	0	0	0	0	0	0	0	0	0	0	0	0	0	0	0	0	0	0	0	0	0	0	0	0	0	0	0	0	0	0	0	0	0	0	0	0	0	0	0	0	0	0	0	0	0	0
b4321	0	0	0	0	0	0	0	0	0	0	0	0	0	0	0	0	0	0	0	0	0	0	0	0	0	0	0	0	0	0	0	0	0	1	0	0	0	0	0	0	0	0	0	0	0	0	0	0	0
b3438	0	0	0	0	0	0	0	0	0	0	0	1	1	0	0	0	0	0	0	0	0	0	0	0	0	0	0	0	0	0	0	0	0	0	0	0	0	0	0	0	0	0	0	0	0	0	0	0	0
b3415	0	0	0	0	0	0	0	0	0	0	0	0	0	0	0	0	0	0	0	0	0	0	0	0	0	0	0	0	0	0	0	0	0	1	0	0	0	0	0	0	0	0	0	0	0	0	0	0	0
b3500	0	0	0	0	0	1	0	0	0	0	0	0	0	0	0	0	0	0	0	0	0	0	0	0	0	0	0	0	0	0	0	0	0	0	0	0	0	0	0	0	0	0	0	0	0	0	0	0	0
b3385	0	0	1	0	0	0	0	0	0	0	0	0	0	0	0	0	0	0	0	0	0	0	0	0	0	0	0	0	0	0	1	0	0	0	0	0	0	0	0	0	0	0	0	0	0	0	0	0	0
b0755	0	0	0	1	0	0	0	0	0	0	0	0	0	0	0	0	0	0	0	0	0	0	0	0	0	0	0	0	0	0	1	0	0	0	0	0	0	0	0	0	0	0	0	0	0	0	0	0	0
b3612	0	0	0	1	0	0	0	0	0	0	0	0	0	0	0	0	0	0	0	0	0	0	0	0	0	0	0	0	0	0	1	0	0	0	0	0	0	0	0	0	0	0	0	0	0	0	0	0	0
b3608	0	0	1	0	0	0	0	0	0	0	0	0	0	0	0	0	0	0	0	0	0	0	0	0	0	0	0	0	0	0	1	0	0	0	0	0	0	0	0	0	0	0	0	0	0	0	0	0	0
b3181	0	0	0	0	0	0	0	0	0	0	0	1	1	0	0	0	0	0	0	0	0	0	0	0	0	0	0	0	0	0	0	0	0	0	0	0	0	0	0	0	0	0	0	0	0	0	0	0	0
b3406	0	0	0	0	0	0	0	0	0	0	0	1	1	0	0	0	0	0	0	0	0	0	0	0	0	0	0	0	0	0	0	0	0	0	0	0	0	0	0	0	0	0	0	0	0	0	0	0	0
b4143	0	0	0	0	0	0	0	0	0	0	0	0	0	0	0	0	1	0	0	0	0	0	0	0	0	0	0	1	0	0	0	0	0	0	0	0	0	0	0	0	0	0	0	0	0	0	0	0	0
b4142	0	0	0	0	0	0	0	0	0	0	0	0	0	0	0	0	1	0	0	0	0	0	0	0	0	0	0	1	0	0	0	0	0	0	0	0	0	0	0	0	0	0	0	0	0	0	0	0	0
b2614	0	0	0	0	0	0	0	0	0	0	0	0	0	0	0	0	1	0	0	0	0	0	0	0	1	0	0	0	0	0	0	0	0	0	0	0	0	0	0	0	0	0	0	0	0	0	0	0	0
b0849	0	0	0	0	0	1	0	0	0	0	0	0	0	0	0	0	0	0	0	0	0	0	0	0	0	0	0	0	0	0	0	0	0	0	0	0	0	0	0	0	0	0	0	0	0	0	0	0	0
b1064	0	0	0	0	0	1	0	0	0	0	0	0	0	0	0	0	0	0	0	0	0	0	0	0	0	0	0	0	0	0	0	0	0	0	0	0	0	0	0	0	0	0	0	0	0	0	0	0	0
b3610	0	0	0	0	0	1	0	0	0	0	0	0	0	0	0	0	0	0	0	0	0	0	0	0	0	0	0	0	0	0	0	0	0	0	0	0	0	0	0	0	0	0	0	0	0	0	0	0	0
b3323	0	0	0	0	0	0	0	0	0	0	0	0	0	0	0	0	0	0	0	0	0	0	0	0	0	0	0	0	0	0	1	0	0	0	0	0	0	0	0	0	0	0	0	0	0	0	0	0	0
b3325	0	0	0	0	0	0	0	0	0	0	0	0	0	0	0	0	0	0	0	0	0	0	0	0	0	0	0	0	0	0	0	0	0	0	0	0	0	0	0	0	1	0	0	0	0	0	0	0	0
b3332	0	0	0	0	0	0	0	0	0	0	0	0	0	0	0	0	0	0	0	0	0	0	0	0	0	0	0	0	0	0	0	0	0	0	0	0	0	0	0	0	1	0	0	0	0	0	0	0	0
b3333	0	0	0	0	0	0	0	0	0	0	0	0	0	0	0	0	0	0	0	0	0	0	0	0	0	0	0	0	0	0	0	0	0	0	0	0	0	0	0	0	0	0	0	1	0	0	0	0	0
b2507	0	0	0	0	0	0	1	0	0	0	0	0	0	0	0	0	0	0	0	0	0	0	0	0	0	0	0	0	0	1	0	0	0	0	0	1	0	0	0	0	0	0	0	0	0	0	0	0	0
b2508	0	0	0	0	0	0	1	0	0	0	0	0	0	0	0	0	0	0	0	0	0	0	0	0	0	0	0	0	0	0	1	0	0	0	0	0	0	0	0	0	0	0	0	0	0	0	0	0	0
b0104	0	0	0	0	0	0	0	0	0	0	0	0	0	0	0	0	0	0	0	0	0	0	0	0	0	0	0	0	0	0	1	0	0	0	0	0	0	0	0	0	0	0	0	0	0	0	0	0	0
b2787	0	0	0	0	0	0	0	0	0	0	0	0	0	0	0	0	0	0	0	0	0	0	0	0	0	0	0	0	0	0	1	0	0	0	0	0	0	0	0	0	0	0	0	0	0	0	0	0	0
b2706	0	0	0	0	0	0	0	0	0	0	0	1	1	0	0	0	0	0	0	0	0	0	0	0	0	0	0	0	0	0	0	0	0	0	0	0	0	0	0	0	0	1	0	0	0	0	0	0	0
b2231	0	0	0	0	0	0	0	0	0	0	0	0	0	0	0	0	0	0	0	0	0	0	0	0	0	0	0	0	0	0	0	0	0	0	0	0	0	0	0	0	0	0	0	0	0	0	0	0	0
b3699	0	0	0	0	0	0	0	0	0	0	0	0	0	0	0	0	0	0	0	0	0	0	0	0	0	0	0	0	0	0	0	0	0	0	0	0	0	0	0	0	0	0	0	0	0	0	0	0	0
b2541	0	0	0	0	0	0	0	0	0	0	0	0	0	0	0	0	0	0	0	0	0	0	0	0	0	0	0	0	0	0	1	0	0	0	0	0	0	0	0	0	0	0	0	0	0	0	0	0	0
b2540	0	0	0	0	0	1	0	0	0	0	0	0	0	0	0	0	0	0	0	0	0	0	0	0	0	0	0	0	0	0	0	0	0	0	0	0	0	0	0	0	0	0	0	0	0	0	0	0	0
b2542	0	0	0	0	0	1	0	0	0	0	0	0	0	0	0	0	0	0	0	0	0	0	0	0	0	0	0	0	0	0	0	0	0	0	0	0	0	0	0	0	0	0	0	0	0	0	0	0	0
b2538	0	0	0	0	0	1	0	0	0	0	0	0	0	0	0	0	0	0	0	0	0	0	0	0	0	0	0	0	0	0	0	0	0	0	0	0	0	0	0	0	0	0	0	0	0	0	0	0	0
b2539	0	0	0	0	0	1	0	0	0	0	0	0	0	0	0	0	0	0	0	0	0	0	0	0	0	0	0	0	0	0	0	0	0	0	0	0	0	0	0	0	0	0	0	0	0	0	0	0	0
b2537	0	0	0	0	0	0	0	0	0	0	0	1	1	0	0	0	0	0	0	0	0	0	0	0	0	0	0	0	0	0	0	0	0	0	0	0	0	0	0	0	0	0	0	0	0	0	0	0	0
b1967	0	0	0	0	0	0	0	0	0	0	0	0	0	0	0	0	0	0	0	0	0	0	0	0	1	0	0	0	0	0	0	0	0	0	0	0	0	0	0	0	0	0	0	0	0	0	0	0	0
b0873	0	0	0	0	0	1	0	0	0	0	0	0	0	0	0	0	0	0	0	0	0	0	0	0	0	0	0	0	0	0	0	0	0	0	0	0	0	0	0	0	0	0	0	0	0	0	0	0	0
b0872	0	0	0	0	0	1	0	0	0	0	0	0	0	0	0	0	0	0	0	0	0	0	0	0	0	0	0	0	0	0	0	0	0	0	0	0	0	0	0	0	0	0	0	0	0	0	0	0	0
b2496	0	0	0	0	0	0	0	1	0	0	0	0	0	0	0	0	0	0	0	0	0	0	0	0	0	0	0	0	0	0	0	0	0	0	0	0	0	0	0	0	0	0	0	0	0	0	0	0	0
b3762	0	0	0	0	0	0	0	0	0	0	0	1	1	0	0	0	0	0	0	0	0	0	0	0	0	0	0	0	0	0	0	0	0	0	0	0	0	0	0	0	0	0	0	0	0	0	0	0	0
b1619	0	0	0	0	0	0	0	0	0	0	0	0	0	0	0	0	0	0	0	1	0	0	0	0	0	0	0	0	0	0	1	0	0	0	0	0	0	0	0	0	0	0	0	0	0	0	0	0	0
b0962	0	0	0	0	0	0	0	0	1	0	0	0	0	0	0	0	0	0	0	0	0	0	0	0	0	0	0	0	1	0	0	0	0	0	0	0	0	0	0	0	0	0	0	0	0	0	0	0	0
b1210	0	0	0	0	0	0	0	0	0	0	0	0	0	0	0	0	0	0	0	0	0	0	0	0	0	0	0	0	0	0	1	0	0	0	0	0	0	0	0	0	0	0	0	0	0	0	0	0	0
b0369	0	0	0	0	0	0	0	0	0	0	0	0	0	0	0	0	0	0	0	0	0	0	0	0	0	0	0	0	0	0	1	0	0	0	0	0	0	0	0	0	0	0	0	0	0	0	0	0	0
b3850	0	0	0	0	0	1	0	0	0	0	0	0	0	0	0	0	0	0	0	0	0	0	0	0	0	0	0	0	0	0	0	0	0	0	0	0	0	0	0	0	0	0	0	0	0	0	0	0	0
b0059	0	0	0	0	0	0	0	0	0	0	0	1	1	0	0	0	0	0	0	0	0	0	0	0	0	0	0	0	0	0	0	0	0	0	0	0	0	0	0	0	0	0	0	0	0	0	0	0	0
b4172	0	0	0	0	0	0	0	0	0	0	0	0	1	0	0	0	0	0	0	0	0	0	0	0	0	0	0	0	0	0	0	0	0	0	0	0	0	0	0	0	0	0	0	0	0	0	0	0	0
b1508	0	0	0	0	0	0	0	0	0	0	0	1	1	0	0	0	0	0	0	0	0	0	0	0	0	0	0	0	0	0	0	0	0	0	0	0	0	0	0	0	0	0	0	0	0	0	0	0	0
b2024	0	0	0	0	0	0	0	0	0	0	0	0	0	0	0	0	0	0	0	0	0	0	0	0	0	0	0	0	0	0	1	0	0	0	1	0	0	0	0	0	0	0	0	0	0	0	0	0	0
b2022	0	0	0	0	0	0	0	0	0	0	0	0	0	0	0	0	0	0	0	0	0	0	0	0	0	0	0	0	0	0	0	0	0	0	1	0	0	0	0	0	0	0	0	0	0	0	0	0	0
b2021	0	0	0	0	0	0	0	0	0	0	0	0	0	0	0	0	0	0	0	0	0	0	0	0	0	0	0	0	0	0	1	0	0	0	1	1	0	0	0	0	0	0	0	0	0	0	0	0	0
b2020	0	0	0	0	0	0	0	0	0	0	0	0	0	0	0	0	0	0	0	0	0	0	0	0	0	0	0	0	0	0	1	0	0	0	1	0	0	0	0	0	0	0	0	0	0	0	0	0	0
b2025	0	0	0	0	0	0	0	0	0	0	0	0	0	0	0	0	0	0	0	0	0	0	0	0	0	0	0	0	0	0	1	0	0	0	1	0	0	0	0	0	0	0	0	0	0	0	0	0	0
b2019	0	0	0	0	0	0	0	0	0	0	0	0	0	0	0	0	0	0	0	0	0	0	0	0	0	0	0	0	0	0	0	0	0	0	1	0	0	0	0	0	0	0	0	0	0	0	0	0	0
b2023	0	0	0	0	0	0	0	0	0	0	0	0	0	0	0	0	0	0	0	0	0	0	0	0	0	0	0	0	0	0	0	0	0	0	1	1	0	0	0	0	0	0	0	0	0	0	0	0	0
b2026	0	0	0	0	0	0	0	0	0	0	0	0	0	0	0	0	0	0	0	0	0	0	0	0	0	0	0	0	0	0	0	0	0	0	1	0	0	0	0	0	0	0	0	0	0	0	0	0	0
b2309	0	0	0	0	0	0	0	0	0	0	0	0	0	0	0	0	0	0	0	0	0	0	1	0	0	0	0	0	0	0	0	0	0	0	0	0	0	0	0	0	0	0	0	0	0	0	0	0	0
b2307	0	0	0	0	0	0	0	0	0	0	0	0	0	0	0	0	0	0	0	0	0	0	1	0	0	0	0	0	0	0	0	0	0	0	0	0	0	0	0	0	0	0	0	0	0	0	0	0	0
b2306	0	0	0	0	0	0	0	0	0	0	0	0	0	0	0	0	0	0	0	0	0	0	1	0	0	0	0	0	0	0	0	0	0	0	0	0	0	0	0	0	0	0	0	0	0	0	0	0	0
b2308	0	0	0	0	0	0	0	0	0	0	0	0	0	0	0	0	0	0	0	0	0	0	1	0	0	0	0	0	0	0	0	0	0	0	0	0	0	0	0	0	0	0	0	0	0	0	0	0	0
b2514	0	0	0	0	0	0	0	0	0	0	0	0	0	0	1	1	0	0	0	0	0	0	0	0	0	0	0	0	0	0	0	0	0	0	0	0	0	0	0	0	0	0	0	0	0	0	0	0	0
b2552	0	0	0	0	0	1	0	0	0	0	0	0	0	0	0	0	0	0	0	0	0	0	0	0	0	0	0	0	0	0	0	0	0	0	0	0	0	0	0	0	0	0	0	0	0	0	0	0	0
b1237	0	0	0	0	0	0	0	0	0	0	0	1	1	0	0	0	0	0	0	0	0	0	0	0	0	0	0	0	0	0	0	0	0	0	0	0	0	0	0	0	0	0	0	0	0	0	0	0	0
b0106	0	0	0	0	0	0	0	0	0	0	0	0	0	0	0	0	0	0	0	0	0	0	0	0	0	0	0	0	0	0	0	0	0	0	0	0	0	0	0	0	1	0	0	0	0	0	0	0	0
b0640	0	0	0	0	0	0	0	1	0	0	0	0	0	0	0	0	0	0	0	0	0	0	0	0	0	0	0	0	0	0	0	0	0	0	0	0	0	0	0	0	0	0	0	0	0	0	0	0	0
b1099	0	0	0	0	0	0	0	1	0	0	0	0	0	0	0	0	0	0	0	0	0	0	0	0	0	0	0	0	0	0	0	0	0	0	0	0	0	0	0	0	0	0	0	0	0	0	0	0	0
b4259	0	0	0	0	0	0	0	1	0	0	0	0	0	0	0	0	0	0	0	0	0	0	0	0	0	0	0	0	0	0	0	0	0	0	0	0	0	0	0	0	0	0	0	0	0	0	0	0	0
b4372	0	0	0	0	0	0	0	1	0	0	0	0	0	0	0	0	0	0	0	0	0	0	0	0	0	0	0	0	0	0	0	0	0	0	0	0	0	0	0	0	0	0	0	0	0	0	0	0	0
b1842	0	0	0	0	0	0	0	1	0	0	0	0	0	0	0	0	0	0	0	0	0	0	0	0	0	0	0	0	0	0	0	0	0	0	0	0	0	0	0	0	0	0	0	0	0	0	0	0	0
b2526	0	0	0	0	0	0	0	0	0	0	0	0	0	0	0	0	1	0	0	0	0	0	0	0	1	0	0	0	0	0	0	0	0	0	0	0	0	0	0	0	0	0	0	0	0	0	0	0	0
b2527	0	0	0	0	0	0	0	0	0	0	0	0	0	0	0	0	1	0	0	0	0	0	0	0	0	0	0	0	0	0	0	0	0	0	0	0	0	0	0	0	0	0	0	0	0	0	0	0	0
b0650	0	0	0	0	0	0	0	0	0	0	0	0	0	0	0	0	0	0	0	0	0	0	0	0	1	0	0	0	0	0	0	0	0	0	0	0	0	0	0	0	0	0	0	0	0	0	0	0	0
b1379	0	0	0	0	0	0	0	0	0	0	0	0	0	0	0	0	0	0	0	0	0	0	0	0	1	0	0	0	0	0	0	0	0	0	0	0	0	0	0	0	0	0	0	0	0	0	0	0	0
b3401	0	0	0	0	0	0	0	0	0	0	0	0	0	0	0	0	1	0	0	0	0	0	0	0	1	0	0	0	0	0	0	0	0	0	0	0	0	0	0	0	0	0	0	0	0	0	0	0	0
b3400	0	0	0	0	0	0	0	0	0	0	0	0	0	0	0	0	0	0	0	0	0	0	0	0	1	0	0	0	0	0	0	0	0	0	0	0	0	0	0	0	0	0	0	0	0	0	0	0	0
b3931	0	0	0	0	0	0	0	0	0	0	0	0	0	0	0	0	0	0	0	0	0	0	0	0	1	0	0	0	0	0	0	0	0	0	0	0	0	0	0	0	0	0	0	0	0	0	0	0	0
b3932	0	0	0	0	0	0	0	0	0	0	0	0	0	0	0	0	0	0	0	0	0	0	0	0	1	0	0	0	0	0	0	0	0	0	0	0	0	0	0	0	0	0	0	0	0	0	0	0	0
b0473	0	0	0	0	0	0	0	0	0	0	0	0	0	0	0	0	1	0	0	0	0	0	0	0	1	0	0	0	0	0	0	0	0	0	0	0	0	0	0	0	0	0	0	0	0	0	0	0	0
b3989	0	0	0	0	0	0	0	0	0	0	0	0	0	0	0	0	0	0	0	0	0	0	0	0	1	0	0	0	0	0	0	0	0	0	0	0	0	0	0	0	0	0	0	0	0	0	0	0	0
b0972	0	0	0	0	0	1	0	0	0	0	0	0	0	0	0	0	0	0	0	0	0	0	0	0	0	0	0	0	0	0	0	0	0	0	0	0	0	0	0	0	0	0	0	0	0	0	0	0	0
b0973	0	0	0	0	0	1	0	0	0	0	0	0	0	0	0	0	0	0	0	0	0	0	0	0	0	0	0	0	0	0	0	0	0	0	0	0	0	0	0	0	0	0	0	0	0	0	0	0	0
b0974	0	0	0	0	0	1	0	0	0	0	0	0	0	0	0	0	0	0	0	0	0	0	0	0	0	0	0	0	0	0	0	0	0	0	0	0	0	0	0	0	0	0	0	0	0	0	0	0	0
b2996	0	0	0	0	0	1	0	0	0	0	0	0	0	0	0	0	0	0	0	0	0	0	0	0	0	0	0	0	0	0	0	0	0	0	0	0	0	0	0	0	0	0	0	0	0	0	0	0	0
b2994	0	0	0	0	0	1	0	0	0	0	0	0	0	0	0	0	0	0	0	0	0	0	0	0	0	0	0	0	0	0	0	0	0	0	0	0	0	0	0	0	0	0	0	0	0	0	0	0	0
b2997	0	0	0	0	0	1	0	0	0	0	0	0	0	0	0	0	0	0	0	0	0	0	0	0	0	0	0	0	0	0	0	0	0	0	0	0	0	0	0	0	0	0	0	0	0	0	0	0	0
b2725	0	0	0	0	0	0	0	0	0	0	0	1	1	0	0	0	0	0	0	0	0	0	0	0	0	0	0	0	0	0	0	0	0	0	0	0	0	0	0	0	0	0	0	0	0	0	0	0	0
b2724	0	0	0	0	0	1	0	0	0	0	0	0	0	0	0	0	0	0	0	0	0	0	0	0	0	0	0	0	0	0	0	0	0	0	0	0	0	0	0	0	0	0	0	0	0	0	0	0	0
b2722	0	0	0	0	0	1	0	0	0	0	0	0	0	0	0	0	0	0	0	0	0	0	0	0	0	0	0	0	0	0	0	0	0	0	0	0	0	0	0	0	0	0	0	0	0	0	0	0	0
b2721	0	0	0	0	0	1	0	0	0	0	0	0	0	0	0	0	0	0	0	0	0	0	0	0	0	0	0	0	0	0	0	0	0	0	0	0	0	0	0	0	0	0	0	0	0	0	0	0	0
b2720	0	0	0	0	0	1	0	0	0	0	0	0	0	0	0	0	0	0	0	0	0	0	0	0	0	0	0	0	0	0	0	0	0	0	0	0	0	0	0	0	0	0	0	0	0	0	0	0	0
b2719	0	0	0	0	0	1	0	0	0	0	0	0	0	0	0	0	0	0	0	0	0	0	0	0	0	0	0	0	0	0	0	0	0	0	0	0	0	0	0	0	0	0	0	0	0	0	0	0	0
b2713	0	0	0	0	0	1	0	0	0	0	0	0	0	0	0	0	0	0	0	0	0	0	0	0	0	0	0	0	0	0	0	0	0	0	0	0	0	0	0	0	0	0	0	0	0	0	0	0	0
b2481	0	0	0	0	0	1	0	0	0	0	0	0	0	0	0	0	0	0	0	0	0	0	0	0	0	0	0	0	0	0	0	0	0	0	0	0	0	0	0	0	0	0	0	0	0	0	0	0	0
b2483	0	0	0	0	0	1	0	0	0	0	0	0	0	0	0	0	0	0	0	0	0	0	0	0	0	0	0	0	0	0	0	0	0	0	0	0	0	0	0	0	0	0	0	0	0	0	0	0	0
b2487	0	0	0	0	0	1	0	0	0	0	0	0	0	0	0	0	0	0	0	0	0	0	0	0	0	0	0	0	0	0	0	0	0	0	0	0	0	0	0	0	0	0	0	0	0	0	0	0	0
b2488	0	0	0	0	0	1	0	0	0	0	0	0	0	0	0	0	0	0	0	0	0	0	0	0	0	0	0	0	0	0	0	0	0	0	0	0	0	0	0	0	0	0	0	0	0	0	0	0	0
b2489	0	0	0	0	0	1	0	0	0	0	0	0	0	0	0	0	0	0	0	0	0	0	0	0	0	0	0	0	0	0	0	0	0	0	0	0	0	0	0	0	0	0	0	0	0	0	0	0	0
b2491	1	0	0	0	0	0	0	0	0	0	0	1	1	0	0	0	0	0	0	0	0	0	0	0	0	0	0	0	0	0	0	0	0	0	0	0	0	0	0	0	0	0	0	0	0	0	0	0	0
b2753	0	0	0	0	0	0	0	0	0	0	0	0	0	0	0	0	0	1	0	0	0	0	0	0	0	0	0	0	0	0	0	0	0	0	0	0	0	0	0	0	0	0	0	0	0	0	0	0	0
b3687	0	0	0	0	0	0	0	0	0	0	0	0	0	0	0	0	0	0	0	0	0	0	0	0	1	0	0	0	0	0	0	0	0	0	0	0	0	0	0	0	0	0	0	0	0	0	0	0	0
b3686	0	0	0	0	0	0	0	0	0	0	0	0	0	0	0	0	0	0	0	0	0	0	0	0	1	0	0	0	0	0	0	0	0	0	0	0	0	0	0	0	0	0	0	0	0	0	0	0	0
b1136	0	0	0	0	1	0	0	0	0	0	0	0	0	0	0	0	0	0	0	0	0	0	0	0	0	0	0	0	0	0	1	0	0	0	0	0	0	0	0	0	0	0	0	0	0	0	0	0	0
b4018	0	0	0	0	0	0	0	0	0	0	0	1	1	0	0	0	0	0	0	0	0	0	0	0	0	0	0	0	0	0	0	0	0	0	0	0	0	0	0	0	0	0	0	0	0	0	0	0	0
b4267	0	0	0	0	0	0	0	0	0	0	0	0	0	0	0	0	0	0	0	0	0	0	0	0	0	0	0	0	0	0	1	0	0	0	0	0	0	0	0	0	0	0	0	0	0	0	0	0	0
b4268	0	0	1	0	0	0	0	0	0	0	0	0	0	0	0	0	0	0	0	0	0	0	0	0	0	0	0	0	0	0	0	0	0	0	0	0	0	0	0	0	0	0	0	0	0	0	0	0	0
b4266	0	0	0	0	0	0	0	0	0	0	0	0	0	0	0	0	0	0	0	0	0	0	0	0	0	0	0	0	0	0	1	0	0	0	0	0	0	0	0	0	0	0	0	0	0	0	0	0	0
b4264	0	0	0	0	0	0	0	0	0	0	0	1	1	0	0	0	0	0	0	0	0	0	0	0	0	0	0	0	0	0	0	0	0	0	0	0	0	0	0	0	0	0	0	0	0	0	0	0	0
b4265	0	0	0	0	0	0	0	0	0	0	0	0	0	0	0	0	0	0	0	0	0	0	0	0	0	0	0	0	0	0	0	0	0	1	0	0	0	0	0	0	0	0	0	0	0	0	0	0	0
b1712	0	0	0	0	0	0	0	0	0	1	0	1	1	0	0	0	0	0	0	0	0	0	0	0	0	0	0	0	0	0	0	0	0	0	0	0	0	0	0	0	0	0	0	0	0	0	0	0	0
b0912	0	0	0	0	0	0	0	0	0	1	0	1	1	0	0	0	0	0	0	0	0	0	0	0	0	0	0	0	0	0	0	0	0	0	0	0	0	0	0	0	0	0	0	0	0	0	0	0	0
b0026	0	0	0	0	0	0	0	0	0	0	0	0	0	0	1	1	0	0	0	0	0	0	0	0	0	0	0	0	0	0	0	0	0	0	0	0	0	0	0	0	0	0	0	0	0	0	0	0	0
b3772	0	0	0	0	0	0	0	0	0	0	0	0	0	0	0	0	0	0	1	0	0	0	0	0	0	0	0	0	0	0	1	0	0	0	1	0	0	1	0	0	0	0	0	0	0	0	0	0	0
b3671	0	0	0	0	0	0	0	0	0	0	0	0	0	0	0	0	0	0	0	0	0	0	0	0	0	0	0	0	0	0	0	0	0	0	1	0	0	1	0	0	0	0	0	0	0	0	0	0	0
b3774	0	0	0	0	0	0	0	0	0	0	0	0	0	0	0	0	0	0	0	0	0	0	0	0	0	0	0	0	0	0	1	0	0	0	1	0	0	1	0	0	0	0	0	0	0	0	0	0	0
b3771	0	0	0	0	0	0	0	0	0	0	0	0	0	0	0	0	0	0	0	0	0	0	0	0	0	0	0	0	0	0	1	0	0	0	1	0	0	1	0	0	0	0	0	0	0	0	0	0	0
b3770	0	0	0	0	0	0	0	0	0	0	0	0	0	0	0	0	0	0	0	0	0	0	0	0	0	0	0	0	0	0	1	0	0	0	1	0	0	1	0	0	0	0	0	0	0	0	0	0	0
b0078	0	0	0	0	0	0	0	0	0	0	0	0	0	0	0	0	0	0	0	0	0	0	0	0	0	0	0	0	0	0	1	0	0	0	1	0	0	1	0	0	0	0	0	0	0	0	0	0	0
b0077	0	0	0	0	0	0	0	0	0	0	0	0	0	0	0	0	0	0	0	0	0	0	0	0	0	0	0	0	0	0	0	0	0	0	1	0	0	1	0	0	0	0	0	0	0	0	0	0	0
b3769	0	0	0	0	0	0	0	0	0	0	0	0	0	0	0	0	0	0	0	0	0	0	0	0	0	0	0	0	0	0	0	0	0	0	1	0	0	1	0	0	0	0	0	0	0	0	0	0	0
b3670	0	0	0	0	0	0	0	0	0	0	0	0	0	0	0	0	0	0	0	0	0	0	0	0	0	0	0	0	0	0	1	0	0	0	1	0	0	1	0	0	0	0	0	0	0	0	0	0	0
b3773	0	0	0	0	0	0	0	0	0	0	0	1	1	0	0	0	0	0	0	0	0	0	0	0	0	0	0	0	0	0	0	0	0	0	1	0	0	1	0	0	0	0	0	0	0	0	0	0	0
b0884	0	0	0	0	0	0	0	0	0	0	0	0	0	0	1	0	0	0	0	0	0	0	0	0	0	0	0	0	0	0	0	0	0	0	0	0	0	0	0	0	0	0	0	0	0	0	0	0	0
b1718	0	0	0	0	0	0	0	0	0	0	0	0	0	0	1	0	0	0	0	0	0	0	0	0	0	0	0	0	0	0	0	0	0	0	0	0	0	0	0	0	0	0	0	0	0	0	0	0	0
b0022	0	0	0	0	0	0	0	0	0	1	1	0	0	0	0	0	0	0	0	0	0	0	0	0	0	0	0	0	0	0	0	0	0	0	0	0	0	0	0	0	0	0	0	0	0	0	0	0	0
b0265	0	0	0	0	0	0	0	0	0	1	1	0	0	0	0	0	0	0	0	0	0	0	0	0	0	0	0	0	0	0	0	0	0	0	0	0	0	0	0	0	0	0	0	0	0	0	0	0	0
b0275	0	0	0	0	0	0	0	0	0	1	1	0	0	0	0	0	0	0	0	0	0	0	0	0	0	0	0	0	0	0	0	0	0	0	0	0	0	0	0	0	0	0	0	0	0	0	0	0	0
b4516	0	0	0	0	0	0	0	0	0	1	1	0	0	0	0	0	0	0	0	0	0	0	0	0	0	0	0	0	0	0	0	0	0	0	0	0	0	0	0	0	0	0	0	0	0	0	0	0	0
b3444	0	0	0	0	0	0	0	0	0	1	1	0	0	0	0	0	0	0	0	0	0	0	0	0	0	0	0	0	0	0	0	0	0	0	0	0	0	0	0	0	0	0	0	0	0	0	0	0	0
b4294	0	0	0	0	0	0	0	0	0	1	1	0	0	0	0	0	0	0	0	0	0	0	0	0	0	0	0	0	0	0	0	0	0	0	0	0	0	0	0	0	0	0	0	0	0	0	0	0	0
b0021	0	0	0	0	0	0	0	0	0	1	1	0	0	0	0	0	0	0	0	0	0	0	0	0	0	0	0	0	0	0	0	0	0	0	0	0	0	0	0	0	0	0	0	0	0	0	0	0	0
b0264	0	0	0	0	0	0	0	0	0	1	1	0	0	0	0	0	0	0	0	0	0	0	0	0	0	0	0	0	0	0	0	0	0	0	0	0	0	0	0	0	0	0	0	0	0	0	0	0	0
b0274	0	0	0	0	0	0	0	0	0	1	1	0	0	0	0	0	0	0	0	0	0	0	0	0	0	0	0	0	0	0	0	0	0	0	0	0	0	0	0	0	0	0	0	0	0	0	0	0	0
b0988	0	0	0	0	0	0	0	0	0	1	1	0	0	0	0	0	0	0	0	0	0	0	0	0	0	0	0	0	0	0	0	0	0	0	0	0	0	0	0	0	0	0	0	0	0	0	0	0	0
b3445	0	0	0	0	0	0	0	0	0	1	1	0	0	0	0	0	0	0	0	0	0	0	0	0	0	0	0	0	0	0	0	0	0	0	0	0	0	0	0	0	0	0	0	0	0	0	0	0	0
b0361	0	0	0	0	0	0	0	0	0	1	1	0	0	0	0	0	0	0	0	0	0	0	0	0	0	0	0	0	0	0	0	0	0	0	0	0	0	0	0	0	0	0	0	0	1	0	0	0	0
b1402	0	0	0	0	0	0	0	0	0	1	1	0	0	0	0	0	0	0	0	0	0	0	0	0	0	0	0	0	0	0	0	0	0	0	0	0	0	0	0	0	0	0	0	0	1	0	0	0	0
b1996	0	0	0	0	0	0	0	0	0	1	1	0	0	0	0	0	0	0	0	0	0	0	0	0	0	0	0	0	0	0	0	0	0	0	0	0	0	0	0	0	0	0	0	0	1	0	0	0	0
b2860	0	0	0	0	0	0	0	0	0	1	1	0	0	0	0	0	0	0	0	0	0	0	0	0	0	0	0	0	0	0	0	0	0	0	0	0	0	0	0	0	0	0	0	0	1	0	0	0	0
b3045	0	0	0	0	0	0	0	0	0	1	1	0	0	0	0	0	0	0	0	0	0	0	0	0	0	0	0	0	0	0	0	0	0	0	0	0	0	0	0	0	0	0	0	0	1	0	0	0	0
b4273	0	0	0	0	0	0	0	0	0	1	1	0	0	0	0	0	0	0	0	0	0	0	0	0	0	0	0	0	0	0	0	0	0	0	0	0	0	0	0	0	0	0	0	0	1	0	0	0	0
b0298	0	0	0	0	0	0	0	0	0	1	1	0	0	0	0	0	0	0	0	0	0	0	0	0	0	0	0	0	0	0	0	0	0	0	0	0	0	0	0	0	0	0	0	0	0	0	0	0	0
b0373	0	0	0	0	0	0	0	0	0	1	1	0	0	0	0	0	0	0	0	0	0	0	0	0	0	0	0	0	0	0	0	0	0	0	0	0	0	0	0	0	0	0	0	0	0	0	0	0	0
b0540	0	0	0	0	0	0	0	0	0	1	1	0	0	0	0	0	0	0	0	0	0	0	0	0	0	0	0	0	0	0	0	0	0	0	0	0	0	0	0	0	0	0	0	0	0	0	0	0	0
b1027	0	0	0	0	0	0	0	0	0	1	1	0	0	0	0	0	0	0	0	0	0	0	0	0	0	0	0	0	0	0	0	0	0	0	0	0	0	0	0	0	0	0	0	0	0	0	0	0	0
b2088	0	0	0	0	0	0	0	0	0	1	1	0	0	0	0	0	0	0	0	0	0	0	0	0	0	0	0	0	0	0	0	0	0	0	0	0	0	0	0	0	0	0	0	0	0	0	0	0	0
b0299	0	0	0	0	0	0	0	0	0	1	1	0	0	0	0	0	0	0	0	0	0	0	0	0	0	0	0	0	0	0	0	0	0	0	0	0	0	0	0	0	0	0	0	0	1	0	0	0	0
b0372	0	0	0	0	0	0	0	0	0	1	1	0	0	0	0	0	0	0	0	0	0	0	0	0	0	0	0	0	0	0	0	0	0	0	0	0	0	0	0	0	0	0	0	0	1	0	0	0	0
b0541	0	0	0	0	0	0	0	0	0	1	1	0	0	0	0	0	0	0	0	0	0	0	0	0	0	0	0	0	0	0	0	0	0	0	0	0	0	0	0	0	0	0	0	0	1	0	0	0	0
b1026	0	0	0	0	0	0	0	0	0	1	1	0	0	0	0	0	0	0	0	0	0	0	0	0	0	0	0	0	0	0	0	0	0	0	0	0	0	0	0	0	0	0	0	0	1	0	0	0	0
b2089	0	0	0	0	0	0	0	0	0	1	1	0	0	0	0	0	0	0	0	0	0	0	0	0	0	0	0	0	0	0	0	0	0	0	0	0	0	0	0	0	0	0	0	0	1	0	0	0	0
b4278	0	0	0	0	0	0	0	0	0	1	1	0	0	0	0	0	0	0	0	0	0	0	0	0	0	0	0	0	0	0	0	0	0	0	0	0	0	0	0	0	0	0	0	0	0	0	0	0	0
b3218	0	0	0	0	0	0	0	0	0	1	1	0	0	0	0	0	0	0	0	0	0	0	0	0	0	0	0	0	0	0	0	0	0	0	0	0	0	0	0	0	0	0	0	0	0	0	0	0	0
b3505	0	0	0	0	0	0	0	0	0	1	1	0	0	0	0	0	0	0	0	0	0	0	0	0	0	0	0	0	0	0	0	0	0	0	0	0	0	0	0	0	0	0	0	0	0	0	0	0	0
b0259	0	0	0	0	0	0	0	0	0	1	1	0	0	0	0	0	0	0	0	0	0	0	0	0	0	0	0	0	0	0	0	0	0	0	0	0	0	0	0	0	0	0	0	0	0	0	0	0	0
b0552	0	0	0	0	0	0	0	0	0	1	1	0	0	0	0	0	0	0	0	0	0	0	0	0	0	0	0	0	0	0	0	0	0	0	0	0	0	0	0	0	0	0	0	0	0	0	0	0	0
b0656	0	0	0	0	0	0	0	0	0	1	1	0	0	0	0	0	0	0	0	0	0	0	0	0	0	0	0	0	0	0	0	0	0	0	0	0	0	0	0	0	0	0	0	0	0	0	0	0	0
b1331	0	0	0	0	0	0	0	0	0	1	1	0	0	0	0	0	0	0	0	0	0	0	0	0	0	0	0	0	0	0	0	0	0	0	0	0	0	0	0	0	0	0	0	0	0	0	0	0	0
b1370	0	0	0	0	0	0	0	0	0	1	1	0	0	0	0	0	0	0	0	0	0	0	0	0	0	0	0	0	0	0	0	0	0	0	0	0	0	0	0	0	0	0	0	0	0	0	0	0	0
b1994	0	0	0	0	0	0	0	0	0	1	1	0	0	0	0	0	0	0	0	0	0	0	0	0	0	0	0	0	0	0	0	0	0	0	0	0	0	0	0	0	0	0	0	0	0	0	0	0	0
b2030	0	0	0	0	0	0	0	0	0	1	1	0	0	0	0	0	0	0	0	0	0	0	0	0	0	0	0	0	0	0	0	0	0	0	0	0	0	0	0	0	0	0	0	0	0	0	0	0	0
b2192	0	0	0	0	0	0	0	0	0	1	1	0	0	0	0	0	0	0	0	0	0	0	0	0	0	0	0	0	0	0	0	0	0	0	0	0	0	0	0	0	0	0	0	0	0	0	0	0	0
b2982	0	0	0	0	0	0	0	0	0	1	1	0	0	0	0	0	0	0	0	0	0	0	0	0	0	0	0	0	0	0	0	0	0	0	0	0	0	0	0	0	0	0	0	0	0	0	0	0	0
b0256	0	0	0	0	0	0	0	0	0	1	1	0	0	0	0	0	0	0	0	0	0	0	0	0	0	0	0	0	0	0	0	0	0	0	0	0	0	0	0	0	0	0	0	0	1	0	0	0	0
b1404	0	0	0	0	0	0	0	0	0	1	1	0	0	0	0	0	0	0	0	0	0	0	0	0	0	0	0	0	0	0	0	0	0	0	0	0	0	0	0	0	0	0	0	0	1	0	0	0	0
b4284	0	0	0	0	0	0	0	0	0	1	1	0	0	0	0	0	0	0	0	0	0	0	0	0	0	0	0	0	0	0	0	0	0	0	0	0	0	0	0	0	0	0	0	0	1	0	0	0	0
b0255	0	0	0	0	0	0	0	0	0	1	1	0	0	0	0	0	0	0	0	0	0	0	0	0	0	0	0	0	0	0	0	0	0	0	0	0	0	0	0	0	0	0	0	0	0	0	0	0	0
b4283	0	0	0	0	0	0	0	0	0	1	1	0	0	0	0	0	0	0	0	0	0	0	0	0	0	0	0	0	0	0	0	0	0	0	0	0	0	0	0	0	0	0	0	0	0	0	0	0	0
b2622	0	0	0	0	0	0	0	0	0	1	1	0	0	0	0	0	0	0	0	0	0	0	0	0	0	0	0	0	0	0	0	0	0	0	0	0	0	0	0	0	0	0	0	0	1	0	0	0	0
b2531	0	0	0	0	0	0	0	0	0	0	0	1	1	0	0	0	0	0	0	0	0	0	0	0	1	0	0	0	0	0	0	0	0	0	0	0	0	0	0	0	0	0	0	0	0	0	0	0	0
b2530	0	0	0	0	0	0	0	0	0	0	0	0	0	0	0	0	0	0	0	0	0	0	0	0	0	0	0	0	0	1	1	0	0	0	0	0	0	0	0	0	0	0	0	0	0	0	0	0	0
b1208	0	0	0	0	0	0	0	0	0	0	0	0	0	0	0	0	0	0	0	0	0	0	0	0	0	0	0	0	0	0	0	0	0	0	0	0	0	0	0	0	0	0	0	0	0	1	0	0	0
b0174	0	0	0	0	0	0	0	0	0	0	0	0	0	0	0	0	0	0	0	0	0	0	0	0	0	0	1	1	0	0	1	1	0	0	0	0	0	0	0	1	0	0	0	0	0	0	0	0	0
b1732	0	0	0	0	0	1	0	0	0	0	0	0	0	0	0	0	0	0	0	0	0	0	0	0	0	0	0	0	0	0	0	0	0	0	0	0	0	0	0	0	0	0	0	0	0	0	0	0	0
b3942	0	0	0	0	0	1	0	0	0	0	0	0	0	0	0	0	0	0	0	0	0	0	0	0	0	0	0	0	0	0	0	0	0	0	0	0	0	0	0	0	0	0	0	0	0	0	0	0	0
b3137	0	0	0	1	0	0	0	0	0	0	0	0	0	0	0	0	0	0	0	0	0	0	0	0	0	0	0	0	0	0	1	0	0	0	0	0	0	0	0	0	0	0	0	0	0	0	0	0	0
b3617	0	0	0	0	0	0	0	0	0	0	0	0	0	0	0	0	0	0	0	0	0	0	0	0	0	0	0	0	0	0	1	0	0	0	0	1	0	0	0	0	0	0	0	0	0	0	0	0	0
b3909	0	0	0	0	0	0	0	0	0	0	0	0	0	0	0	0	0	0	0	0	0	0	0	0	0	0	0	0	0	0	0	0	0	1	0	0	0	0	0	0	0	0	0	0	0	0	0	0	0
b0698	0	0	0	0	0	0	0	0	0	0	0	0	0	0	0	0	0	0	0	0	1	0	0	0	0	0	0	0	0	0	0	0	0	0	0	0	0	0	0	0	0	0	0	0	0	0	0	0	0
b0697	0	0	0	0	0	0	0	0	0	0	0	0	0	0	0	0	0	0	0	0	1	0	0	0	0	0	0	0	0	0	1	0	0	0	0	0	0	0	0	0	0	0	0	0	0	0	0	0	0
b0696	0	0	0	0	0	0	0	0	0	0	0	0	0	0	0	0	0	0	0	0	1	0	0	0	0	0	0	0	0	0	0	0	0	0	0	0	0	0	0	0	0	0	0	0	0	0	0	0	0
b0695	1	0	0	0	0	0	0	0	0	0	0	0	0	0	0	0	0	0	0	0	0	0	0	0	1	0	0	0	1	0	0	0	0	0	0	0	0	0	0	0	0	0	0	0	0	1	1	0	0
b0694	1	0	0	0	0	0	0	0	0	0	0	1	1	0	0	0	0	0	0	0	0	0	0	0	0	0	0	0	0	0	0	0	0	0	0	0	0	0	0	0	0	0	0	0	0	0	0	0	0
b1215	0	0	0	0	0	0	0	0	0	0	0	0	0	0	0	0	0	0	0	0	0	0	0	0	0	0	0	0	0	0	1	0	0	0	0	1	0	0	1	0	0	0	0	0	0	0	0	0	0
b0918	0	0	0	0	0	0	0	0	0	0	0	0	0	0	0	0	0	0	0	0	0	0	0	0	0	0	0	0	0	0	0	0	0	0	0	0	0	0	1	0	0	0	0	0	0	0	0	0	0
b3198	0	0	0	0	0	0	0	0	0	0	0	0	0	0	0	0	0	0	0	0	0	0	0	0	0	0	0	0	0	0	0	0	0	0	0	0	0	0	1	0	0	0	0	0	0	0	0	0	0
b3197	0	0	1	0	0	0	0	0	0	0	0	0	0	0	0	0	0	0	0	0	0	0	0	0	0	0	0	0	0	0	0	0	0	0	0	0	0	0	1	0	0	0	0	0	0	0	0	0	0
b3633	0	0	1	0	0	0	0	0	0	0	0	0	0	0	0	0	0	0	0	0	0	0	0	0	0	0	0	0	0	0	0	0	0	0	0	1	0	0	1	0	0	0	0	0	0	0	0	0	0
b2842	0	0	0	0	0	0	0	0	0	0	0	0	0	0	0	0	0	0	0	0	0	0	0	0	0	0	0	0	0	0	1	0	0	0	0	0	0	0	0	0	0	0	0	0	0	0	0	0	0
b0465	0	0	0	0	0	0	0	0	0	0	0	0	0	0	0	0	0	0	0	0	1	0	0	0	0	0	0	0	0	0	0	0	0	0	0	0	0	0	0	0	0	0	0	0	0	0	0	0	0
b3350	0	0	0	0	0	0	0	0	0	0	0	0	0	0	0	0	0	0	0	0	1	0	0	0	0	0	0	0	0	0	1	0	0	0	0	0	0	0	0	0	0	0	0	0	0	0	0	0	0
b0047	0	0	0	0	0	0	0	0	0	0	0	0	0	0	0	0	0	0	0	0	1	0	0	0	0	0	0	0	0	0	1	0	0	0	0	0	0	0	0	0	0	0	0	0	0	0	0	0	0
b0046	0	0	0	0	0	1	0	0	0	0	0	0	0	0	0	0	0	0	0	0	0	0	0	0	0	0	0	0	0	0	0	0	0	0	0	0	0	0	0	0	0	0	0	0	0	0	0	0	0
b3351	0	0	0	0	0	1	0	0	0	0	0	0	0	0	0	0	0	0	0	0	0	0	0	0	0	0	0	0	0	0	0	0	0	0	0	0	0	0	0	0	0	0	0	0	0	0	0	0	0
b1352	0	0	0	0	0	0	0	0	0	0	0	0	0	0	0	0	0	0	0	0	0	0	0	0	0	0	0	1	0	0	0	0	0	0	0	0	0	0	0	0	0	0	0	0	0	0	0	0	0
b0051	0	0	0	0	0	0	0	0	0	0	0	0	0	1	0	0	0	0	0	0	0	0	0	0	0	0	0	0	0	0	0	0	0	0	0	0	0	0	0	0	0	0	0	0	0	0	0	0	0
b0345	0	0	0	0	0	0	0	0	0	0	0	1	1	0	0	0	0	0	0	0	0	0	0	0	0	0	0	0	0	0	0	0	0	0	0	0	0	0	0	0	0	0	0	0	0	0	0	0	0
b0343	0	0	0	0	0	0	0	0	0	0	0	0	0	0	0	0	0	0	0	0	0	0	0	0	0	0	0	0	0	0	0	0	0	1	0	0	0	0	0	0	0	0	0	0	0	0	0	0	0
b0344	0	0	1	0	0	0	0	0	0	0	0	0	0	0	0	0	0	0	0	0	0	0	0	0	0	0	0	0	0	0	1	0	0	0	0	0	0	0	0	0	0	0	0	0	0	0	0	0	0
b4036	0	0	0	0	0	0	0	0	0	0	0	0	0	0	0	0	0	0	0	0	1	0	0	0	0	0	0	0	0	0	0	0	0	1	0	0	0	0	0	0	0	0	0	0	0	0	0	0	0
b1192	0	0	0	0	0	0	0	0	0	0	0	0	0	0	0	0	0	0	0	0	0	0	0	0	0	0	1	0	0	0	0	1	0	0	0	0	0	0	0	1	0	0	0	0	0	0	0	0	0
b0186	0	0	0	0	0	0	0	0	0	0	0	0	0	0	0	0	0	0	1	0	0	0	0	0	0	0	0	0	0	0	0	0	0	0	0	0	0	0	0	0	0	0	0	0	0	0	0	0	0
b1380	0	0	0	0	0	0	0	0	0	0	0	0	0	0	0	0	0	0	0	0	0	0	0	0	1	0	0	0	0	0	1	0	0	0	0	0	0	0	0	0	0	0	0	0	0	0	0	0	0
b2568	0	0	0	0	0	0	0	0	0	0	0	0	0	0	0	0	0	1	0	0	0	0	0	0	0	0	0	0	0	0	0	0	0	0	0	0	0	0	0	0	0	0	0	0	0	0	0	0	0
b0074	0	0	0	0	0	0	0	0	0	0	0	0	0	0	0	0	0	0	0	0	0	0	0	0	0	0	0	0	0	0	1	0	0	0	1	0	0	1	0	0	0	0	0	0	0	0	0	0	0
b0073	0	0	0	0	0	0	0	0	0	0	0	0	0	0	0	0	0	0	0	0	0	0	0	0	0	0	0	0	0	0	1	0	0	0	1	0	0	1	0	0	0	0	0	0	0	0	0	0	0
b0072	0	0	0	0	0	0	0	0	0	0	0	0	0	0	0	0	0	0	0	0	0	0	0	0	0	0	0	0	0	0	1	0	0	0	1	0	0	1	0	0	0	0	0	0	0	0	0	0	0
b0071	0	0	0	0	0	0	0	0	0	0	0	0	0	0	0	0	0	0	0	0	0	0	0	0	0	0	0	0	0	0	1	0	0	0	1	0	0	1	0	0	0	0	0	0	0	0	0	0	0
b0076	0	0	0	0	0	0	0	0	0	0	0	1	1	0	0	0	0	0	0	0	0	0	0	0	0	0	0	0	0	0	0	0	0	0	0	0	0	0	0	0	0	0	0	0	0	0	0	0	0
b0642	0	0	0	0	0	0	0	0	0	0	0	0	0	0	1	1	0	0	0	0	0	0	0	0	0	0	0	0	0	0	0	0	0	0	0	0	0	0	0	0	0	0	0	0	0	0	0	0	0
b4043	0	0	0	0	0	0	0	1	1	0	0	1	1	0	0	0	0	1	0	0	0	0	0	0	0	1	0	0	0	0	0	0	0	0	0	0	0	0	0	0	0	0	1	0	0	0	0	0	1
b2411	0	0	0	0	0	0	0	1	1	0	0	0	0	0	0	0	0	0	0	0	0	0	0	0	0	1	0	0	0	0	0	0	0	0	0	0	0	0	0	0	0	0	0	0	0	0	0	0	0
b3647	0	0	0	0	0	0	0	1	1	0	0	0	0	0	0	0	0	0	0	0	0	0	0	0	0	1	0	0	0	0	0	0	0	0	0	0	0	0	0	0	0	0	0	0	0	0	0	0	0
b0628	0	0	0	0	0	0	0	0	0	0	0	0	0	0	0	0	0	0	0	0	0	0	0	0	0	0	0	0	0	0	1	0	0	0	0	0	0	0	0	0	0	0	0	0	0	0	0	0	0
b3454	0	0	0	0	0	0	0	0	0	0	0	0	0	0	0	0	0	0	0	0	0	0	1	0	0	0	0	0	0	0	0	0	0	0	0	0	0	0	0	0	0	0	0	0	0	0	0	0	0
b3455	0	0	0	0	0	0	0	0	0	0	0	0	0	0	0	0	0	0	0	0	0	0	1	0	0	0	0	0	0	0	0	0	0	0	0	0	0	0	0	0	0	0	0	0	0	0	0	0	0
b3457	0	0	0	0	0	0	0	0	0	0	0	0	0	0	0	0	0	0	0	0	0	0	1	0	0	0	0	0	0	0	0	0	0	0	0	0	0	0	0	0	0	0	0	0	0	0	0	0	0
b3460	0	0	0	0	0	0	0	0	0	0	0	0	0	0	0	0	0	0	0	0	0	0	1	0	0	0	0	0	0	0	0	0	0	0	0	0	0	0	0	0	0	0	0	0	0	0	0	0	0
b3458	0	0	0	0	0	0	0	0	0	0	0	0	0	0	0	0	0	0	0	0	0	0	1	0	0	0	0	0	0	0	0	0	0	0	0	0	0	0	0	0	0	0	0	0	0	0	0	0	0
b3456	0	0	0	0	0	0	0	0	0	0	0	0	0	0	0	0	0	0	0	0	0	0	1	0	0	0	0	0	0	0	0	0	0	0	0	0	0	0	0	0	0	0	0	0	0	0	0	0	0
b3605	0	0	0	0	0	1	0	0	0	0	0	0	0	0	0	0	0	0	0	0	0	0	0	0	0	0	0	0	0	0	1	0	0	0	0	0	0	0	0	0	0	0	0	0	0	0	0	0	0
b0891	0	0	0	0	0	0	0	0	0	0	0	0	0	0	0	0	0	0	0	0	0	0	0	0	0	0	0	0	0	0	0	0	0	0	0	0	0	0	0	0	0	0	0	1	0	0	0	0	0
b1209	0	0	0	0	0	0	0	0	0	0	0	0	0	0	0	0	0	0	0	0	0	0	0	0	0	0	0	0	0	0	0	0	0	0	0	0	0	0	0	0	0	0	0	1	0	0	0	0	0
b0439	0	0	0	0	0	0	0	0	0	0	0	0	0	0	0	0	0	1	0	0	0	0	0	0	1	0	0	0	0	0	0	0	0	0	0	0	0	0	0	0	0	0	0	0	0	0	0	0	0
b0222	0	0	1	0	0	0	0	0	0	0	0	0	0	0	0	0	0	0	0	0	0	0	0	0	0	0	0	0	0	0	0	0	0	0	0	0	0	0	1	0	0	0	0	0	0	0	0	0	0
b0116	0	0	0	1	0	1	0	0	0	0	0	0	0	0	0	0	0	0	0	0	0	0	0	0	0	0	0	0	0	0	0	0	0	0	0	0	0	0	0	0	0	0	0	0	0	0	0	0	0
b0181	0	0	0	0	0	0	0	0	0	0	0	0	0	0	0	0	0	0	0	0	0	0	0	0	0	0	0	0	0	0	0	0	1	0	0	0	0	0	0	0	0	0	0	0	0	0	0	0	0
b0182	0	0	0	0	0	0	0	0	0	0	0	0	0	0	0	0	0	0	0	0	0	0	0	0	0	0	0	0	0	0	0	0	1	0	0	0	0	0	0	0	0	0	0	0	0	0	0	0	0
b0096	0	0	0	0	0	0	0	0	0	0	0	0	0	0	0	0	0	0	0	0	0	0	0	0	0	0	0	0	0	0	0	0	1	0	0	0	0	0	0	0	0	0	0	0	0	0	0	0	0
b0179	0	0	0	0	0	0	0	0	0	0	0	0	0	0	0	0	0	0	0	0	0	0	0	0	0	0	0	0	0	0	0	0	1	0	0	0	0	0	0	0	0	0	0	0	0	0	0	0	0
b0524	0	0	0	0	0	0	0	0	0	0	0	0	0	0	0	0	0	0	0	0	0	0	0	0	0	0	0	0	0	0	0	0	1	0	0	0	0	0	0	0	0	0	0	0	0	0	0	0	0
b0915	0	0	0	0	0	0	0	0	0	0	0	0	0	0	0	0	0	0	0	0	0	0	0	0	0	0	0	0	0	0	0	0	1	0	0	0	0	0	0	0	0	0	0	0	0	0	0	0	0
b1054	0	0	0	0	0	0	0	0	0	0	0	0	0	0	0	0	0	0	0	0	0	0	0	0	1	0	0	0	0	0	0	0	0	0	0	0	0	0	1	0	0	0	0	0	0	0	0	0	0
b1855	0	0	0	0	0	0	0	0	0	0	0	0	0	0	0	0	0	0	0	0	0	0	0	0	0	0	0	0	0	0	0	0	0	0	0	0	0	0	1	0	0	0	0	0	0	0	0	0	0
b2289	0	0	0	0	0	0	0	0	0	0	0	1	1	0	0	0	0	0	0	0	0	0	0	0	0	0	0	0	0	0	0	0	0	0	0	0	0	0	0	0	0	0	0	0	0	0	0	0	0
b0889	0	0	0	0	0	0	0	0	0	0	0	1	1	0	0	0	0	0	0	0	0	0	0	0	0	0	0	0	0	0	0	0	0	0	0	0	0	0	0	0	0	0	0	0	0	0	0	0	0
b0027	0	0	0	0	0	0	0	0	0	0	0	0	0	0	0	0	0	1	0	0	0	0	0	0	0	0	0	0	0	0	0	0	0	0	0	0	0	0	0	0	0	0	0	0	0	0	0	0	0
b0870	0	0	0	0	0	0	0	0	0	0	0	0	0	0	0	0	0	0	1	0	0	0	0	0	0	0	0	0	0	0	0	0	0	0	0	0	0	0	0	0	0	0	0	0	0	0	0	0	0
b2838	0	0	0	0	0	0	0	0	0	0	0	0	0	0	0	0	0	0	0	0	0	0	0	0	0	0	0	0	0	0	0	0	0	0	1	0	0	0	0	0	0	0	0	0	0	0	0	0	0
b4024	0	0	0	0	0	0	0	0	0	0	0	0	0	0	0	0	0	0	0	0	0	0	0	0	0	0	0	0	0	0	1	0	0	0	1	1	0	0	0	0	0	0	0	0	0	0	0	0	0
b2156	0	0	0	0	0	0	0	0	0	0	0	0	0	0	0	0	0	0	0	0	0	0	1	0	0	0	0	0	0	0	0	0	0	0	0	0	0	0	0	0	0	0	0	0	0	0	0	0	0
b2839	0	0	0	0	0	0	0	0	0	0	0	1	1	0	0	0	0	0	0	0	0	0	0	0	0	0	0	0	0	0	0	0	0	0	0	0	0	0	0	0	0	0	0	0	0	0	0	0	0
b2890	0	0	0	0	0	0	0	0	0	0	0	0	0	0	1	1	0	0	0	0	0	0	0	0	0	0	0	0	0	0	0	0	0	0	0	0	0	0	0	0	0	0	0	0	0	0	0	0	0
b4129	0	0	0	0	0	0	0	0	0	0	0	0	0	0	1	1	0	0	0	0	0	0	0	0	0	0	0	0	0	0	0	0	0	0	0	0	0	0	0	0	0	0	0	0	0	0	0	0	0
b3580	0	0	1	0	0	0	0	0	0	0	0	0	0	0	0	0	0	0	0	0	0	0	0	0	0	0	0	0	0	0	0	0	0	0	0	0	0	0	0	0	0	0	0	0	0	0	0	0	0
b0878	0	0	0	0	0	0	0	0	0	0	0	0	0	0	0	0	0	0	0	0	0	0	0	0	0	0	0	0	0	0	0	0	0	0	0	0	0	0	0	0	1	0	0	0	0	0	0	0	0
b0879	0	0	0	0	0	0	0	0	0	0	0	0	0	0	0	0	0	0	0	0	0	0	0	0	0	0	0	0	0	0	0	0	0	0	0	0	0	0	0	0	0	0	0	0	0	0	0	0	0
b2463	0	0	0	0	0	0	0	0	0	0	0	0	0	0	0	0	0	0	0	0	0	0	0	0	0	0	0	0	0	0	1	0	0	0	0	0	0	0	0	0	0	0	0	0	0	0	0	0	0
b0394	0	0	1	0	0	0	0	0	0	0	0	0	0	0	0	0	0	0	0	0	0	0	0	0	0	0	0	0	0	0	0	0	0	0	0	0	0	0	0	0	0	0	0	0	0	0	0	0	0
b4034	0	0	0	0	0	0	0	0	0	0	0	0	0	0	0	0	0	0	0	0	0	0	0	0	0	0	0	0	0	0	0	0	0	1	0	0	0	0	0	0	0	0	0	0	0	0	0	0	0
b4033	0	0	0	0	0	0	0	0	0	0	0	0	0	0	0	0	0	0	0	0	0	0	0	0	0	0	0	0	0	0	0	0	0	1	0	0	0	0	0	0	0	0	0	0	0	0	0	0	0
b4032	0	0	0	0	0	0	0	0	0	0	0	0	0	0	0	0	0	0	0	0	0	0	0	0	0	0	0	0	0	0	0	0	0	1	0	0	0	0	0	0	0	0	0	0	0	0	0	0	0
b1620	0	0	0	0	0	0	0	0	0	0	0	1	1	0	0	0	0	0	0	0	0	0	0	0	0	0	0	0	0	0	0	0	0	0	0	0	0	0	0	0	0	0	0	0	0	0	0	0	0
b4035	0	0	0	0	0	0	0	0	0	0	0	0	0	0	0	0	0	0	0	0	0	0	0	0	0	0	0	0	0	0	0	0	0	1	0	0	0	0	0	0	0	0	0	0	0	0	0	0	0
b4037	0	0	0	0	0	0	0	0	0	0	0	0	0	0	0	0	0	0	0	0	0	0	0	0	0	0	0	0	0	0	0	0	0	1	0	0	0	0	0	0	0	0	0	0	0	0	0	0	0
b3417	0	0	1	0	0	0	0	0	0	0	0	0	0	0	0	0	0	0	0	0	0	0	0	0	0	0	0	0	0	0	0	0	0	0	0	0	0	0	0	0	0	0	0	0	0	0	0	0	0
b3416	0	0	1	0	0	0	0	0	0	0	0	0	0	0	0	0	0	0	0	0	0	0	0	0	0	0	0	0	0	0	0	0	0	0	0	0	0	0	0	0	0	0	0	0	0	0	0	0	0
b3571	0	0	1	0	0	0	0	0	0	0	0	0	0	0	0	0	0	0	0	0	0	0	0	0	0	0	0	0	0	0	1	0	0	0	0	0	0	0	0	0	0	0	0	0	0	0	0	0	0
b3418	0	0	1	0	0	0	0	0	0	0	0	1	1	0	0	0	0	0	0	0	0	0	0	0	0	0	0	0	0	0	0	0	0	0	0	0	0	0	0	0	0	0	0	0	0	0	0	0	0
b1621	0	0	0	0	0	0	0	0	0	0	0	0	0	0	0	0	0	0	0	0	0	0	0	0	0	0	0	0	0	0	0	0	0	1	0	0	0	0	0	0	0	1	0	0	0	0	0	0	0
b1622	0	0	0	0	0	0	0	0	0	0	0	1	1	0	0	0	0	0	0	0	0	0	0	0	0	0	0	0	0	0	0	0	0	0	0	1	0	0	0	0	0	0	0	0	0	0	0	0	0
b0403	0	0	1	0	0	0	0	0	0	0	0	0	0	0	0	0	0	0	0	0	0	0	0	0	0	0	0	0	0	0	1	0	0	0	0	0	0	0	0	0	0	0	0	0	0	0	0	0	0
b1613	0	0	1	0	0	0	0	0	0	0	0	0	0	0	0	0	0	0	0	0	0	0	0	0	0	0	0	0	0	0	0	0	0	0	0	0	0	0	0	0	0	0	0	0	0	0	0	0	0
b1817	0	0	0	0	0	0	0	0	0	0	0	0	0	0	0	0	0	0	0	0	0	0	0	0	0	0	0	0	0	0	0	0	0	1	0	0	0	0	0	0	0	1	0	0	0	0	0	0	0
b1818	0	0	0	0	0	0	0	0	0	0	0	0	0	0	0	0	0	0	0	0	0	0	0	0	0	0	0	0	0	0	0	0	0	1	0	0	0	0	0	0	0	1	0	0	0	0	0	0	0
b1819	0	0	0	0	0	0	0	0	0	0	0	0	0	0	0	0	0	0	0	0	0	0	0	0	0	0	0	0	0	0	0	0	0	1	0	0	0	0	0	0	0	1	0	0	0	0	0	0	0
b1387	0	0	0	0	0	0	0	0	0	0	0	0	0	0	0	0	0	0	0	0	0	0	0	0	0	0	0	0	0	0	1	0	0	0	0	0	0	0	0	0	0	0	0	0	0	0	0	0	0
b0168	0	0	0	0	0	0	0	0	0	0	0	0	0	0	0	0	0	1	0	0	0	0	0	0	0	0	0	0	0	0	0	0	0	0	0	0	0	0	0	0	0	0	0	0	0	0	0	0	0
b1531	0	0	0	0	0	0	0	0	0	0	0	1	1	0	0	0	0	0	0	0	0	0	0	0	0	0	0	0	0	0	0	0	0	0	0	0	0	0	0	0	0	0	0	0	0	0	0	0	1
b1530	0	0	0	0	0	0	0	0	0	0	0	1	1	0	0	0	0	0	0	0	0	0	0	0	0	0	0	0	0	0	0	0	0	0	0	0	0	0	0	0	0	0	0	0	0	0	0	0	0
b3028	0	0	0	0	0	1	0	0	0	0	0	0	0	0	0	0	0	0	0	0	0	0	0	0	0	0	0	0	0	0	0	0	0	0	0	0	0	0	0	0	0	0	0	0	0	0	0	0	0
b4359	0	0	0	0	0	0	0	0	0	0	0	0	0	0	0	0	0	0	0	0	0	0	0	0	0	0	0	0	0	0	1	0	0	0	0	0	0	0	0	0	0	0	0	0	0	0	0	0	0
b1424	0	0	1	0	0	0	0	0	0	0	0	0	0	0	0	0	0	0	0	0	0	0	0	0	0	0	0	0	0	0	0	0	0	0	0	0	0	0	0	0	0	0	0	0	0	0	0	0	0
b1048	0	0	1	0	0	0	0	0	0	0	0	0	0	0	0	0	0	0	0	0	0	0	0	0	0	0	0	0	0	0	0	0	0	0	0	0	0	0	0	0	0	0	0	0	0	0	0	0	0
b2074	0	0	0	0	0	0	0	0	0	0	0	0	0	0	0	0	0	0	0	0	0	0	0	0	0	0	0	0	0	0	0	0	0	0	0	0	0	0	0	0	1	0	0	0	0	0	0	0	0
b3513	0	0	0	0	0	0	0	0	0	0	0	0	0	0	0	0	0	0	0	0	0	0	0	0	0	0	0	0	0	0	0	0	0	0	0	0	0	0	0	0	1	0	0	0	0	0	0	0	0
b3514	0	0	0	0	0	0	0	0	0	0	0	0	0	0	0	0	0	0	0	0	0	0	0	0	0	0	0	0	0	0	0	0	0	0	0	0	0	0	0	0	0	0	0	0	0	0	0	0	0
b1663	0	0	0	0	0	0	0	0	0	0	0	0	0	0	0	0	0	0	0	0	1	0	0	0	0	0	0	0	0	0	0	0	0	0	0	0	0	0	0	0	0	0	0	0	0	0	0	0	0
b3710	0	0	0	0	0	0	0	0	0	0	0	0	0	0	0	0	0	0	0	0	0	0	0	0	0	0	0	0	0	0	0	0	0	0	0	0	0	0	0	0	0	0	0	0	0	0	0	0	0
b4119	0	0	1	0	0	0	0	0	0	0	0	0	0	0	0	0	0	0	0	0	0	0	0	0	0	0	0	0	0	0	1	0	0	0	0	0	0	0	0	0	0	0	0	0	0	0	0	0	0
b4120	0	0	0	0	0	0	0	0	0	0	0	0	0	0	0	0	0	0	0	0	0	0	0	0	0	0	0	0	0	0	0	0	0	1	0	0	0	0	0	0	0	0	0	0	0	0	0	0	0
b4118	0	0	0	0	0	0	0	0	0	0	0	1	1	0	0	0	0	0	0	0	0	0	0	0	0	0	0	0	0	0	0	0	0	0	0	0	0	0	0	0	0	0	0	0	0	0	0	0	1
b2262	0	0	0	0	0	0	0	0	0	0	0	0	0	0	0	0	0	0	0	0	0	0	0	0	0	0	0	0	0	0	1	0	0	0	0	0	0	0	0	0	0	0	0	0	0	0	0	0	0
b2260	0	0	0	0	0	0	0	0	0	0	0	0	0	0	0	0	0	0	0	0	0	0	0	0	0	0	0	0	0	0	1	0	0	0	0	0	0	0	0	0	0	0	0	0	0	0	0	0	0
b2265	0	0	0	0	0	0	0	0	0	0	0	0	0	0	0	0	0	0	0	0	0	0	0	0	0	0	0	0	0	0	0	0	0	0	0	1	0	0	0	0	0	0	0	0	0	0	0	0	0
b2328	0	0	0	0	0	0	0	0	0	0	0	0	0	0	0	0	0	1	0	0	0	0	0	0	0	0	0	0	0	0	0	0	0	0	0	0	0	0	0	0	0	0	0	0	0	0	0	0	0
b4013	0	0	0	0	0	0	0	0	0	0	0	0	0	0	0	0	0	0	0	0	0	0	0	0	0	0	0	0	0	0	0	0	0	0	1	0	0	0	0	0	0	0	0	0	0	0	0	0	0
b3939	0	0	0	0	0	0	0	0	0	0	0	0	0	0	0	0	0	0	1	0	0	0	0	0	0	0	0	0	0	0	0	0	0	0	1	0	0	0	0	0	0	0	0	0	0	0	0	0	0
b3008	0	0	0	0	0	0	0	0	0	0	0	0	0	0	0	0	0	0	1	0	0	0	0	0	0	0	0	0	0	0	0	0	0	0	1	0	0	0	0	0	0	0	0	0	0	0	0	0	0
b3829	0	0	0	0	0	0	0	0	0	0	0	0	0	0	0	0	0	0	0	0	0	0	0	0	0	0	0	0	0	0	0	0	0	0	1	0	0	0	0	0	0	0	0	0	0	0	0	0	0
b3941	0	0	0	0	0	0	0	0	0	0	0	0	0	0	0	0	0	0	0	0	0	0	0	0	0	0	0	0	0	0	0	0	0	0	1	0	0	0	0	0	0	0	0	0	0	0	0	0	0
b2114	0	0	0	0	0	0	0	0	0	0	0	0	0	0	1	1	0	0	0	0	0	0	0	0	0	0	0	0	0	0	0	0	0	0	0	0	0	0	0	0	0	0	0	0	0	0	0	0	0
b4019	0	0	0	0	0	0	0	0	0	0	0	0	0	0	0	0	0	0	0	0	0	0	0	0	0	0	0	0	0	0	0	0	0	0	1	0	0	0	0	0	0	0	0	0	0	0	0	0	0
b0198	0	0	0	0	0	0	0	0	0	0	0	0	0	0	0	0	0	0	0	0	0	0	1	0	0	0	0	0	0	0	0	0	0	0	0	0	0	0	0	0	0	0	0	0	0	0	0	0	0
b3938	0	0	0	0	0	0	0	0	0	0	0	1	1	0	0	0	0	0	0	0	0	0	0	0	0	0	0	0	0	0	0	0	0	0	1	0	0	0	0	0	0	0	0	0	0	0	0	0	1
b3940	0	0	0	0	0	0	0	0	0	0	0	0	0	0	0	0	0	0	0	0	0	0	0	0	0	0	0	0	0	0	1	0	0	0	1	0	0	0	0	0	0	0	0	0	0	0	0	0	0
b0199	0	0	0	0	0	0	0	0	0	0	0	0	0	0	0	0	0	0	0	0	0	0	1	0	0	0	0	0	0	0	0	0	0	0	0	0	0	0	0	0	0	0	0	0	0	0	0	0	0
b0197	0	0	0	0	0	0	0	0	0	0	0	0	0	0	0	0	0	0	0	0	0	0	1	0	0	0	0	0	0	0	0	0	0	0	0	0	0	0	0	0	0	0	0	0	0	0	0	0	0
b3828	0	0	0	0	0	0	0	0	0	0	0	1	1	0	0	0	0	0	0	0	0	0	0	0	0	0	0	0	0	0	0	0	0	0	1	0	0	0	0	0	0	0	0	0	0	0	0	0	0
b1114	0	0	0	0	0	0	0	0	1	0	0	0	1	0	0	0	0	0	0	0	0	0	0	0	0	1	0	0	0	0	0	0	0	0	0	0	0	0	0	0	0	0	0	0	0	0	0	0	0
b2149	0	0	0	0	0	0	0	0	0	0	0	0	0	0	0	0	0	0	0	0	0	0	0	0	0	0	0	0	0	0	0	0	0	1	0	0	0	0	0	0	0	0	0	0	0	0	0	0	0
b2150	0	0	0	0	0	0	0	0	0	0	0	0	0	0	0	0	0	0	0	0	0	0	0	1	0	0	0	0	0	0	0	0	0	1	0	0	0	0	0	0	0	0	0	0	0	0	0	0	0
b2148	0	0	0	0	0	0	0	0	0	0	0	0	0	0	0	0	0	0	0	0	0	0	0	0	0	0	0	0	0	0	0	0	0	1	0	0	0	0	0	0	0	0	0	0	0	0	0	0	0
b4242	0	0	0	0	0	0	0	0	0	0	0	0	0	0	0	0	0	0	0	0	0	0	0	0	0	0	0	0	0	0	1	0	0	0	0	0	0	0	0	0	0	0	0	0	0	0	0	0	0
b0347	0	0	0	0	0	1	0	0	0	0	0	0	0	0	0	0	0	0	0	0	0	0	0	0	0	0	0	0	0	0	1	0	0	0	0	0	0	0	0	0	0	0	0	0	0	0	0	0	0
b0348	0	0	0	0	0	1	0	0	0	0	0	0	0	0	0	0	0	0	0	0	0	0	0	0	0	0	0	0	0	0	0	0	0	0	0	0	0	0	0	0	0	0	0	0	0	0	0	0	0
b0350	0	0	0	0	0	0	0	0	0	0	0	0	0	0	0	0	0	0	0	0	0	0	0	0	0	0	0	0	0	0	1	0	0	0	0	0	0	0	0	0	0	0	0	0	0	0	0	0	0
b0352	0	0	0	0	0	0	0	0	0	0	0	0	0	0	0	0	0	0	0	0	0	0	0	0	0	0	0	0	0	0	1	0	0	0	0	0	0	0	0	0	0	0	0	0	0	0	0	0	0
b0351	0	0	0	0	0	0	0	0	0	0	0	0	0	0	0	0	0	0	1	0	0	0	0	0	0	0	0	0	0	0	1	0	0	0	0	0	0	0	0	0	0	0	0	0	0	0	0	0	0
b0346	0	0	0	0	0	0	0	0	0	0	0	1	1	0	0	0	0	0	0	0	0	0	0	0	0	0	0	0	0	0	0	0	0	0	0	0	0	0	0	0	0	0	0	0	0	0	0	0	0
b4171	0	0	0	0	0	0	0	0	0	0	0	0	0	0	0	0	0	0	0	0	0	0	0	0	0	0	0	0	0	1	0	0	0	0	0	0	0	0	0	0	0	0	0	0	0	0	0	0	0
b0661	0	0	0	0	0	0	0	0	0	0	0	0	0	0	0	0	0	0	0	0	0	0	0	0	0	0	0	0	0	0	1	0	0	0	0	0	0	0	0	0	0	0	0	0	0	0	0	0	0
b1176	0	0	0	0	0	0	0	0	0	0	0	0	0	0	0	0	0	0	0	0	0	0	0	0	0	0	0	1	0	0	0	0	0	0	0	0	0	0	0	0	0	0	0	0	0	0	0	0	0
b1175	0	0	0	0	0	0	0	0	0	0	0	0	0	0	0	0	0	0	0	0	0	0	0	0	0	0	0	1	0	0	0	0	0	0	0	0	0	0	0	0	0	0	0	0	0	0	0	0	0
b1174	0	0	0	0	0	0	0	0	0	0	0	0	0	0	0	0	0	0	0	0	0	0	0	0	0	0	0	1	0	0	0	0	0	0	0	0	0	0	0	0	0	0	0	0	0	0	0	0	0
b3742	0	0	0	0	0	1	0	0	0	0	0	0	0	0	0	0	0	0	0	0	0	0	0	0	0	0	0	0	0	0	0	0	0	0	0	0	0	0	0	0	0	0	0	0	0	0	0	0	0
b2127	0	0	0	0	0	0	0	0	0	0	0	1	1	0	0	0	0	0	0	0	0	0	0	0	0	0	0	0	0	0	0	0	0	0	0	0	0	0	0	0	0	0	0	0	0	0	0	0	0
b2813	0	0	0	0	0	0	0	0	0	0	0	0	0	0	0	0	0	0	0	0	0	0	0	0	0	0	1	0	0	0	1	0	0	0	0	0	0	0	0	0	0	0	0	0	0	0	0	0	0
b2701	0	0	0	0	0	0	0	0	0	0	0	0	0	0	0	0	0	0	0	0	0	0	0	0	0	0	1	0	0	0	1	0	0	0	0	0	0	0	0	0	0	0	0	0	0	0	0	0	0
b2963	0	0	0	0	0	0	0	0	0	0	0	0	0	0	0	0	0	0	0	0	0	0	0	0	0	0	1	0	0	0	1	0	0	0	0	0	0	0	0	0	0	0	0	0	0	0	0	0	0
b0261	0	0	0	0	0	0	0	0	0	0	0	0	0	0	0	0	0	0	0	0	0	0	0	0	0	0	0	0	0	0	0	0	0	0	1	0	0	0	0	0	0	0	0	0	0	0	0	0	0
b0731	0	0	0	0	0	0	0	0	0	0	0	0	0	0	0	0	0	0	0	0	0	0	0	0	0	0	0	0	0	0	0	0	0	1	0	0	0	0	0	0	0	1	0	0	0	0	0	0	0
b0732	0	0	1	0	0	0	0	0	0	0	0	0	0	0	0	0	0	0	0	0	0	0	0	0	0	0	0	0	0	0	1	0	0	0	0	0	0	0	0	0	0	0	0	0	0	0	0	0	0
b0730	0	0	0	0	0	0	0	0	0	0	0	1	1	0	0	0	0	0	0	0	0	0	0	0	0	0	0	0	0	0	0	0	0	0	0	0	0	0	0	0	0	0	0	0	0	0	0	0	1
b0817	0	0	0	0	0	0	0	0	0	0	0	1	1	0	0	0	0	0	0	0	0	0	0	0	0	0	0	0	0	0	0	0	0	0	0	0	0	0	0	0	0	0	0	0	0	0	0	0	0
b0781	0	0	0	0	0	0	0	0	0	0	0	0	0	0	0	0	0	0	0	0	0	0	0	0	0	0	0	0	0	0	1	0	0	0	0	0	0	0	0	0	0	0	0	0	0	0	0	0	0
b0761	0	0	0	0	0	0	0	0	0	0	0	1	1	0	0	0	0	0	0	0	0	0	0	0	0	0	0	0	0	0	0	0	0	0	0	0	0	0	0	0	0	0	0	0	0	0	0	0	0
b0826	0	0	0	0	0	0	0	0	0	0	0	0	0	0	0	0	0	0	0	0	0	0	0	0	0	0	0	0	0	0	1	0	0	0	0	0	0	0	0	0	0	0	0	0	0	0	0	0	0
b1890	0	1	0	0	0	0	0	0	0	0	0	0	0	0	0	0	0	0	0	0	1	0	0	1	0	0	0	0	0	0	0	0	0	0	0	0	0	0	0	0	0	0	0	0	0	0	0	0	0
b1889	0	1	0	0	0	0	0	0	0	0	0	0	0	0	0	0	0	0	0	0	0	0	0	1	0	0	0	0	0	0	0	0	0	0	0	0	0	0	0	0	0	0	0	0	0	0	0	0	0
b1326	0	0	0	0	0	0	0	0	0	0	0	0	0	0	0	0	0	1	0	0	0	0	0	0	0	0	0	0	0	0	0	0	0	0	0	0	0	0	0	0	0	0	0	0	0	0	0	0	0
b4233	0	0	0	0	0	0	0	0	0	0	0	0	0	0	0	0	0	0	0	0	0	0	0	0	0	0	1	1	0	0	1	1	0	0	0	1	0	0	0	1	0	0	0	0	0	0	0	0	0
b1329	0	0	0	0	0	0	0	0	0	0	0	0	0	0	0	0	0	0	0	0	0	0	0	0	0	0	0	0	0	0	0	0	0	0	0	0	0	0	0	0	0	0	0	1	0	0	0	0	0
b2684	0	0	0	0	0	0	0	0	0	0	0	1	1	0	0	0	0	0	0	0	0	0	0	0	0	0	0	0	0	0	0	0	0	0	0	0	0	0	0	0	0	0	0	0	0	0	0	0	0
b2210	0	0	0	0	1	0	0	0	0	0	0	0	0	0	0	0	0	0	0	0	0	0	0	0	0	0	0	0	0	0	0	0	0	0	0	0	0	0	0	0	0	0	0	0	0	0	0	0	0
b0087	0	0	0	0	0	0	0	0	0	0	0	0	0	0	0	0	0	0	0	0	0	0	0	0	0	0	1	1	0	0	0	1	0	0	0	0	0	0	0	1	0	0	0	0	0	0	0	0	0
b3396	0	0	0	0	0	0	0	0	0	0	0	0	0	0	0	0	0	0	0	0	0	0	0	0	0	0	1	0	0	0	0	1	0	0	0	0	0	0	0	1	0	0	0	0	0	0	0	0	0
b0149	0	0	0	0	0	0	0	0	0	0	0	0	0	0	0	0	0	0	0	0	0	0	0	0	0	0	1	0	0	0	0	1	0	0	0	0	0	0	0	1	0	0	0	0	0	0	0	0	0
b0635	0	0	0	0	0	0	0	0	0	0	0	0	0	0	0	0	0	0	0	0	0	0	0	0	0	0	1	0	0	0	0	1	0	0	0	0	0	0	0	1	0	0	0	0	0	0	0	0	0
b0634	0	0	0	0	0	0	0	0	0	0	0	0	0	0	0	0	0	0	0	0	0	0	0	0	0	0	0	1	0	0	0	1	0	0	0	0	0	0	0	0	0	0	0	0	0	0	0	0	0
b3251	0	0	0	0	0	0	0	0	0	0	0	0	0	0	0	0	0	0	0	0	0	0	0	0	0	0	0	0	0	0	0	1	0	0	0	0	0	0	0	0	0	0	0	0	0	0	0	0	0
b3250	0	0	0	0	0	0	0	0	0	0	0	0	0	0	0	0	0	0	0	0	0	0	0	0	0	0	0	0	0	0	0	1	0	0	0	0	0	0	0	0	0	0	0	0	0	0	0	0	0
b3249	0	0	0	0	0	0	0	0	0	0	0	0	0	0	0	0	0	0	0	0	0	0	0	0	0	0	0	0	0	0	0	1	0	0	0	0	0	0	0	0	0	0	0	0	0	0	0	0	0
b3291	0	0	0	0	0	0	0	0	0	0	0	0	0	0	0	0	0	0	0	0	1	0	0	0	0	0	0	0	0	0	0	0	0	0	0	0	0	0	0	0	0	0	0	0	0	0	0	0	0
b2924	0	0	0	0	0	0	0	0	0	0	0	0	0	0	0	0	0	0	0	0	1	0	0	0	0	0	0	0	0	0	0	0	0	0	0	0	0	0	0	0	0	0	0	0	0	0	0	0	0
b3208	0	0	0	0	0	0	0	0	0	0	0	0	0	0	0	0	0	0	0	0	0	0	0	0	0	0	1	0	0	0	0	1	0	0	0	0	0	0	0	1	0	0	0	0	0	0	0	0	0
b3599	0	0	0	0	0	0	0	0	0	0	0	0	0	0	0	0	0	0	0	0	0	0	0	0	0	0	0	0	0	0	0	0	0	1	0	0	0	0	0	0	0	1	0	0	0	0	0	0	0
b3600	0	0	0	0	0	0	0	0	0	0	0	0	0	0	0	0	0	0	0	0	0	0	0	0	0	0	0	0	0	0	1	0	0	0	0	0	0	0	0	0	0	0	0	0	0	0	0	0	0
b3601	0	0	0	0	0	0	0	0	0	0	0	1	1	0	0	0	0	0	0	0	0	0	0	0	0	0	0	0	0	0	0	0	0	0	0	0	0	0	0	0	0	0	0	0	0	0	0	0	0
b3161	0	0	0	0	0	0	0	0	0	0	0	0	0	0	0	0	0	0	0	0	0	0	1	0	0	0	0	0	0	0	0	0	0	0	0	0	0	0	0	0	0	0	0	0	0	0	0	0	0
b0924	0	0	0	0	0	0	0	1	0	0	0	0	0	0	0	0	0	0	0	0	0	0	0	0	0	0	0	1	0	0	0	0	0	0	0	0	0	0	0	0	0	0	0	0	0	0	0	0	0
b0923	0	0	0	0	0	0	0	1	0	0	0	0	0	0	0	0	0	0	0	0	0	0	0	0	0	0	0	1	0	0	0	0	0	0	0	0	0	0	0	0	0	0	0	0	0	0	0	0	0
b0922	0	0	0	0	0	0	0	1	0	0	0	0	0	0	0	0	0	0	0	0	0	0	0	0	0	0	0	1	0	0	0	0	0	0	0	0	0	0	0	0	0	0	0	0	0	0	0	0	0
b3189	0	0	0	0	0	0	0	0	0	0	0	0	0	0	0	0	0	0	0	0	0	0	0	0	0	0	1	1	0	0	0	1	0	0	0	0	0	0	0	1	0	0	0	0	0	0	0	0	0
b3972	0	0	0	0	0	0	0	0	0	0	0	0	0	0	0	0	0	0	0	0	0	0	0	0	0	0	1	1	0	0	0	1	0	0	0	0	0	0	0	1	0	0	0	0	0	0	0	0	0
b0091	0	0	0	0	0	0	0	0	0	0	0	0	0	0	0	0	0	0	0	0	0	0	0	0	0	0	1	1	0	0	1	1	0	0	0	1	0	0	0	1	0	0	0	0	0	0	0	0	0
b0088	0	0	0	0	0	0	0	0	0	0	0	0	0	0	0	0	0	0	0	0	0	0	0	0	0	0	1	1	0	0	1	1	0	0	0	1	0	0	0	1	0	0	0	0	0	0	0	0	0
b0085	0	0	0	0	0	0	0	0	0	0	0	0	0	0	0	0	0	0	0	0	0	0	0	0	0	0	1	1	0	0	0	1	0	0	0	1	0	0	0	1	0	0	0	0	0	0	0	0	0
b0086	0	0	0	0	0	0	0	0	0	0	0	0	0	0	0	0	0	0	0	0	0	0	0	0	0	0	1	1	0	0	0	1	0	0	0	1	0	0	0	1	0	0	0	0	0	0	0	0	0
b0090	0	0	1	0	0	0	0	0	0	0	0	0	0	0	0	0	0	0	0	0	0	0	0	0	0	0	1	1	0	0	0	1	0	0	0	0	0	0	0	1	0	0	0	0	0	0	0	0	0
b3967	0	0	0	0	0	0	0	0	0	0	0	0	0	0	0	0	0	0	0	0	0	0	0	0	0	0	1	0	0	0	1	1	0	0	0	0	0	0	0	1	0	0	0	0	0	0	0	0	0
b2831	0	0	0	0	0	0	0	0	1	0	0	0	0	0	0	0	0	0	0	0	0	0	0	0	0	1	0	0	0	0	0	0	0	0	0	0	0	0	0	0	0	0	0	0	0	0	0	0	0
b4170	0	0	0	0	0	0	0	0	1	0	0	0	0	0	0	0	0	0	0	0	0	0	0	0	0	1	0	0	0	0	0	0	0	0	0	0	0	0	0	0	0	0	0	0	0	0	0	0	0
b3635	0	0	0	0	0	0	0	0	1	0	0	0	0	0	0	0	0	0	0	0	0	0	0	0	0	1	0	0	0	0	1	0	0	0	0	0	0	0	0	0	0	0	0	0	0	0	0	0	0
b2733	0	0	0	0	0	0	0	0	1	0	0	0	0	0	0	0	0	0	0	0	0	0	0	0	0	1	0	0	0	0	0	0	0	0	0	0	0	0	0	0	0	0	0	0	0	0	0	0	0
b0099	0	0	0	0	0	0	0	1	1	0	0	0	0	0	0	0	0	0	0	0	0	0	0	0	0	1	0	0	0	0	0	0	0	0	0	0	0	0	0	0	0	0	0	0	0	0	0	0	0
b2961	0	0	0	0	0	0	0	0	1	0	0	0	0	0	0	0	0	0	0	0	0	0	0	0	0	1	0	0	0	0	1	0	0	0	0	0	0	0	0	0	0	0	0	0	0	0	0	0	0
b1988	0	0	0	0	0	0	0	0	0	0	0	1	1	0	0	0	0	0	0	0	0	0	0	0	0	0	0	0	0	0	0	0	0	0	0	0	0	0	0	0	0	0	0	0	0	0	0	1	0
b2574	0	0	0	0	0	1	0	0	0	0	0	0	0	0	0	0	0	0	0	0	0	0	0	0	0	0	0	0	0	0	0	0	0	0	0	0	0	0	0	0	0	0	0	0	0	0	0	0	0
b0109	0	0	0	0	0	0	0	0	0	0	0	0	0	0	0	0	0	0	0	0	0	0	0	0	0	0	0	0	0	0	1	0	0	0	0	0	0	0	0	0	0	0	0	0	0	0	0	0	0
b0639	0	0	0	0	0	0	0	0	0	0	0	0	0	0	0	0	0	0	0	0	0	0	0	0	0	0	0	0	0	0	0	0	0	0	0	1	0	0	0	0	0	0	0	0	0	0	0	0	0
b4390	0	0	0	0	0	0	0	0	0	0	0	1	1	0	0	0	0	0	0	0	0	0	0	0	0	0	0	0	0	0	0	0	0	0	0	1	0	0	0	0	0	0	0	0	0	0	0	0	1
b0677	0	0	1	0	0	0	0	0	0	0	0	0	0	0	0	0	0	0	0	0	0	0	0	0	0	0	0	0	0	0	0	0	0	0	0	0	0	0	0	0	0	0	0	0	0	0	0	0	0
b0678	0	0	1	0	0	0	0	0	0	0	0	0	0	0	0	0	0	0	0	0	0	0	0	0	0	0	0	0	0	0	0	0	0	0	0	0	0	0	0	0	0	0	0	0	0	0	0	0	0
b0676	0	0	1	0	0	0	0	0	0	0	0	1	1	0	0	0	0	0	0	0	0	0	0	0	0	0	0	0	0	0	0	0	0	0	0	0	0	0	0	0	0	0	0	0	0	0	0	0	0
b0675	0	0	1	0	0	0	0	0	0	0	0	0	0	0	0	0	0	0	0	0	0	0	0	0	0	0	0	0	0	0	1	0	0	0	0	0	0	0	0	0	0	0	0	0	0	0	0	0	0
b0679	0	0	0	0	0	0	0	0	0	0	0	0	0	0	0	0	0	0	0	0	0	0	0	0	0	0	0	0	0	0	0	0	0	1	0	0	0	0	0	0	0	1	0	0	0	0	0	0	0
b1107	0	0	1	0	0	0	0	0	0	0	0	0	0	0	0	0	0	0	0	0	0	0	0	0	0	0	1	1	0	0	1	1	0	0	0	0	0	0	0	1	0	0	0	0	0	0	0	0	0
b3225	0	0	1	0	0	0	0	0	0	0	0	0	0	0	0	0	0	0	0	0	0	0	0	0	0	0	0	0	0	0	1	0	0	0	0	0	0	0	0	0	0	0	0	0	0	0	0	0	0
b3226	0	0	0	0	0	0	0	0	0	0	0	1	1	0	0	0	0	0	0	0	0	0	0	0	0	0	0	0	0	0	0	0	0	0	0	0	0	0	0	0	0	0	0	0	0	0	0	0	0
b2206	0	0	0	0	0	1	0	0	0	0	0	0	0	0	0	0	0	0	0	0	0	0	0	0	0	0	0	0	0	0	0	0	0	0	0	0	0	0	0	0	0	0	0	0	0	0	0	1	0
b2203	0	0	0	0	0	1	0	0	0	0	0	0	0	0	0	0	0	0	0	0	0	0	0	0	0	0	0	0	0	0	0	0	0	0	0	0	0	0	0	0	0	0	0	0	0	0	0	0	0
b2202	0	0	0	0	0	1	0	0	0	0	0	0	0	0	0	0	0	0	0	0	0	0	0	0	0	0	0	0	0	0	0	0	0	0	0	0	0	0	0	0	0	0	0	0	0	0	0	0	0
b2208	0	0	0	0	0	1	0	0	0	0	0	0	0	0	0	0	0	0	0	0	0	0	0	0	0	0	0	0	0	0	0	0	0	0	0	0	0	0	0	0	0	0	0	0	0	0	0	0	0
b2205	0	0	0	0	0	1	0	0	0	0	0	0	0	0	0	0	0	0	0	0	0	0	0	0	0	0	0	0	0	0	0	0	0	0	0	0	0	0	0	0	0	0	0	0	0	0	0	0	0
b2204	0	0	0	0	0	1	0	0	0	0	0	0	0	0	0	0	0	0	0	0	0	0	0	0	0	0	0	0	0	0	0	0	0	0	0	0	0	0	0	0	0	0	0	0	0	0	0	0	0
b1224	0	0	0	0	0	1	0	0	0	0	0	0	0	0	0	0	0	0	0	0	0	0	0	0	0	0	0	0	0	0	0	0	0	0	0	0	0	0	0	0	0	0	0	0	0	0	0	1	0
b1225	0	0	0	0	0	1	0	0	0	0	0	0	0	0	0	0	0	0	0	0	0	0	0	0	0	0	0	0	0	0	0	0	0	0	0	0	0	0	0	0	0	0	0	0	0	0	0	1	0
b1227	0	0	0	0	0	1	0	0	0	0	0	0	0	0	0	0	0	0	0	0	0	0	0	0	0	0	0	0	0	0	0	0	0	0	0	0	0	0	0	0	0	0	0	0	0	0	0	1	0
b1226	0	0	0	0	0	1	0	0	0	0	0	0	0	0	0	0	0	0	0	0	0	0	0	0	0	0	0	0	0	0	0	0	0	0	0	0	0	0	0	0	0	0	0	0	0	0	0	1	0
b1223	0	0	0	0	0	0	0	0	0	0	0	0	0	0	0	0	0	0	0	0	0	0	0	0	0	0	0	0	0	0	0	0	0	0	0	0	0	0	0	0	0	0	0	0	0	0	0	1	0
b1221	1	0	0	0	0	0	0	0	0	0	0	1	1	0	0	0	0	0	0	0	0	0	0	0	0	0	0	0	0	0	0	0	0	0	0	0	0	0	0	0	0	0	0	0	0	0	0	1	0
b2193	1	0	0	0	0	0	0	0	0	0	0	1	1	0	0	0	0	0	0	0	0	0	0	0	0	0	0	0	0	0	0	0	0	0	0	0	0	0	0	0	0	0	0	0	0	0	0	1	0
b2469	1	0	0	0	0	0	0	0	0	0	0	0	0	0	0	0	0	0	0	0	0	0	0	0	0	0	0	0	1	0	0	0	0	0	0	0	0	0	0	0	0	0	0	0	0	0	1	1	0
b1469	0	0	0	0	0	0	0	0	0	0	0	0	0	0	0	0	0	0	0	0	0	0	0	0	0	0	0	0	0	0	0	0	0	0	0	0	0	0	0	0	0	0	0	0	0	0	0	1	0
b1465	0	0	0	0	0	1	0	0	0	0	0	0	0	0	0	0	0	0	0	0	0	0	0	0	0	0	0	0	0	0	0	0	0	0	0	0	0	0	0	0	0	0	0	0	0	0	0	1	0
b1466	0	0	0	0	0	1	0	0	0	0	0	0	0	0	0	0	0	0	0	0	0	0	0	0	0	0	0	0	0	0	0	0	0	0	0	0	0	0	0	0	0	0	0	0	0	0	0	1	0
b1222	1	0	0	0	0	0	0	0	0	0	0	0	0	0	0	0	0	0	0	0	0	0	0	0	0	0	0	0	1	0	0	0	0	0	0	0	0	0	0	0	0	0	0	0	0	0	1	1	0
b1467	0	0	0	0	0	1	0	0	0	0	0	0	0	0	0	0	0	0	0	0	0	0	0	0	0	0	0	0	0	0	0	0	0	0	0	0	0	0	0	0	0	0	0	0	0	0	0	1	0
b1468	0	0	0	0	0	1	0	0	0	0	0	0	0	0	0	0	0	0	0	0	0	0	0	0	0	0	0	0	0	0	0	0	0	0	0	0	0	0	0	0	0	0	0	0	0	0	0	1	0
b1109	0	0	0	0	0	1	0	0	0	0	0	0	0	0	0	0	0	0	0	0	0	0	0	0	0	0	0	0	0	0	0	0	0	0	0	0	0	0	0	0	0	0	0	0	0	0	0	0	0
b0714	0	0	0	0	0	0	0	0	1	0	0	0	0	0	0	0	0	0	0	0	0	0	0	0	0	1	0	0	0	0	1	0	0	0	0	0	0	0	0	0	0	0	0	0	0	0	0	0	0
b1650	0	0	0	0	0	0	0	0	0	0	0	0	0	0	0	0	0	0	0	0	0	0	0	0	0	0	0	0	0	0	1	0	0	0	0	0	0	0	0	0	0	0	0	0	0	0	0	0	0
b3998	0	0	0	0	0	0	0	0	1	0	0	0	0	0	0	0	0	0	0	0	0	0	0	0	0	1	0	0	0	0	0	0	0	0	0	0	0	0	0	0	0	0	0	0	0	0	0	0	0
b0578	0	0	0	0	0	1	0	0	0	0	0	0	0	0	0	0	0	0	0	0	0	0	0	0	0	0	0	0	0	0	0	0	0	0	0	0	0	0	0	0	0	0	0	0	0	0	0	0	0
b2159	0	0	0	0	0	0	0	0	1	0	0	0	0	0	0	0	0	0	0	0	0	0	0	0	0	1	0	0	0	0	0	0	0	0	0	0	0	0	0	0	0	0	0	0	0	0	0	0	0
b0851	0	0	0	0	0	1	0	0	0	0	0	0	0	0	0	0	0	0	0	0	0	0	0	0	0	0	0	0	0	0	0	0	0	0	0	0	0	0	0	0	0	0	0	0	0	0	0	0	0
b0019	0	0	0	0	0	0	0	0	0	0	0	0	0	0	0	0	0	0	0	0	1	0	0	0	0	0	0	0	0	0	0	0	0	0	0	0	0	0	0	0	0	0	0	0	0	0	0	0	0
b1186	0	0	0	0	0	0	0	0	0	0	0	0	0	0	0	0	0	0	0	0	1	0	0	0	0	0	0	0	0	0	0	0	0	0	0	0	0	0	0	0	0	0	0	0	0	0	0	0	0
b0020	0	0	0	0	0	0	0	0	0	0	0	1	1	0	0	0	0	0	0	0	0	0	0	0	0	0	0	0	0	0	0	0	0	0	0	0	0	0	0	0	0	0	0	0	0	0	0	0	0
b1463	0	0	0	0	0	0	0	0	0	0	0	0	0	0	0	0	0	0	0	0	0	0	0	0	0	0	0	0	0	0	1	0	0	0	0	0	0	0	0	0	0	0	0	0	0	0	0	0	0
b3481	0	0	0	0	0	0	0	0	0	0	0	1	1	0	0	0	0	0	0	0	0	0	0	0	0	0	0	0	0	0	0	0	0	0	0	0	0	0	0	0	0	0	0	0	0	0	0	0	1
b3365	0	0	0	0	0	1	0	0	0	0	0	0	0	0	0	0	0	0	0	0	0	0	0	0	0	0	0	0	0	0	0	0	0	0	0	0	0	0	0	0	0	0	0	0	0	0	0	1	0
b3367	0	0	0	0	0	0	0	0	0	0	0	0	0	0	0	0	0	0	0	0	0	0	0	0	0	0	0	0	0	0	0	0	0	0	0	0	0	0	0	0	0	0	0	0	0	0	0	1	0
b3366	0	0	0	0	0	1	0	0	0	0	0	0	0	0	0	0	0	0	0	0	0	0	0	0	0	0	0	0	0	0	0	0	0	0	0	0	0	0	0	0	0	0	0	0	0	0	0	1	0
b2709	1	0	0	0	0	0	0	0	0	0	0	1	1	0	0	0	0	0	0	0	0	0	0	0	0	0	0	0	0	0	0	0	0	0	0	0	0	0	0	0	0	0	0	0	0	0	0	0	0
b2710	0	0	0	0	0	1	0	0	0	0	0	0	0	0	0	0	0	0	0	0	0	0	0	0	0	0	0	0	0	0	0	0	0	0	0	0	0	0	0	0	0	0	0	0	0	0	0	0	0
b2711	0	0	0	0	0	1	0	0	0	0	0	0	0	0	0	0	0	0	0	0	0	0	0	0	0	0	0	0	0	0	0	0	0	0	0	0	0	0	0	0	0	0	0	0	0	0	0	0	0
b3206	0	0	0	0	0	0	0	0	0	0	0	0	0	0	0	0	0	0	0	0	0	0	0	0	0	0	0	0	0	0	0	0	0	0	0	0	0	0	0	0	0	1	0	0	0	0	0	0	0
b2234	0	0	0	0	0	0	0	1	0	0	0	0	0	0	0	0	0	0	0	0	0	0	0	0	0	0	0	0	0	0	0	0	0	0	0	0	0	0	0	0	0	0	0	0	0	0	0	0	0
b2235	0	0	0	0	0	0	0	1	0	0	0	0	0	0	0	0	0	0	0	0	0	0	0	0	0	0	0	0	0	0	0	0	0	0	0	0	0	0	0	0	0	0	0	0	0	0	0	0	0
b4238	0	0	0	0	0	0	0	0	0	0	0	0	0	0	0	0	0	0	0	0	0	0	0	0	0	0	0	0	0	0	1	0	0	0	0	0	0	0	0	0	0	0	0	0	0	0	0	0	0
b2675	0	0	0	0	0	0	0	1	0	0	0	0	0	0	0	0	0	0	0	0	0	0	0	0	0	0	0	0	0	0	0	0	0	0	0	0	0	0	0	0	0	0	0	0	0	0	0	0	0
b2676	0	0	0	0	0	0	0	1	0	0	0	0	0	0	0	0	0	0	0	0	0	0	0	0	0	0	0	0	0	0	0	0	0	0	0	0	0	0	0	0	0	0	0	0	0	0	0	0	0
b2673	0	0	0	0	0	1	0	0	0	0	0	0	0	0	0	0	0	0	0	0	0	0	0	0	0	0	0	0	0	0	0	0	0	0	0	0	0	0	0	0	0	0	0	0	0	0	0	0	0
b4070	0	0	0	0	0	1	0	0	0	0	0	0	0	0	0	0	0	0	0	0	0	0	0	0	0	0	0	0	0	0	0	0	0	0	0	0	0	0	0	0	0	0	0	0	0	0	0	0	0
b4071	0	0	0	0	0	1	0	0	0	0	0	0	0	0	0	0	0	0	0	0	0	0	0	0	0	0	0	0	0	0	0	0	0	0	0	0	0	0	0	0	0	0	0	0	0	0	0	0	0
b4072	0	0	0	0	0	1	0	0	0	0	0	0	0	0	0	0	0	0	0	0	0	0	0	0	0	0	0	0	0	0	0	0	0	0	0	0	0	0	0	0	0	0	0	0	0	0	0	0	0
b1633	0	0	0	0	0	0	0	0	1	0	0	0	0	0	0	0	0	0	0	0	0	0	0	0	0	1	0	0	0	0	1	0	0	0	0	0	0	0	0	0	0	0	0	0	0	0	0	0	0
b1865	0	0	0	0	0	0	0	0	1	0	0	0	0	0	0	0	0	0	0	0	0	0	0	0	0	0	0	0	0	0	0	0	0	0	0	0	0	0	0	0	0	0	0	0	0	0	0	0	0
b2051	0	0	0	0	0	0	0	0	0	0	0	0	0	0	0	0	0	0	0	0	0	0	0	0	0	0	0	0	0	0	0	0	0	0	0	0	0	0	1	0	0	0	0	0	0	0	0	0	0
b2287	0	0	0	0	0	1	0	0	0	0	0	0	0	0	0	0	0	0	0	0	0	0	0	0	0	0	0	0	0	0	0	0	0	0	0	0	0	0	0	0	0	0	0	0	0	0	0	0	0
b2286	0	0	0	0	0	1	0	0	0	0	0	0	0	0	0	0	0	0	0	0	0	0	0	0	0	0	0	0	0	0	0	0	0	0	0	0	0	0	0	0	0	0	0	0	0	0	0	0	0
b2285	0	0	0	0	0	1	0	0	0	0	0	0	0	0	0	0	0	0	0	0	0	0	0	0	0	0	0	0	0	0	0	0	0	0	0	0	0	0	0	0	0	0	0	0	0	0	0	0	0
b2284	0	0	0	0	0	1	0	0	0	0	0	0	0	0	0	0	0	0	0	0	0	0	0	0	0	0	0	0	0	0	0	0	0	0	0	0	0	0	0	0	0	0	0	0	0	0	0	0	0
b2283	0	0	0	0	0	1	0	0	0	0	0	0	0	0	0	0	0	0	0	0	0	0	0	0	0	0	0	0	0	0	0	0	0	0	0	0	0	0	0	0	0	0	0	0	0	0	0	0	0
b2282	0	0	0	0	0	1	0	0	0	0	0	0	0	0	0	0	0	0	0	0	0	0	0	0	0	0	0	0	0	0	0	0	0	0	0	0	0	0	0	0	0	0	0	0	0	0	0	0	0
b2281	0	0	0	0	0	1	0	0	0	0	0	0	0	0	0	0	0	0	0	0	0	0	0	0	0	0	0	0	0	0	0	0	0	0	0	0	0	0	0	0	0	0	0	0	0	0	0	0	0
b3169	0	0	0	0	0	0	0	0	0	0	0	1	1	0	0	0	0	0	0	0	0	0	0	0	1	0	0	0	0	0	0	0	0	0	0	0	0	0	0	0	0	0	0	0	0	0	0	0	0
b0416	0	0	0	0	0	0	0	0	0	0	0	1	1	0	0	0	0	0	0	0	0	0	0	0	0	0	0	0	0	0	0	0	0	0	0	0	0	0	0	0	0	0	0	0	0	0	0	0	0
b3982	0	0	0	0	0	0	0	0	0	0	0	1	1	0	0	0	0	0	0	0	0	0	0	0	0	0	0	0	0	0	0	0	0	0	0	0	0	0	0	0	0	0	0	0	0	0	0	0	0
b2082	0	0	0	0	0	0	0	0	0	0	0	1	1	0	0	0	0	0	0	0	0	0	0	0	0	0	0	0	0	0	0	0	0	0	0	0	0	0	0	0	0	0	0	0	0	0	0	0	1
b1335	0	0	0	0	0	0	0	0	1	0	0	0	0	0	0	0	0	0	0	0	0	0	0	0	0	1	0	0	0	0	0	0	0	0	0	0	0	0	0	0	0	0	0	0	0	0	0	0	0
b0957	0	0	0	0	0	0	0	0	0	0	0	0	0	0	0	0	0	0	0	0	1	0	0	0	0	0	0	0	0	0	0	0	0	0	0	0	0	0	0	0	0	0	0	0	0	0	0	0	0
b2215	0	0	0	0	0	0	0	0	0	0	0	0	0	0	0	0	0	0	0	0	1	0	0	0	0	0	0	0	0	0	0	0	0	0	0	0	0	0	0	0	0	0	0	0	0	0	0	0	0
b0929	0	0	0	0	0	0	0	0	0	0	0	0	0	0	0	0	0	0	0	0	1	0	0	0	0	0	0	0	0	0	0	0	0	0	0	0	0	0	0	0	0	0	0	0	0	0	0	0	0
b1319	0	0	0	0	0	0	0	0	0	0	0	0	0	0	0	0	0	0	0	0	1	0	0	0	0	0	0	0	0	0	0	0	0	0	0	0	0	0	0	0	0	0	0	0	0	0	0	0	0
b1377	0	0	0	0	0	0	0	0	0	0	0	0	0	0	0	0	0	0	0	0	1	0	0	0	0	0	0	0	0	0	0	0	0	0	0	0	0	0	0	0	0	0	0	0	0	0	0	0	0
b3405	1	0	0	0	0	0	0	0	0	0	0	1	1	0	0	0	0	0	0	0	0	0	0	0	0	0	0	0	0	0	0	0	0	0	0	0	0	0	0	0	0	0	0	0	0	0	0	0	0
b0565	0	0	0	0	0	0	0	0	0	0	0	0	0	0	0	0	0	1	0	0	0	0	0	0	0	0	0	0	0	0	0	0	0	0	0	0	0	0	0	0	0	0	0	0	0	0	0	0	0
b0814	0	0	0	0	0	0	0	0	0	0	0	0	0	0	0	0	0	1	0	0	0	0	0	0	0	0	0	0	0	0	0	0	0	0	0	0	0	0	0	0	0	0	0	0	0	0	0	0	0
b1243	0	0	0	0	0	0	0	0	0	0	0	0	0	0	0	0	0	0	0	0	0	0	0	0	0	0	0	0	0	0	0	0	0	0	0	0	0	0	0	0	0	0	0	1	0	0	0	0	0
b1244	0	0	0	0	0	0	0	0	0	0	0	0	0	0	0	0	0	0	0	0	0	0	0	0	0	0	0	0	0	0	0	0	0	0	0	0	0	0	0	0	0	0	0	1	0	0	0	0	0
b1245	0	0	0	0	0	0	0	0	0	0	0	0	0	0	0	0	0	0	0	0	0	0	0	0	0	0	0	0	0	0	0	0	0	0	0	0	0	0	0	0	0	0	0	1	0	0	0	0	0
b1246	0	0	0	0	0	0	0	0	0	0	0	0	0	0	0	0	0	0	0	0	0	0	0	0	0	0	0	0	0	0	0	0	0	0	0	0	0	0	0	0	0	0	0	1	0	0	0	0	0
b1247	0	0	0	0	0	0	0	0	0	0	0	0	0	0	0	0	0	0	0	0	0	0	0	0	0	0	0	0	0	0	0	0	0	0	0	0	0	0	0	0	0	0	0	1	0	0	0	0	0
b1482	0	0	0	0	0	0	0	0	0	0	0	0	0	0	0	0	0	0	0	0	0	0	0	0	1	0	0	0	0	0	0	0	0	0	0	0	0	0	0	0	0	0	0	0	0	0	0	0	0
b1897	0	0	0	0	0	0	0	0	0	0	0	0	0	0	0	0	0	0	0	0	0	0	0	0	0	0	0	0	0	0	1	0	0	0	0	0	0	0	0	0	0	0	0	0	0	0	0	0	0
b3961	0	0	0	0	0	0	0	0	0	0	0	1	1	0	0	0	0	0	0	0	0	0	0	0	0	0	0	0	0	0	0	0	0	0	0	0	0	0	0	0	0	0	0	0	0	0	0	0	0
b1393	0	0	0	0	0	0	0	0	0	0	0	0	0	0	0	0	0	0	0	1	0	0	0	0	0	0	0	0	0	0	1	0	0	0	0	0	0	0	0	0	0	0	0	0	0	0	0	0	0
b1394	0	0	0	0	0	0	0	0	0	0	0	0	0	0	0	0	0	0	0	1	0	0	0	0	0	0	0	0	0	0	1	0	0	0	0	0	0	0	0	0	0	0	0	0	0	0	0	0	0
b1395	0	0	0	0	0	0	0	0	0	0	0	0	0	0	0	0	0	0	0	1	0	0	0	0	0	0	0	0	0	0	1	0	0	0	0	0	0	0	0	0	0	0	0	0	0	0	0	0	0
b1398	0	0	0	0	0	0	0	0	0	0	0	0	0	0	0	0	0	0	0	0	0	0	0	0	0	0	0	0	0	0	1	0	0	0	0	0	0	0	0	0	0	0	0	0	0	0	0	0	0
b1399	0	0	0	0	0	0	0	0	0	0	0	1	1	0	0	0	0	0	0	0	0	0	0	0	0	0	0	0	0	0	0	0	0	0	0	0	0	0	0	0	0	0	0	0	0	0	0	0	0
b3360	0	0	0	0	0	0	0	0	0	0	0	0	0	0	0	0	0	0	0	0	0	0	0	0	0	0	0	0	0	0	1	0	0	0	0	1	0	0	0	0	0	0	0	0	0	0	0	0	0
b1812	0	0	0	0	0	0	0	0	0	0	0	0	0	0	0	0	0	0	0	0	0	0	0	0	0	0	0	0	0	0	0	0	0	0	0	1	0	0	0	0	0	0	0	0	0	0	0	0	0
b1096	0	0	0	0	0	0	0	0	0	0	0	0	0	0	0	0	0	0	0	0	0	0	0	0	0	0	0	0	0	0	1	0	0	0	0	0	0	0	0	0	0	0	0	0	0	0	0	0	0
b0133	0	0	0	0	0	0	0	0	0	0	0	0	0	0	0	0	0	0	0	0	0	0	0	0	0	0	0	0	0	0	0	0	0	0	0	1	0	0	0	0	0	0	0	0	0	0	0	0	0
b0425	0	0	0	0	0	0	0	0	0	0	0	0	0	0	0	0	0	0	0	0	0	0	0	0	0	0	0	0	0	0	1	0	0	0	0	0	0	0	0	0	0	0	0	0	0	0	0	0	0
b3258	0	0	0	0	0	0	0	0	0	0	0	0	0	0	0	0	0	0	0	0	1	0	0	0	0	0	0	0	0	0	0	0	0	0	0	0	0	0	0	0	0	0	0	0	0	0	0	0	0
b3030	0	0	0	0	0	0	0	0	0	0	0	0	0	0	0	0	0	0	0	0	0	0	0	0	0	0	0	0	0	0	0	0	0	0	0	0	0	0	0	0	0	0	0	0	0	0	0	0	0
b2519	0	0	0	0	0	0	0	0	0	0	0	0	0	0	0	0	0	0	0	0	0	0	0	0	0	0	1	0	0	0	0	1	0	0	0	0	0	0	0	1	0	0	0	0	0	0	0	0	0
b2134	0	0	0	0	0	0	0	0	0	0	0	0	0	0	0	0	0	1	0	0	0	0	0	0	0	0	1	0	0	0	0	1	0	0	0	0	0	0	0	1	0	0	0	0	0	0	0	0	0
b0143	0	0	0	0	0	0	0	0	0	0	0	1	0	0	0	0	0	0	0	0	0	0	0	0	0	0	0	0	0	0	0	0	0	0	0	0	0	0	0	0	0	0	0	0	0	0	0	0	0
b0113	0	0	0	0	0	0	0	0	0	0	0	1	1	0	0	0	0	0	0	0	0	0	0	0	0	0	0	0	0	0	0	0	0	0	0	0	0	0	0	0	0	0	0	0	0	0	0	0	0
b2320	0	0	0	0	0	0	0	0	0	0	0	0	0	0	0	0	0	0	0	0	0	0	0	0	0	0	0	0	0	0	1	0	0	0	0	0	0	0	0	0	0	0	0	0	0	0	0	0	0
b2564	0	0	0	0	0	0	0	0	0	0	0	0	0	0	0	0	0	0	0	0	0	0	0	0	0	0	0	0	0	0	1	0	0	0	0	0	0	0	0	0	0	0	0	0	0	0	0	0	0
b2418	0	0	0	1	0	0	0	0	0	0	0	0	0	0	0	0	0	0	0	0	0	0	0	0	0	0	0	0	0	0	0	0	0	0	0	0	0	0	0	0	0	0	0	0	0	0	0	0	0
b1636	0	0	0	1	0	0	0	0	0	0	0	0	0	0	0	0	0	0	0	0	0	0	0	0	0	0	0	0	0	0	0	0	0	0	0	0	0	0	0	0	0	0	0	0	0	0	0	0	0
b4260	0	0	0	0	0	0	0	0	0	0	0	0	0	0	0	0	0	1	0	0	0	0	0	0	0	0	0	0	0	0	0	0	0	0	0	0	0	0	0	0	0	0	0	0	0	0	0	0	0
b2523	0	0	0	0	0	0	0	0	0	0	0	0	0	0	0	0	0	1	0	0	0	0	0	0	0	0	0	0	0	0	0	0	0	0	0	0	0	0	0	0	0	0	0	0	0	0	0	0	0
b0237	0	0	0	0	0	0	0	0	0	0	0	0	0	0	0	0	0	1	0	0	0	0	0	0	0	0	0	0	0	0	0	0	0	0	0	0	0	0	0	0	0	0	0	0	0	0	0	0	0
b4021	0	0	0	0	0	0	0	0	0	0	0	0	0	0	0	0	0	1	0	0	0	0	0	0	0	0	0	0	0	0	0	0	0	0	0	0	0	0	0	0	0	0	0	0	0	0	0	0	0
b0932	0	0	0	0	0	0	0	0	0	0	0	0	0	0	0	0	0	1	0	0	0	0	0	0	0	0	0	0	0	0	0	0	0	0	0	0	0	0	0	0	0	0	0	0	0	0	0	0	0
b2908	0	0	0	0	0	0	0	0	0	0	0	0	0	0	0	0	0	1	0	0	0	0	0	0	0	0	0	0	0	0	0	0	0	0	0	0	0	0	0	0	0	0	0	0	0	0	0	0	0
b3847	0	0	0	0	0	0	0	0	0	0	0	0	0	0	0	0	0	1	0	0	0	0	0	0	0	0	0	0	0	0	0	0	0	0	0	0	0	0	0	0	0	0	0	0	0	0	0	0	0
b1127	0	0	0	0	0	0	0	0	0	0	0	0	0	0	0	0	0	1	0	0	0	0	0	0	0	0	0	0	0	0	0	0	0	0	0	0	0	0	0	0	0	0	0	0	0	0	0	0	0
b3916	0	0	0	1	0	0	0	0	0	0	0	0	0	0	0	0	0	0	0	0	0	0	0	0	0	0	0	0	0	0	0	0	0	0	0	0	0	0	0	0	0	0	0	0	0	0	0	0	0
b1723	0	0	0	1	0	0	0	0	0	0	0	0	0	0	0	0	0	0	0	0	0	0	0	0	0	0	0	0	0	0	0	0	0	0	0	0	0	0	0	0	0	0	0	0	0	0	0	0	0
b0902	0	0	1	0	0	0	0	0	0	0	0	0	0	0	0	0	0	0	0	0	0	0	0	0	0	0	0	0	0	0	0	0	0	0	0	0	0	0	0	0	0	0	0	0	0	0	0	0	0
b0903	0	0	1	0	0	0	0	0	0	0	0	0	0	0	0	0	0	0	0	0	0	0	0	0	0	0	0	0	0	0	1	0	0	0	0	0	0	0	0	0	0	0	0	0	0	0	0	0	0
b3952	0	0	1	0	0	0	0	0	0	0	0	0	0	0	0	0	0	0	0	0	0	0	0	0	0	0	0	0	0	0	0	0	0	0	0	0	0	0	0	0	0	0	0	0	0	0	0	0	0
b4025	0	0	0	1	0	0	0	0	0	0	0	0	0	0	0	0	0	0	0	0	0	0	0	0	0	0	0	0	0	0	0	0	0	0	0	0	0	0	0	0	0	0	0	0	0	0	0	0	0
b2926	0	0	0	1	0	0	0	0	0	0	0	0	0	0	0	0	0	0	0	0	0	0	0	0	0	0	0	0	0	0	0	0	0	0	0	0	0	0	0	0	0	0	0	0	0	0	0	0	0
b0688	0	0	1	0	0	0	0	0	0	0	0	0	0	0	0	0	0	0	0	0	0	0	0	0	0	0	0	0	0	0	0	0	0	0	0	0	0	0	0	0	0	0	0	0	0	0	0	0	0
b0418	0	0	0	0	0	0	0	0	0	0	0	0	0	0	0	0	0	0	0	1	0	0	0	0	0	0	0	0	0	0	0	0	0	0	0	0	0	0	0	0	0	0	0	0	0	0	0	0	0
b2599	0	0	0	0	0	0	0	0	0	0	0	0	0	0	0	0	0	0	0	0	0	0	0	0	0	0	0	0	0	0	0	0	0	0	1	0	1	0	0	0	0	0	0	0	0	0	0	0	0
b0576	0	0	0	0	0	0	0	0	0	0	0	0	0	0	0	0	0	0	0	0	0	0	1	0	0	0	0	0	0	0	0	0	0	0	0	0	0	0	0	0	0	0	0	0	0	0	0	0	0
b1714	0	0	0	0	0	0	0	0	0	0	0	0	0	0	1	1	0	0	0	0	0	0	0	0	0	0	0	0	0	0	0	0	0	0	0	0	0	0	0	0	0	0	0	0	0	0	0	0	0
b1713	0	0	0	0	0	0	0	0	0	0	0	0	0	0	1	0	0	0	0	0	0	0	0	0	0	0	0	0	0	1	0	0	0	0	0	0	0	0	0	0	0	0	0	0	0	0	0	0	0
b4102	0	0	0	0	0	0	0	0	0	0	0	1	1	0	0	0	0	0	0	0	0	0	0	0	0	0	0	0	0	0	0	0	0	0	0	0	0	0	0	0	0	0	0	0	0	0	0	0	1
b0383	0	0	0	0	0	0	0	0	0	0	0	0	0	0	0	0	0	0	0	0	0	0	0	0	0	0	0	0	0	0	1	0	0	0	0	0	0	0	0	0	0	0	0	0	0	0	0	0	0
b0399	1	0	0	0	0	0	0	0	0	0	0	1	1	0	0	0	0	0	0	0	0	0	0	0	0	0	0	0	0	0	0	0	0	0	0	0	0	0	0	0	0	0	0	0	0	0	0	0	0
b0241	0	0	0	0	0	0	0	0	0	0	0	0	0	0	0	0	0	0	0	0	1	0	0	0	1	0	0	0	0	0	0	0	0	0	0	0	0	0	0	0	0	0	0	0	0	0	0	0	0
b1130	1	0	0	0	0	0	0	0	0	0	0	1	1	0	0	0	0	0	0	0	0	0	0	0	0	0	0	0	0	0	0	0	0	0	0	0	0	0	0	0	0	0	0	0	0	0	0	0	0
b1129	1	0	0	0	0	0	0	0	0	0	0	0	0	0	0	0	0	0	0	0	0	0	0	0	0	0	0	0	1	0	0	0	0	0	0	0	0	0	0	0	0	0	0	0	0	1	1	0	0
b0400	1	0	0	0	0	0	0	0	0	0	0	0	1	0	0	0	0	0	0	0	0	0	0	0	0	0	0	0	1	0	0	0	0	0	0	0	0	0	0	0	0	0	0	0	0	1	1	0	0
b0708	0	0	0	0	0	0	0	0	1	0	0	0	0	0	0	0	0	0	0	0	0	0	0	0	0	1	0	0	0	0	0	0	0	0	0	0	0	0	0	0	0	0	0	0	0	0	0	0	0
b1158	0	0	0	0	0	0	0	0	0	1	1	0	0	0	0	0	0	0	0	0	0	0	0	0	0	0	0	0	0	0	0	0	0	0	0	0	0	0	0	0	0	0	0	0	0	0	0	0	1
b3322	0	0	0	0	0	0	0	1	0	0	0	0	0	0	0	0	0	0	0	0	0	0	0	0	0	0	0	0	0	0	0	0	0	0	0	0	0	0	0	0	0	0	0	0	0	0	0	0	0
b3821	0	0	0	0	0	0	0	0	0	0	0	0	0	0	0	0	0	0	0	1	0	0	0	0	0	0	0	0	0	0	0	0	0	0	0	0	0	0	0	0	0	0	0	0	0	0	0	0	0
b3825	0	0	0	0	0	0	0	0	0	0	0	0	0	0	0	0	0	0	0	0	0	0	0	0	0	0	0	0	0	0	0	0	1	0	0	0	0	0	0	0	0	0	0	0	0	0	0	0	0
b4041	0	0	0	0	0	0	0	0	0	0	0	0	0	0	0	0	0	0	0	0	0	0	0	0	0	0	0	0	0	0	1	0	0	0	0	0	0	0	0	0	0	0	0	0	0	0	0	0	0
b3018	0	0	0	0	0	0	0	0	0	0	0	0	0	0	0	0	0	0	0	0	0	0	0	0	0	0	0	0	0	0	1	0	0	0	0	0	0	0	0	0	0	0	0	0	0	0	0	0	0
b1090	0	0	0	0	0	0	0	0	0	0	0	0	0	0	0	0	0	0	0	0	0	0	0	0	0	0	0	0	0	0	0	0	1	0	0	0	0	0	0	0	0	0	0	0	0	0	0	0	0
b1768	0	0	0	0	0	0	0	0	0	0	0	0	0	0	0	0	0	0	0	0	0	0	0	0	0	0	0	0	0	0	1	0	0	0	0	0	0	0	0	0	0	0	0	0	0	0	0	0	0
b3164	0	0	0	0	0	0	0	0	0	0	0	0	0	0	0	0	0	0	0	0	0	0	0	0	1	0	0	0	0	0	0	0	0	0	0	0	0	0	0	0	0	0	0	0	0	0	0	0	0
b1603	0	0	0	0	0	1	0	0	0	0	0	0	0	0	0	0	0	0	0	0	0	0	0	0	0	0	0	0	0	0	1	0	0	0	0	0	0	0	0	0	0	0	0	0	0	0	0	0	0
b1602	0	0	0	0	0	1	0	0	0	0	0	0	0	0	0	0	0	0	0	0	0	0	0	0	0	0	0	0	0	0	0	0	0	0	0	0	0	0	0	0	0	0	0	0	0	0	0	0	0
b3863	0	0	0	0	0	0	0	1	1	0	0	0	0	0	0	0	0	0	0	0	0	0	0	0	0	1	0	0	0	0	0	0	0	0	0	0	0	0	0	0	0	0	0	0	0	0	0	0	0
b0060	0	0	0	0	0	0	0	1	1	0	0	0	0	0	0	0	0	0	0	0	0	0	0	0	0	1	0	0	0	0	0	0	0	0	0	0	0	0	0	0	0	0	1	0	0	0	0	0	0
b0692	0	0	0	0	0	0	0	0	0	0	0	0	0	0	0	0	0	0	0	0	0	0	1	0	0	0	0	0	0	0	0	0	0	0	0	0	0	0	0	0	0	0	0	0	0	0	0	0	0
b3956	0	0	0	0	1	0	0	0	0	0	0	0	0	0	0	0	0	0	0	0	0	0	0	0	0	0	0	0	0	0	0	0	0	0	0	0	0	0	0	0	0	0	0	0	0	0	0	0	0
b3363	0	0	0	0	0	0	0	0	0	0	0	0	0	0	0	0	1	0	0	0	0	0	0	0	0	0	0	0	0	0	0	0	0	0	0	0	0	0	0	0	0	0	0	0	0	0	0	0	0
b0525	0	0	0	0	0	0	0	0	0	0	0	0	0	0	0	0	1	0	0	0	0	0	0	0	0	0	0	0	0	0	0	0	0	0	0	0	0	0	0	0	0	0	0	0	0	0	0	0	0
b3775	0	0	0	0	0	0	0	0	0	0	0	0	0	0	0	0	1	0	0	0	0	0	0	0	0	0	0	0	0	0	0	0	0	0	0	0	0	0	0	0	0	0	0	0	0	0	0	0	0
b0441	0	0	0	0	0	0	0	0	0	0	0	0	0	0	0	0	1	0	0	0	0	0	0	0	1	0	0	0	0	0	0	0	0	0	0	0	0	0	0	0	0	0	0	0	0	0	0	0	0
b2501	0	0	0	0	0	0	0	0	0	0	0	0	0	0	0	0	0	0	0	0	0	0	0	0	0	0	0	0	0	0	1	0	0	0	0	0	0	0	0	0	0	0	0	0	0	0	0	0	0
b1702	0	0	0	0	0	0	0	0	0	0	0	0	0	0	0	0	0	0	0	0	0	0	0	0	0	0	0	0	0	0	0	0	0	0	0	0	0	0	0	0	0	0	0	0	0	1	0	0	0
b1830	0	0	0	0	0	0	0	0	0	0	0	0	0	0	0	0	0	1	0	0	0	0	0	0	0	0	0	0	0	0	0	0	0	0	0	0	0	0	0	0	0	0	0	0	0	0	0	0	0
b1211	0	0	0	0	0	0	0	0	0	0	0	0	0	0	1	0	0	0	0	0	0	0	0	0	0	0	0	0	0	0	0	0	0	0	0	0	0	0	0	0	0	0	0	0	0	0	0	0	0
b2891	0	0	0	0	0	0	0	0	0	0	0	0	0	0	1	0	0	0	0	0	0	0	0	0	0	0	0	0	0	0	0	0	0	0	0	0	0	0	0	0	0	0	0	0	0	0	0	0	0
b4375	0	0	0	0	0	0	0	0	0	0	0	0	0	0	1	0	0	0	0	0	0	0	0	0	0	0	0	0	0	0	0	0	0	0	0	0	0	0	0	0	0	0	0	0	0	0	0	0	0
b3935	0	0	0	0	0	0	0	1	0	0	0	0	0	0	0	0	0	0	0	0	0	0	0	0	0	0	0	0	0	0	0	0	0	0	0	0	0	0	0	0	0	0	0	0	0	0	0	0	0
b4201	0	0	0	0	0	0	0	1	0	0	0	0	0	0	0	0	0	0	0	0	0	0	0	0	0	0	0	0	0	0	0	0	0	0	0	0	0	0	0	0	0	0	0	0	0	0	0	0	0
b3498	0	0	0	0	0	0	0	0	0	0	0	0	0	0	0	0	0	1	0	0	0	0	0	0	0	0	0	0	0	0	0	0	0	0	0	0	0	0	0	0	0	0	0	0	0	0	0	0	0
b1212	0	0	0	0	0	0	0	0	0	0	0	0	0	0	0	0	0	0	0	0	0	0	0	0	0	0	0	0	0	0	1	0	0	0	0	0	0	0	0	0	0	0	0	0	0	0	0	0	0
b0243	0	0	0	0	0	0	0	0	0	0	0	0	0	0	0	0	0	0	0	0	0	0	0	0	0	0	0	0	0	0	1	0	0	0	1	0	0	0	0	0	0	0	0	0	0	0	0	0	0
b0242	0	0	0	0	0	0	0	0	0	0	0	0	0	0	0	0	0	0	0	0	0	0	0	0	0	0	0	0	0	0	0	0	0	0	1	0	0	0	0	0	0	0	0	0	0	0	0	0	0
b0386	0	0	0	0	0	1	0	0	0	0	0	0	0	0	0	0	0	0	0	0	0	0	0	0	0	0	0	0	0	0	1	0	0	0	1	0	0	0	0	0	0	0	0	0	0	0	0	0	0
b0194	0	0	0	0	0	0	0	0	0	0	0	0	0	0	1	1	0	0	0	0	0	0	0	0	0	0	0	0	0	0	0	0	0	0	0	0	0	0	0	0	0	0	0	0	0	0	0	0	0
b2677	0	0	0	0	0	0	0	0	0	0	0	0	0	0	0	0	0	0	0	0	0	0	1	0	0	0	0	0	0	0	0	0	0	0	0	0	0	0	0	0	0	0	0	0	0	0	0	0	0
b2678	0	0	0	0	0	0	0	0	0	0	0	0	0	0	0	0	0	0	0	0	0	0	1	0	0	0	0	0	0	0	0	0	0	0	0	0	0	0	0	0	0	0	0	0	0	0	0	0	0
b2679	0	0	0	0	0	0	0	0	0	0	0	0	0	0	0	0	0	0	0	0	0	0	1	0	0	0	0	0	0	0	0	0	0	0	0	0	0	0	0	0	0	0	0	0	0	0	0	0	0
b0331	0	0	0	0	0	0	0	0	0	0	0	0	0	0	0	0	0	0	0	0	0	0	0	0	0	0	0	0	0	0	1	0	0	0	0	0	0	0	0	0	0	0	0	0	0	0	0	0	0
b0330	1	0	0	0	0	0	0	0	0	0	0	1	1	0	0	0	0	0	0	0	0	0	0	0	0	0	0	0	0	0	0	0	0	0	0	0	0	0	0	0	0	0	0	0	0	0	0	0	0
b1304	0	0	0	0	0	0	0	0	0	0	0	0	0	0	0	0	0	0	0	0	0	0	0	0	1	0	0	0	0	0	0	0	0	0	0	0	0	0	0	0	0	0	0	0	0	0	0	0	0
b1305	0	0	0	0	0	0	0	0	0	0	0	0	0	0	0	0	0	0	0	0	0	0	0	0	1	0	0	0	0	0	0	0	0	0	0	0	0	0	0	0	0	0	0	0	0	0	0	0	0
b1306	0	0	0	0	0	0	0	0	0	0	0	1	1	0	0	0	0	0	0	0	0	0	0	0	1	0	0	0	0	0	0	0	0	0	0	0	0	0	0	0	0	0	0	0	0	0	0	0	0
b1307	0	0	0	0	0	0	0	0	0	0	0	0	0	0	0	0	0	0	0	0	0	0	0	0	1	0	0	0	0	0	0	0	0	0	0	0	0	0	0	0	0	0	0	0	0	0	0	0	0
b1308	0	0	0	0	0	0	0	0	0	0	0	0	0	0	0	0	0	0	0	0	0	0	0	0	1	0	0	0	0	0	0	0	0	0	0	0	0	0	0	0	0	0	0	0	0	0	0	0	0
b1303	1	0	0	0	0	0	0	0	0	0	0	1	1	0	0	0	0	0	0	0	0	0	0	0	0	0	0	0	0	0	0	0	0	0	0	0	0	0	0	0	0	0	0	0	0	0	0	0	0
b2585	0	0	0	0	0	0	0	0	0	0	0	0	0	0	0	0	0	0	0	0	0	0	0	0	0	0	0	0	0	0	1	0	0	0	0	0	0	0	0	0	0	0	0	0	0	0	0	0	0
b3728	0	0	0	0	0	0	0	0	0	0	0	0	0	0	0	0	0	0	0	0	0	0	0	0	1	0	0	0	0	0	0	0	0	0	0	0	0	0	0	0	0	0	0	0	0	0	0	0	0
b2297	0	0	0	0	0	0	0	0	0	0	0	0	0	0	0	0	0	0	0	0	0	0	0	0	0	0	0	0	0	0	1	0	0	0	0	0	0	0	0	0	0	0	0	0	0	0	0	0	0
b1204	0	0	0	0	0	0	0	0	0	0	0	0	0	0	1	0	0	0	0	0	0	0	0	0	0	0	0	0	0	0	0	0	0	0	0	0	0	0	0	0	0	0	0	0	0	0	0	0	0
b1845	0	0	0	0	0	0	0	0	0	0	0	0	0	0	0	0	0	1	0	0	0	0	0	0	0	0	0	0	0	0	0	0	0	0	0	0	0	0	0	0	0	0	0	0	0	0	0	0	0
b2821	0	0	0	0	0	0	0	0	0	0	0	0	0	0	0	0	0	1	0	0	0	0	0	0	0	0	0	0	0	0	0	0	0	0	0	0	0	0	0	0	0	0	0	0	0	0	0	0	0
b1101	0	0	0	0	0	0	0	0	0	0	0	0	0	0	0	0	0	0	0	0	0	0	0	0	0	0	0	0	0	0	0	0	0	1	0	0	0	0	0	0	0	1	0	0	0	0	0	0	0
b2415	0	0	0	0	0	0	0	0	0	0	0	0	0	0	0	0	0	0	0	0	0	0	0	0	0	0	0	0	0	0	0	0	0	1	0	0	0	0	0	0	0	1	0	0	0	0	0	0	0
b2416	0	0	0	0	0	0	0	0	0	0	0	0	0	0	0	0	0	0	0	0	0	0	0	0	0	0	0	0	0	0	0	0	0	1	0	0	0	0	0	0	0	1	0	0	0	1	0	0	0
b3204	0	0	0	0	0	0	0	0	0	0	0	0	0	0	0	0	0	0	0	0	0	0	0	0	0	0	0	0	0	0	0	0	0	0	0	0	0	0	0	0	0	1	0	0	0	0	0	0	0
b2829	0	0	0	0	0	0	0	0	0	0	0	0	0	0	0	0	0	0	0	0	0	0	0	0	0	0	0	0	0	0	0	0	0	1	0	0	0	0	0	0	0	1	0	0	0	1	0	0	0
b4177	0	0	0	0	0	0	1	0	0	0	0	0	0	0	0	0	0	0	0	0	0	0	0	0	0	0	0	0	0	0	0	0	0	0	0	0	0	0	0	0	0	0	0	0	0	0	0	0	0
b1131	0	0	0	0	0	0	1	0	0	0	0	0	0	0	0	0	0	0	0	0	0	0	0	0	0	0	0	0	0	0	0	0	0	0	0	0	0	0	0	0	0	0	0	0	0	0	0	0	0
b2476	0	0	0	0	0	0	1	0	0	0	0	0	0	0	0	0	0	0	0	0	0	0	0	0	0	0	0	0	0	0	0	0	0	0	0	0	0	0	0	0	0	0	0	0	0	0	0	0	0
b4005	0	0	0	0	0	0	1	0	0	0	0	0	0	0	0	0	0	0	0	0	0	0	0	0	0	0	0	0	0	0	0	0	0	0	0	0	0	0	0	0	0	0	0	0	0	0	0	0	0
b0523	0	0	0	0	0	0	1	0	0	0	0	0	0	0	0	0	0	0	0	0	0	0	0	0	0	0	0	0	0	0	0	0	0	0	0	0	0	0	0	0	0	0	0	0	0	0	0	0	0
b2312	0	0	0	0	0	0	1	0	0	0	0	0	0	0	0	0	0	0	0	0	0	0	0	0	0	0	0	0	0	0	1	0	0	0	0	0	0	0	0	0	0	0	0	0	0	0	0	0	0
b4006	0	0	0	0	0	0	1	0	0	0	0	0	0	0	0	0	0	0	0	0	0	0	0	0	0	0	0	0	0	0	0	0	0	0	0	0	0	0	0	0	0	0	0	0	0	0	0	0	0
b0522	0	0	0	0	0	0	1	0	0	0	0	0	0	0	0	0	0	0	0	0	0	0	0	0	0	0	0	0	0	0	0	0	0	0	0	0	0	0	0	0	0	0	0	0	0	0	0	0	0
b2557	0	0	0	0	0	0	1	0	0	0	0	0	0	0	0	0	0	0	0	0	0	0	0	0	0	0	0	0	0	0	0	0	0	0	0	0	0	0	0	0	0	0	0	0	0	0	0	0	0
b2499	0	0	0	0	0	0	1	0	0	0	0	0	0	0	0	0	0	0	0	0	0	0	0	0	0	0	0	0	0	0	0	0	0	0	0	0	0	0	0	0	0	0	0	0	0	0	0	0	0
b2500	0	0	0	0	0	0	1	0	0	0	0	0	0	0	0	0	0	0	0	0	0	0	0	0	0	0	0	0	0	0	0	0	0	0	0	1	0	0	0	0	0	0	0	0	0	0	0	0	0
b1658	0	0	0	0	0	0	1	0	0	0	0	1	1	0	0	0	0	0	0	0	0	0	0	0	0	0	0	0	0	0	0	0	0	0	0	0	0	0	0	0	0	0	0	0	0	0	0	0	0
b1849	0	0	0	0	0	0	1	0	0	0	0	0	0	0	0	0	0	0	0	0	0	0	0	0	0	0	0	0	0	0	0	0	0	0	0	0	0	0	0	0	0	0	0	0	0	0	0	0	0
b1232	0	0	0	0	0	0	1	0	0	0	0	0	0	0	0	0	0	0	0	0	0	0	0	0	0	0	0	0	0	0	1	0	0	0	0	1	0	0	0	0	0	0	0	0	0	0	0	0	0
b1014	0	0	0	0	0	0	0	0	0	0	0	1	1	0	0	0	0	0	0	0	0	0	0	0	0	0	0	0	0	0	1	0	0	0	0	0	0	0	0	0	0	0	0	0	0	0	0	0	0
b1015	0	0	0	0	0	0	0	0	0	0	0	0	0	0	0	0	0	0	0	0	1	0	1	0	0	0	0	0	0	0	0	0	0	0	0	0	0	0	0	0	0	0	0	0	0	0	0	0	0
b1301	0	0	0	0	0	1	0	0	0	0	0	0	0	0	0	0	0	0	0	0	0	0	0	0	0	0	0	0	0	0	0	0	0	0	0	0	0	0	0	0	0	0	0	0	0	0	0	0	0
b1300	0	0	0	0	0	0	0	0	0	0	0	0	0	0	0	0	0	0	0	0	0	0	0	0	0	0	0	0	0	0	1	0	0	0	0	0	0	0	0	0	0	0	0	0	0	0	0	0	0
b1296	0	0	0	0	0	0	0	0	0	0	0	0	0	0	0	0	0	0	0	0	0	0	1	0	0	0	0	0	0	0	0	0	0	0	0	0	0	0	0	0	0	0	0	0	0	0	0	0	0
b1299	0	0	0	0	0	0	0	0	0	0	0	1	1	0	0	0	0	0	0	0	0	0	0	0	0	0	0	0	0	0	0	0	0	0	0	0	0	0	0	0	0	0	0	0	0	0	0	0	0
b1854	0	0	0	1	0	0	0	0	0	0	0	0	0	0	0	0	0	0	0	0	0	0	0	0	0	0	0	0	0	0	0	0	0	0	0	0	0	0	0	0	0	0	0	0	0	0	0	0	0
b1676	0	0	0	1	0	0	0	0	0	0	0	0	0	0	0	0	0	0	0	0	0	0	0	0	0	0	0	0	0	0	0	0	0	0	0	0	0	0	0	0	0	0	0	0	0	0	0	0	0
b4245	0	0	0	0	0	0	0	0	0	0	0	0	0	0	0	0	0	0	1	0	0	0	0	0	0	0	0	0	0	0	0	0	0	0	0	0	0	0	0	0	0	0	0	0	0	0	0	0	0
b0945	0	0	0	0	0	0	0	0	0	0	0	0	0	0	0	0	0	0	0	0	0	0	0	0	0	0	0	0	0	0	1	0	0	0	0	0	0	0	0	0	0	0	0	0	0	0	0	0	0
b1281	0	0	0	0	0	0	0	0	0	0	0	0	0	0	0	0	0	0	0	0	0	0	0	0	0	0	0	0	0	0	1	0	0	0	0	0	0	0	0	0	0	0	0	0	0	0	0	0	0
b0171	0	0	0	0	0	0	0	0	0	0	0	0	0	0	0	0	0	0	0	0	0	0	0	0	0	0	0	0	0	0	0	0	0	0	1	0	0	0	0	0	0	0	0	0	0	0	0	0	0
b4051	0	0	0	0	0	0	0	0	0	0	0	0	0	0	0	0	0	0	0	0	0	0	0	0	0	0	0	0	0	0	1	0	0	0	0	0	0	0	0	0	0	0	0	0	0	0	0	0	0
b3025	1	0	0	0	0	0	0	0	0	0	0	1	1	0	0	0	0	0	0	0	0	0	0	0	0	0	0	0	0	0	0	0	0	0	0	0	0	0	0	0	0	0	0	0	0	0	0	0	0
b3026	1	0	0	0	0	0	0	0	0	0	0	0	0	0	0	0	0	0	0	0	0	0	0	0	0	0	0	0	1	0	0	0	0	0	0	0	0	0	0	0	0	0	0	0	0	1	1	0	0
b3167	0	0	0	0	0	0	0	0	0	0	0	0	0	1	0	0	0	0	0	0	0	0	0	0	0	0	0	0	0	0	0	0	0	0	0	0	0	0	0	0	0	0	0	0	0	0	0	0	0
b3749	0	0	0	0	0	0	0	0	0	0	0	0	0	0	0	0	0	0	0	0	0	0	0	0	0	0	0	0	0	0	0	0	0	1	0	0	0	0	0	0	0	0	0	0	0	0	0	0	0
b3751	0	0	0	0	0	0	0	0	0	0	0	0	0	0	0	0	0	0	0	0	0	0	0	1	0	0	0	0	0	0	0	0	0	1	0	0	0	0	0	0	0	0	0	0	0	0	0	0	0
b3750	0	0	0	0	0	0	0	0	0	0	0	0	0	0	0	0	0	0	0	0	0	0	0	0	0	0	0	0	0	0	0	0	0	1	0	0	0	0	0	0	0	0	0	0	0	0	0	0	0
b3752	0	0	1	0	0	0	0	0	0	0	0	0	0	0	0	0	0	0	0	0	0	0	0	0	0	0	0	0	0	0	0	0	0	0	0	0	0	0	0	0	0	0	0	0	0	0	0	0	0
b3753	0	0	0	0	0	0	0	0	0	0	0	1	1	0	0	0	0	0	0	0	0	0	0	0	0	0	0	0	0	0	0	0	0	0	0	0	0	0	0	0	0	0	0	0	0	0	0	0	0
b1951	0	0	0	0	0	0	0	0	0	0	0	1	1	0	0	0	0	0	0	0	0	0	0	0	0	0	0	0	0	0	0	0	0	0	0	0	0	0	0	0	0	0	0	0	0	0	0	0	0
b2217	1	0	0	0	0	0	0	0	0	0	0	1	1	0	0	0	0	0	0	0	0	0	0	0	0	0	0	0	0	0	0	0	0	0	0	0	0	0	0	0	0	0	0	0	0	0	0	0	0
b2218	1	0	0	0	0	0	0	0	0	0	0	0	1	0	0	0	0	0	0	0	0	0	0	0	0	0	0	0	1	0	0	0	0	0	0	0	0	0	0	0	0	0	0	0	0	1	1	0	0
b2216	1	0	0	0	0	0	0	0	0	0	0	0	0	0	0	0	0	0	0	0	0	0	0	0	0	0	0	0	0	0	0	0	0	0	0	0	0	0	0	0	0	0	0	0	0	0	1	0	0
b0393	0	0	0	0	0	0	0	0	0	1	0	0	0	0	0	0	0	0	0	0	0	0	0	0	0	0	0	0	0	0	0	0	0	0	0	0	0	0	0	0	0	0	0	0	0	0	0	0	0
b2699	0	0	0	0	0	0	0	0	1	1	0	0	0	0	0	0	0	0	0	0	0	0	0	0	1	1	0	0	0	0	0	0	0	0	0	0	0	0	0	0	0	0	1	0	0	0	0	0	0
b2820	0	0	0	0	0	0	0	0	1	0	0	0	0	0	0	0	0	0	0	0	0	0	0	0	0	1	0	0	0	0	0	0	0	0	0	0	0	0	0	0	0	0	0	0	0	0	0	0	0
b2822	0	0	0	0	0	0	0	0	1	0	0	0	0	0	0	0	0	0	0	0	0	0	0	0	0	1	0	0	0	0	0	0	0	0	0	0	0	0	0	0	0	0	0	0	0	0	0	0	0
b2819	0	0	0	0	0	0	0	0	1	0	0	0	0	0	0	0	0	0	0	0	0	0	0	0	0	1	0	0	0	0	0	0	0	0	0	0	0	0	0	0	0	0	0	0	0	0	0	0	0
b3700	0	0	0	0	0	0	0	1	1	0	0	0	0	0	0	0	0	0	0	0	0	0	0	0	0	1	0	0	0	0	0	0	0	0	0	0	0	0	0	0	0	0	1	0	0	0	0	0	0
b3652	0	0	0	0	0	0	0	0	1	1	0	0	0	0	0	0	0	0	0	0	0	0	0	0	0	1	0	0	0	0	0	0	0	0	0	0	0	0	0	0	0	0	0	0	0	0	0	0	0
b2892	0	0	0	0	0	0	0	0	1	1	0	0	0	0	0	0	0	0	0	0	0	0	0	0	0	0	0	0	0	0	0	0	0	0	0	0	0	0	0	0	0	0	0	0	0	0	0	0	0
b2616	0	0	0	0	0	0	0	0	1	1	0	0	0	0	0	0	0	0	0	0	0	0	0	0	0	1	0	0	0	0	0	0	0	0	0	0	0	0	0	0	0	0	0	0	0	0	0	0	0
b2565	0	0	0	0	0	0	0	0	1	1	0	0	0	0	0	0	0	0	0	0	0	0	0	0	0	1	0	0	0	0	0	0	0	0	0	0	0	0	0	0	0	0	0	0	0	0	0	0	0
b3822	0	0	0	0	0	0	0	0	1	1	0	0	0	0	0	0	0	0	0	0	0	0	0	0	0	1	0	0	0	0	0	0	0	0	0	0	0	0	0	0	0	0	1	0	0	0	0	0	0
b0472	0	0	0	0	0	0	0	0	1	1	0	0	0	0	0	0	0	0	0	0	0	0	0	0	0	1	0	0	0	0	0	0	0	0	0	0	0	0	0	0	0	0	0	0	0	0	0	0	0
b1349	0	0	0	0	0	0	0	0	0	1	0	0	0	0	0	0	0	0	0	0	0	0	0	0	0	0	0	0	0	0	0	0	0	0	0	0	0	0	0	0	0	0	0	0	0	0	0	0	0
b2698	0	0	0	0	0	0	0	0	1	0	0	0	0	0	0	0	0	0	0	0	0	0	0	0	0	1	0	0	0	0	0	0	0	0	0	0	0	0	0	0	0	0	1	0	0	0	0	0	0
b2784	0	0	0	0	0	0	0	0	0	0	0	0	0	0	0	0	0	0	0	0	0	0	0	0	0	0	0	0	0	0	1	0	0	0	0	0	0	0	0	0	0	0	0	0	0	0	0	0	0
b1564	0	0	0	0	0	0	0	0	0	0	0	1	1	0	0	0	0	0	0	0	0	0	0	0	1	0	0	0	0	0	0	0	0	0	0	0	0	0	0	0	0	0	0	0	0	0	0	0	0
b1563	0	0	0	0	0	0	0	0	0	0	0	1	1	0	0	0	0	0	0	0	0	0	0	0	1	0	0	0	0	0	0	0	0	0	0	0	0	0	0	0	0	0	0	0	0	0	0	0	0
b3778	0	0	0	0	0	0	0	1	1	0	0	0	0	0	0	0	0	0	0	0	0	0	0	0	0	0	0	0	0	0	0	0	0	0	0	0	0	0	0	0	0	0	0	0	0	0	0	0	0
b3628	0	0	0	0	0	0	0	0	0	0	0	0	0	0	0	0	0	0	0	0	0	0	0	0	0	0	0	0	0	0	0	0	0	0	0	1	0	0	1	0	0	0	0	0	0	0	0	0	0
b3621	0	0	0	0	0	0	0	0	0	0	0	0	0	0	0	0	0	0	0	0	0	0	0	0	0	0	0	0	0	0	1	0	0	0	0	0	0	0	1	0	0	0	0	0	0	0	0	0	0
b3619	0	0	1	0	0	0	0	0	0	0	0	0	0	0	0	0	0	0	0	0	0	0	0	0	1	0	0	0	0	0	1	0	0	0	0	0	0	0	1	0	0	0	0	0	0	0	0	0	0
b3052	0	0	1	0	0	0	0	0	0	0	0	0	0	0	0	0	0	0	0	0	0	0	0	0	0	0	0	0	0	0	0	0	0	0	0	1	0	0	1	0	0	0	0	0	0	0	0	0	0
b3620	0	0	0	0	0	0	0	0	0	0	0	0	0	0	0	0	0	0	0	0	0	0	0	0	0	0	0	0	0	0	1	0	0	0	0	0	0	0	1	0	0	0	0	0	0	0	0	0	0
b3631	0	0	0	0	0	0	0	0	0	0	0	0	0	0	0	0	0	0	0	0	0	0	0	0	0	0	0	0	0	0	0	0	0	0	0	1	0	0	1	0	0	0	0	0	0	0	0	0	0
b3842	0	0	0	0	0	0	0	0	0	0	0	1	1	0	0	0	0	0	0	0	0	0	0	0	0	0	0	0	0	0	0	0	0	0	0	0	0	0	1	0	0	0	0	0	0	0	0	0	0
b3627	0	0	0	0	0	0	0	0	0	0	0	0	0	0	0	0	0	0	0	0	0	0	0	0	0	0	0	0	0	0	0	0	0	0	0	0	0	0	1	0	0	0	0	0	0	0	0	0	0
b3626	0	0	0	0	0	0	0	0	0	0	0	0	0	0	0	0	0	0	0	0	0	0	0	0	0	0	0	0	0	0	0	0	0	0	0	0	0	0	1	0	0	0	0	0	0	0	0	0	0
b3623	0	0	0	0	0	0	0	0	0	0	0	0	0	0	0	0	0	0	0	0	0	0	0	0	0	0	0	0	0	0	1	0	0	0	0	0	0	0	1	0	0	0	0	0	0	0	0	0	0
b3622	0	0	0	0	0	0	0	0	0	0	0	0	0	0	0	0	0	0	0	0	0	0	0	0	0	0	0	0	0	0	0	0	0	0	0	0	0	0	1	0	0	0	0	0	0	0	0	0	0
b3630	0	0	0	0	0	0	0	0	0	0	0	0	0	0	0	0	0	0	0	0	0	0	0	0	0	0	0	0	0	0	0	0	0	0	0	0	0	0	1	0	0	0	0	0	0	0	0	0	0
b3632	0	0	0	0	0	0	0	0	0	0	0	0	0	0	0	0	0	0	0	0	0	0	0	0	0	0	0	0	0	0	1	0	0	0	0	0	0	0	1	0	0	0	0	0	0	0	0	0	0
b3629	0	0	0	0	0	0	0	0	0	0	0	0	0	0	0	0	0	0	0	0	0	0	0	0	0	0	0	0	0	0	0	0	0	0	0	0	0	0	1	0	0	0	0	0	0	0	0	0	0
b3625	0	0	0	0	0	0	0	0	0	0	0	0	0	0	0	0	0	0	0	0	0	0	0	0	0	0	0	0	0	0	0	0	0	0	0	0	0	0	1	0	0	0	0	0	0	0	0	0	0
b3624	0	0	0	0	0	0	0	0	0	0	0	0	0	0	0	0	0	0	0	0	0	0	0	0	0	0	0	0	0	0	0	0	0	0	0	0	0	0	1	0	0	0	0	0	0	0	0	0	0
b2039	0	0	0	0	0	0	0	0	0	0	0	0	0	0	0	0	0	0	0	0	0	0	0	0	0	0	0	0	0	0	0	0	0	0	0	1	0	0	1	0	0	0	0	0	0	0	0	0	0
b2041	0	0	0	0	0	0	0	0	0	0	0	0	0	0	0	0	0	0	0	0	0	0	0	0	0	0	0	0	0	0	1	0	0	0	0	0	0	0	1	0	0	0	0	0	0	0	0	0	0
b2038	0	0	0	0	0	0	0	0	0	0	0	0	0	0	0	0	0	0	0	0	0	0	0	0	0	0	0	0	0	0	0	0	0	0	0	0	0	0	1	0	0	0	0	0	0	0	0	0	0
b2040	0	0	0	0	0	0	0	0	0	0	0	0	0	0	0	0	0	0	0	0	0	0	0	0	0	0	0	0	0	0	1	0	0	0	0	0	0	0	1	0	0	0	0	0	0	0	0	0	0
b3784	0	0	0	0	0	0	0	0	0	0	0	0	0	0	0	0	0	0	0	0	0	0	0	0	0	0	0	0	0	0	0	0	0	0	0	0	0	0	1	0	0	0	0	0	0	0	0	0	0
b3791	0	0	0	0	0	0	0	0	0	0	0	0	0	0	0	0	0	0	0	0	0	0	0	0	0	0	0	0	0	0	0	0	0	0	0	0	0	0	1	0	0	0	0	0	0	0	0	0	0
b3790	0	0	0	0	0	0	0	0	0	0	0	0	0	0	0	0	0	0	0	0	0	0	0	0	0	0	0	0	0	0	1	0	0	0	0	0	0	0	1	0	0	0	0	0	0	0	0	0	0
b3787	0	0	0	0	0	1	0	0	0	0	0	0	0	0	0	0	0	0	0	0	0	0	0	0	0	0	0	0	0	0	1	0	0	0	0	0	0	0	0	0	0	0	0	0	0	0	0	0	0
b3786	0	0	0	0	0	0	0	0	0	0	0	0	0	0	0	0	0	0	0	0	0	0	0	0	0	0	0	0	0	0	0	0	0	0	0	0	0	0	1	0	0	0	0	0	0	0	0	0	0
b3788	0	0	0	0	0	0	0	0	0	0	0	0	0	0	0	0	0	0	0	0	0	0	0	0	0	0	0	0	0	0	1	0	0	0	0	0	0	0	1	0	0	0	0	0	0	0	0	0	0
b3789	0	0	0	0	0	0	0	0	0	0	0	0	0	0	0	0	0	0	0	0	0	0	0	0	0	0	0	0	0	0	0	0	0	0	0	1	0	0	0	0	0	0	0	0	0	0	0	0	0
b3794	0	0	0	0	0	0	0	0	0	0	0	0	0	0	0	0	0	0	0	0	0	0	0	0	0	0	0	0	0	0	0	0	0	0	0	1	0	0	0	0	0	0	0	0	0	0	0	0	0
b3904	0	0	1	0	0	0	0	0	0	0	0	0	0	0	0	0	0	0	0	0	0	0	0	0	0	0	0	0	0	0	0	0	0	0	0	0	0	0	0	0	0	0	0	0	0	0	0	0	0
b3906	0	0	0	0	0	0	0	0	0	0	0	1	1	0	0	0	0	0	0	0	0	0	0	0	0	0	0	0	0	0	0	0	0	0	0	0	0	0	0	0	0	0	0	0	0	0	0	0	0
b3905	0	0	0	0	0	0	0	0	0	0	0	1	1	0	0	0	0	0	0	0	0	0	0	0	0	0	0	0	0	0	0	0	0	0	0	0	0	0	0	0	0	0	0	0	0	0	0	0	1
b3907	0	0	0	0	0	0	0	0	0	0	0	0	0	0	0	0	0	0	0	0	0	0	0	0	0	0	0	0	0	0	0	0	0	1	0	0	0	0	0	0	0	0	0	0	0	0	0	0	0
b3783	0	0	0	0	0	0	0	0	0	0	0	1	1	0	0	0	0	0	0	0	0	0	0	0	0	0	0	0	0	0	0	0	0	0	0	0	0	0	0	0	0	0	0	0	0	0	0	0	0
b3824	0	0	0	0	0	0	0	0	0	0	0	0	0	0	0	0	0	0	0	0	0	0	1	0	0	0	0	0	0	0	0	0	0	0	0	0	0	0	0	0	0	0	0	0	0	0	0	0	0
b3823	0	0	0	0	0	0	0	0	0	0	0	0	0	0	0	0	0	0	0	0	0	0	1	0	0	0	0	0	0	0	0	0	0	0	0	0	0	0	0	0	0	0	0	0	0	0	0	0	0
b3041	0	0	0	0	0	0	0	0	0	0	0	0	0	0	0	0	0	0	0	0	0	0	0	0	1	0	0	0	0	0	0	0	0	0	0	0	0	0	0	0	0	0	0	0	0	0	0	0	0
b0651	0	0	0	0	0	0	0	0	0	0	0	0	0	0	0	0	0	0	0	0	0	0	0	0	0	0	0	0	0	0	1	0	0	0	0	0	0	0	0	0	0	0	0	0	0	0	0	0	0
b2162	0	0	0	0	0	0	0	0	0	0	0	0	0	0	0	0	0	0	0	0	0	0	0	0	0	0	0	0	0	0	1	0	0	0	0	0	0	0	0	0	0	0	0	0	0	0	0	0	0
b0030	0	0	0	0	0	0	0	0	0	0	0	0	0	0	0	0	0	0	0	0	0	0	0	0	0	0	0	0	0	0	1	0	0	0	0	0	0	0	0	0	0	0	0	0	0	0	0	0	0
b4373	0	0	0	0	0	0	0	0	0	0	0	0	0	0	0	0	0	0	0	0	0	0	0	0	0	0	0	0	0	0	1	0	0	0	0	0	0	0	0	0	0	0	0	0	0	0	0	0	0
b1066	0	0	0	0	0	0	0	0	0	0	0	0	0	0	0	0	0	0	0	0	0	0	0	0	0	0	0	0	0	0	1	0	0	0	0	0	0	0	0	0	0	0	0	0	0	0	0	0	0
b0852	0	0	0	0	0	0	0	0	0	0	0	0	0	0	1	0	0	0	0	0	0	0	0	0	0	0	0	0	0	0	0	0	0	0	0	0	0	0	0	0	0	0	0	0	0	0	0	0	0
b1427	0	0	0	0	0	0	0	0	0	0	0	0	0	0	0	0	0	0	0	0	0	0	0	0	0	0	0	0	0	0	1	0	0	0	0	0	0	0	0	0	0	0	0	0	0	0	0	0	0
b2608	0	0	0	0	0	0	0	0	0	0	0	0	0	1	0	0	0	0	0	0	0	0	0	0	0	0	0	0	0	0	0	0	0	0	0	0	0	0	0	0	0	0	0	0	0	0	0	0	0
b4180	0	0	0	0	0	0	0	0	0	0	0	0	0	1	0	0	0	0	0	0	0	0	0	0	0	0	0	0	0	0	0	0	0	0	0	0	0	0	0	0	0	0	0	0	0	0	0	0	0
b0058	0	0	0	0	0	0	0	0	0	0	0	0	0	1	0	0	0	0	0	0	0	0	0	0	0	0	0	0	0	1	0	0	0	0	0	0	0	0	0	0	0	0	0	0	0	0	0	0	0
b1269	0	0	0	0	0	0	0	0	0	0	0	0	0	1	0	0	0	0	0	0	0	0	0	0	0	0	0	0	0	0	0	0	0	0	0	0	0	0	0	0	0	0	0	0	0	0	0	0	0
b1086	0	0	0	0	0	0	0	0	0	0	0	0	0	1	0	0	0	0	0	0	0	0	0	0	0	0	0	0	0	0	0	0	0	0	0	0	0	0	0	0	0	0	0	0	0	0	0	0	0
b2594	0	0	0	0	0	0	0	0	0	0	0	0	0	1	0	0	0	0	0	0	0	0	0	0	0	0	0	0	0	0	0	0	0	0	0	0	0	0	0	0	0	0	0	0	0	0	0	0	0
b2567	0	0	0	0	0	0	0	0	0	0	0	0	0	1	0	0	0	0	0	0	0	0	0	0	0	0	0	0	0	0	0	0	0	0	0	0	0	0	0	0	0	0	0	0	0	0	0	0	0
b1804	0	0	0	0	0	0	0	0	0	0	0	0	0	0	0	0	0	0	0	0	0	0	0	0	0	0	0	0	0	1	0	0	0	0	0	0	0	0	0	0	0	0	0	0	0	0	0	0	0
b3247	0	0	0	0	0	0	0	0	0	0	0	0	0	0	0	0	0	0	0	0	0	0	0	0	0	0	0	1	0	0	0	0	0	0	0	0	0	0	0	0	0	0	0	0	0	0	0	0	0
b0610	0	0	0	0	0	0	0	0	0	0	0	0	1	0	0	0	0	0	0	0	0	0	0	0	0	0	0	0	0	0	0	0	0	0	0	0	0	0	0	0	0	0	0	0	0	0	0	0	0
b3704	0	0	0	0	0	0	0	0	0	0	0	0	0	0	0	0	0	0	0	0	0	0	0	0	0	0	0	0	0	1	0	0	0	0	0	0	0	0	0	0	0	0	0	0	0	0	0	0	0
b1652	0	0	0	0	0	0	0	0	0	0	0	0	0	0	0	0	0	0	0	0	0	0	0	0	0	0	0	0	0	1	0	0	0	0	0	0	0	0	0	0	0	0	0	0	0	0	0	0	0
b4396	0	0	0	0	0	0	0	0	0	0	0	0	1	0	0	0	0	0	0	0	0	0	0	0	0	0	0	0	0	0	0	0	0	0	0	0	0	0	0	0	0	0	0	0	0	0	0	0	1
b3386	0	0	1	0	0	0	0	0	0	0	0	0	0	0	0	0	0	0	0	0	0	0	0	0	0	0	0	0	0	0	1	0	0	0	0	0	0	0	0	0	0	0	0	0	0	0	0	0	0
b3643	0	0	0	0	0	0	0	0	0	0	0	0	0	0	0	0	0	0	0	0	0	0	0	0	0	0	0	0	0	1	0	0	0	0	0	0	0	0	0	0	0	0	0	0	0	0	0	0	0
b4090	0	0	1	0	0	0	0	0	0	0	0	0	0	0	0	0	0	0	0	0	0	0	0	0	0	0	0	0	0	0	0	0	0	0	0	0	0	0	0	0	0	0	0	0	0	0	0	0	0
b4089	0	0	1	0	0	0	0	0	0	0	0	1	1	0	0	0	0	0	0	0	0	0	0	0	0	0	0	0	0	0	0	0	0	0	0	0	0	0	0	0	0	0	0	0	0	0	0	0	0
b3984	0	0	0	0	0	0	0	0	0	0	0	0	0	0	1	0	0	0	0	0	0	0	0	0	0	0	0	0	0	0	0	0	0	0	0	0	0	0	0	0	0	0	0	0	0	0	0	0	0
b3317	0	0	0	0	0	0	0	0	0	0	0	0	0	0	1	0	0	0	0	0	0	0	0	0	0	0	0	0	0	0	0	0	0	0	0	0	0	0	0	0	0	0	0	0	0	0	0	0	0
b3320	0	0	0	0	0	0	0	0	0	0	0	0	0	0	1	0	0	0	0	0	0	0	0	0	0	0	0	0	0	0	0	0	0	0	0	0	0	0	0	0	0	0	0	0	0	0	0	0	0
b3319	0	0	0	0	0	0	0	0	0	0	0	1	1	0	1	0	0	0	0	0	0	0	0	0	0	0	0	0	0	0	0	0	0	0	0	0	0	0	0	0	0	0	0	0	0	0	0	0	0
b3308	0	0	0	0	0	0	0	0	0	0	0	0	0	0	1	0	0	0	0	0	0	0	0	0	0	0	0	0	0	0	0	0	0	0	0	0	0	0	0	0	0	0	0	0	0	0	0	0	0
b3305	0	0	0	0	0	0	0	0	0	0	0	0	0	0	1	0	0	0	0	0	0	0	0	0	0	0	0	0	0	0	0	0	0	0	0	0	0	0	0	0	0	0	0	0	0	0	0	0	0
b4203	0	0	0	0	0	0	0	0	0	0	0	0	0	0	1	0	0	0	0	0	0	0	0	0	0	0	0	0	0	0	0	0	0	0	0	0	0	0	0	0	0	0	0	0	0	0	0	0	0
b3985	0	0	0	0	0	0	0	0	0	0	0	0	0	0	1	0	0	0	0	0	0	0	0	0	0	0	0	0	0	0	0	0	0	0	0	0	0	0	0	0	0	0	0	0	0	0	0	0	0
b3983	0	0	0	0	0	0	0	0	0	0	0	0	0	0	1	0	0	0	0	0	0	0	0	0	0	0	0	0	0	0	0	0	0	0	0	0	0	0	0	0	0	0	0	0	0	0	0	0	0
b3986	0	0	0	0	0	0	0	0	0	0	0	0	0	0	1	0	0	0	0	0	0	0	0	0	0	0	0	0	0	0	0	0	0	0	0	0	0	0	0	0	0	0	0	0	0	0	0	0	0
b3231	0	0	0	0	0	0	0	0	0	0	0	0	0	0	1	0	0	0	0	0	0	0	0	0	0	0	0	0	0	0	0	0	0	0	0	0	0	0	0	0	0	0	0	0	0	0	0	0	0
b3310	0	0	0	0	0	0	0	0	0	0	0	0	0	0	1	0	0	0	0	0	0	0	0	0	0	0	0	0	0	0	0	0	0	0	0	0	0	0	0	0	0	0	0	0	0	0	0	0	0
b3301	0	0	0	0	0	0	0	0	0	0	0	0	0	0	1	0	0	0	0	0	0	0	0	0	0	0	0	0	0	0	0	0	0	0	0	0	0	0	0	0	0	0	0	0	0	0	0	0	0
b3313	0	0	0	0	0	0	0	0	0	0	0	0	0	0	1	0	0	0	0	0	0	0	0	0	0	0	0	0	0	0	0	0	0	0	0	0	0	0	0	0	0	0	0	0	0	0	0	0	0
b3294	0	0	0	0	0	0	0	0	0	0	0	0	0	0	1	0	0	0	0	0	0	0	0	0	0	0	0	0	0	0	0	0	0	0	0	0	0	0	0	0	0	0	0	0	0	0	0	0	0
b3304	0	0	0	0	0	0	0	0	0	0	0	0	0	0	1	0	0	0	0	0	0	0	0	0	0	0	0	0	0	0	0	0	0	0	0	0	0	0	0	0	0	0	0	0	0	0	0	0	0
b2606	0	0	0	0	0	0	0	0	0	0	0	0	0	0	1	0	0	0	0	0	0	0	0	0	0	0	0	0	0	0	0	0	0	0	0	0	0	0	0	0	0	0	0	0	0	0	0	0	0
b1716	0	0	0	0	0	0	0	0	0	0	0	0	0	0	1	0	0	0	0	0	0	0	0	0	0	0	0	0	0	0	0	0	0	0	0	0	0	0	0	0	0	0	0	0	0	0	0	0	0
b3186	0	0	0	0	0	0	0	0	0	0	0	0	0	0	1	0	0	0	0	0	0	0	0	0	0	0	0	0	0	0	0	0	0	0	0	0	0	0	0	0	0	0	0	0	0	0	0	0	0
b3315	0	0	0	0	0	0	0	0	0	0	0	0	0	0	1	0	0	0	0	0	0	0	0	0	0	0	0	0	0	0	0	0	0	0	0	0	0	0	0	0	0	0	0	0	0	0	0	0	0
b3318	0	0	0	0	0	0	0	0	0	0	0	0	0	0	1	0	0	0	0	0	0	0	0	0	0	0	0	0	0	0	0	0	0	0	0	0	0	0	0	0	0	0	0	0	0	0	0	0	0
b3309	0	0	0	0	0	0	0	0	0	0	0	0	0	0	1	0	0	0	0	0	0	0	0	0	0	0	0	0	0	0	0	0	0	0	0	0	0	0	0	0	0	0	0	0	0	0	0	0	0
b2185	0	0	0	0	0	0	0	0	0	0	0	0	0	0	1	0	0	0	0	0	0	0	0	0	0	0	0	0	0	0	0	0	0	0	0	0	0	0	0	0	0	0	0	0	0	0	0	0	0
b3185	0	0	0	0	0	0	0	0	0	0	0	0	0	0	1	0	0	0	0	0	0	0	0	0	0	0	0	0	0	0	0	0	0	0	0	0	0	0	0	0	0	0	0	0	0	0	0	0	0
b3637	0	0	0	0	0	0	0	0	0	0	0	0	0	0	1	0	0	0	0	0	0	0	0	0	0	0	0	0	0	0	0	0	0	0	0	0	0	0	0	0	0	0	0	0	0	0	0	0	0
b3312	0	0	0	0	0	0	0	0	0	0	0	0	0	0	1	0	0	0	0	0	0	0	0	0	0	0	0	0	0	0	0	0	0	0	0	0	0	0	0	0	0	0	0	0	0	0	0	0	0
b3302	0	0	0	0	0	0	0	0	0	0	0	0	0	0	1	0	0	0	0	0	0	0	0	0	0	0	0	0	0	0	0	0	0	0	0	0	0	0	0	0	0	0	0	0	0	0	0	0	0
b3936	0	0	0	0	0	0	0	0	0	0	0	0	0	0	1	0	0	0	0	0	0	0	0	0	0	0	0	0	0	0	0	0	0	0	0	0	0	0	0	0	0	0	0	0	0	0	0	0	0
b1089	0	0	0	0	0	0	0	0	0	0	0	0	0	0	1	0	0	0	0	0	0	0	0	0	0	0	0	0	0	0	0	0	0	0	0	0	0	0	0	0	0	0	0	0	0	0	0	0	0
b3636	0	0	0	0	0	0	0	0	0	0	0	0	0	0	1	0	0	0	0	0	0	0	0	0	0	0	0	0	0	0	0	0	0	0	0	0	0	0	0	0	0	0	0	0	0	0	0	0	0
b3703	0	0	0	0	0	0	0	0	0	0	0	0	0	0	1	0	0	0	0	0	0	0	0	0	0	0	0	0	0	0	0	0	0	0	0	0	0	0	0	0	0	0	0	0	0	0	0	0	0
b1717	0	0	0	0	0	0	0	0	0	0	0	0	0	0	1	0	0	0	0	0	0	0	0	0	0	0	0	0	0	0	0	0	0	0	0	0	0	0	0	0	0	0	0	0	0	0	0	0	0
b3299	0	0	0	0	0	0	0	0	0	0	0	0	0	0	1	0	0	0	0	0	0	0	0	0	0	0	0	0	0	0	0	0	0	0	0	0	0	0	0	0	0	0	0	0	0	0	0	0	0
b3295	0	0	0	0	0	0	0	0	0	0	0	1	0	0	0	0	0	0	0	0	0	0	0	0	0	0	0	0	0	0	0	0	0	0	0	0	0	0	0	0	0	0	0	0	0	0	0	0	0
b3987	0	0	0	0	0	0	0	0	0	0	0	1	0	0	0	0	0	0	0	0	0	0	0	0	0	0	0	0	0	0	0	0	0	0	0	0	0	0	0	0	0	0	0	0	0	0	0	0	0
b3988	0	0	0	0	0	0	0	0	0	0	0	1	0	0	0	0	0	0	0	0	0	0	0	0	0	0	0	0	0	0	0	0	0	0	0	0	0	0	0	0	0	0	0	0	0	0	0	0	0
b3067	0	0	0	0	0	0	0	0	0	0	0	1	1	0	0	0	0	0	0	0	0	0	0	0	0	0	0	0	0	0	0	0	0	0	0	0	0	0	0	0	0	0	0	0	0	0	0	0	1
b2573	0	0	0	0	0	0	0	0	0	0	0	1	1	0	0	0	0	0	0	0	0	0	0	0	1	0	0	0	0	0	0	0	0	0	0	0	0	0	0	0	0	0	0	0	0	0	0	0	0
b3461	0	0	0	0	0	0	0	0	0	0	0	1	1	0	0	0	0	0	0	0	0	0	0	0	1	0	0	0	0	0	0	0	0	0	0	0	0	0	0	0	0	0	0	0	0	0	0	0	0
b3202	0	0	0	0	0	0	0	0	0	0	0	1	1	0	0	0	0	0	0	0	0	0	0	0	0	0	0	0	0	0	0	0	0	0	0	0	0	0	0	0	0	0	0	0	0	0	0	0	0
b2741	0	0	0	0	0	0	0	0	0	0	0	1	1	0	0	0	0	0	0	0	0	0	0	0	0	0	0	0	0	0	0	0	0	0	0	0	0	0	0	0	0	0	0	0	0	0	0	0	0
b3649	0	0	0	0	0	0	0	0	0	0	0	1	0	0	0	0	0	0	0	0	0	0	0	0	0	0	0	0	0	0	0	0	0	0	0	0	0	0	0	0	0	0	0	0	0	0	0	0	0
b0911	0	0	0	0	0	0	0	0	0	0	0	0	0	0	1	0	0	0	0	0	0	0	0	0	0	0	0	0	0	0	0	0	0	0	0	0	0	0	0	0	0	0	0	0	0	0	0	0	0
b0169	0	0	0	0	0	0	0	0	0	0	0	0	0	0	1	0	0	0	0	0	0	0	0	0	0	0	0	0	0	0	0	0	0	0	0	0	0	0	0	0	0	0	0	0	0	0	0	0	0
b3314	0	0	0	0	0	0	0	0	0	0	0	0	0	0	1	0	0	0	0	0	0	0	0	0	0	0	0	0	0	0	0	0	0	0	0	0	0	0	0	0	0	0	0	0	0	0	0	0	0
b3296	0	0	0	0	0	0	0	0	0	0	0	1	1	0	1	0	0	0	0	0	0	0	0	0	0	0	0	0	0	0	0	0	0	0	0	0	0	0	0	0	0	0	0	0	0	0	0	0	0
b3303	0	0	0	0	0	0	0	0	0	0	0	0	0	0	1	0	0	0	0	0	0	0	0	0	0	0	0	0	0	0	0	0	0	0	0	0	0	1	0	0	0	0	0	0	0	0	0	0	0
b4200	0	0	0	0	0	0	0	0	0	0	0	0	0	0	1	0	0	0	0	0	0	0	0	0	0	0	0	0	0	0	0	0	0	0	0	0	0	0	0	0	0	0	0	0	0	0	0	0	0
b3341	0	0	0	0	0	0	0	0	0	0	0	0	0	0	1	0	0	0	0	0	0	0	0	0	0	0	0	0	0	0	0	0	0	0	0	0	0	0	0	0	0	0	0	0	0	0	0	0	0
b3306	0	0	0	0	0	0	0	0	0	0	0	0	0	0	1	0	0	0	0	0	0	0	0	0	0	0	0	0	0	0	0	0	0	0	0	0	0	0	0	0	0	0	0	0	0	0	0	0	0
b3230	0	0	0	0	0	0	0	0	0	0	0	0	0	0	1	0	0	0	0	0	0	0	0	0	0	0	0	0	0	0	0	0	0	0	0	0	0	0	0	0	0	0	0	0	0	0	0	0	0
b3321	0	0	0	0	0	0	0	0	0	0	0	0	0	0	1	0	0	0	0	0	0	0	0	0	0	0	0	0	0	0	0	0	0	0	0	0	0	0	0	0	0	0	0	0	0	0	0	0	0
b3297	0	0	0	0	0	0	0	0	0	0	0	0	0	0	1	0	0	0	0	0	0	0	0	0	0	0	0	0	0	0	0	0	0	0	0	0	0	0	0	0	0	0	0	0	0	0	0	0	0
b3342	0	0	0	0	0	0	0	0	0	0	0	0	0	0	1	0	0	0	0	0	0	0	0	0	0	0	0	0	0	0	0	0	0	0	0	0	0	0	0	0	0	0	0	0	0	0	0	0	0
b3298	0	0	0	0	0	0	0	0	0	0	0	0	0	0	1	0	0	0	0	0	0	0	0	0	0	0	0	0	0	0	0	0	0	0	0	0	0	0	0	0	0	0	0	0	0	0	0	0	0
b3307	0	0	0	0	0	0	0	0	0	0	0	0	0	0	1	0	0	0	0	0	0	0	0	0	0	0	0	0	0	0	0	0	0	0	0	0	0	0	0	0	0	0	0	0	0	0	0	0	0
b3165	0	0	0	0	0	0	0	0	0	0	0	0	0	0	1	0	0	0	0	0	0	0	0	0	0	0	0	0	0	0	0	0	0	0	0	0	0	0	0	0	0	0	0	0	0	0	0	0	0
b2609	0	0	0	0	0	0	0	0	0	0	0	0	0	0	1	0	0	0	0	0	0	0	0	0	0	0	0	0	0	0	0	0	0	0	0	0	0	0	0	0	0	0	0	0	0	0	0	0	0
b3311	0	0	0	0	0	0	0	0	0	0	0	0	0	0	1	0	0	0	0	0	0	0	0	0	0	0	0	0	0	0	0	0	0	0	0	0	0	0	0	0	0	0	0	0	0	0	0	0	0
b4202	0	0	0	0	0	0	0	0	0	0	0	0	0	0	1	0	0	0	0	0	0	0	0	0	0	0	0	0	0	0	0	0	0	0	0	0	0	0	0	0	0	0	0	0	0	0	0	0	0
b3316	0	0	0	0	0	0	0	0	0	0	0	0	0	0	1	0	0	0	0	0	0	0	0	0	0	0	0	0	0	0	0	0	0	0	0	0	0	0	0	0	0	0	0	0	0	0	0	0	0
b0023	0	0	0	0	0	0	0	0	0	0	0	0	0	0	1	0	0	0	0	0	0	0	0	0	0	0	0	0	0	0	0	0	0	0	0	0	0	0	0	0	0	0	0	0	0	0	0	0	0
b3065	0	0	0	0	0	0	0	0	0	0	0	0	0	0	1	0	0	0	0	0	0	0	0	0	0	0	0	0	0	0	0	0	0	0	0	0	0	0	0	0	0	0	0	0	0	0	0	0	0
b1822	0	0	0	0	0	0	0	0	0	0	0	0	0	1	0	0	0	0	0	0	0	0	0	0	0	0	0	0	0	0	1	0	0	0	0	0	0	0	0	0	0	0	0	0	0	0	0	0	0
b3179	0	0	0	0	0	0	0	0	0	0	0	0	0	1	0	0	0	0	0	0	0	0	0	0	1	0	0	0	0	0	0	0	0	0	0	0	0	0	0	0	0	0	0	0	0	0	0	0	0
b3995	0	0	0	0	0	0	0	0	0	0	0	1	1	0	0	0	0	0	0	0	0	0	0	0	0	0	0	0	0	0	0	0	0	0	0	0	0	0	0	0	0	0	0	0	0	0	0	0	1
b3289	0	0	0	0	0	0	0	0	0	0	0	0	1	1	0	0	0	0	0	0	0	0	0	0	0	0	0	0	0	0	0	0	0	0	0	0	0	0	0	0	0	0	0	0	0	0	0	0	0
b4371	0	0	0	0	0	0	0	0	0	0	0	0	0	1	0	0	0	0	0	0	0	0	0	0	0	0	0	0	0	0	0	0	0	0	0	0	0	0	0	0	0	0	0	0	0	0	0	0	0
b1235	1	0	0	0	0	0	0	0	0	0	0	1	1	0	0	0	0	0	0	0	0	0	0	0	0	0	0	0	0	0	0	0	0	0	0	0	0	0	0	0	0	0	0	0	0	0	0	0	0
b1608	1	0	0	0	0	0	0	0	0	0	0	1	1	0	0	0	0	0	0	0	0	0	0	0	0	0	0	0	0	0	0	0	0	0	0	0	0	0	0	0	0	0	0	0	0	0	0	0	0
b1609	1	0	0	0	0	0	0	0	0	0	0	0	0	0	0	0	0	0	0	0	0	0	0	0	0	0	0	0	1	0	0	0	0	0	0	0	0	0	0	0	0	0	0	0	0	1	1	0	0
b2183	0	0	0	0	0	0	0	0	0	0	0	0	0	1	0	0	0	0	0	0	0	0	0	0	0	0	0	0	0	0	0	0	0	0	0	0	0	0	0	0	0	0	0	0	0	0	0	0	0
b3422	1	0	0	0	0	0	0	0	0	0	0	1	1	0	0	0	0	0	0	0	0	0	0	0	0	0	0	0	0	0	0	0	0	0	0	0	0	0	0	0	0	0	0	0	0	0	0	0	0
b2785	0	0	0	0	0	0	0	0	0	0	0	0	0	1	0	0	0	0	0	0	0	0	0	0	0	0	0	0	0	0	0	0	0	0	0	0	0	0	0	0	0	0	0	0	0	0	0	0	0
b0859	0	0	0	0	0	0	0	0	0	0	0	0	0	1	0	0	0	0	0	0	0	0	0	0	0	0	0	0	0	0	0	0	0	0	0	0	0	0	0	0	0	0	0	0	0	0	0	0	0
b0550	0	0	0	0	0	0	0	0	1	1	0	0	0	0	0	0	0	0	0	0	0	0	0	0	0	1	0	0	0	0	0	0	0	0	0	0	0	0	0	0	0	0	0	0	0	0	0	0	0
b1861	0	0	0	0	0	0	0	0	1	1	0	0	0	0	0	0	0	0	0	0	0	0	0	0	0	1	0	0	0	0	0	0	0	0	0	0	0	0	0	0	0	0	1	0	0	0	0	0	0
b1860	0	0	0	0	0	0	0	0	1	1	0	0	0	0	0	0	0	1	0	0	0	0	0	0	0	1	0	0	0	0	0	0	0	0	0	0	0	0	0	0	0	0	1	0	0	0	0	0	0
b1863	0	0	0	0	0	0	0	0	1	1	0	0	0	0	0	0	0	0	0	0	0	0	0	0	0	1	0	0	0	0	0	0	0	0	0	0	0	0	0	0	0	0	0	0	0	0	0	0	0
b2011	0	0	0	0	0	0	0	0	1	0	0	0	0	0	0	0	0	0	0	0	0	0	0	0	0	1	0	0	0	0	0	0	0	0	0	0	0	0	0	0	0	0	0	0	0	0	0	0	0
b0397	0	0	0	0	0	0	0	1	0	1	0	0	0	0	0	0	0	0	0	0	0	0	0	0	0	0	0	0	0	0	0	0	0	0	0	0	0	0	0	0	0	0	0	0	0	0	0	0	0
b0398	0	0	0	0	0	0	0	1	0	1	0	0	0	0	0	0	0	0	0	0	0	0	0	0	0	0	0	0	0	0	0	0	0	0	0	0	0	0	0	0	0	0	0	0	0	0	0	0	0
b0723	0	0	0	0	1	1	0	0	0	0	0	0	0	0	0	0	0	0	0	0	0	0	0	0	0	0	0	0	0	0	0	0	0	0	0	0	0	0	0	0	0	0	0	0	0	0	0	0	0
b0724	0	0	0	0	1	1	0	0	0	0	0	0	0	0	0	0	0	0	0	0	0	0	0	0	0	0	0	0	0	0	0	0	0	0	0	0	0	0	0	0	0	0	0	0	0	0	0	0	0
b0721	0	0	0	0	1	1	0	0	0	0	0	0	0	0	0	0	0	0	0	0	0	0	0	0	0	0	0	0	0	0	0	0	0	0	0	0	0	0	0	0	0	0	0	0	0	0	0	0	0
b0722	0	0	0	0	1	1	0	0	0	0	0	0	0	0	0	0	0	0	0	0	0	0	0	0	0	0	0	0	0	0	0	0	0	0	0	0	0	0	0	0	0	0	0	0	0	0	0	0	0
b1916	0	0	0	0	0	0	0	0	0	0	0	1	1	0	0	0	0	0	0	0	0	0	0	0	0	0	0	1	0	0	0	0	0	0	0	0	0	0	0	0	0	0	0	0	0	0	0	0	0
b0098	0	0	0	0	0	0	0	0	0	0	0	0	0	0	0	0	0	0	0	0	0	0	0	0	0	0	0	0	0	0	0	0	0	0	0	0	0	0	0	0	0	0	0	1	0	0	0	0	0
b3609	0	0	0	0	0	0	0	0	0	0	0	0	0	0	0	0	1	0	0	0	0	0	0	0	0	0	0	0	0	0	0	0	0	0	0	0	0	0	0	0	0	0	0	1	0	0	0	0	0
b0408	0	0	0	0	0	0	0	0	0	0	0	0	0	0	0	0	0	0	0	0	0	0	0	0	0	0	0	0	0	0	0	0	0	0	0	0	0	0	0	0	0	0	0	1	0	0	0	0	0
b3981	0	0	0	0	0	0	0	0	0	0	0	0	0	0	0	0	0	0	0	0	0	0	0	0	0	0	0	0	0	0	0	0	0	0	0	0	0	0	0	0	1	0	0	1	0	0	0	0	0
b0409	0	0	0	0	0	0	0	0	0	0	0	0	0	0	0	0	0	0	0	0	0	0	0	0	0	0	0	0	0	0	0	0	0	0	0	0	0	0	0	0	0	0	0	1	0	0	0	0	0
b3175	0	0	0	0	0	0	0	0	0	0	0	0	0	0	0	0	0	0	0	0	0	0	0	0	0	0	0	0	0	0	0	0	0	0	0	0	0	0	0	0	1	0	0	1	0	0	0	0	0
b3300	0	0	0	0	0	0	0	0	0	0	0	0	0	0	0	0	0	0	0	0	0	0	0	0	0	0	0	0	0	0	0	0	0	0	0	0	0	0	0	0	1	0	0	1	0	0	0	0	0
b3591	0	0	0	0	0	0	0	0	0	0	0	0	0	0	1	0	0	0	0	0	0	0	0	0	0	0	0	0	0	0	0	0	0	0	0	0	0	0	0	0	0	0	0	0	0	0	0	0	0
b3590	0	0	0	0	0	0	0	0	0	0	0	0	0	0	1	0	0	0	0	0	0	0	0	0	0	0	0	0	0	0	0	0	0	0	0	0	0	0	0	0	0	0	0	0	0	0	0	0	0
b2913	0	0	0	0	0	0	0	0	0	0	0	0	0	0	0	0	0	0	0	0	0	0	0	0	0	0	0	0	0	0	1	0	0	0	1	0	0	0	0	0	0	0	0	0	0	0	0	0	0
b4388	0	0	0	0	0	0	0	0	0	0	0	0	0	0	0	0	0	0	0	0	0	0	0	0	0	0	0	0	0	0	1	0	0	0	1	0	0	0	0	0	0	0	0	0	0	0	0	0	0
b0907	0	0	0	0	0	0	0	0	0	0	0	0	0	0	0	0	0	0	0	0	0	0	0	0	0	0	0	0	0	0	1	0	0	0	1	0	0	0	0	0	0	0	0	0	0	0	0	0	0
b0893	0	0	0	0	0	0	0	0	0	0	0	0	0	0	1	1	0	0	0	0	0	0	0	0	0	0	0	0	0	0	0	0	0	0	0	0	0	0	0	0	0	0	0	0	0	0	0	0	0
b0070	0	0	0	0	0	0	0	0	0	0	0	0	0	0	0	0	0	0	0	0	0	0	0	0	0	0	0	0	0	0	0	0	0	1	0	0	0	0	0	0	0	0	0	0	0	0	0	0	0
b2170	0	0	0	0	0	0	0	0	0	0	0	0	0	0	0	0	0	0	0	0	0	0	0	0	0	0	0	0	0	0	0	0	0	1	0	0	0	0	0	0	0	0	0	0	0	0	0	0	0
b1479	0	0	0	0	0	0	0	0	0	0	0	0	0	0	0	0	0	0	0	0	0	0	0	0	0	0	0	0	0	0	1	0	0	0	0	0	0	0	0	0	0	0	0	0	0	0	0	0	0
b0531	0	0	0	0	0	0	0	0	0	0	0	0	0	0	0	0	0	0	0	0	0	0	0	0	0	0	1	0	0	0	0	0	0	0	0	0	0	0	0	0	0	0	0	0	0	0	0	0	0
b3188	0	0	0	0	0	0	0	0	0	0	0	1	1	0	0	0	0	0	0	0	0	0	0	0	0	0	0	0	0	0	0	0	0	0	0	0	0	0	0	0	0	0	0	0	0	0	0	0	0
b3583	0	0	1	0	0	0	0	0	0	0	0	0	0	0	0	0	0	0	0	0	0	0	0	0	0	0	0	0	0	0	0	0	0	0	0	0	0	0	0	0	0	0	0	0	0	0	0	0	0
b3581	0	0	1	0	0	0	0	0	0	0	0	0	0	0	0	0	0	0	0	0	0	0	0	0	0	0	0	0	0	0	1	0	0	0	0	0	0	0	0	0	0	0	0	0	0	0	0	0	0
b0069	0	0	0	0	0	0	0	0	0	0	0	1	1	0	0	0	0	0	0	0	0	0	0	0	0	0	0	0	0	0	0	0	0	0	0	0	0	0	0	0	0	0	0	0	0	0	0	0	1
b4392	0	0	0	0	0	0	0	0	0	0	0	0	0	0	0	0	0	0	0	0	0	0	0	0	0	0	1	0	0	0	1	0	0	0	0	0	0	0	0	0	0	0	0	0	0	0	0	0	0
b1642	0	0	0	0	0	0	0	0	0	0	0	1	1	0	0	0	0	0	0	0	0	0	0	0	0	0	0	0	0	0	0	0	0	0	0	0	0	0	0	0	0	0	0	0	0	0	0	0	0
b3349	0	0	0	0	0	0	0	0	0	0	0	0	0	0	0	0	1	0	0	0	0	0	0	0	0	0	0	0	0	0	0	0	0	0	0	0	0	0	0	0	0	0	0	0	0	0	0	0	0
b2620	0	0	0	0	0	0	0	0	0	0	0	0	0	0	1	0	0	0	0	0	0	0	0	0	0	0	0	0	0	0	0	0	0	0	0	0	0	0	0	0	0	0	0	0	0	0	0	0	0
b0921	0	0	0	0	0	0	0	0	0	0	0	0	0	0	0	0	0	0	0	0	0	0	0	0	0	0	0	0	0	0	1	0	0	0	0	0	0	0	0	0	0	0	0	0	0	0	0	0	0
b4063	0	0	0	0	0	1	0	0	0	0	0	1	1	0	0	0	0	0	0	0	0	0	0	0	0	0	0	0	0	0	0	0	0	0	0	0	0	0	0	0	0	0	0	0	0	0	0	0	0
b4062	0	0	0	0	0	0	0	0	0	0	0	1	1	0	0	0	0	0	0	0	0	0	0	0	0	0	0	0	0	0	0	0	0	0	0	0	0	0	0	0	0	0	0	0	0	0	0	0	1
b2965	0	0	0	0	0	0	0	0	0	0	0	0	0	0	0	0	0	0	1	0	0	0	0	0	0	0	0	0	0	0	0	0	0	0	0	0	0	0	0	0	0	0	0	0	0	0	0	0	0
b0693	0	0	0	0	0	0	0	0	0	0	0	0	0	0	0	0	0	0	1	0	0	0	0	0	0	0	0	0	0	0	0	0	0	0	0	0	0	0	0	0	0	0	0	0	0	0	0	0	0
b1584	0	0	0	0	0	0	0	0	0	0	0	0	0	0	0	0	0	0	0	0	0	0	0	0	0	0	0	0	0	0	1	0	0	0	0	0	0	0	0	0	0	0	0	0	0	0	0	0	0
b1766	0	0	0	0	0	0	0	0	0	0	0	0	0	0	0	0	0	1	0	0	0	0	0	0	0	0	0	0	0	0	0	0	0	0	0	0	0	0	0	0	0	0	0	0	0	0	0	0	0
b1480	0	0	0	0	0	0	0	0	0	0	0	0	0	0	1	0	0	0	0	0	0	0	0	0	0	0	0	0	0	0	0	0	0	0	0	0	0	0	0	0	0	0	0	0	0	0	0	0	0
b2702	0	0	0	0	0	0	0	0	0	0	0	0	0	0	0	0	0	0	0	0	0	0	0	0	0	0	0	0	0	0	0	0	0	1	0	0	0	0	0	0	0	1	0	0	0	0	0	0	0
b2704	0	0	0	0	0	0	0	0	0	0	0	0	0	0	0	0	0	0	0	0	0	0	0	0	0	0	0	0	0	0	0	0	0	1	0	0	0	0	0	0	0	1	0	0	0	0	0	0	0
b2705	0	0	0	0	0	0	0	0	0	0	0	0	0	0	0	0	0	0	0	0	0	0	0	0	0	0	0	0	0	0	1	0	0	0	0	0	0	0	0	0	0	0	0	0	0	0	0	0	0
b2703	0	0	0	0	0	0	0	0	0	0	0	0	0	0	0	0	0	0	0	0	0	0	0	0	0	0	0	0	0	0	0	0	0	1	0	0	0	0	0	0	0	1	0	0	0	0	0	0	0
b2707	0	0	0	0	0	0	0	0	0	0	0	1	1	0	0	0	0	0	0	0	0	0	0	0	0	0	0	0	0	0	0	0	0	0	0	0	0	0	0	0	0	1	0	0	0	0	0	0	0
b4059	0	0	0	0	0	0	0	1	1	0	0	0	0	0	0	0	0	0	0	0	0	0	0	0	0	1	0	0	0	0	0	0	0	0	0	0	0	0	0	0	0	0	0	0	0	0	0	0	0
b3229	0	0	0	0	0	0	0	0	0	0	0	0	0	0	0	0	0	0	0	0	0	0	0	0	1	0	0	0	0	0	0	0	0	0	0	0	0	0	0	0	0	0	0	0	0	0	0	0	0
b3228	0	0	0	0	0	0	0	0	0	0	0	0	0	0	0	0	0	0	0	0	0	0	0	0	1	0	0	0	0	0	0	0	0	0	0	0	0	0	0	0	0	0	0	0	0	0	0	0	0
b3089	0	0	0	0	0	0	0	0	0	0	0	0	0	0	0	0	0	0	0	0	0	0	1	0	0	0	0	0	0	0	0	0	0	0	0	0	0	0	0	0	0	0	0	0	0	0	0	0	0
b3962	0	0	0	0	0	1	0	0	0	0	0	0	0	0	0	0	0	0	0	0	0	0	0	0	0	0	0	0	0	0	0	0	0	0	0	0	0	0	0	0	0	0	0	0	0	0	0	0	0
b2669	0	0	0	0	0	0	0	0	0	0	0	0	1	0	0	0	0	0	0	0	0	0	0	0	0	0	0	0	0	0	0	0	0	0	0	0	0	0	0	0	0	0	0	0	0	0	0	0	0
b0726	0	0	0	1	0	0	0	0	0	0	0	0	0	0	0	0	0	0	0	0	0	0	0	0	0	0	0	0	0	0	1	0	0	0	0	0	0	0	0	0	0	0	0	0	0	0	0	0	0
b0727	0	0	0	0	1	0	0	0	0	0	0	0	0	0	0	0	0	0	0	0	0	0	0	0	0	0	0	0	0	0	1	0	0	0	0	0	0	0	0	0	0	0	0	0	0	0	0	0	0
b0728	0	0	0	0	1	0	0	0	0	0	0	0	0	0	0	0	0	0	0	0	0	0	0	0	0	0	0	0	0	0	1	0	0	0	0	0	0	0	0	0	0	0	0	0	0	0	0	0	0
b0729	0	0	0	0	1	0	0	0	0	0	0	0	0	0	0	0	0	0	0	0	0	0	0	0	0	0	0	0	0	0	1	0	0	0	0	0	0	0	0	0	0	0	0	0	0	0	0	0	0
b1680	0	0	0	0	0	0	0	0	0	0	0	0	0	0	0	0	0	0	0	0	0	0	0	0	0	0	0	0	0	0	1	0	0	0	0	0	0	0	0	0	0	0	0	0	0	0	0	0	0
b0958	0	0	0	0	0	0	0	0	1	0	0	0	0	0	0	0	0	0	0	0	0	0	0	0	0	1	0	1	0	0	0	0	0	0	0	0	0	0	0	0	0	0	1	0	0	0	0	0	0
b0053	0	0	0	0	0	0	0	0	0	0	0	0	0	0	0	0	1	0	0	0	0	0	0	0	0	0	0	0	0	0	0	0	0	0	0	0	0	0	0	0	0	0	0	0	0	0	0	0	0
b2559	0	0	0	0	0	0	0	0	0	0	0	0	0	0	0	0	0	0	0	0	0	0	0	0	0	0	0	0	0	1	0	0	0	0	0	0	0	0	0	0	0	0	0	0	0	0	0	0	0
b3549	0	0	0	0	0	0	0	0	1	0	0	0	0	0	0	0	0	0	0	0	0	0	0	0	0	1	0	0	0	0	0	0	0	0	0	0	0	0	0	0	0	0	0	0	0	0	0	0	0
b2464	0	0	1	0	0	0	0	0	0	0	0	0	0	0	0	0	0	0	0	0	0	0	0	0	0	0	0	0	0	0	1	0	0	0	0	0	0	0	0	0	0	0	0	0	0	0	0	0	0
b0008	0	0	1	0	0	0	0	0	0	0	0	0	0	0	0	0	0	0	0	0	0	0	0	0	0	0	0	0	0	0	1	0	0	0	0	0	0	0	0	0	0	0	0	0	0	0	0	0	0
b1519	0	0	0	0	0	0	0	0	0	0	0	0	0	0	0	0	0	0	0	0	0	0	0	0	0	0	0	0	0	0	1	0	0	0	0	0	0	0	0	0	0	0	0	0	0	0	0	0	0
b1885	0	0	0	0	0	0	0	0	0	0	0	0	0	0	0	0	0	0	0	0	0	0	0	1	0	0	0	0	1	0	0	0	0	0	0	0	0	0	0	0	0	0	0	0	0	0	0	0	0
b1886	0	0	0	0	0	0	0	0	0	0	0	0	0	0	0	0	0	0	0	0	0	0	0	1	0	0	0	0	1	0	0	0	0	0	0	0	0	0	0	0	0	0	0	0	0	0	0	0	0
b3836	0	0	0	0	0	0	0	0	0	0	0	0	0	0	0	0	0	0	0	0	0	0	0	0	0	0	0	0	0	0	0	0	0	0	0	0	0	0	0	0	1	0	0	1	0	0	0	0	0
b3838	0	0	0	0	0	0	0	0	0	0	0	0	0	0	0	0	0	0	0	0	0	0	0	0	0	0	0	0	0	0	0	0	0	0	0	0	0	0	0	0	1	0	0	1	0	0	0	0	0
b3839	0	0	0	0	0	0	0	0	0	0	0	0	0	0	0	0	0	0	0	0	0	0	0	0	0	0	0	0	0	0	0	0	0	0	0	0	0	0	0	0	0	0	0	1	0	0	0	0	0
b0627	0	0	0	0	0	0	0	0	0	0	0	0	0	0	0	0	0	0	0	0	0	0	0	0	0	0	0	0	0	0	0	0	0	0	0	0	0	0	0	0	1	0	0	1	0	0	0	0	0
b0368	0	0	0	0	0	1	0	0	0	0	0	0	0	0	0	0	0	0	0	0	0	0	0	0	0	0	0	0	0	0	0	0	0	0	0	0	0	0	0	0	0	0	0	0	0	0	0	0	0
b3118	0	0	0	0	0	0	0	0	0	0	0	1	1	0	0	0	0	0	0	0	0	0	0	0	0	0	0	0	0	0	0	0	0	0	0	0	0	0	0	0	0	0	0	0	0	0	0	0	0
b3117	0	0	0	0	0	0	0	0	0	0	0	0	0	0	0	0	0	0	1	0	0	0	0	0	0	0	0	0	0	0	1	0	0	0	0	0	0	0	0	0	0	0	0	0	0	0	0	0	0
b3116	0	0	0	0	0	0	0	0	0	0	0	0	0	0	0	0	0	0	0	0	0	0	1	0	0	0	0	0	0	0	0	0	0	0	0	0	0	0	0	0	0	0	0	0	0	0	0	0	0
b3115	0	0	0	0	0	0	0	0	0	0	0	0	0	0	0	0	0	0	0	0	0	0	0	0	0	0	0	0	0	0	1	0	0	0	0	0	0	0	0	0	0	0	0	0	0	1	0	0	0
b3114	0	0	1	0	0	0	0	0	0	0	0	0	0	0	0	0	0	0	0	0	0	0	0	0	0	0	0	0	0	0	1	0	0	0	0	0	0	0	0	0	0	0	0	0	0	0	0	0	0
b3119	0	0	0	0	0	0	0	0	0	0	0	1	1	0	0	0	0	0	0	0	0	0	0	0	0	0	0	0	0	0	0	0	0	0	0	0	0	0	0	0	0	0	0	0	0	0	0	0	0
b3616	0	0	0	0	0	0	0	0	0	0	0	0	0	0	0	0	0	0	0	0	0	0	0	0	0	0	0	0	0	0	1	0	0	0	0	0	0	0	0	0	0	0	0	0	0	0	0	0	0
b1238	0	0	0	0	0	0	0	1	0	0	0	0	0	0	0	0	0	0	0	0	0	0	0	0	0	0	0	0	0	0	0	0	0	0	0	0	0	0	0	0	0	0	0	0	0	0	0	0	0
b1429	0	0	0	0	0	0	0	0	0	0	0	0	0	0	0	0	0	0	0	0	0	0	0	0	0	0	0	0	0	0	0	0	0	0	0	0	0	0	0	0	0	0	0	0	0	0	0	0	0
b0494	0	0	0	0	0	0	0	0	0	0	0	0	0	0	0	0	0	0	0	1	0	0	0	0	0	0	0	0	0	0	0	0	0	0	0	0	0	0	0	0	0	0	0	0	0	0	0	0	0
b0406	0	0	0	0	0	0	0	0	0	0	0	0	0	0	0	0	0	0	0	0	0	0	0	0	0	0	0	0	0	1	0	0	0	0	0	0	0	0	0	0	0	0	0	0	0	0	0	0	0
b3993	0	0	0	0	0	0	0	0	0	0	0	0	0	0	0	0	0	0	0	0	0	0	0	0	0	0	0	0	0	0	1	0	0	0	0	0	0	0	0	0	0	0	0	0	0	0	0	0	0
b3992	0	0	0	0	0	0	0	0	0	0	0	0	0	0	0	0	0	0	0	0	0	0	0	0	0	0	0	0	0	0	1	0	0	0	0	0	0	0	0	0	0	0	0	0	0	0	0	0	0
b3991	0	0	0	1	0	0	0	0	0	0	0	0	0	0	0	0	0	0	0	0	0	0	0	0	0	0	0	0	0	0	1	0	0	0	0	0	0	0	0	0	0	0	0	0	0	0	0	0	0
b3990	0	0	0	0	0	0	0	0	0	0	0	0	0	0	0	0	0	0	0	0	0	0	0	0	0	0	0	0	0	0	1	0	0	0	0	0	0	0	0	0	0	0	0	0	0	0	0	0	0
b0002	0	0	0	0	0	0	0	0	0	0	0	0	0	0	0	0	0	0	0	0	0	0	0	0	0	0	0	0	0	0	1	0	0	0	1	0	0	0	0	0	0	0	0	0	0	0	0	0	0
b0003	0	0	0	0	0	0	0	0	0	0	0	0	0	0	0	0	0	0	0	0	0	0	0	0	0	0	0	0	0	0	0	0	0	0	1	0	0	0	0	0	0	0	0	0	0	1	0	0	0
b0004	0	0	0	0	0	0	0	0	0	0	0	0	0	0	0	0	0	0	1	0	0	0	0	0	0	0	0	0	0	0	1	0	0	0	1	0	0	0	0	0	0	0	0	0	0	0	0	0	0
b0001	0	0	0	0	0	0	0	0	0	0	0	0	0	0	0	0	0	0	0	0	0	0	0	0	0	0	0	0	0	0	0	0	0	0	1	0	0	0	0	0	0	0	0	0	0	0	0	0	0
b1719	0	0	0	0	0	0	0	0	0	0	0	0	0	0	1	1	0	0	0	0	0	0	0	0	0	0	0	0	0	0	0	0	0	0	0	0	0	0	0	0	0	0	0	0	0	0	0	0	0
b3553	0	0	0	0	0	0	0	0	0	0	0	0	0	0	0	0	0	0	0	0	0	0	0	0	0	0	0	0	0	0	1	0	0	0	0	0	0	0	0	0	0	0	0	0	0	0	0	0	0
b0436	0	0	0	0	0	0	0	0	0	0	0	0	0	0	0	0	1	0	0	0	0	0	0	0	0	0	0	1	0	0	0	0	0	0	0	0	0	0	0	0	0	0	0	1	0	0	0	0	0
b0188	0	0	0	0	0	0	0	0	0	0	0	0	0	0	1	0	0	0	0	0	0	0	0	0	0	0	0	0	0	1	0	0	0	0	0	0	0	0	0	0	0	0	0	0	0	0	0	0	0
b2935	0	0	0	0	0	0	0	0	0	0	0	0	0	0	0	0	0	0	0	0	0	0	0	0	0	0	0	0	0	0	1	0	0	0	0	0	0	0	0	0	0	0	0	0	0	0	0	0	0
b2465	0	0	0	0	0	0	0	0	0	0	0	0	0	0	0	0	0	0	0	0	0	0	0	0	0	0	0	0	0	0	1	0	0	0	0	0	0	0	0	0	0	0	0	0	0	0	0	0	0
b3708	0	0	0	0	0	0	0	0	0	0	0	0	0	0	0	0	0	0	1	0	0	0	0	0	0	0	0	0	0	0	0	0	0	0	0	0	0	0	0	0	0	0	0	0	0	0	0	0	0
b3709	0	0	0	0	0	0	0	0	0	0	0	0	0	0	0	0	0	0	0	0	0	0	1	0	0	0	0	0	0	0	0	0	0	0	0	0	0	0	0	0	0	0	0	0	0	0	0	0	0
b0739	0	0	0	0	0	0	0	0	0	0	0	0	0	0	0	0	0	0	0	0	0	0	0	0	0	0	0	0	0	0	0	0	0	0	0	0	0	0	0	0	0	0	0	1	0	0	0	0	0
b0740	0	0	0	0	0	0	0	0	0	0	0	0	0	0	0	0	0	0	0	0	0	0	0	0	0	0	0	0	0	0	0	0	0	0	0	0	0	0	0	0	0	0	0	1	0	0	0	0	0
b3035	0	0	0	0	0	0	0	0	0	0	0	0	0	0	0	0	0	0	0	0	0	0	0	0	0	0	0	0	0	0	0	0	0	0	0	0	0	0	0	0	0	0	0	1	0	0	0	0	0
b0737	0	0	0	0	0	0	0	0	0	0	0	0	0	0	0	0	0	0	0	0	0	0	0	0	0	0	0	0	0	0	0	0	0	0	0	0	0	0	0	0	0	0	0	1	0	0	0	0	0
b0738	0	0	0	0	0	0	0	0	0	0	0	0	0	0	0	0	0	0	0	0	0	0	0	0	0	0	0	0	0	0	0	0	0	0	0	0	0	0	0	0	0	0	0	1	0	0	0	0	0
b0997	0	0	0	0	0	1	0	0	0	0	0	0	0	0	0	0	0	0	0	0	0	0	0	0	0	0	0	0	0	0	0	0	0	0	0	0	0	0	0	0	0	0	0	0	0	0	0	0	0
b0996	0	0	0	0	0	1	0	0	0	0	0	0	0	0	0	0	0	0	0	0	0	0	0	0	0	0	0	0	0	0	0	0	0	0	0	0	0	0	0	0	0	0	0	0	0	0	0	0	0
b0998	0	0	0	0	0	0	0	0	0	0	0	0	0	0	0	0	1	0	0	0	0	0	0	0	0	0	0	0	0	0	0	0	0	0	0	0	0	0	0	0	0	0	0	0	0	0	0	0	0
b4501	0	0	0	0	0	0	0	0	0	1	0	1	1	0	0	0	0	0	0	0	0	0	0	0	0	0	0	0	0	0	0	0	0	0	0	0	0	0	0	0	0	0	0	0	0	0	0	0	0
b0995	1	0	0	0	0	0	0	0	0	0	0	1	1	0	0	0	0	0	0	0	0	0	0	0	0	0	0	0	0	0	0	0	0	0	0	0	0	0	0	0	0	0	0	0	0	0	0	0	0
b0993	1	0	0	0	0	0	0	0	0	0	0	0	1	0	0	0	0	0	0	0	0	0	0	0	0	0	0	0	1	0	0	0	0	0	0	0	0	0	0	0	0	0	0	0	0	1	1	0	0
b1873	0	0	0	0	0	1	0	0	0	0	0	0	0	0	0	0	0	0	0	0	0	0	0	0	0	0	0	0	0	0	0	0	0	0	0	0	0	0	0	0	0	0	0	0	0	0	0	0	0
b1872	0	0	0	0	0	1	0	0	0	0	0	0	0	0	0	0	0	0	0	0	0	0	0	0	0	0	0	0	0	0	0	0	0	0	0	0	0	0	0	0	0	0	0	0	0	0	0	0	0
b3919	0	0	0	1	0	0	0	0	0	0	0	0	0	0	0	0	0	0	0	0	0	0	0	0	0	0	0	0	0	0	1	0	0	0	0	0	0	0	0	0	0	0	0	0	0	0	0	0	0
b1197	0	0	0	0	0	0	0	0	0	0	0	0	0	0	0	0	0	0	0	0	0	0	0	0	0	0	0	0	0	0	1	0	0	0	0	0	0	0	0	0	0	0	0	0	0	0	0	0	0
b4240	0	0	0	0	0	0	0	0	0	0	0	0	0	0	0	0	0	0	0	0	0	0	0	0	0	0	0	0	0	0	0	0	0	1	0	0	0	0	0	0	0	1	0	0	0	0	0	0	0
b4239	0	0	1	0	0	0	0	0	0	0	0	0	0	0	0	0	0	0	0	0	0	0	0	0	0	0	0	0	0	0	1	0	0	0	0	0	0	0	0	0	0	0	0	0	0	0	0	0	0
b3519	0	0	0	0	0	0	0	0	0	0	0	0	0	0	0	0	0	0	0	0	0	0	0	0	0	0	0	0	0	0	1	0	0	0	0	0	0	0	0	0	0	0	0	0	0	0	0	0	0
b4241	0	0	0	0	0	0	0	0	0	0	0	1	1	0	0	0	0	0	0	0	0	0	0	0	0	0	0	0	0	0	0	0	0	0	0	0	0	0	0	0	0	0	0	0	0	0	0	0	0
b1421	0	0	0	0	0	0	0	0	0	0	0	0	0	0	0	0	0	0	0	0	0	0	0	1	0	0	0	0	1	0	0	0	0	0	0	0	0	0	0	0	0	0	0	0	0	0	0	0	0
b3290	0	0	0	0	0	0	0	0	0	0	0	0	0	0	0	0	0	0	0	0	1	0	0	0	0	0	0	0	0	0	1	0	0	0	0	0	0	0	0	0	0	0	0	0	0	0	0	0	0
b3747	0	0	0	0	0	0	0	0	0	0	0	0	0	0	0	0	0	0	0	0	1	0	0	0	0	0	0	0	0	0	0	0	0	0	0	0	0	0	0	0	0	0	0	0	0	0	0	0	0
b1363	0	0	0	0	0	0	0	0	0	0	0	0	0	0	0	0	0	0	0	0	1	0	0	0	0	0	0	0	0	0	0	0	0	0	0	0	0	0	0	0	0	0	0	0	0	0	0	0	0
b3849	0	0	0	0	0	0	0	0	0	0	0	0	0	0	0	0	0	0	0	0	1	0	0	0	0	0	0	0	0	0	0	0	0	0	0	0	0	0	0	0	0	0	0	0	0	0	0	0	0
b3965	0	0	0	0	0	0	0	0	0	0	0	0	0	0	0	0	0	0	0	0	0	0	0	0	0	0	0	0	0	1	0	0	0	0	0	0	0	0	0	0	0	0	0	0	0	0	0	0	0
b2607	0	0	0	0	0	0	0	0	0	0	0	0	0	0	0	0	0	0	0	0	0	0	0	0	0	0	0	0	0	1	0	0	0	0	0	0	0	0	0	0	0	0	0	0	0	0	0	0	0
b3706	0	0	0	0	0	0	0	0	0	0	0	0	0	0	0	0	0	0	0	0	0	0	0	0	0	0	0	0	0	1	0	0	0	0	0	0	0	0	0	0	0	0	0	0	0	0	0	0	0
b3651	0	0	0	0	0	0	0	0	0	0	0	0	0	0	0	0	0	0	0	0	0	0	0	0	0	0	0	0	0	1	0	0	0	0	0	0	0	0	0	0	0	0	0	0	0	0	0	0	0
b1133	0	0	0	0	0	0	0	0	0	0	0	0	0	0	0	0	0	0	0	0	0	0	0	0	0	0	0	0	0	1	0	0	0	0	0	0	0	0	0	0	0	0	0	0	0	0	0	0	0
b1260	0	0	0	0	0	0	0	0	0	0	0	0	0	0	0	0	0	0	0	0	0	0	0	0	0	0	0	0	0	0	1	0	0	0	1	0	1	0	0	0	0	0	0	0	0	0	0	0	0
b1261	0	0	0	0	0	0	0	0	0	0	0	0	0	0	0	0	0	0	0	0	0	0	0	0	0	0	0	0	0	0	1	0	0	0	1	0	1	0	0	0	0	0	0	0	0	0	0	0	0
b1262	0	0	0	0	0	0	0	0	0	0	0	0	0	0	0	0	0	0	0	0	0	0	0	0	0	0	0	0	0	0	1	0	0	0	1	0	1	0	0	0	0	0	0	0	0	0	0	0	0
b1263	0	0	0	0	0	0	0	0	0	0	0	0	0	0	0	0	0	0	0	0	0	0	0	0	0	0	0	0	0	0	1	0	0	0	1	1	1	0	0	0	0	0	0	0	0	0	0	0	0
b1264	0	0	0	0	0	0	0	0	0	0	0	0	0	0	0	0	0	0	0	0	0	0	0	0	0	0	0	0	0	0	0	0	0	0	1	1	1	0	0	0	0	0	0	0	0	0	0	0	0
b4393	0	0	0	0	0	0	0	0	0	0	0	1	1	0	0	0	0	0	0	0	0	0	0	0	0	0	0	0	0	0	0	0	0	0	0	0	0	0	0	0	0	0	0	0	0	0	0	0	0
b3384	0	0	0	0	0	0	0	0	0	0	0	0	0	0	1	1	0	0	0	0	0	0	0	0	0	0	0	0	0	0	0	0	0	0	0	0	0	0	0	0	0	0	0	0	0	0	0	0	0
b2318	0	0	0	0	0	0	0	0	0	0	0	0	0	0	0	0	0	0	0	0	0	0	0	0	0	0	0	0	0	1	0	0	0	0	0	0	0	0	0	0	0	0	0	0	0	0	0	0	0
b3166	0	0	0	0	0	0	0	0	0	0	0	0	0	0	0	0	0	0	0	0	0	0	0	0	0	0	0	0	0	1	0	0	0	0	0	0	0	0	0	0	0	0	0	0	0	0	0	0	0
b2745	0	0	0	0	0	0	0	0	0	0	0	0	0	0	0	0	0	0	0	0	0	0	0	0	0	0	0	0	0	1	0	0	0	0	0	0	0	0	0	0	0	0	0	0	0	0	0	0	0
b3781	0	0	0	0	0	1	0	0	0	0	0	0	0	0	0	0	0	0	0	0	0	0	0	0	0	0	0	0	0	0	0	0	0	0	0	0	0	0	0	0	0	0	0	0	0	0	0	0	0
b0888	0	0	0	0	0	1	0	0	0	0	0	0	0	0	0	0	0	0	0	0	0	0	0	0	0	0	0	0	0	0	0	0	0	0	0	0	0	0	0	0	0	0	0	0	0	0	0	0	0
b2582	0	0	0	0	0	1	0	0	0	0	0	0	0	0	0	0	0	0	0	0	0	0	0	0	0	0	0	0	0	0	0	0	0	0	0	0	0	0	0	0	0	0	0	0	0	0	0	0	0
b0170	0	0	0	0	0	0	0	0	0	0	0	0	0	0	1	0	0	0	0	0	0	0	0	0	0	0	0	0	0	0	0	0	0	0	0	0	0	0	0	0	0	0	0	0	0	0	0	0	0
b4355	0	0	0	0	0	0	0	0	0	0	0	0	0	0	0	0	0	0	0	0	0	0	0	1	0	0	0	0	1	0	0	0	0	0	0	0	0	0	0	0	0	0	0	0	0	0	0	0	0
b0411	0	0	0	0	0	0	0	0	0	0	0	0	0	0	0	0	0	0	0	0	1	0	0	0	0	0	0	0	0	0	0	0	0	0	0	0	0	0	0	0	0	0	0	0	0	0	0	0	0
b3641	0	0	0	0	0	0	0	0	0	0	0	1	1	0	0	0	0	0	0	0	0	0	0	0	0	0	0	1	0	0	0	0	0	0	0	0	0	0	0	0	0	0	0	0	0	0	0	0	1
b3339	0	0	0	0	0	0	0	0	0	0	0	0	0	0	1	0	0	0	0	0	0	0	0	0	0	0	0	0	0	0	0	0	0	0	0	0	0	0	0	0	0	0	0	0	0	0	0	0	0
b3980	0	0	0	0	0	0	0	0	0	0	0	0	0	0	1	0	0	0	0	0	0	0	0	0	0	0	0	0	0	0	0	0	0	0	0	0	0	0	0	0	0	0	0	0	0	0	0	0	0
b1610	0	0	0	0	0	0	0	1	0	0	0	0	0	0	0	0	0	0	0	0	0	0	0	0	0	0	0	0	0	0	0	0	0	0	0	0	0	0	0	0	0	0	0	0	0	0	0	0	0
b2600	0	0	0	0	0	0	0	0	0	0	0	0	0	0	0	0	0	0	0	0	0	0	0	0	0	0	0	0	0	0	1	0	0	0	1	0	1	0	0	0	0	0	0	0	0	0	0	0	0
b4054	0	0	0	0	0	0	0	0	0	0	0	0	0	0	0	0	0	0	1	0	0	0	0	0	0	0	0	0	0	0	0	0	0	0	1	1	1	0	0	0	0	0	0	0	0	0	0	0	0
b1907	0	0	0	0	0	0	0	0	0	0	0	0	0	0	0	0	0	0	0	0	0	0	1	0	0	0	0	0	0	0	0	0	0	0	0	0	0	0	0	0	0	0	0	0	0	0	0	0	0
b1323	1	0	0	0	0	0	0	0	0	0	0	1	1	0	0	0	0	0	0	0	0	0	0	0	0	0	0	0	1	0	1	0	0	0	0	0	0	0	0	0	0	0	0	0	0	0	0	0	1
b1637	0	0	0	0	0	0	0	0	0	0	0	0	0	0	1	1	0	0	0	0	0	0	0	0	0	0	0	0	0	0	0	0	0	0	0	0	0	0	0	0	0	0	0	0	0	0	0	0	0
b4040	0	0	0	0	0	0	0	0	0	0	0	0	0	0	0	0	0	0	0	0	0	0	0	0	0	0	0	0	0	0	0	0	0	0	0	1	0	0	0	0	0	0	0	0	0	0	0	0	0
b0662	0	0	0	0	0	0	0	0	0	0	0	0	0	0	0	0	0	0	0	0	0	0	0	0	0	0	0	0	0	0	1	0	0	0	0	0	0	0	0	0	0	0	0	0	0	0	0	0	0
b2232	0	0	0	0	0	0	0	0	0	0	0	0	0	0	0	0	0	0	0	0	0	0	0	0	0	0	0	0	0	0	1	0	0	0	0	0	0	0	0	0	0	0	0	0	0	0	0	0	0
b2907	0	0	0	0	0	0	0	0	0	0	0	0	0	0	0	0	0	0	0	0	0	0	0	0	0	0	0	0	0	0	1	0	0	0	0	0	0	0	0	0	0	0	0	0	0	0	0	0	0
b2066	0	0	0	0	0	0	0	0	0	0	0	0	0	0	0	0	0	0	0	0	0	0	0	0	0	0	0	0	0	0	1	0	0	0	0	0	0	0	0	0	0	0	0	0	0	0	0	0	0
b2028	0	0	0	0	0	1	0	0	0	0	0	0	0	0	0	0	0	0	0	0	0	0	0	0	0	0	0	0	0	0	1	0	0	0	0	0	0	0	0	0	0	0	0	0	0	0	0	0	0
b3450	0	0	0	0	0	0	0	0	0	0	0	0	0	0	0	0	0	0	0	0	0	0	0	0	0	0	0	0	0	0	0	0	0	1	0	0	0	0	0	0	0	0	0	0	0	0	0	0	0
b3669	1	0	0	0	0	0	0	0	0	0	0	1	1	0	0	0	0	0	0	0	0	0	0	0	0	0	0	0	0	0	0	0	0	1	0	0	0	0	0	0	0	0	0	0	0	0	0	0	0
b3668	1	0	0	0	0	0	0	0	0	0	0	0	0	0	0	0	0	0	0	0	0	0	0	0	0	0	0	0	0	0	0	0	0	1	0	0	0	0	0	0	0	0	0	0	0	0	1	0	0
b3667	0	0	0	0	0	0	0	0	0	0	0	0	0	0	0	0	0	0	0	0	0	0	0	0	0	0	0	0	0	0	0	0	0	1	0	0	0	0	0	0	0	0	0	0	0	0	0	0	0
b3666	0	0	0	0	0	0	0	0	0	0	0	0	0	0	0	0	0	0	0	0	0	0	0	0	0	0	0	0	0	0	0	0	0	1	0	0	0	0	0	0	0	0	0	0	0	0	0	0	0
b1617	0	0	1	0	0	0	0	0	0	0	0	0	0	0	0	0	0	0	0	0	0	0	0	0	0	0	0	0	0	0	1	0	0	0	0	0	0	0	0	0	0	0	0	0	0	0	0	0	0
b1616	0	0	0	0	0	0	0	0	0	0	0	0	0	0	0	0	0	0	0	0	0	0	0	0	0	0	0	0	0	0	0	0	0	1	0	0	0	0	0	0	0	0	0	0	0	0	0	0	0
b1618	0	0	0	0	0	0	0	0	0	0	0	1	1	0	0	0	0	0	0	0	0	0	0	0	0	0	0	0	0	0	0	0	0	0	0	0	0	0	0	0	0	0	0	0	0	0	0	0	1
b4193	0	0	0	0	0	0	0	0	0	0	0	0	0	0	0	0	0	0	0	0	0	0	0	0	0	0	0	0	0	0	0	0	0	1	0	0	0	0	0	0	0	1	0	0	0	0	0	0	0
b4194	0	0	0	0	0	0	0	0	0	0	0	0	0	0	0	0	0	0	0	0	0	0	0	0	0	0	0	0	0	0	0	0	0	0	0	0	0	0	0	0	0	1	0	0	0	0	0	0	0
b4195	0	0	0	0	0	0	0	0	0	0	0	0	0	0	0	0	0	0	0	0	0	0	0	0	0	0	0	0	0	0	0	0	0	0	0	0	0	0	0	0	0	1	0	0	0	0	0	0	0
b4196	0	0	1	0	0	0	0	0	0	0	0	0	0	0	0	0	0	0	0	0	0	0	0	0	0	0	0	0	0	0	1	0	0	0	0	0	0	0	0	0	0	0	0	0	0	0	0	0	0
b4197	0	0	1	0	0	0	0	0	0	0	0	0	0	0	0	0	0	0	0	0	0	0	0	0	0	0	0	0	0	0	0	0	0	0	0	0	0	0	0	0	0	0	0	0	0	0	0	0	0
b4191	0	0	0	0	0	0	0	0	0	0	0	1	1	0	0	0	0	0	0	0	0	0	0	0	0	0	0	0	0	0	0	0	0	0	0	0	0	0	0	0	0	0	0	0	0	0	0	0	0
b1184	0	0	0	0	0	0	0	0	1	0	0	0	0	0	0	0	0	0	0	0	0	0	0	0	0	1	0	0	0	0	0	0	0	0	0	0	0	0	0	0	0	0	1	0	0	0	0	0	0
b1183	0	0	0	0	0	0	0	0	1	0	0	0	0	0	0	0	0	0	0	0	0	0	0	0	0	1	0	0	0	0	0	0	0	0	0	0	0	0	0	0	0	0	1	0	0	0	0	0	1
b2580	0	0	0	0	0	0	0	0	1	0	0	0	0	0	0	0	0	0	0	0	0	0	0	0	0	1	0	0	0	0	1	0	0	0	0	0	0	0	0	0	0	0	0	0	0	0	0	0	0
b3495	0	0	0	0	0	0	0	0	0	0	0	0	0	0	0	0	0	0	0	0	0	0	0	0	1	0	0	0	0	0	0	0	0	0	0	0	0	0	0	0	0	0	0	0	0	0	0	0	0
b1333	0	0	0	0	0	0	0	0	0	0	0	0	0	0	0	0	0	0	0	0	0	0	0	0	1	0	0	0	0	0	0	0	0	0	0	0	0	0	0	0	0	0	0	0	0	0	0	0	0
b1376	0	0	0	0	0	0	0	0	0	0	0	0	0	0	0	0	0	0	0	0	0	0	0	0	1	0	0	0	0	0	0	0	0	0	0	0	0	0	0	0	0	0	0	0	0	0	0	0	0
b0607	0	0	0	0	0	0	0	0	0	0	0	0	0	0	0	0	0	0	0	0	0	0	0	0	1	0	0	0	0	0	0	0	0	0	0	0	0	0	0	0	0	0	0	0	0	0	0	0	0
b4058	0	0	0	0	0	0	0	0	1	0	0	0	0	0	0	0	0	0	0	0	0	0	0	0	0	1	0	0	0	0	0	0	0	0	0	0	0	0	0	0	0	0	1	0	0	0	0	0	0
b0779	0	0	0	0	0	0	0	0	1	0	0	0	0	0	0	0	0	0	0	0	0	0	0	0	0	1	0	0	0	0	0	0	0	0	0	0	0	0	0	0	0	0	1	0	0	0	0	0	0
b1913	0	0	0	0	0	0	0	0	1	0	0	0	0	0	0	0	0	0	0	0	0	0	0	0	0	1	0	0	0	0	0	0	0	0	0	0	0	0	0	0	0	0	1	0	0	0	0	0	0
b3813	0	0	0	0	0	0	0	1	1	0	0	0	0	0	0	0	0	0	0	0	0	0	0	0	0	1	0	0	0	0	0	0	0	0	0	0	0	0	0	0	0	0	1	0	0	0	0	0	0
b1914	1	0	0	0	0	0	0	0	0	0	0	1	1	0	0	0	0	0	0	0	0	0	0	0	0	0	0	0	0	0	0	0	0	0	0	0	0	0	0	0	0	0	0	0	0	0	0	0	0
b1521	0	0	0	0	0	0	0	0	0	0	0	0	0	0	0	0	0	0	0	0	0	0	0	0	0	0	0	0	0	0	1	0	0	0	0	0	0	0	0	0	0	0	0	0	0	0	0	0	0
b4323	0	0	0	0	0	0	0	0	0	0	0	0	0	0	0	0	0	0	0	0	0	0	0	0	0	0	0	0	0	0	1	0	0	0	0	0	0	0	0	0	0	0	0	0	0	0	0	0	0
b4324	0	0	0	0	0	0	0	0	0	0	0	1	1	0	0	0	0	0	0	0	0	0	0	0	0	0	0	0	0	0	0	0	0	0	0	0	0	0	0	0	0	0	0	0	0	0	0	0	0
b4258	0	0	0	0	0	0	0	0	0	0	0	0	0	0	1	1	0	0	0	0	0	0	0	0	0	0	0	0	0	0	0	0	0	0	0	0	0	0	0	0	0	0	0	0	0	0	0	0	0
b1960	0	0	0	0	0	0	0	0	1	0	0	0	0	0	0	0	0	0	0	0	0	0	0	0	0	1	0	0	0	0	0	0	0	0	0	0	0	0	0	0	0	0	0	0	0	0	0	0	0
b2035	0	0	0	0	0	0	0	0	0	0	0	0	0	0	0	0	0	0	0	0	0	0	0	0	0	0	0	0	0	0	0	0	0	0	0	0	0	0	1	0	0	0	0	0	0	0	0	0	0
b2060	0	0	0	0	0	0	0	0	0	0	0	0	0	0	0	0	0	0	0	0	0	0	0	0	0	0	0	0	0	0	0	0	0	0	0	0	0	0	1	0	0	0	0	0	0	0	0	0	0
b2046	0	0	0	0	0	0	0	0	0	0	0	0	0	0	0	0	0	0	0	0	0	0	0	0	0	0	0	0	0	0	0	0	0	0	0	0	0	0	1	0	0	0	0	0	0	0	0	0	0
b3785	0	0	0	0	0	0	0	0	0	0	0	0	0	0	0	0	0	0	0	0	0	0	0	0	0	0	0	0	0	0	0	0	0	0	0	0	0	0	1	0	0	0	0	0	0	0	0	0	0
b2405	0	0	0	0	0	0	0	0	0	0	0	1	1	0	0	0	0	0	0	0	0	0	0	0	0	0	0	0	0	0	0	0	0	0	0	0	0	0	0	0	0	0	0	0	0	0	0	0	0
b2866	0	0	0	0	0	1	0	0	0	0	0	0	0	0	0	0	0	0	0	0	0	0	0	0	0	0	0	0	0	0	0	0	0	0	0	0	0	0	0	0	0	0	0	0	0	0	0	0	0
b2867	0	0	0	0	0	1	0	0	0	0	0	0	0	0	0	0	0	0	0	0	0	0	0	0	0	0	0	0	0	0	0	0	0	0	0	0	0	0	0	0	0	0	0	0	0	0	0	0	0
b2868	0	0	0	0	0	1	0	0	0	0	0	0	0	0	0	0	0	0	0	0	0	0	0	0	0	0	0	0	0	0	0	0	0	0	0	0	0	0	0	0	0	0	0	0	0	0	0	0	0
b3811	0	0	0	0	0	0	0	0	0	1	1	0	0	0	0	0	0	0	0	0	0	0	0	0	0	0	0	1	0	0	0	0	0	0	0	0	0	0	0	0	0	0	0	0	1	0	0	0	0
b2894	0	0	0	0	0	0	0	0	0	1	1	0	0	0	0	0	0	0	0	0	0	0	0	0	0	0	0	1	0	0	0	0	0	0	0	0	0	0	0	0	0	0	0	0	1	0	0	0	0
b1749	0	0	0	0	0	0	0	0	1	0	0	0	0	0	0	0	0	0	0	0	0	0	0	0	0	1	0	0	0	0	0	0	0	0	0	0	0	0	0	0	0	0	0	0	0	0	0	0	0
b3565	0	0	1	0	0	0	0	0	0	0	0	0	0	0	0	0	0	0	0	0	0	0	0	0	0	0	0	0	0	0	0	0	0	0	0	0	0	0	0	0	0	0	0	0	0	0	0	0	0
b3564	0	0	1	0	0	0	0	0	0	0	0	0	0	0	0	0	0	0	0	0	0	0	0	0	0	0	0	0	0	0	0	0	0	0	0	0	0	0	0	0	0	0	0	0	0	0	0	0	0
b4031	0	0	0	0	0	0	0	0	0	0	0	0	0	0	0	0	0	0	0	0	0	0	0	0	0	0	0	0	0	0	0	0	0	1	0	0	0	0	0	0	0	0	0	0	0	0	0	0	0
b3566	0	0	0	0	0	0	0	0	0	0	0	0	0	0	0	0	0	0	0	0	0	0	0	0	0	0	0	0	0	0	0	0	0	1	0	0	0	0	0	0	0	0	0	0	0	0	0	0	0
b3567	0	0	0	0	0	0	0	0	0	0	0	0	0	0	0	0	0	0	0	0	0	0	0	0	0	0	0	0	0	0	0	0	0	1	0	0	0	0	0	0	0	0	0	0	0	0	0	0	0
b3568	0	0	0	0	0	0	0	0	0	0	0	0	0	0	0	0	0	0	0	0	0	0	0	0	0	0	0	0	0	0	0	0	0	1	0	0	0	0	0	0	0	0	0	0	0	0	0	0	0
b3569	0	0	0	0	0	0	0	0	0	0	0	1	1	0	0	0	0	0	0	0	0	0	0	0	0	0	0	0	0	0	0	0	0	0	0	0	0	0	0	0	0	0	0	0	0	0	0	0	1
b0144	0	0	0	0	0	0	0	0	0	0	0	0	0	0	1	0	0	0	0	0	0	0	0	0	0	0	0	0	0	1	0	0	0	0	0	0	0	0	0	0	0	0	0	0	0	0	0	0	0
b0176	0	0	0	0	0	0	0	0	0	0	0	0	0	0	0	0	0	1	0	0	0	0	0	0	0	0	0	0	0	0	0	0	0	0	0	0	0	0	0	0	0	0	0	0	0	0	0	0	0
b0504	0	0	0	0	0	0	0	0	0	0	0	1	1	0	0	0	0	0	0	0	0	0	0	0	0	0	0	0	0	0	0	0	0	0	0	0	0	0	0	0	0	0	0	0	0	0	0	0	0
b0600	0	0	0	0	0	0	0	0	0	0	0	0	0	0	0	0	0	0	0	0	0	0	0	0	0	0	0	0	0	0	0	0	0	0	0	1	0	0	0	0	0	0	0	0	0	0	0	0	0
b0767	0	0	1	0	0	0	0	0	0	0	0	0	0	0	0	0	0	0	0	0	0	0	0	0	0	0	0	0	0	0	0	0	0	0	0	0	0	0	0	0	0	0	0	0	0	0	0	0	0
b0981	0	0	0	0	0	0	0	0	0	0	0	0	0	0	0	0	0	0	0	0	0	0	0	0	0	0	0	0	0	0	0	0	0	0	0	0	0	0	1	0	0	0	0	0	0	0	0	0	0
b0966	0	0	0	0	0	0	0	0	0	0	0	0	0	0	0	0	0	0	0	0	0	0	0	0	1	0	0	0	0	0	0	0	0	0	0	0	0	0	0	0	0	0	0	0	0	0	0	0	0
b1106	0	0	0	0	0	0	0	0	0	0	0	0	0	0	0	0	0	0	0	0	0	0	0	0	0	0	0	0	0	0	0	0	0	0	0	0	0	0	0	0	0	0	0	0	0	1	0	0	0
b1444	0	0	0	0	0	0	0	0	0	0	0	0	0	0	0	0	0	0	0	0	0	0	0	0	0	0	0	0	0	0	1	0	0	0	0	0	0	0	0	0	0	0	0	0	0	0	0	0	0
b1539	0	0	0	0	0	0	0	0	0	0	0	0	0	0	0	0	0	0	0	0	0	0	0	0	0	0	0	0	0	0	1	0	0	0	0	0	0	0	0	0	0	0	0	0	0	0	0	0	0
b1692	0	0	0	0	0	0	0	0	0	0	0	0	0	0	0	0	0	0	0	0	0	0	0	0	0	0	0	0	0	0	1	0	0	0	1	0	1	0	0	0	0	0	0	0	0	0	0	0	0
b1701	0	0	0	0	0	0	0	0	0	0	0	0	0	0	0	0	0	0	0	1	0	0	0	0	0	0	0	0	0	0	1	0	0	0	0	0	0	0	0	0	0	0	0	0	0	0	0	0	0
b1741	0	0	0	0	0	0	0	0	1	0	0	0	0	0	0	0	0	0	0	0	0	0	0	0	0	1	0	0	0	0	0	0	0	0	0	0	0	0	0	0	0	0	1	0	0	0	0	0	0
b1895	0	0	0	0	0	0	0	0	0	0	0	0	0	0	0	0	0	0	0	0	0	0	0	0	1	0	0	0	0	0	0	0	0	0	0	0	0	0	0	0	0	0	0	0	0	0	0	0	0
b1919	0	0	0	0	0	0	0	0	0	0	0	0	0	0	0	0	0	0	0	0	0	0	0	0	1	0	0	0	0	0	1	0	0	0	0	0	0	0	0	0	0	0	0	0	0	0	0	0	0
b2163	0	0	0	0	0	0	0	0	0	0	0	1	1	0	0	0	0	0	0	0	0	0	0	0	0	0	0	0	0	0	0	0	0	0	0	0	0	0	0	0	0	0	0	0	0	0	0	0	1
b2253	0	0	0	0	0	0	0	0	0	0	0	0	0	0	0	0	0	0	0	0	0	0	0	0	0	0	0	0	0	0	0	0	1	0	0	0	0	0	1	0	0	0	0	0	0	0	0	0	0
b2254	0	0	0	0	0	0	0	0	0	0	0	0	0	0	0	0	0	0	0	0	0	0	0	0	0	0	0	0	0	0	0	0	1	0	0	0	0	0	1	0	0	0	0	0	0	0	0	0	0
b2255	0	0	0	0	0	0	0	0	0	0	0	0	0	0	0	0	0	0	0	0	0	0	0	0	0	0	0	0	0	0	1	0	1	0	0	1	0	0	1	0	0	0	0	0	0	0	0	0	0
b2341	0	0	0	0	0	0	0	0	0	0	0	0	0	0	0	0	0	0	0	1	0	0	0	0	0	0	0	0	0	0	1	0	0	0	0	0	0	0	0	0	0	0	0	0	0	0	0	0	0
b2342	0	0	0	0	0	0	0	0	0	0	0	0	0	0	0	0	0	0	0	1	0	0	0	0	0	0	0	0	0	0	1	0	0	0	0	0	0	0	0	0	0	0	0	0	0	0	0	0	0
b2512	0	0	0	0	0	1	0	0	0	0	0	0	0	0	0	0	0	0	0	0	0	0	0	0	0	0	0	0	0	0	0	0	0	0	0	0	0	0	0	0	0	0	0	0	0	0	0	0	0
b2597	0	0	0	0	0	0	0	0	0	0	0	0	0	0	0	0	0	0	0	0	0	0	0	0	1	0	0	0	0	0	0	0	0	0	0	0	0	0	0	0	0	0	0	0	0	0	0	0	0
b2579	0	0	0	0	0	0	0	0	0	0	0	0	0	0	0	0	0	0	0	0	0	0	0	0	1	0	0	0	0	0	1	0	0	0	0	0	0	0	0	0	0	0	0	0	0	0	0	0	0
b2578	0	0	0	0	0	0	0	0	0	0	0	0	0	0	0	0	0	0	0	0	0	0	1	0	0	0	0	0	0	0	0	0	0	0	0	0	0	0	0	0	0	0	0	0	0	0	0	0	0
b2615	0	0	0	0	0	0	0	0	0	0	0	0	0	0	0	0	0	0	0	0	0	0	0	0	0	0	0	0	0	0	1	0	0	0	0	0	0	0	0	0	0	0	0	0	0	0	0	0	0
b2919	0	0	0	0	0	0	0	0	0	0	0	0	0	0	0	0	0	0	0	0	0	0	0	0	0	0	0	0	0	0	1	0	0	0	0	0	0	0	0	0	0	0	0	0	0	0	0	0	0
b2960	0	0	0	0	0	0	0	0	0	0	0	0	0	0	0	0	0	0	0	0	0	0	0	0	0	0	0	0	0	1	0	0	0	0	0	0	0	0	0	0	0	0	0	0	0	0	0	0	0
b2962	0	0	0	0	0	0	0	0	0	0	0	0	0	0	0	0	0	0	0	0	0	0	0	0	1	0	0	0	0	0	0	0	0	0	0	0	0	0	0	0	0	0	0	0	0	0	0	0	0
b3040	0	0	0	0	0	0	0	0	0	0	0	0	0	0	0	0	0	0	0	0	1	0	0	0	0	0	0	0	0	0	0	0	0	0	0	0	0	0	0	0	0	0	0	0	0	0	0	0	0
b3068	0	0	0	0	0	0	0	0	1	0	0	0	0	0	0	0	0	0	0	0	0	0	0	0	0	1	0	0	0	0	1	0	0	0	0	0	0	0	0	0	0	0	0	0	0	0	0	0	0
b3575	0	0	0	0	0	0	0	0	0	0	0	0	0	0	0	0	0	0	0	0	0	0	0	0	0	0	0	0	0	0	1	0	0	0	0	0	0	0	0	0	0	0	0	0	0	0	0	0	0
b3586	0	0	0	0	0	0	0	0	0	0	0	0	0	0	0	0	0	0	0	0	0	0	0	0	0	0	0	0	0	0	0	0	0	0	0	0	0	0	0	0	1	0	0	0	0	0	0	0	0
b3638	0	0	0	0	0	0	0	0	1	0	0	0	0	0	0	0	0	0	0	0	0	0	0	0	0	1	0	0	0	0	0	0	0	0	0	0	0	0	0	0	0	0	0	0	0	0	0	0	0
b3865	0	0	0	0	0	0	0	0	0	0	0	0	0	0	0	0	0	0	0	0	0	0	0	0	0	0	0	1	0	0	0	0	0	0	0	0	0	0	0	0	0	0	0	0	0	0	0	0	0
b3878	0	0	1	0	0	0	0	0	0	0	0	0	0	0	0	0	0	0	0	0	0	0	0	0	0	0	0	0	0	0	1	0	0	0	0	0	0	0	0	0	0	0	0	0	0	0	0	0	0
b3923	0	0	0	0	0	0	0	0	0	0	0	0	0	0	0	0	0	0	0	0	0	0	0	0	1	0	0	0	0	0	0	0	0	0	0	0	0	0	0	0	0	0	0	0	0	0	0	0	0
b4022	0	0	0	0	0	0	0	0	0	0	0	0	0	1	0	0	0	0	0	0	0	0	0	0	0	0	0	0	0	0	0	0	0	0	0	0	0	0	0	0	0	0	0	0	0	0	0	0	0
b4049	0	0	0	0	0	0	0	0	0	0	0	0	0	0	0	0	0	0	0	0	0	0	0	0	0	0	0	0	0	1	1	0	0	0	0	0	0	0	0	0	0	0	0	0	0	0	0	0	0
b4311	0	0	0	0	0	0	0	0	0	0	0	0	0	0	0	0	0	0	0	0	1	0	0	0	0	0	0	0	0	0	0	0	0	1	0	0	0	0	0	0	0	0	0	0	0	0	0	0	0
b4337	0	0	0	0	0	0	0	0	0	0	0	0	0	0	0	0	0	0	0	0	0	0	0	0	0	0	0	0	0	0	0	0	0	0	0	0	0	0	0	0	0	0	0	0	0	0	0	0	0
b2917	0	0	0	0	0	0	0	0	0	0	0	0	0	0	0	0	0	0	0	0	0	0	0	0	0	0	0	0	0	0	1	0	0	0	0	0	0	0	0	0	0	0	0	0	0	0	0	0	0
b1135	0	0	0	0	0	0	0	0	0	0	0	0	0	1	0	0	0	0	0	0	0	0	0	0	0	0	0	0	0	0	0	0	0	0	0	0	0	0	0	0	0	0	0	0	0	0	0	0	0
b1588	0	0	0	0	0	1	0	0	0	0	0	0	0	0	0	0	0	0	0	0	0	0	0	0	0	0	0	0	0	0	0	0	0	0	0	0	0	0	0	0	0	0	0	0	0	0	0	0	0
b1589	0	0	0	0	0	1	0	0	0	0	0	0	0	0	0	0	0	0	0	0	0	0	0	0	0	0	0	0	0	0	0	0	0	0	0	0	0	0	0	0	0	0	0	0	0	0	0	0	0
b2106	0	0	0	0	0	0	0	0	0	0	0	0	0	0	0	0	0	0	0	0	1	0	0	0	0	0	0	0	0	0	0	0	0	0	0	0	0	0	0	0	0	0	0	0	0	0	0	0	0
b2791	0	0	0	0	0	0	0	0	0	0	0	0	0	0	0	0	0	0	0	0	0	0	0	0	0	0	0	0	0	1	0	0	0	0	0	0	0	0	0	0	0	0	0	0	0	0	0	0	0
b3011	0	0	0	0	0	0	0	0	0	0	0	0	0	0	0	0	0	0	0	0	0	0	0	0	0	0	0	0	0	0	1	0	0	0	0	0	0	0	0	0	0	0	0	0	0	0	0	0	0
b3149	0	0	0	0	0	0	0	1	0	0	0	0	0	0	0	0	0	0	0	0	0	0	0	0	0	0	0	0	0	0	0	0	0	0	0	0	0	0	0	0	0	0	0	0	0	0	0	0	0
b4395	0	0	0	1	0	0	0	0	0	0	0	0	0	0	0	0	0	0	0	0	0	0	0	0	0	0	0	0	0	0	1	0	0	0	0	0	0	0	0	0	0	0	0	0	0	0	0	0	0
b2412	0	0	0	0	0	0	0	0	0	0	0	0	0	0	0	0	0	0	0	0	0	0	0	0	0	0	0	1	0	0	0	0	0	0	0	0	0	0	0	0	0	0	0	0	0	0	0	0	0
b0752	0	0	0	0	0	0	0	0	0	0	0	0	0	0	0	0	0	0	0	0	1	0	0	0	0	0	0	0	0	0	0	0	0	0	0	0	0	0	0	0	0	0	0	0	0	0	0	0	0
b3469	0	0	0	0	0	0	0	0	0	0	0	0	0	0	0	0	0	0	0	0	0	0	0	0	0	0	0	0	0	0	1	0	0	0	0	0	0	0	0	0	0	0	0	0	0	0	0	0	0
b3292	0	0	0	0	0	0	0	0	0	0	0	1	1	0	0	0	0	0	0	0	0	0	0	0	0	0	0	0	0	0	0	0	0	0	0	0	0	0	0	0	0	0	0	0	0	0	0	0	0
b1857	0	0	0	0	0	0	0	0	0	0	0	0	0	0	0	0	0	0	0	0	1	0	0	0	0	0	0	0	0	0	0	0	0	0	0	0	0	0	0	0	0	0	0	0	0	0	0	0	0
b1859	0	0	0	0	0	0	0	0	0	0	0	0	0	0	0	0	0	0	0	0	1	0	0	0	0	0	0	0	0	0	0	0	0	0	0	0	0	0	0	0	0	0	0	0	0	0	0	0	0
b1858	0	0	0	0	0	0	0	0	0	0	0	0	0	0	0	0	0	0	0	0	1	0	0	0	0	0	0	0	0	0	0	0	0	0	0	0	0	0	0	0	0	0	0	0	0	0	0	0	0
b4004	1	0	0	0	0	0	0	0	0	0	0	1	1	0	0	0	0	0	0	0	0	0	0	0	0	0	0	0	0	0	0	0	0	0	0	0	0	0	0	0	0	0	0	0	0	0	0	0	0
b4003	1	0	0	0	0	0	0	0	0	0	0	0	0	0	0	0	0	0	0	0	0	0	0	0	0	0	0	0	1	0	0	0	0	0	0	0	0	0	0	0	0	0	0	0	0	1	1	0	0
b4046	0	0	0	0	0	0	0	0	0	0	0	1	1	0	0	0	0	0	0	0	0	0	0	0	0	0	0	0	0	0	0	0	0	0	0	0	0	0	0	0	0	0	0	0	0	0	0	0	0
b1852	0	0	1	0	0	0	0	0	0	0	0	0	0	0	0	0	0	0	0	0	0	0	0	0	0	0	0	0	0	0	1	0	0	0	0	0	0	0	0	0	0	0	0	0	0	0	0	0	0
[truncated: 2 more columns]
