# Supplementary material for: Global Functional Atlas of Escherichia coli Encompassing Previously Uncharacterized Proteins
Source: PLoS Biol. 2009 Apr 28;7(4):e1000096. doi: 10.1371/journal.pbio.1000096 (PMC2672614; doi:10.1371/journal.pbio.1000096)
Supplement: Table S15 — (35 KB XLS) [file pbio.1000096.st015.xls]

## Sheet: A_COG
Table S15 – Function prediction performance measured by AUC scores (part 1)
The table shows the area-under-the-curve (AUC) performance values obtained for each function category in the COG, MultiFun and GO schemas evaluated by five-fold cross-validation procedure based on the integrated PI and functional interaction network.
COG Functional Terms	AUC	# of labeled proteins
C.Energy.production.and.conversion	0.9192	198
D.Cell.cycle.control..cell.division..chromosome.partitioning	0.5994	20
E.Amino.acid.transport.and.metabolism	0.9021	237
F.Nucleotide.transport.and.metabolism	0.8731	69
G.Carbohydrate.transport.and.metabolism	0.9349	172
H.Coenzyme.transport.and.metabolism	0.8332	117
I.Lipid.transport.and.metabolism	0.8458	70
J.Translation..ribosomal.structure.and.biogenesis	0.8298	130
K.Transcription	0.7307	166
L.Replication..recombination.and.repair	0.8677	160
M.Cell.wall.membrane.envelope.biogenesis	0.8411	156
N.Cell.motility	0.9817	59
O.Posttranslational.modification..protein.turnover..chaperones	0.779	91
P.Inorganic.ion.transport.and.metabolism	0.8573	141
Q.Secondary.metabolites.biosynthesis..transport.and.catabolism	0.8287	32
T.Signal.transduction.mechanisms	0.8489	120
U.Intracellular.trafficking..secretion..and.vesicular.transport	0.8003	59
V.Defense.mechanisms	0.8219	28

## Sheet: B_MultiFun
MultiFun Functional Terms	AUC	# of labeled proteins
1.1.Carbon.compound.utilization	0.8839	332
1.2.Macromolecule.degradation	0.7347	76
1.3.Energy.metabolism..carbon.	0.9101	224
1.4.Energy.production.transport	0.9377	88
1.5.Building.block.biosynthesis	0.8595	361
1.6.Macromolecules..cellular.constituent...biosynthesis	0.8521	223
1.7.Central.intermediary.metabolism	0.8087	308
1.8.Metabolism.of.other.compounds	0.8223	79
2.2.RNA.related	0.7709	264
3.1.Type.of.regulation	0.7441	327
3.3.Genetic.unit.regulated	0.7551	157
4.1.Channel.type.Transporters	0.5719	28
4.2.Electrochemical.potential.driven.transporters	0.7532	113
4.3.Primary.Active.Transporters	0.9398	181
4.4.Group.Translocators	0.8208	32
5.1.Cell.division	0.7913	55
5.3.Motility..incl..chemotaxis..energytaxis..aerotaxis..redoxtaxis.	0.9476	51
5.5.Adaptation.to.stress	0.7588	132
5.6.Protection	0.7635	109

## Sheet: C_GO
GO Functional Terms	AUC	# of labeled proteins
GO.0000160.two.component.signal.transduction.system..phosphorelay.	0.9521	62
GO.0001539.ciliary.or.flagellar.motility	0.9763	24
GO.0005975.carbohydrate.metabolic.process	0.8895	94
GO.0006096.glycolysis	0.8909	25
GO.0006099.tricarboxylic.acid.cycle	0.8516	21
GO.0006118.electron.transport	0.8929	143
GO.0006164.purine.nucleotide.biosynthetic.process	0.9375	17
GO.0006260.DNA.replication	0.776	43
GO.0006281.DNA.repair	0.8506	59
GO.0006310.DNA.recombination	0.887	70
GO.0006313.transposition..DNA.mediated	0.9545	50
GO.0006350.transcription	0.7184	205
GO.0006355.regulation.of.transcription..DNA.dependent	0.7724	221
GO.0006364.rRNA.processing	0.7955	18
GO.0006412.translation	0.8877	99
GO.0006418.tRNA.aminoacylation.for.protein.translation	0.7071	20
GO.0006457.protein.folding	0.7931	24
GO.0006508.proteolysis	0.7185	41
GO.0006520.amino.acid.metabolic.process	0.7995	26
GO.0006629.lipid.metabolic.process	0.8294	18
GO.0006811.ion.transport	0.8139	82
GO.0006826.iron.ion.transport	0.9361	32
GO.0006865.amino.acid.transport	0.8892	49
GO.0006935.chemotaxis	0.9253	22
GO.0006950.response.to.stress	0.7113	71
GO.0006974.response.to.DNA.damage.stimulus	0.8122	55
GO.0007047.cell.wall.organization.and.biogenesis	0.8379	43
GO.0007049.cell.cycle	0.7593	48
GO.0007165.signal.transduction	0.9648	35
GO.0008033.tRNA.processing	0.5461	29
GO.0008152.metabolic.process	0.7744	320
GO.0008360.regulation.of.cell.shape	0.8957	35
GO.0008610.lipid.biosynthetic.process	0.8936	28
GO.0008643.carbohydrate.transport	0.9152	75
GO.0008652.amino.acid.biosynthetic.process	0.9252	93
GO.0009058.biosynthetic.process	0.7373	55
GO.0009073.aromatic.amino.acid.family.biosynthetic.process	0.9445	19
GO.0009082.branched.chain.family.amino.acid.biosynthetic.process	0.8895	15
GO.0009103.lipopolysaccharide.biosynthetic.process	0.9769	52
GO.0009252.peptidoglycan.biosynthetic.process	0.9	31
GO.0009306.protein.secretion	0.7572	23
GO.0009401.phosphoenolpyruvate.dependent.sugar.phosphotransferase.system	0.9301	39
GO.0009432.SOS.response	0.6229	17
GO.0015031.protein.transport	0.8721	43
GO.0015074.DNA.integration	0.8638	19
GO.0016310.phosphorylation	0.7807	31
GO.0018106.peptidyl.histidine.phosphorylation	0.9618	26
GO.0042128.nitrate.assimilation	0.8917	19
GO.0045449.regulation.of.transcription	0.7545	39
GO.0046677.response.to.antibiotic	0.62	45
GO.0051301.cell.division	0.783	46
