# Supplementary material for: Global Functional Atlas of Escherichia coli Encompassing Previously Uncharacterized Proteins
Source: PLoS Biol. 2009 Apr 28;7(4):e1000096. doi: 10.1371/journal.pbio.1000096 (PMC2672614; doi:10.1371/journal.pbio.1000096)
Supplement: Table S16 — (2.25 MB XLS) [file pbio.1000096.st016.xls]

## Sheet: Table S16
Table S16 - Orphan gene properties.																			Function predictions scores
The table shows the overall properties of the defined orphans (extracted from Table S1) and the potentially functions assigned to categories in COGs, MultiFun and GO with predicted probability scores of the 1,431 orphans. For each of the three function classification schema COGs, MultiFun and GO, the functional assignments to a given orphan are based on: (1) All functions with predicted probabili…																											COG Functional Categories																			MultiFun Functional Categories
Gene	GI.NCBI.	Bnumber	JWnumber	ECK	Category	Essentiality	KEGG	SUPERFAMILY	NCBI.product	Molecular.weight.(kD)	Length.(amino.acids)	Expression.(average.rate)	CAI	Halflife.(minutes)	dN/dS	Number.of.Mass.Spec.experiments.in.which.protein.was.detected	Homologs..proportion.of.genomes.	Orthologs..proportion.of.genomes.	C.Energy.production.and.conversion	D.Cell.cycle.control..cell.division..chromosome.partitioning	E.Amino.acid.transport.and.metabolism	F.Nucleotide.transport.and.metabolism	G.Carbohydrate.transport.and.metabolism	H.Coenzyme.transport.and.metabolism	I.Lipid.transport.and.metabolism	J.Translation..ribosomal.structure.and.biogenesis	K.Transcription	L.Replication..recombination.and.repair	M.Cell.wall.membrane.envelope.biogenesis	N.Cell.motility	O.Posttranslational.modification..protein.turnover..chaperones	P.Inorganic.ion.transport.and.metabolism	Q.Secondary.metabolites.biosynthesis..transport.and.catabolism	T.Signal.transduction.mechanisms	U.Intracellular.trafficking..secretion..and.vesicular.transport	V.Defense.mechanisms	1.1.Carbon.compound.utilization	1.2.Macromolecule.degradation	1.3.Energy.metabolism..carbon.	1.4.Energy.production.transport	1.5.Building.block.biosynthesis	1.6.Macromolecules..cellular.constituent...biosynthesis	1.7.Central.intermediary.metabolism	1.8.Metabolism.of.other.compounds	2.2.RNA.related	3.1.Type.of.regulation	3.3.Genetic.unit.regulated	4.1.Channel.type.Transporters	4.2.Electrochemical.potential.driven.transporters
yaaA	89106890	b0006	JW0005	ECK0006	orphan	non-essential	-	-	hypothetical protein	29.59	258	8.72	0.451	NA	0.0614	4	0.337	0.337	0.161066	-	-	-	-	-	-	-	-	-	-	-	-	-	-	-	-	-	-	-	-	-	-	-	-	-	-	-	-	-	-
yaaH	89106894	b0010	JW0009	ECK0010	orphan	non-essential	-	-	conserved inner membrane protein associated with acetate transport	20.07	188	8.6	0.647	NA	0.082	0	0.1772	0.1772	-	-	0.937926	-	-	-	-	-	-	-	-	-	-	-	-	-	-	-	-	-	-	-	-	-	-	-	-	0.935802	-	-	-
yaaI	89106897	b0013	JW0012	ECK0013	orphan	non-essential	-	-	hypothetical protein	14.48	134	7.6	0.463	NA	0.0495	2	0.0044	0.0044	-	-	-	-	-	-	-	-	0.0339215	-	-	-	-	-	-	-	-	-	-	-	-	-	-	-	-	-	-	0.935802	-	-	-
yaaJ	89106891	b0007	JW0006	ECK0007	orphan	non-essential	-	-	predicted transporter	51.66	476	7.69	0.41	NA	0.0649	2	0.4376	0.4376	-	-	0.237743	-	-	-	-	-	-	-	-	-	-	-	-	-	-	-	0.253023	-	-	-	-	-	-	-	-	-	-	-	-
yaaU	89106929	b0045	JW0044	ECK0046	orphan	non-essential	-	103473	predicted transporter	48.67	443	7.65	0.386	15.1	0.0556	1	0.5733	0.1466	-	-	-	-	0.98887	-	-	-	-	-	-	-	-	-	-	-	-	-	0.737749	-	-	-	-	-	-	-	-	-	-	-	-
yaaW	89106895	b0011	JW0010	ECK0011	orphan	non-essential	-	-	hypothetical protein	26.66	237	8.28	0.387	NA	0.0464	3	0.0153	0.0131	-	-	-	-	-	-	-	-	0.0339215	-	-	-	-	-	-	-	-	-	-	-	-	-	-	-	-	-	-	0.935802	-	-	-
yaaX	89106889	b0005	JW0004	ECK0005	orphan	non-essential	-	-	hypothetical protein	11.35	98	8.41	0.459	NA	NA	1	0.0197	0.0109	-	-	0.984334	-	-	-	-	-	-	-	-	-	-	-	-	-	-	-	-	-	-	-	0.868554	-	-	-	-	-	-	-	-
yaaY	89106908	b0024	JW5003	ECK0025	orphan	non-essential	-	-	hypothetical protein	7.89	72	6.88	0.293	NA	1.5202	2	0.0022	0.0022	-	-	-	-	-	-	-	-	-	-	0.363051	-	-	-	-	-	-	-	-	-	-	-	0.630126	-	-	-	-	-	-	-	-
yabI	89106949	b0065	JW5005	ECK0066	orphan	non-essential	-	-	conserved inner membrane protein	28.24	254	9.12	0.42	11.6	0.054	2	0.4289	0.151	-	-	-	-	-	0.737349	-	-	-	-	-	-	-	-	-	-	-	-	-	-	-	-	0.347719	-	-	-	-	-	-	-	-
yabP	89106940	b0056	JW0055	ECK0057	orphan	non-essential	-	-	hypothetical protein	24.79	216	8.64	0.338	8.7	NA	1	0	0	-	-	-	-	-	-	-	-	-	-	-	-	0.998588	-	-	-	-	-	-	-	-	-	-	0.0745418	-	-	-	-	-	-	-
yabQ	89106941	b0057	JW0056	ECK0058	orphan	essential	-	-	hypothetical protein	5.74	52	9.05	0.436	11.4	NA	3	0	0	-	-	-	-	-	-	-	-	-	-	-	-	0.998588	-	-	-	-	-	-	-	-	-	-	0.0745418	-	-	-	-	-	-	-
yacC	89107003	b0122	JW0118	ECK0121	orphan	non-essential	-	-	hypothetical protein	12.85	115	9.25	0.437	5.1	0.0224	3	0.0219	0.0219	-	-	0.999013	-	-	-	-	-	-	-	-	-	-	-	-	-	-	-	-	-	-	-	-	0.0745418	-	-	-	-	-	-	-
yacF	89106984	b0102	JW0099	ECK0102	orphan	non-essential	-	-	hypothetical protein	28.29	247	8.99	0.432	8.1	0.0644	4	0.1488	0.1488	-	-	-	-	-	-	-	-	-	-	-	0.726496	-	-	-	-	-	-	-	-	-	-	0.667874	-	-	-	-	-	-	-	-
yacG	89106983	b0101	JW5008	ECK0101	orphan	non-essential	-	57716	hypothetical protein	7.31	65	8.34	0.445	NA	0.0168	2	0.2035	0.2035	-	-	-	-	-	-	-	-	-	-	-	0.97885	-	-	-	-	-	-	-	-	-	-	0.734936	-	-	-	-	-	-	-	-
yacH	89106998	b0117	JW0113	ECK0116	orphan	non-essential	-	-	hypothetical protein	69.36	617	7.62	0.403	NA	0.1049	4	0.1028	0.081	-	-	-	-	-	-	-	-	-	-	-	-	-	-	-	0.990406	-	-	-	-	-	-	-	-	-	-	-	0.853896	-	-	-
yacL	89107000	b0119	JW0115	ECK0118	orphan	non-essential	-	-	hypothetical protein	13.94	120	9.99	0.493	2.6	0.0457	3	0.081	0.081	-	-	-	-	-	-	-	0.400848	-	-	-	-	-	-	-	-	-	-	-	-	-	-	-	-	-	-	0.724383	-	-	-	-
yadC	89107016	b0135	JW0131	ECK0134	orphan	non-essential	-	49401	predicted fimbrial-like adhesin protein	44.9	412	6.78	0.337	NA	NA	2	0.0022	0.0022	-	-	-	-	-	-	-	-	0.0339215	-	-	-	-	-	-	-	-	-	-	-	-	-	-	0.621092	-	-	-	-	-	-	-
yadD	89107013	b0132	JW5010	ECK0131	orphan	non-essential	-	-	predicted transposase	34.61	300	7.88	0.368	3.7	NA	3	0.0678	0.0175	-	-	-	-	-	-	-	-	-	0.867516	-	-	-	-	-	-	-	-	-	-	-	-	-	0.0745418	-	-	-	-	-	-	-
yadE	89107011	b0130	JW0126	ECK0129	orphan	non-essential	-	88713	predicted polysaccharide deacetylase lipoprotein	46.31	409	6.52	0.377	14.9	0.0601	3	0.3151	0.1991	-	-	-	-	-	-	-	-	-	-	0.828617	-	-	-	-	-	-	-	-	-	-	-	-	0.651943	-	-	-	-	-	-	-
yadI	89107010	b0129	JW0125	ECK0128	orphan	non-essential	eco02060;eco00053	53062	predicted PTS Enzyme IIA	16.54	146	7.51	0.389	4	0.0583	1	0.1751	0.0284	-	-	-	-	0.966538	-	-	-	-	-	-	-	-	-	-	-	-	-	0.43674	-	-	-	-	-	-	-	-	-	-	-	-
yadK	89107017	b0136	JW0132	ECK0135	orphan	non-essential	-	49401	predicted fimbrial-like adhesin protein	21.11	198	6.28	0.347	NA	NA	1	0.0022	0.0022	-	-	-	-	-	-	-	-	0.0339215	-	-	-	-	-	-	-	-	-	-	-	-	-	-	0.0745418	-	-	-	-	-	-	-
yadL	89107018	b0137	JW0133	ECK0136	orphan	non-essential	-	49401	predicted fimbrial-like adhesin protein	21.05	201	6.79	0.401	NA	NA	3	0.0022	0.0022	-	-	-	-	-	-	-	-	0.0339215	-	-	-	-	-	-	-	-	-	-	-	-	-	-	0.0745418	-	-	-	-	-	-	-
yadM	89107019	b0138	JW0134	ECK0137	orphan	non-essential	-	49401	predicted fimbrial-like adhesin protein	20.31	189	7.03	0.335	NA	NA	2	0.0022	0.0022	-	-	-	-	-	-	-	-	0.0339215	-	-	-	-	-	-	-	-	-	-	-	-	-	-	0.0745418	-	-	-	-	-	-	-
yadN	89107022	b0141	JW0137	ECK0140	orphan	non-essential	-	49401	predicted fimbrial-like adhesin protein	20.12	194	6.79	0.642	NA	NA	2	0.0022	0.0022	-	-	-	-	-	-	-	-	0.0339215	-	-	-	-	-	-	-	-	-	-	-	-	-	0.926471	-	-	-	-	-	-	-	-
yadS	89107038	b0157	JW0153	ECK0156	orphan	non-essential	-	-	conserved inner membrane protein	22.13	207	8.31	0.406	NA	0.0218	3	0.4661	0.2932	-	-	-	-	-	0.172984	-	-	-	-	-	-	-	-	-	-	-	-	-	-	-	-	0.343314	-	-	-	-	-	-	-	-
yaeB	89107076	b0195	JW0191	ECK0195	orphan	non-essential	-	-	hypothetical protein	26.36	235	8.7	0.449	12.1	0.0826	3	0.3195	0.3151	-	-	-	0.818877	-	-	-	-	-	-	-	-	-	-	-	-	-	-	-	-	-	-	0.493476	-	-	-	-	-	-	-	-
yaeF	89107074	b0193	JW5016	ECK0193	orphan	non-essential	-	-	predicted lipoprotein	29.91	274	7.02	0.388	NA	NA	3	0.0066	0.0066	-	-	-	-	-	-	-	-	-	0.989323	-	-	-	-	-	-	-	-	-	-	-	-	-	0.0745418	-	-	-	-	-	-	-
yaeH	89107044	b0163	JW0159	ECK0162	orphan	non-essential	-	-	hypothetical protein	15.1	128	8.53	0.5	10.6	0.0237	3	0.0438	0.0438	-	-	-	-	-	-	-	-	-	-	-	-	0.785764	-	-	-	-	-	-	-	-	-	0.853102	-	-	-	-	-	-	-	-
yaeI	89107045	b0164	JW5014	ECK0163	orphan	non-essential	-	56300	predicted phosphatase	29.86	270	8.54	0.379	8.4	NA	3	0.3435	0.3392	-	-	-	-	-	-	-	-	-	0.753897	-	-	-	-	-	-	-	-	-	-	-	-	-	-	-	-	0.194643	-	-	-	-
yaeJ	89107072	b0191	JW0187	ECK0191	orphan	non-essential	-	110916	hypothetical protein	15.62	140	9.65	0.382	7.3	0.0671	3	0.442	0.3786	-	-	-	-	-	-	-	-	-	0.5018	-	-	-	-	-	-	-	-	-	-	-	-	0.137278	-	-	-	-	-	-	-	-
yaeP	89107070	b4406	JW0185	ECK0189	orphan	non-essential	-	-	hypothetical protein	7.21	66	NA	0.41	NA	0.0798	0	0.0328	0.0328	-	-	-	-	-	-	-	-	-	-	-	-	-	-	-	-	-	0.999051	-	-	-	-	-	-	-	-	0.716832	-	-	-	-
yaeQ	89107071	b0190	JW0186	ECK0190	orphan	non-essential	-	-	hypothetical protein	20.88	181	9.51	0.443	7.1	0.0589	3	0.2013	0.2013	-	-	-	-	-	-	-	-	-	-	-	-	-	0.966193	-	-	-	-	-	-	-	-	-	-	-	-	-	-	-	-	-
yaeR	89107067	b0187	JW0182	ECK0186	orphan	non-essential	-	54593	predicted lyase	14.74	129	8.49	0.463	4.8	0.0431	4	0.1685	0.1641	-	-	-	-	-	-	-	-	0.106681	-	-	-	-	-	-	-	-	-	0.341622	-	-	-	-	-	-	-	-	-	-	-	-
yafC	89107083	b0208	JW0198	ECK0208	orphan	non-essential	-	4678553850	predicted DNA-binding transcriptional regulator	33.78	304	7.58	0.333	4	0.0271	3	0.7287	0.2823	-	-	-	-	-	-	-	-	0.958778	-	-	-	-	-	-	-	-	-	-	-	-	-	-	-	-	-	0.912555	0.913478	-	-	-
yafD	89107084	b0209	JW5017	ECK0209	orphan	non-essential	-	56219	hypothetical protein	29.99	266	8.37	0.377	2.6	0.0136	3	0.0897	0.0875	-	-	-	-	-	-	-	-	-	-	0.401204	-	-	-	-	-	-	-	-	-	-	-	-	0.659236	-	-	-	-	-	-	-
yafE	89107085	b0210	JW0200	ECK0210	orphan	non-essential	-	53335	predicted S-adenosyl-L-methionine-dependent methyltransferase	22.99	207	7.2	0.403	9.3	0.0735	1	0.663	0.1882	-	-	0.949778	-	-	-	-	-	-	-	-	-	-	-	-	-	-	-	-	-	-	-	0.87815	-	-	-	-	-	-	-	-
yafF	89107093	b4503	JW0208	ECK0219	orphan	essential	-	-	hypothetical protein	6.95	62	NA	0.208	NA	NA	0	0.0153	0	-	-	-	-	-	-	-	-	-	-	-	-	-	-	-	-	-	-	-	-	-	-	-	-	-	-	-	-	-	-	-
yafJ	89107098	b0223	JW0213	ECK0224	orphan	non-essential	-	56235	predicted amidotransfease	28.64	255	8.83	0.432	7.9	0.0391	1	0.2713	0.2604	-	-	0.422701	-	-	-	-	-	-	-	-	-	-	-	-	-	-	-	-	-	-	-	-	-	0.57508	-	-	-	-	-	-
yafK	89107099	b0224	JW0214	ECK0225	orphan	non-essential	-	-	hypothetical protein	28.02	246	9.56	0.486	6	0.0463	3	0.1947	0.186	-	-	-	-	-	-	-	0.65929	-	-	-	-	-	-	-	-	-	-	-	-	-	-	-	-	-	-	0.301366	-	-	-	-
yafL	89107102	b0227	JW0217	ECK0228	orphan	non-essential	-	-	predicted lipoprotein and C40 family peptidase	28.78	249	7.44	0.359	8.4	NA	3	0.5033	0.0897	-	-	-	-	-	-	-	-	-	-	0.981741	-	-	-	-	-	-	-	-	-	-	-	-	-	-	-	-	-	-	-	0.301146
yafM	89107103	b0228	JW0218	ECK0229	orphan	non-essential	-	-	hypothetical protein	20.04	165	7.67	0.356	3.9	NA	3	0.0853	0.0853	-	-	0.699548	-	-	-	-	-	-	-	-	-	-	-	-	-	-	-	-	-	-	-	0.817717	-	-	-	-	-	-	-	-
yafN	89107105	b0232	JW0222	ECK0233	orphan	non-essential	-	-	predicted antitoxin of the YafO-YafN toxin-antitoxin system	11.23	97	7.68	0.348	1.9	NA	3	0.0175	0.0175	-	-	-	-	-	-	-	-	-	0.999965	-	-	-	-	-	-	-	-	-	-	-	-	-	-	-	-	0.892449	0.935802	-	-	-
yafO	89107106	b0233	JW0223	ECK0234	orphan	non-essential	-	-	predicted toxin of the YafO-YafN toxin-antitoxin system	15.49	132	7.5	0.368	NA	NA	4	0.0088	0.0088	-	-	-	-	-	-	-	-	-	0.867516	-	-	-	-	-	-	-	-	-	-	-	-	-	0.0745418	-	-	-	-	-	-	-
yafP	89107107	b0234	JW0224	ECK0235	orphan	non-essential	-	55729	predicted acyltransferase with acyl-CoA N-acyltransferase domain	17.56	150	8.39	0.391	12.6	0.1502	3	0.1838	0.1532	-	-	-	-	-	-	-	-	-	-	-	0.94209	-	-	-	-	-	-	-	-	-	-	-	0.882378	-	-	-	-	-	-	-
yafS	89107088	b0213	JW0203	ECK0213	orphan	non-essential	-	53335	predicted S-adenosyl-L-methionine-dependent methyltransferase	27.24	240	7.25	0.332	6.1	0.0632	3	0.1882	0.151	-	-	-	-	-	-	-	-	-	0.577766	-	-	-	-	-	-	-	-	-	-	-	-	0.189167	-	-	-	-	-	-	-	-
yafT	89107091	b0217	JW0206	ECK0217	orphan	non-essential	-	-	predicted aminopeptidase	29.61	261	7.13	0.443	NA	NA	2	0	0	-	-	-	-	-	-	-	-	-	-	-	-	-	-	-	-	-	-	-	-	-	-	-	-	-	-	-	-	-	-	-
yafU	89107092	b0218	JW0207	ECK0218	orphan	non-essential	-	-	predicted inner membrane protein	12.14	112	5.33	0.301	NA	NA	2	0.0044	0.0044	-	-	-	-	-	-	-	-	0.0339215	-	-	-	-	-	-	-	-	-	-	-	-	-	-	0.0745418	-	-	-	-	-	-	-
yafV	89107094	b0219	JW5019	ECK0220	orphan	non-essential	-	56317	predicted C-N hydrolase family amidase, NAD(P)-binding	28.92	256	8.74	0.41	2.1	0.0484	4	0.7112	0.2845	-	-	-	-	0.134531	-	-	-	-	-	-	-	-	-	-	-	-	-	-	-	-	-	-	-	0.210545	-	-	-	-	-	-
yafX	89107121	b0248	JW5022	ECK0250	orphan	non-essential	-	-	hypothetical protein	17.42	152	7.65	0.497	NA	NA	1	0.0263	0.0175	-	-	-	-	-	-	-	-	0.0339215	-	-	-	-	-	-	-	-	-	-	-	-	-	-	0.0745418	-	-	-	-	-	-	-
yafY	89107124	b0251	JW0240	ECK0253	orphan	non-essential	-	-	predicted DNA-binding transcriptional regulator	33	285	7.26	0.435	5.6	NA	3	0.0109	0	-	-	-	-	-	-	-	-	0.0339215	-	-	-	-	-	-	-	-	-	-	-	-	-	-	0.0745418	-	-	-	-	-	-	-
yafZ	89107125	b0252	JW0242	ECK0254	orphan	non-essential	-	-	hypothetical protein	31.05	273	7.59	0.379	NA	NA	3	0.0525	0.0503	-	-	-	-	-	-	-	-	0.0339215	-	-	-	-	-	-	-	-	-	-	-	-	-	-	-	-	-	-	-	-	-	-
yagA	89107141	b0267	JW0260	ECK0268	orphan	non-essential	-	4668953098	predicted DNA-binding transcriptional regulator	43.77	384	8.88	0.461	12.3	NA	3	0.2691	0.1926	-	-	-	-	-	-	-	-	-	0.847631	-	-	-	-	-	-	-	-	-	-	-	-	-	-	-	-	-	0.590907	-	-	-
yagB	89107140	b0266	JW0259	ECK0267	orphan	non-essential	-	-	hypothetical protein	13.18	116	7.87	0.37	NA	NA	3	0.0131	0.0044	-	-	-	-	-	-	-	-	0.0339215	-	-	-	-	-	-	-	-	-	-	-	-	-	-	0.0745418	-	-	-	-	-	-	-
yagE	89107142	b0268	JW0261	ECK0269	orphan	non-essential	eco00300	51569	predicted lyase/synthase	33.32	309	8.3	0.482	4.5	0.0937	3	0.9125	0.0963	0.488889	-	-	-	-	-	-	-	-	-	-	-	-	-	-	-	-	-	0.588647	-	-	-	-	-	-	-	-	-	-	-	-
yagF	89107143	b0269	JW0262	ECK0270	orphan	non-essential	-	-	predicted dehydratase	69.4	655	8.51	0.494	12.3	0.008	3	0.8053	0.0131	-	-	0.992369	-	-	-	-	-	-	-	-	-	-	-	-	-	-	-	-	-	-	-	0.645039	-	-	-	-	-	-	-	-
yagG	89107144	b0270	JW0263	ECK0271	orphan	essential	-	103473	predicted sugar transporter	50.63	460	8.41	0.504	NA	NA	3	0.2801	0.1291	-	-	-	-	0.937188	-	-	-	-	-	-	-	-	-	-	-	-	-	0.827979	-	-	-	-	-	-	-	-	-	-	-	-
yagH	89107145	b0271	JW0264	ECK0272	orphan	non-essential	eco00500;eco00520	75005	predicted xylosidase/arabinosidase	60.82	536	8.44	0.53	15.4	NA	3	0.1225	0.1204	-	-	-	-	0.993716	-	-	-	-	-	-	-	-	-	-	-	-	-	0.937404	-	-	-	-	-	-	-	-	-	-	-	-
yagI	89107146	b0272	JW0265	ECK0273	orphan	non-essential	-	4678555781	predicted DNA-binding transcriptional regulator	27.84	252	8.82	0.446	NA	NA	3	0.4158	0.1641	-	-	-	-	-	-	-	-	0.263113	-	-	-	-	-	-	-	-	-	0.573245	-	-	-	-	-	-	-	-	-	-	-	-
yagJ	89107150	b0276	JW0270	ECK0275	orphan	non-essential	-	-	hypothetical protein	27.86	243	7.52	0.454	5.4	NA	2	0.0109	0.0109	-	-	-	-	-	-	-	0.999133	-	-	-	-	-	-	-	-	-	-	-	-	-	-	-	0.0745418	-	-	-	-	-	-	-
yagK	89107151	b0277	JW0271	ECK0276	orphan	non-essential	-	-	hypothetical protein	24.47	208	7.01	0.415	NA	NA	3	0.0175	0.0153	-	-	-	-	-	-	-	-	0.626302	-	-	-	-	-	-	-	-	-	-	-	-	-	-	-	-	-	0.97862	0.935802	-	-	-
yagM	89107153	b0279	JW0273	ECK0278	orphan	non-essential	-	-	hypothetical protein	32.68	284	5.52	0.32	NA	NA	3	0	0	-	-	-	-	-	-	-	-	-	0.867516	-	-	-	-	-	-	-	-	-	-	-	-	-	0.0745418	-	-	-	-	-	-	-
yagN	89107154	b0280	JW0274	ECK0279	orphan	non-essential	-	-	hypothetical protein	15.81	146	9.36	0.339	4.7	NA	3	0	0	-	-	-	-	-	-	-	-	0.0339215	-	-	-	-	-	-	-	-	-	-	-	-	-	-	0.0745418	-	-	-	-	-	-	-
yagP	89107156	b0282	JW0276	ECK0281	orphan	non-essential	-	53850	predicted transcriptional regulator	15.41	136	7.1	0.371	NA	NA	0	0.2648	0	-	-	-	-	-	-	-	-	0.0339215	-	-	-	-	-	-	-	-	-	-	-	-	-	-	0.0745418	-	-	-	-	-	-	-
yagQ	89107157	b0283	JW0277	ECK0282	orphan	non-essential	-	-	hypothetical protein	34.95	318	8.33	0.363	NA	NA	2	0.2867	0.2123	-	-	-	-	-	0.390308	-	-	-	-	-	-	-	-	-	-	-	-	-	-	-	-	0.688034	-	-	-	-	-	-	-	-
yagR	89107158	b0284	JW0278	ECK0283	orphan	non-essential	eco00230	5466556003	predicted oxidoreductase with molybdenum-binding domain	78.09	732	7.81	0.427	NA	NA	3	0.4245	0.1532	0.593921	-	-	-	-	-	-	-	-	-	-	-	-	-	-	-	-	-	-	-	-	-	-	-	0.91002	-	-	-	-	-	-
yagS	89107159	b0285	JW0279	ECK0284	orphan	non-essential	eco00230	5544756176	predicted oxidoreductase with FAD-binding domain	33.86	318	8.53	0.4	NA	NA	3	0.1947	0.1357	-	-	-	-	-	-	-	-	-	0.494267	-	-	-	-	-	-	-	-	-	-	-	-	-	-	0.697191	-	-	-	-	-	-
yagT	89107160	b0286	JW0280	ECK0285	orphan	non-essential	-	4774154292	predicted xanthine dehydrogenase, 2Fe-2S subunit	24.34	229	7.52	0.387	NA	NA	2	0.4311	0.3829	0.536746	-	-	-	-	-	-	-	-	-	-	-	-	-	-	-	-	-	-	-	-	-	-	-	0.896753	-	-	-	-	-	-
yagU	89107161	b0287	JW0281	ECK0286	orphan	non-essential	-	-	conserved inner membrane protein	22.97	204	8.69	0.349	3.5	NA	1	0.0481	0.0481	-	-	-	-	-	-	-	-	-	-	-	-	0.638488	-	-	-	-	-	0.249117	-	-	-	-	-	-	-	-	-	-	-	-
yagV	89107163	b0289	JW5030	ECK0288	orphan	non-essential	-	49354	hypothetical protein	26.63	236	7.55	0.381	NA	NA	2	0.0109	0.0109	-	-	-	-	-	-	-	-	0.0339215	-	-	-	-	-	-	-	-	-	-	-	-	-	-	0.0745418	-	-	-	-	-	-	-
yagW	89107164	b0290	JW0284	ECK0289	orphan	non-essential	-	-	predicted receptor	60	547	8.8	0.423	NA	NA	4	0.0044	0.0044	-	-	-	-	-	-	-	-	0.0339215	-	-	-	-	-	-	-	-	-	-	-	-	-	-	0.0745418	-	-	-	-	-	-	-
yagX	89107165	b0291	JW0285	ECK0290	orphan	non-essential	-	-	predicted aromatic compound dioxygenase	91.23	841	7.36	0.396	NA	NA	4	0.0131	0.0131	-	-	-	-	0.967008	-	-	-	0.956621	-	-	-	-	-	-	-	-	-	-	-	-	-	-	-	-	-	0.937953	0.935802	-	-	-
yahB	89107189	b0316	JW0308	ECK0314	orphan	non-essential	-	4678553850	predicted DNA-bindng transcriptional regulator	34.87	310	7.91	0.424	NA	NA	4	0.6324	0.0306	-	-	-	-	-	-	-	-	0.950948	-	-	-	-	-	-	-	-	-	-	-	-	-	-	-	-	-	0.922232	0.921607	-	-	-
yahC	89107190	b0317	JW0309	ECK0315	orphan	non-essential	-	-	predicted inner membrane protein	17.31	165	8.24	0.341	NA	NA	0	0.0131	0.0044	-	-	-	-	-	-	-	-	0.0339215	-	-	-	-	-	-	-	-	-	-	-	-	-	-	0.0745418	-	-	-	-	-	-	-
yahD	89107191	b0318	JW0310	ECK0316	orphan	non-essential	-	48403	predicted transcriptional regulator with ankyrin domain	21.69	201	8.31	0.364	10.3	NA	4	0.2823	0.267	0.252287	-	-	-	-	-	-	-	-	-	-	-	-	-	-	-	-	-	-	-	0.39183	-	-	-	-	-	-	-	-	-	-
yahE	89107192	b0319	JW0311	ECK0317	orphan	non-essential	-	-	hypothetical protein	32.27	287	8.58	0.349	14.7	NA	1	0.0088	0.0044	-	-	-	-	-	-	-	-	0.0339215	-	-	-	-	-	-	-	-	-	-	-	-	-	-	0.0745418	-	-	-	-	-	-	-
yahF	89107193	b0320	JW0312	ECK0318	orphan	non-essential	-	52210	predicted acyl-CoA synthetase with NAD(P)-binding domain and succinyl-CoA synthetase domain	55.58	515	8.25	0.468	8	NA	4	0.5886	0.0153	-	-	0.998657	-	-	-	-	-	-	-	-	-	-	-	-	-	-	-	0.986838	-	-	-	-	-	-	-	-	-	-	-	-
yahG	89107194	b0321	JW0313	ECK0319	orphan	non-essential	-	-	hypothetical protein	50.37	472	8.64	0.519	NA	0.1594	3	0.0372	0.0372	-	-	0.877836	-	-	-	-	-	-	-	-	-	-	-	-	-	-	-	-	-	-	-	-	-	0.95648	0.994694	-	-	-	-	-
yahH	89107195	b0322	JW5893	ECK0320	orphan	non-essential	-	-	hypothetical protein	9.79	98	9.21	0.28	8.9	NA	2	0	0	-	-	-	-	-	-	-	-	0.0339215	-	-	-	-	-	-	-	-	-	-	-	-	-	-	0.0745418	-	-	-	-	-	-	-
yahI	89107196	b0323	JW0315	ECK0321	orphan	non-essential	eco00230;eco00330;eco00910;eco00251	53633	predicted carbamate kinase-like protein	33.93	316	8.51	0.463	NA	NA	2	0.2166	0.0372	-	-	-	-	-	-	-	-	-	0.0871513	-	-	-	-	-	-	-	-	-	-	-	-	-	-	-	-	-	-	-	-	-
yahJ	89107197	b0324	JW0316	ECK0322	orphan	non-essential	-	51556	predicted deaminase with metallo-dependent hydrolase domain	50.55	460	7.98	0.512	NA	NA	3	0.2429	0.0525	-	-	0.998994	-	-	-	-	-	-	-	-	-	-	0.991397	-	-	-	-	0.996137	-	-	-	-	-	-	-	-	-	-	-	-
yahK	89107198	b0325	JW0317	ECK0323	orphan	non-essential	-	5012951735	predicted oxidoreductase, Zn-dependent and NAD(P)-binding	37.98	349	8.58	0.457	11.9	NA	2	0.7396	0.2451	-	-	0.856728	-	-	-	-	-	-	-	-	-	-	-	-	-	-	-	0.914006	-	-	-	-	-	-	-	-	-	-	-	-
yahL	89107199	b0326	JW0318	ECK0324	orphan	non-essential	-	-	hypothetical protein	31.79	271	6.34	0.33	NA	NA	1	0	0	-	-	-	-	-	-	-	-	0.0339215	-	-	-	-	-	-	-	-	-	-	-	-	-	-	0.0745418	-	-	-	-	-	-	-
yahM	89107200	b0327	JW5044	ECK0325	orphan	non-essential	-	-	hypothetical protein	8.89	81	7.12	0.226	NA	NA	1	0	0	-	-	-	-	-	-	-	-	-	-	-	-	-	-	-	-	-	-	-	-	-	-	-	-	-	-	-	-	-	-	-
yahO	89107202	b0329	JW0321	ECK0327	orphan	non-essential	-	-	hypothetical protein	9.9	91	8.26	0.454	13.7	0.0072	2	0.0088	0.0088	-	-	-	-	-	-	-	-	0.0339215	-	-	-	-	-	-	-	-	-	-	-	-	-	0.926471	-	-	-	-	-	-	-	-
yaiA	89107260	b0389	JW0380	ECK0384	orphan	non-essential	-	-	hypothetical protein	7.28	63	9.54	0.386	10.9	0.0036	4	0.0109	0.0109	-	-	0.999044	-	-	-	-	-	-	-	-	-	-	-	-	-	-	-	-	-	-	-	0.926471	-	-	-	-	-	-	-	-
yaiE	89107262	b0391	JW0382	ECK0386	orphan	non-essential	-	-	hypothetical protein	10.23	94	10.12	0.496	9.6	0.0486	3	0.1882	0.1882	-	-	-	-	-	-	-	-	-	-	-	-	-	0.311495	-	-	-	-	-	-	-	-	-	-	-	-	-	-	-	-	-
yaiF	89107233	b0362	JW5814	ECK0359	orphan	non-essential	-	51161	hypothetical protein	14.33	128	NA	0.386	8.3	NA	0	0.0044	0	-	-	-	-	-	-	-	-	-	-	-	-	-	-	-	-	0.991052	-	-	-	-	-	-	0.0745418	-	-	-	-	-	-	-
yaiI	89107258	b0387	JW0378	ECK0382	orphan	non-essential	-	-	hypothetical protein	16.97	152	8.41	0.422	9.5	0.0287	3	0.3414	0.3414	-	-	-	-	-	-	-	-	-	0.30809	-	-	-	-	-	-	-	-	-	-	-	-	-	-	0.163272	-	-	-	-	-	-
yaiO	89107230	b0358	JW0349	ECK0355	orphan	non-essential	-	-	hypothetical protein	29.04	257	7.91	0.427	19.1	NA	3	0	0	-	-	-	-	-	-	-	-	0.0339215	-	-	-	-	-	-	-	-	-	-	-	-	-	-	0.0745418	-	-	-	-	-	-	-
yaiP	89107234	b0363	JW0355	ECK0360	orphan	non-essential	-	53448	predicted glucosyltransferase	44.71	398	7.03	0.398	NA	NA	3	0.5142	0.0394	-	-	-	-	-	-	0.126432	-	-	-	-	-	-	-	-	-	-	-	-	-	-	-	0.294302	-	-	-	-	-	-	-	-
yaiS	89107235	b0364	JW0356	ECK0361	orphan	non-essential	-	102588	hypothetical protein	20.49	185	6.39	0.367	NA	NA	2	0.1751	0.1641	-	-	-	-	-	-	-	-	-	-	0.567164	-	-	-	-	-	-	-	-	-	-	-	-	0.231424	-	-	-	-	-	-	-
yaiT	89107242	b0371	JW0362	ECK0368	orphan	non-essential	-	51126	hypothetical protein	52.86	486	NA	0.514	13.1	0.1046	0	0.0044	0.0044	-	-	-	-	-	-	-	-	0.0339215	-	-	-	-	-	-	-	-	-	-	-	-	-	-	0.0745418	-	-	-	-	-	-	-
yaiU	89107245	b0374	JW5051	ECK0369	orphan	non-essential	-	51126103515	hypothetical protein	50.32	467	NA	0.793	NA	0.0766	1	0.0394	0.0153	-	-	-	-	-	-	-	-	-	0.867516	-	-	-	-	-	-	-	-	-	-	-	-	-	0.0745418	-	-	-	-	-	-	-
yaiV	89107246	b0375	JW0366	ECK0370	orphan	non-essential	-	-	predicted DNA-binding transcriptional regulator	25.53	222	6.07	0.342	NA	0.0972	3	0.0109	0.0109	-	-	-	-	-	-	-	-	-	0.867516	-	-	-	-	-	-	-	-	-	-	-	-	-	0.0745418	-	-	-	-	-	-	-
yaiW	89107249	b0378	JW0369	ECK0373	orphan	non-essential	-	-	predicted DNA-binding transcriptional regulator	40.41	364	8.56	0.415	NA	0.0445	3	0.0503	0.0503	-	-	-	-	-	-	-	-	0.0339215	-	-	-	-	-	-	-	-	-	0.956394	-	-	-	-	-	-	-	0.945917	0.935802	0.948612	-	-
yaiY	89107250	b0379	JW0370	ECK0374	orphan	non-essential	-	-	predicted inner membrane protein	11.42	102	7.52	0.354	NA	0.0467	1	0.0088	0.0088	-	-	-	-	-	-	-	-	-	-	-	-	-	-	-	-	-	-	-	-	-	-	-	-	-	-	-	-	-	-	-
yaiZ	89107251	b0380	JW5053	ECK0375	orphan	non-essential	-	-	predicted inner membrane protein	8.1	70	8.03	0.428	3.3	0.0594	2	0.0088	0.0088	-	-	-	-	-	-	-	-	-	-	-	-	-	-	-	-	-	-	-	-	-	-	-	-	-	-	-	-	-	-	-
yajD	89107280	b0410	JW0400	ECK0404	orphan	non-essential	-	-	hypothetical protein	13.36	115	8.86	0.535	7.8	0.0101	3	0.0919	0.0919	-	-	-	-	-	-	-	0.105858	-	-	-	-	-	-	-	-	-	-	-	-	-	-	-	-	-	-	-	-	-	-	-
yajG	89107304	b0434	JW0424	ECK0428	orphan	non-essential	-	-	predicted lipoprotein	20.95	192	10.31	0.64	8.2	0.0597	4	0.0722	0.0722	-	-	-	-	-	-	-	-	-	-	-	-	0.833971	-	-	-	-	-	-	-	-	-	-	-	-	-	-	-	-	-	0.950536
yajI	89107282	b0412	JW5056	ECK0406	orphan	non-essential	-	-	predicted lipoprotein	19.56	179	7.11	0.353	NA	0.0946	3	0.0131	0.0131	-	-	-	-	-	-	-	-	-	-	0.995629	-	-	-	-	-	-	-	-	-	-	-	-	-	0.994582	-	-	-	-	-	-
yajL	89107294	b0424	JW5057	ECK0418	orphan	non-essential	-	52317	hypothetical protein	20.78	196	8.32	0.517	6.1	0.0548	1	0.372	0.1947	-	-	-	-	-	-	-	-	-	0.191093	-	-	-	-	-	-	-	-	-	-	-	-	0.347122	-	-	-	-	-	-	-	-
yajO	89107289	b0419	JW0409	ECK0413	orphan	non-essential	-	51430	predicted oxidoreductase, NAD(P)-binding	36.42	324	8.92	0.421	9.8	0.0276	4	0.7856	0.4486	0.201117	-	-	-	-	-	-	-	-	-	-	-	-	-	-	-	-	-	0.616386	-	-	-	-	-	-	-	-	-	-	-	-
yajQ	89107296	b0426	JW5058	ECK0420	orphan	non-essential	-	89963	predicted nucleotide binding protein	18.34	163	10.11	0.591	7.1	0.0962	4	0.4114	0.4114	-	-	-	-	-	-	-	-	-	0.330955	-	-	-	-	-	-	-	-	-	-	-	-	0.18235	-	-	-	-	-	-	-	-
yajR	89107297	b0427	JW5059	ECK0421	orphan	non-essential	-	103473	predicted transporter	48.81	454	8.71	0.433	12.8	0.0559	3	0.8359	0.4004	0.380389	-	-	-	-	-	-	-	-	-	-	-	-	-	-	-	-	-	-	-	0.611718	-	-	-	-	-	-	-	-	-	-
ybaA	89107325	b0456	JW0445	ECK0450	orphan	non-essential	-	-	hypothetical protein	13.32	117	8.34	0.451	13.2	NA	3	0.0941	0.0941	0.510041	-	-	-	-	-	-	-	-	-	-	-	-	-	-	-	-	-	-	-	-	-	-	-	-	-	-	0.223548	-	-	-
ybaB	89107340	b0471	JW0460	ECK0465	orphan	non-essential	-	82607	hypothetical protein	12.01	109	10.18	0.718	11.7	0.001	3	0.733	0.733	-	-	-	-	-	-	-	-	-	0.256455	-	-	-	-	-	-	-	-	-	-	-	-	-	-	-	-	-	0.14617	-	-	-
ybaE	89107315	b0445	JW0435	ECK0439	orphan	non-essential	-	53850	predicted transporter subunit	64.99	566	8.15	0.366	6.6	0.0717	3	0.1532	0.0197	-	-	-	-	-	-	-	-	0.0339215	-	-	-	-	-	-	-	-	-	-	-	-	-	-	0.0745418	-	-	-	-	-	-	-
ybaJ	89107330	b0461	JW0450	ECK0455	orphan	non-essential	-	-	hypothetical protein	14.56	124	9.21	0.367	6.1	0.0185	2	0.0197	0.0197	-	-	-	-	-	-	-	-	-	-	-	-	-	-	-	-	-	0.999051	-	-	-	-	-	-	-	-	-	-	0.930184	-	-
ybaL	89107347	b0478	JW0467	ECK0472	orphan	non-essential	-	51735	predicted transporter with NAD(P)-binding Rossmann-fold domain	59.42	558	9.57	0.422	7	0.0211	3	0.7834	0.3895	-	-	-	-	0.472231	-	-	-	-	-	-	-	-	-	-	-	-	-	-	-	-	-	-	-	0.258593	-	-	-	-	-	-
ybaM	89107335	b0466	JW0455	ECK0460	orphan	non-essential	-	-	hypothetical protein	6.02	53	8.86	0.441	16.7	0.037	0	0.0175	0.0175	-	-	-	-	-	-	-	-	0.0339215	-	-	-	-	-	-	-	-	-	-	-	-	-	-	0.0745418	-	-	-	-	-	-	-
ybaN	89107337	b0468	JW0457	ECK0462	orphan	non-essential	-	-	conserved inner membrane protein	14.77	125	8.72	0.395	6.2	0.0614	1	0.2867	0.2845	-	-	-	-	-	-	-	-	-	0.653014	-	-	-	-	-	-	-	-	-	-	-	-	0.499975	-	-	-	-	-	-	-	-
ybaO	89107317	b0447	JW0437	ECK0441	orphan	non-essential	-	4678554909	predicted DNA-binding transcriptional regulator	17.44	152	8.4	0.522	NA	0.019	2	0.5514	0.267	-	-	0.208322	-	-	-	-	-	-	-	-	-	-	-	-	-	-	-	-	-	-	-	-	-	-	0.902953	-	-	-	-	-
ybaP	89107351	b0482	JW0471	ECK0476	orphan	non-essential	-	-	hypothetical protein	29.9	264	8.85	0.375	8	0.0041	4	0.1291	0.1291	-	-	-	-	-	-	-	-	-	-	-	-	-	0.888239	-	-	-	-	-	-	-	-	-	-	-	-	-	-	-	-	-
ybaQ	89107352	b0483	JW0472	ECK0477	orphan	non-essential	-	47413	predicted DNA-binding transcriptional regulator	13.17	113	8.73	0.391	4.5	NA	1	0.1947	0.1685	0.958544	-	-	-	-	-	-	-	-	-	-	-	-	-	-	-	-	-	-	-	-	0.922805	-	-	-	-	-	-	-	-	-
ybaT	89107355	b0486	JW0475	ECK0480	orphan	non-essential	-	-	predicted transporter	45.66	430	8.28	0.378	6.5	NA	3	0.5427	0.1072	-	-	-	-	0.234631	-	-	-	-	-	-	-	-	-	-	-	-	-	-	-	-	-	-	-	0.155715	-	-	-	-	-	-
ybaV	89107312	b0442	JW0432	ECK0436	orphan	non-essential	-	47781	hypothetical protein	12.7	123	8.34	0.44	8.5	0.0713	3	0.3348	0.2932	-	-	-	0.197715	-	-	-	-	-	-	-	-	-	-	-	-	-	-	-	-	-	-	0.615941	-	-	-	-	-	-	-	-
ybaW	89107313	b0443	JW0433	ECK0437	orphan	non-essential	-	54637	hypothetical protein	15.09	132	8.04	0.405	7.7	0.0261	3	0.2057	0.1072	-	-	-	-	-	-	-	-	-	-	0.143892	-	-	-	-	-	-	-	-	-	-	-	-	0.396335	-	-	-	-	-	-	-
ybaY	89107323	b0453	JW0443	ECK0447	orphan	non-essential	-	-	predicted outer membrane lipoprotein	19.43	190	8.51	0.47	6.6	0.0575	3	0.1028	0.0985	-	-	-	-	-	-	-	-	-	-	0.760161	-	-	-	-	-	-	-	-	-	-	-	-	-	-	-	-	0.252783	-	-	-
ybaZ	89107324	b0454	JW0444	ECK0448	orphan	non-essential	-	46767	predicted methyltransferase	14.45	129	8.16	0.362	14.9	0.1197	3	0.6368	0.2516	-	-	-	-	-	-	-	0.329742	-	-	-	-	-	-	-	-	-	-	-	0.425287	-	-	-	-	-	-	-	-	-	-	-
ybbC	89107367	b0498	JW0487	ECK0492	orphan	non-essential	-	-	hypothetical protein	14.15	122	6.24	0.323	NA	NA	2	0	0	-	-	-	-	0.456049	-	-	-	-	-	-	-	-	-	-	-	-	-	-	-	-	-	-	-	-	-	-	0.935802	-	-	-
ybbD	89107369	b0500	JW0489	ECK0494	orphan	non-essential	-	-	hypothetical protein	10.05	86	6.28	0.29	NA	NA	3	0	0	-	-	-	-	-	-	-	-	-	-	0.964533	-	-	-	-	-	-	-	-	-	-	-	-	0.0745418	-	-	-	-	-	-	-
ybbJ	89107357	b0488	JW5065	ECK0482	orphan	non-essential	-	-	conserved inner membrane protein	16.81	151	9.24	0.354	6	0.0467	1	0.1357	0.1335	-	-	-	-	-	-	-	-	-	-	-	-	0.998588	-	-	-	0.991052	-	-	-	-	-	-	-	-	-	-	-	-	-	-
ybbL	89107359	b0490	JW0479	ECK0484	orphan	non-essential	eco02011;eco02010	52540	predicted transporter subunit	25.38	225	7.72	0.374	5.6	0.1089	3	0.9956	0.0832	-	-	-	-	-	-	-	-	-	-	-	-	-	-	-	-	-	0.19452	-	-	-	-	-	0.97622	-	-	-	-	-	-	-
ybbM	89107360	b0491	JW5066	ECK0485	orphan	non-essential	eco02011;eco02010	-	predicted inner membrane protein	28.16	259	7.97	0.331	NA	0.0379	2	0.2385	0.2363	-	-	-	-	-	-	-	-	-	0.811894	-	-	-	-	-	-	-	-	-	-	-	-	-	-	-	-	0.374865	-	-	-	-
ybbN	89107361	b0492	JW5067	ECK0486	orphan	non-essential	-	4845252833	predicted thioredoxin domain-containing protein	31.79	284	10.18	0.518	11.9	0.0182	4	0.8775	0.3173	-	-	-	0.917238	-	-	-	-	-	-	-	-	-	-	-	-	-	-	-	-	-	-	0.390768	-	-	-	-	-	-	-	-
ybbO	89107362	b0493	JW0482	ECK0487	orphan	non-essential	-	51735	predicted oxidoreductase with NAD(P)-binding Rossmann-fold domain	29.41	269	9.44	0.412	13	0.0423	3	0.9387	0.442	-	-	-	-	-	-	-	-	-	0.349035	-	-	-	-	-	-	-	-	-	-	-	-	-	-	-	-	-	0.270852	-	-	-
ybbV	89107378	b0510	JW0498	ECK0503	orphan	non-essential	-	-	hypothetical protein	10.84	92	6.94	0.255	NA	3.1958	3	0	0	-	-	-	-	-	-	0.420484	-	-	-	-	-	-	-	-	-	-	-	0.96704	-	-	-	-	-	0.943049	-	-	-	-	-	-
ybbW	89107379	b0511	JW0499	ECK0504	orphan	non-essential	-	-	predicted allantoin transporter	52.46	484	7.11	0.423	NA	0.0231	1	0.2057	0.1926	-	-	-	0.996478	-	-	-	-	-	-	-	-	-	-	-	-	-	-	-	-	-	-	-	-	0.971347	-	-	-	-	-	-
ybbY	89107381	b0513	JW0501	ECK0506	orphan	non-essential	-	-	predicted uracil/xanthine transporter	47.24	433	6.9	0.363	NA	0.0693	2	0.2582	0.0241	-	-	-	-	-	-	0.50465	-	-	-	-	-	-	-	-	-	-	-	0.984885	-	-	-	-	-	0.925756	-	-	-	-	-	-
ybcC	89107404	b0539	JW0526	ECK0531	orphan	non-essential	-	52980	predicted exonuclease	10.51	87	7.93	0.447	NA	NA	3	0.0066	0.0066	-	-	-	-	-	-	-	-	0.0339215	-	-	-	-	-	-	-	-	-	-	-	-	-	-	0.0745418	-	-	-	-	-	-	-
ybcF	89107388	b0521	JW0510	ECK0514	orphan	non-essential	eco00230;eco00330;eco00910;eco00251	53633	predicted carbamate kinase	31.64	297	8.41	0.376	5.8	0.0418	3	0.2188	0.0853	-	-	0.992268	-	-	-	-	-	-	-	-	-	-	-	-	-	-	-	-	-	-	-	0.630126	-	-	-	-	-	-	-	-
ybcH	89107432	b0567	JW0556	ECK0559	orphan	non-essential	-	-	hypothetical protein	33.06	296	7.36	0.429	NA	NA	3	0.0088	0.0088	-	-	-	-	-	-	-	-	-	-	0.876794	-	-	-	-	-	-	-	-	-	-	-	-	0.926476	-	-	-	-	-	-	-
ybcI	89107394	b0527	JW0516	ECK0520	orphan	non-essential	-	-	conserved inner membrane protein	19.53	173	7.76	0.348	11	0.0879	3	0.035	0.0306	-	-	-	-	-	-	-	-	0.100695	-	-	-	-	-	-	-	-	-	-	0.878431	-	-	-	-	-	-	-	-	-	-	-
ybcJ	89107395	b0528	JW5070	ECK0521	orphan	non-essential	-	55174	predicted RNA-binding protein	7.39	70	8.82	0.556	NA	0.0477	3	0.1291	0.1291	-	-	-	-	-	-	-	0.409006	-	-	-	-	-	-	-	-	-	-	-	-	-	-	-	-	-	-	0.695476	-	-	-	-
ybcK	89107409	b0544	JW0532	ECK0535	orphan	non-essential	-	53041	predicted recombinase	57.53	508	4.9	0.276	NA	NA	3	0.0941	0.0722	-	-	0.908239	-	-	0.928441	-	-	-	-	-	-	-	-	-	-	-	-	-	-	-	-	-	-	0.834883	-	-	-	-	-	-
ybcL	89107410	b0545	JW0533	ECK0536	orphan	non-essential	-	49777	predicted kinase inhibitor	19.48	183	6.39	0.346	NA	0.0321	2	0.4092	0.2888	-	-	-	-	-	-	-	-	-	-	-	-	-	0.270137	-	-	-	-	-	-	-	-	-	-	-	-	-	0.618145	-	-	-
ybcM	89107411	b0546	JW0534	ECK0537	orphan	non-essential	-	46689	predicted DNA-binding transcriptional regulator	30.84	265	6.91	0.271	10.6	0.0176	3	0.2276	0.0591	-	-	-	-	-	-	-	-	-	-	-	0.997506	0.800278	-	-	-	-	-	-	-	-	-	-	0.968073	-	-	-	-	-	-	-
ybcN	89107412	b0547	JW0535	ECK0538	orphan	non-essential	-	-	hypothetical protein	17.43	151	6.78	0.52	NA	NA	2	0.0066	0.0066	-	-	-	-	-	-	-	-	-	0.867516	-	-	-	-	-	-	-	-	-	0.488528	-	-	-	-	-	-	-	-	-	-	-
ybcO	89107414	b0549	JW0537	ECK0540	orphan	non-essential	-	-	hypothetical protein	10.35	96	8.64	0.451	9.7	NA	1	0.0088	0.0088	-	-	-	-	-	-	-	-	-	0.867516	-	-	-	-	-	-	-	-	-	0.368069	-	-	-	-	-	-	-	-	-	-	-
ybcQ	89107417	b0551	JW0539	ECK0543	orphan	non-essential	-	-	predicted antitermination protein	14.18	127	6.93	0.428	NA	0.0062	1	0.0088	0.0088	-	-	-	-	-	-	-	-	-	0.867516	-	-	-	-	-	-	-	-	-	0.488528	-	-	-	-	-	-	-	-	-	-	-
ybcS	89107420	b0555	JW0544	ECK0546	orphan	non-essential	-	53955	predicted lysozyme	17.97	165	7.57	0.404	14.3	0.0078	1	0.1116	0.105	-	-	-	-	-	-	-	-	-	0.722179	-	-	-	-	-	-	-	-	-	-	-	-	-	-	-	-	-	0.832606	-	-	-
ybcV	89107424	b0558	JW5081	ECK0550	orphan	non-essential	-	-	hypothetical protein	16.41	136	5.15	0.311	NA	NA	3	0.0044	0	-	-	-	-	-	-	-	-	0.0339215	-	-	-	-	-	-	-	-	-	-	-	-	-	-	0.0745418	-	-	-	-	-	-	-
ybcW	89107425	b0559	JW0548	ECK0551	orphan	non-essential	-	-	hypothetical protein	7.62	68	7.41	0.475	NA	NA	1	0	0	-	-	-	-	-	-	-	-	-	-	-	-	-	-	-	-	-	-	-	-	-	-	-	-	-	-	-	-	-	-	-
ybcY	89107427	b0562	JW0551	ECK0554	orphan	non-essential	-	53335	predicted SAM-dependent methyltransferase	21.12	194	5.71	0.34	NA	0.005	1	0.0241	0.0241	-	-	-	-	-	-	-	-	-	-	0.879717	-	-	-	-	-	-	-	-	0.214348	-	-	-	-	-	-	-	-	-	-	-
ybdD	89107466	b4512	JW0591	ECK0592	orphan	non-essential	-	-	hypothetical protein	7.47	65	NA	0.472	NA	0.0427	0	0.0963	0.0722	-	-	-	-	-	-	-	-	-	-	-	-	-	-	-	0.998407	-	-	-	-	-	-	-	-	-	-	-	-	-	-	-
ybdF	89107444	b0579	JW5083	ECK0571	orphan	non-essential	-	-	hypothetical protein	14.05	122	8.44	0.38	1.6	0.0813	2	0.1028	0.0788	-	-	-	-	-	-	-	-	0.270162	-	-	-	-	-	-	-	-	-	-	-	-	-	-	-	-	-	-	-	-	-	-
ybdG	89107442	b0577	JW0566	ECK0569	orphan	non-essential	-	5018282689	predicted mechanosensitive channel	46.6	415	7.07	0.443	6.4	0.0492	3	0.3063	0.1772	-	-	-	-	-	-	-	-	-	0.473307	-	-	-	-	-	-	-	-	-	-	-	-	-	-	-	0.638936	-	-	-	-	-
ybdH	89107467	b0599	JW0592	ECK0593	orphan	non-essential	-	56796	predicted oxidoreductase	39.09	362	8.68	0.428	2.2	0.0839	4	0.2801	0.0941	-	-	-	-	-	-	-	-	-	-	-	-	-	0.229564	-	-	-	-	-	-	-	-	-	-	-	-	0.286447	-	-	-	-
ybdJ	89107445	b0580	JW0569	ECK0572	orphan	non-essential	-	-	predicted inner membrane protein	9.4	82	7.1	0.431	NA	0.0396	0	0.0088	0.0088	-	-	-	-	-	-	-	-	-	-	-	-	-	-	0.53788	-	-	-	-	-	-	-	-	-	-	-	-	-	-	-	-
ybdM	89107469	b0601	JW0594	ECK0595	orphan	non-essential	-	110849	hypothetical protein	23.94	209	7.95	0.413	3.5	0.0288	2	0.035	0.035	-	-	-	-	-	-	-	-	-	0.867516	-	-	-	-	-	-	-	-	-	-	-	-	-	0.0745418	-	-	-	-	-	-	-
ybdN	89107470	b0602	JW0595	ECK0596	orphan	non-essential	-	52402	hypothetical protein	47.83	406	6.65	0.394	22.2	0.0469	3	0.0372	0.0372	-	-	-	-	-	-	-	-	0.0339215	-	-	-	-	-	-	-	-	-	-	-	-	-	-	0.0745418	-	-	-	-	-	-	-
ybdO	89107471	b0603	JW0596	ECK0597	orphan	non-essential	-	4678553850	predicted DNA-binding transcriptional regulator	34.4	300	4.96	0.302	NA	0.0326	3	0.407	0.0131	-	-	-	-	-	-	-	-	0.0339215	-	-	-	-	-	-	-	-	-	-	-	-	-	-	0.0745418	-	-	-	-	-	-	-
ybdR	89107476	b0608	JW0601	ECK0602	orphan	non-essential	-	5012951735	predicted oxidoreductase, Zn-dependent and NAD(P)-binding	44.18	412	7.74	0.403	6.7	0.0312	4	0.7702	0.372	-	-	0.655839	-	-	-	-	-	-	-	-	-	-	-	-	-	-	-	0.792915	-	-	-	-	-	-	-	-	-	-	-	-
ybdZ	89107452	b4511	JW0577	ECK0578	orphan	non-essential	-	-	hypothetical protein	8.27	72	NA	0.429	NA	0.1293	0	0.081	0.081	-	-	-	-	-	-	-	-	-	-	-	-	-	-	0.998647	-	-	-	-	-	-	-	0.630126	-	-	-	-	-	-	-	-
ybeB	89107506	b0637	JW5090	ECK0630	orphan	non-essential	-	-	hypothetical protein	11.58	105	10.28	0.554	7.2	0.0287	4	0.7768	0.7768	-	-	-	-	-	-	-	-	-	-	0.194876	-	-	-	-	-	-	-	-	-	-	-	0.235876	-	-	-	-	-	-	-	-
ybeD	89107500	b0631	JW0626	ECK0624	orphan	non-essential	-	-	hypothetical protein	9.83	87	9.58	0.579	13.2	0.0229	4	0.1772	0.1772	-	-	-	-	-	-	-	-	-	-	0.66003	-	-	-	-	-	-	-	-	-	-	-	-	-	-	-	-	-	-	-	-
ybeF	89107498	b0629	JW0624	ECK0622	orphan	non-essential	-	4678553850	predicted DNA-binding transcriptional regulator	35.96	317	7.2	0.365	NA	0.0342	2	0.3414	0.0197	-	-	-	-	-	-	-	-	0.100695	-	-	-	-	-	-	-	-	-	-	-	-	-	0.926471	-	-	-	-	-	-	-	-
ybeH	89107494	b0625	JW0620	ECK0618	orphan	non-essential	-	56317	hypothetical protein	7.97	75	NA	0.424	NA	0.0056	0	0.0175	0.0175	0.985333	-	-	-	-	-	-	-	-	-	-	-	-	-	-	-	-	-	-	-	-	-	-	-	-	-	-	-	-	-	0.476325
ybeL	89107512	b0643	JW0638	ECK0636	orphan	non-essential	-	-	hypothetical protein	18.8	160	9.88	0.443	7.5	0.0283	3	0.07	0.07	-	-	-	-	-	-	-	-	0.0339215	-	-	-	-	-	-	-	-	-	-	-	-	-	-	0.0745418	-	-	-	-	-	-	-
ybeM	89107495	b0626	JW0621	ECK0619	orphan	non-essential	-	56317	predicted C-N hydrolase superfamily, NAD(P)-binding amidase/nitrilase	20.48	187	NA	0.37	NA	0.0476	0	0.7615	0.5974	-	-	-	-	-	-	-	-	-	-	0.194623	-	-	-	-	-	-	-	-	-	-	-	0.275127	-	-	-	-	-	-	-	-
ybeQ	89107513	b0644	JW5091	ECK0637	orphan	non-essential	-	81901	hypothetical protein	37.03	325	6.61	0.419	5.7	0.006	2	0.4179	0.3654	0.127355	-	-	-	-	-	-	-	-	-	-	-	-	-	-	-	-	-	-	-	0.299556	-	-	-	-	-	-	-	-	-	-
ybeR	89107514	b0645	JW0640	ECK0638	orphan	non-essential	-	-	hypothetical protein	27.74	235	6.1	0.339	NA	0.1432	3	0.0088	0.0044	-	-	-	-	-	-	-	-	-	-	-	-	0.998588	-	-	-	-	-	-	-	-	-	-	0.0745418	-	-	-	-	-	-	-
ybeT	89107516	b0647	JW0642	ECK0640	orphan	non-essential	-	81901	conserved outer membrane protein	20.91	184	6.48	0.343	NA	NA	3	0.3829	0.1116	0.518629	-	-	-	-	-	-	-	-	-	-	-	-	-	-	-	-	-	-	-	0.878009	-	-	-	-	-	-	-	-	-	-
ybeU	89107517	b0648	JW0643	ECK0641	orphan	non-essential	-	-	predicted tRNA ligase	27.02	235	7.32	0.336	23.5	0.0041	2	0.0088	0.0066	-	-	-	-	-	-	-	-	-	-	-	-	0.998588	-	-	-	-	-	-	-	-	-	-	0.0745418	-	-	-	-	-	-	-
ybeX	89107527	b0658	JW0655	ECK0650	orphan	non-essential	-	54631	predicteed ion transport	33.3	292	9.92	0.564	8.4	0.0196	4	0.8665	0.6039	-	-	-	-	-	-	-	-	-	-	0.137291	-	-	-	-	-	-	-	-	-	-	-	-	0.173031	-	-	-	-	-	-	-
ybeY	89107528	b0659	JW0656	ECK0651	orphan	non-essential	-	55486	hypothetical protein	17.53	155	10.06	0.49	7.2	0.0695	3	0.8031	0.8031	-	-	-	-	-	-	-	0.217037	-	-	-	-	-	-	-	-	-	-	-	-	-	-	-	0.176341	-	-	-	-	-	-	-
ybeZ	89107529	b0660	JW0657	ECK0652	orphan	non-essential	-	52540	hypothetical protein with nucleoside triphosphate hydrolase domain	40.65	359	10.19	0.573	8.3	0.0221	4	0.7527	0.6915	-	-	-	-	-	-	-	-	-	-	0.292659	-	-	-	-	-	-	-	-	-	-	-	-	0.225396	-	-	-	-	-	-	-
ybfA	89107558	b0699	JW0688	ECK0688	orphan	non-essential	-	-	hypothetical protein	8.27	68	9	0.505	3.9	0.0787	1	0.0219	0.0219	-	-	-	-	-	-	-	-	-	0.639887	-	-	-	-	-	-	-	-	-	-	-	-	0.926471	-	-	-	-	-	-	-	-
ybfB	89107560	b0702	JW0691	ECK0690	orphan	non-essential	-	-	predicted inner membrane protein	12.56	108	5.36	0.223	NA	NA	0	0	0	-	-	-	-	-	-	-	-	-	-	0.945366	-	-	-	-	-	-	-	-	-	-	-	-	0.0745418	-	-	-	-	-	-	-
ybfC	89107562	b0704	JW0693	ECK0692	orphan	non-essential	-	-	hypothetical protein	21.96	189	6.66	0.303	NA	NA	3	0	0	-	-	-	-	-	-	-	-	0.0339215	-	-	-	-	-	-	-	-	-	-	-	-	-	-	0.0745418	-	-	-	-	-	-	-
ybfD	89107564	b0706	JW0696	ECK0695	orphan	non-essential	-	-	hypothetical protein	28.86	253	7.4	0.376	12.5	NA	2	0.081	0	-	-	-	-	-	-	-	-	0.0339215	-	-	-	-	-	-	-	-	-	-	-	-	-	-	0.0745418	-	-	-	-	-	-	-
ybfF	89107544	b0686	JW0673	ECK0674	orphan	non-essential	-	53474	hypothetical protein	28.44	254	7.83	0.505	8.1	0.0375	4	0.4792	0.3129	-	-	-	-	-	0.42066	-	-	-	-	-	-	-	-	-	-	-	-	-	-	-	-	-	-	0.451502	-	-	-	-	-	-
ybfG	89107548	b0690	JW5094	ECK0678	orphan	non-essential	-	-	hypothetical protein	15.85	136	7.17	0.341	NA	NA	0	0.0197	0.0197	0.598335	-	-	-	-	-	-	-	-	-	-	-	-	-	-	-	-	-	-	-	-	-	-	0.314986	-	-	-	-	-	-	-
ybfH	89107549	b0691	JW5095	ECK0679	orphan	non-essential	-	-	hypothetical protein	7.63	69	7.66	0.353	NA	NA	1	0.0175	0.0175	0.598335	-	-	-	-	-	-	-	-	-	-	-	-	-	-	-	-	-	-	-	-	-	-	0.314986	-	-	-	-	-	-	-
ybfM	89107539	b0681	JW0667	ECK0669	orphan	non-essential	-	-	predicted outer membrane porin	52.78	468	7.55	0.585	NA	0.0472	3	0.0372	0.0372	-	-	-	-	-	-	-	0.885603	-	0.990165	-	-	-	-	-	-	-	-	-	-	-	-	-	0.0745418	-	-	-	-	-	-	-
ybfN	89107540	b0682	JW0668	ECK0670	orphan	non-essential	-	-	predicted lipoprotein	12	108	7.37	0.468	16.1	0.0014	1	0.0109	0.0109	-	-	-	-	-	-	-	0.96869	-	-	-	-	-	-	-	-	-	-	-	-	-	-	-	0.0745418	-	-	-	-	-	-	-
ybfO	89107561	b0703	JW0692	ECK0691	orphan	non-essential	-	-	conserved hypothetical protein, rhs-like	55.23	477	7.14	0.397	NA	NA	2	0.1554	0	-	-	-	-	-	-	-	-	-	-	0.973119	-	-	-	-	-	-	-	-	-	-	-	-	0.0745418	-	-	-	-	-	-	-
ybfP	89107547	b0689	JW0676	ECK0677	orphan	non-essential	-	-	hypothetical protein	18.28	164	7.16	0.307	NA	NA	2	0	0	-	-	-	-	-	-	-	-	-	0.817388	-	-	-	-	-	-	-	-	-	0.488528	-	-	-	-	-	-	-	-	-	-	-
ybfQ	89107563	b4514	JW0694	ECK0693	orphan	non-essential	-	-	predicted transposase	9.55	84	NA	0.358	NA	NA	0	0.0525	0.0022	-	-	-	-	-	-	-	-	0.0339215	-	-	-	-	-	-	-	-	-	-	-	-	-	-	0.0745418	-	-	-	-	-	-	-
ybgA	89107565	b0707	JW0697	ECK0696	orphan	non-essential	-	-	hypothetical protein	20.21	169	8.33	0.388	10.6	0.0157	3	0.1641	0.1641	0.347839	-	-	-	-	-	-	-	-	-	-	-	-	-	-	-	-	-	-	-	0.659895	-	-	-	-	-	-	-	-	-	-
ybgC	89107594	b0736	JW0726	ECK0725	orphan	non-essential	-	54637	predicted acyl-CoA thioesterase	15.56	134	9.67	0.414	6.7	0.0725	3	0.4748	0.4683	-	-	-	-	-	-	-	0.221863	-	-	-	-	-	-	-	-	-	-	-	-	-	-	-	0.20376	-	-	-	-	-	-	-
ybgD	89107577	b0719	JW0709	ECK0708	orphan	non-essential	-	49401	predicted fimbrial-like adhesin protein	19.84	188	6.96	0.443	NA	0.012	0	0.0306	0.0066	0.707267	-	-	-	-	-	-	-	-	-	-	-	-	-	-	-	-	-	-	-	0.99986	-	-	-	0.977397	-	-	-	-	-	-
ybgE	89107593	b0735	JW0725	ECK0724	orphan	non-essential	-	-	conserved inner membrane protein	10.93	97	9.26	0.389	18.3	0.0382	1	0.0328	0.0328	0.988553	-	-	-	-	-	-	-	-	-	-	-	-	-	-	-	-	-	-	-	0.999727	0.999999	-	-	-	-	-	-	-	-	-
ybgH	89107567	b0709	JW0699	ECK0698	orphan	non-essential	-	103473	predicted transporter	54.16	493	7.69	0.486	NA	0.0522	2	0.3129	0.0416	-	-	-	-	0.967008	-	-	-	0.956621	-	-	-	-	-	-	-	-	-	-	-	-	-	-	-	-	-	0.918589	0.935802	-	-	-
ybgJ	89107569	b0711	JW0701	ECK0700	orphan	non-essential	-	-	predicted enzyme subunit	23.95	218	8.37	0.397	4.5	0.0623	2	0.3742	0.3611	-	-	-	-	-	-	-	-	-	0.27269	-	-	-	-	-	-	-	-	-	-	-	-	-	-	-	-	-	-	-	-	-
ybgK	89107570	b0712	JW0702	ECK0701	orphan	non-essential	-	-	predicted enzyme subunit	34.39	310	8.82	0.431	6.7	0.057	4	0.4201	0.372	-	-	-	-	-	-	-	-	-	0.25789	-	-	-	-	-	-	-	-	-	-	-	-	-	-	-	-	-	-	-	-	-
ybgL	89107571	b0713	JW0703	ECK0702	orphan	non-essential	-	-	predicted lactam utilization protein	25.8	244	9.27	0.437	NA	0.1079	2	0.3632	0.3632	-	-	-	-	-	-	-	-	-	-	-	-	-	0.228011	-	-	-	-	-	-	-	-	0.336825	-	-	-	-	-	-	-	-
ybgO	89107574	b0716	JW5098	ECK0705	orphan	non-essential	-	49401	predicted fimbrial-like adhesin protein	39.54	353	6.09	0.422	NA	NA	3	0.0175	0.0175	-	-	-	-	-	-	-	-	-	-	-	0.996339	-	-	-	-	0.946873	-	-	-	-	-	-	0.922649	-	-	-	-	-	-	-
ybgP	89107575	b0717	JW0707	ECK0706	orphan	non-essential	-	4935449584	predicted assembly protein	26.95	242	6.93	0.36	NA	0.0089	3	0.0744	0.0066	-	-	-	-	-	-	-	-	0.0339215	-	-	-	-	-	-	-	-	-	-	-	-	-	-	0.0745418	-	-	-	-	-	-	-
ybgQ	89107576	b0718	JW5099	ECK0707	orphan	non-essential	-	-	predicted outer membrane protein	90.13	815	7.66	0.435	NA	NA	2	0.0875	0	-	-	-	-	-	-	-	-	-	-	-	0.992033	-	-	-	-	0.931276	-	-	-	-	-	-	0.924188	-	-	-	-	-	-	-
ybgS	89107604	b0753	JW0736	ECK0742	orphan	non-essential	-	-	hypothetical protein	12.87	126	8.56	0.479	18.8	0.0213	3	0.0088	0.0088	-	-	-	-	-	-	-	-	-	-	-	-	-	0.999992	-	-	-	-	-	-	-	-	-	-	-	-	-	-	-	-	0.950536
ybgT	89107592	b4515	JW0724	ECK0723	orphan	non-essential	-	-	hypothetical protein	4.04	37	NA	0.374	NA	0.1978	0	0.035	0.035	0.987634	-	-	-	-	-	-	-	-	-	-	-	-	-	-	-	-	-	-	-	0.999534	0.999999	-	-	-	-	-	-	-	-	-
ybhB	89107624	b0773	JW0756	ECK0762	orphan	non-essential	-	49777	predicted kinase inhibitor	17.09	158	8.83	0.512	10	0.0218	0	0.4026	0.1466	-	-	-	-	0.549956	-	-	-	-	-	-	-	-	-	-	-	-	-	-	-	-	-	-	-	0.702524	-	-	-	-	-	-
ybhC	89107623	b0772	JW0755	ECK0761	orphan	non-essential	eco00040;eco00500	51126	predicted pectinesterase	46.08	427	9.22	0.541	NA	0.0659	3	0.0503	0.035	-	-	-	-	-	0.655759	-	-	-	-	-	-	-	-	-	-	-	-	-	-	-	-	0.926471	-	0.990919	-	-	-	-	-	-
ybhD	89107619	b0768	JW5896	ECK0757	orphan	non-essential	-	4678553850	predicted DNA-binding transcriptional regulator	38.33	338	6.76	0.311	NA	NA	2	0.7221	0.1991	-	-	-	-	-	-	-	-	0.674088	-	-	-	-	-	-	-	-	-	-	-	-	-	-	-	-	-	0.992056	0.81708	-	-	-
ybhG	89107646	b0795	JW0779	ECK0784	orphan	non-essential	-	111369	predicted membrane fusion protein (MFP) component of efflux pump, membrane anchor	36.42	332	9.26	0.441	3.7	0.0522	2	0.5427	0.256	-	-	-	-	-	-	-	-	-	-	-	-	-	-	-	-	-	0.588261	-	-	-	-	-	-	-	-	-	-	-	-	0.800992
ybhH	89107620	b0769	JW0752	ECK0758	orphan	non-essential	-	54506	hypothetical protein	37.06	350	6.47	0.412	NA	NA	3	0.2123	0.2123	0.250633	-	-	-	-	-	-	-	-	-	-	-	-	-	-	-	-	-	0.661709	-	-	-	-	-	-	-	-	-	-	-	-
ybhI	89107621	b0770	JW0753	ECK0759	orphan	non-essential	-	-	predicted transporter	51.35	477	6.54	0.504	NA	0.0114	2	0.2867	0.1379	0.811551	-	-	-	-	-	-	-	-	-	-	-	-	-	-	-	-	-	-	-	-	-	-	-	0.198071	-	-	-	-	-	-
ybhJ	89107622	b0771	JW5103	ECK0760	orphan	non-essential	-	5201653732	predicted hydratase	81.5	753	7.63	0.513	NA	NA	3	0.8403	0.0832	0.885767	-	-	-	-	-	-	-	-	-	-	-	-	-	-	-	-	-	-	-	0.885054	-	-	-	-	-	-	-	-	-	-
ybhK	89107631	b0780	JW0763	ECK0769	orphan	non-essential	-	-	predicted transferase with NAD(P)-binding Rossmann-fold domain	32.79	302	8.51	0.372	8.2	0.0452	3	0.4004	0.3917	-	-	-	-	0.167977	-	-	-	-	-	-	-	-	-	-	-	-	-	-	-	-	-	-	-	0.332111	-	-	-	-	-	-
ybhL	89107637	b0786	JW0769	ECK0775	orphan	non-essential	-	-	predicted inner membrane protein	25.9	234	9.58	0.414	7.3	0.0293	2	0.4289	0.3129	-	-	0.272615	-	-	-	-	-	-	-	-	-	-	-	-	-	-	-	-	-	-	-	0.693344	-	-	-	-	-	-	-	-
ybhM	89107638	b0787	JW0770	ECK0776	orphan	non-essential	-	-	conserved inner membrane protein	26.12	237	6.58	0.272	NA	0.0178	2	0.0569	0.0022	-	-	-	-	-	-	-	-	0.0339215	-	-	-	-	-	-	-	-	-	-	-	-	-	0.926471	-	-	-	-	-	-	-	-
ybhN	89107639	b0788	JW0771	ECK0777	orphan	non-essential	-	-	conserved inner membrane protein	35.86	318	6.8	0.428	NA	0.0356	3	0.2035	0.1904	-	-	-	-	-	-	0.108846	-	-	-	-	-	-	-	-	-	-	-	-	-	-	-	-	-	-	-	-	0.957245	-	-	-
ybhP	89107641	b0790	JW0773	ECK0779	orphan	non-essential	-	56219	predicted DNase	28.79	253	8.52	0.384	7.5	0.0506	4	0.2013	0.2013	-	-	-	-	-	-	0.362698	-	-	-	-	-	-	-	-	-	-	-	-	-	-	-	-	-	0.268604	-	-	-	-	-	-
ybhQ	89107642	b0791	JW0774	ECK0780	orphan	non-essential	-	-	predicted inner membrane protein	15.46	136	8.49	0.436	3.7	0.1264	0	0.0088	0.0088	-	-	-	-	-	-	-	-	-	-	-	-	-	-	-	-	-	-	-	-	-	-	-	-	-	-	-	-	-	-	-
ybhT	89107613	b0762	JW5102	ECK0751	orphan	non-essential	-	-	hypothetical protein	5.3	49	8.54	0.443	2.5	0.0999	0	0.0175	0.0175	-	-	-	-	-	-	-	-	0.0339215	-	-	-	-	-	-	-	-	-	-	-	-	-	0.926471	-	-	-	-	-	-	-	-
ybiA	89107649	b0798	JW0783	ECK0787	orphan	non-essential	-	-	hypothetical protein	18.67	160	7.56	0.446	2.3	NA	2	0.0788	0.0788	-	-	-	-	-	0.45723	-	-	-	-	-	-	-	-	-	-	-	-	-	-	-	-	0.659676	-	-	-	-	-	-	-	-
ybiB	89107651	b0800	JW0785	ECK0789	orphan	non-essential	-	4764852418	predicted transferase/phosphorylase	35.05	320	9.12	0.455	8.6	0.0544	4	0.4814	0.1751	-	-	-	-	-	-	-	-	-	-	-	-	-	0.489678	-	-	-	-	-	-	0.934088	-	-	-	-	-	-	-	-	-	-
ybiC	89107652	b0801	JW0786	ECK0790	orphan	non-essential	eco00620;eco00720;eco00630;eco00710;eco00020	89733	predicted dehydrogenase	38.9	361	9.38	0.445	9.4	NA	4	0.2144	0.105	-	-	-	-	-	-	-	-	-	-	-	-	-	0.336183	-	-	-	-	-	-	-	-	-	-	-	0.969489	-	-	-	-	-
ybiH	89107647	b0796	JW0780	ECK0785	orphan	non-essential	-	4668948498	predicted DNA-binding transcriptional regulator	25.02	223	8.02	0.444	5.4	0.0746	1	0.1247	0.0853	-	-	-	-	-	-	-	-	-	-	-	-	-	-	-	-	-	0.999051	-	-	-	-	-	-	-	-	-	-	-	-	-
ybiI	89107654	b0803	JW0788	ECK0792	orphan	non-essential	-	57716	hypothetical protein	9.76	88	7.94	0.432	2.8	0.064	2	0.0678	0.0678	-	-	-	-	-	-	-	-	-	-	-	-	-	0.516454	-	-	-	-	-	-	-	-	-	-	-	-	-	-	-	-	-
ybiJ	89107653	b0802	JW0787	ECK0791	orphan	non-essential	-	-	hypothetical protein	8.57	86	8.86	0.526	NA	0.0815	2	0.0219	0.0109	-	-	-	-	-	-	-	-	0.0339215	-	-	-	-	-	-	-	-	-	-	-	-	-	-	0.0745418	-	-	-	-	-	-	-
ybiM	89107657	b0806	JW5106	ECK0795	orphan	non-essential	-	-	hypothetical protein	8.9	86	7.7	0.411	9.3	NA	2	0.0197	0.0109	-	-	-	-	-	-	-	-	0.0339215	-	-	-	-	-	-	-	-	-	-	-	-	-	-	0.0745418	-	-	-	-	-	-	-
ybiN	89107658	b0807	JW5107	ECK0796	orphan	non-essential	-	53335	predicted SAM-dependent methyltransferase	34.23	308	8.68	0.433	NA	0.0805	4	0.1422	0.1357	-	-	-	-	-	-	-	-	-	-	-	-	0.698147	-	-	-	-	-	-	-	-	-	-	-	-	-	-	0.342147	-	-	-
ybiO	89107659	b0808	JW5108	ECK0797	orphan	non-essential	-	501828268982861	predicted mechanosensitive channel	81.9	741	7.85	0.43	10.4	0.0558	4	0.6958	0.2998	-	-	-	-	-	-	-	-	-	-	-	-	0.157684	-	-	-	-	-	-	-	-	-	-	-	0.344199	-	-	-	-	-	-
ybiP	89107666	b0815	JW0800	ECK0804	orphan	non-essential	-	53649	predicted hydrolase, inner membrane	59.71	527	6.85	0.429	9.8	0.0585	4	0.1729	0.0284	-	-	-	-	-	-	-	-	-	-	0.943964	-	-	-	-	-	-	-	-	-	-	-	-	0.674441	-	-	-	-	-	-	-
ybiR	89107669	b0818	JW0802	ECK0808	orphan	non-essential	-	-	predicted transporter	41.17	372	8.16	0.358	NA	0.0526	2	0.2735	0.1926	-	-	-	-	-	0.242236	-	-	-	-	-	-	-	-	-	-	-	-	-	-	-	-	0.559241	-	-	-	-	-	-	-	-
ybiS	89107670	b0819	JW0803	ECK0809	orphan	non-essential	-	-	hypothetical protein	33.33	306	9.65	0.589	9.5	0.0375	4	0.3326	0.1116	-	-	-	-	-	-	-	-	-	-	-	-	0.482211	-	-	-	-	-	-	-	-	-	-	-	0.369989	-	-	-	-	-	-
ybiT	89107671	b0820	JW0804	ECK0810	orphan	non-essential	-	52540	fused predicted transporter subunits and ATP-binding components of ABC superfamily	59.86	530	9.27	0.58	13.2	0.021	4	0.9934	0.4486	-	-	-	-	-	-	-	-	-	0.364132	-	-	-	-	-	-	-	-	-	-	-	-	-	-	0.358525	-	-	-	-	-	-
ybiU	89107672	b0821	JW0805	ECK0811	orphan	non-essential	-	-	hypothetical protein	47.33	421	7.63	0.423	13	0.0588	3	0.0416	0.0416	-	-	-	-	-	-	-	-	-	-	-	-	-	-	-	-	0.991052	-	-	-	-	-	-	-	-	-	-	-	-	-	-
ybiW	89107674	b0823	JW0807	ECK0813	orphan	non-essential	eco00620;eco00650;eco00640	51998	predicted pyruvate formate lyase	90.13	810	8.61	0.564	NA	0.0255	4	0.2298	0.0481	0.968556	-	-	-	-	-	-	-	-	-	-	-	-	-	-	-	-	-	0.856877	-	0.997169	-	-	-	-	-	-	-	-	-	-
ybiX	89107655	b0804	JW5105	ECK0793	orphan	non-essential	-	-	hypothetical protein	25.53	225	7.91	0.421	15.1	NA	1	0.1729	0.1729	-	-	-	-	-	-	-	-	-	-	-	-	-	-	-	-	0.602086	-	-	-	-	-	-	-	-	-	-	-	-	-	0.9642
ybiY	89107675	b0824	JW0808	ECK0814	orphan	non-essential	-	102114	predicted pyruvate formate lyase activating enzyme	34.14	308	7.29	0.44	NA	0.0753	3	0.2363	0.0853	0.899619	-	-	-	-	-	-	-	-	-	-	-	-	-	-	-	-	-	0.903103	-	0.849516	-	-	-	-	-	-	-	-	-	-
ybjC	89107701	b0850	JW0834	ECK0841	orphan	non-essential	-	-	predicted inner membrane protein	10.52	95	9.74	0.359	2.7	0.1653	1	0.0131	0.0131	0.903685	-	-	-	-	-	-	0.831024	-	-	-	-	-	-	-	-	-	-	-	-	0.999966	-	0.926471	-	-	-	-	-	-	-	-
ybjD	89107727	b0876	JW0860	ECK0867	orphan	non-essential	-	52540	conserved hypothetical protein with nucleoside triphosphate hydrolase domain	63.59	552	8.36	0.363	12.2	0.0413	3	0.081	0.0656	-	-	-	-	-	-	-	-	-	0.299652	-	-	-	-	-	-	-	-	-	-	-	-	-	-	-	-	0.375732	-	-	-	-
ybjE	89107725	b0874	JW0858	ECK0865	orphan	non-essential	-	-	predicted transporter	32.34	299	6.99	0.357	6	0.0334	3	0.1488	0.14	-	-	-	-	-	-	0.303672	-	-	-	-	-	-	-	-	-	-	-	-	-	-	-	0.841653	-	-	-	-	-	-	-	-
ybjH	89107694	b0843	JW0827	ECK0833	orphan	non-essential	-	-	hypothetical protein	9.97	94	8.03	0.422	7.4	NA	1	0	0	-	-	-	-	-	-	-	-	0.0339215	-	-	-	-	-	-	-	-	-	-	-	-	-	-	0.0745418	-	-	-	-	-	-	-
ybjI	89107695	b0844	JW5113	ECK0834	orphan	non-essential	-	56784	hypothetical protein	30.2	271	7.88	0.456	4	0.0303	2	0.4792	0.1007	-	-	-	-	-	-	-	-	-	-	0.80502	-	-	-	-	-	-	-	-	-	-	-	-	-	-	-	0.433118	-	-	-	-
ybjJ	89107696	b0845	JW0829	ECK0835	orphan	non-essential	-	103473	predicted transporter	41.85	402	8.54	0.396	9.8	0.0298	3	0.2298	0.221	-	-	-	-	-	-	-	-	-	-	-	-	-	-	-	0.982022	-	-	-	-	-	-	-	-	-	-	-	0.76389	-	-	-
ybjK	89107697	b0846	JW5114	ECK0836	orphan	non-essential	-	46689	predicted DNA-binding transcriptional regulator	20.31	178	7.79	0.373	NA	0.0411	2	0.1182	0.0613	-	-	-	-	-	-	-	-	-	-	-	-	-	0.711422	-	-	-	-	-	-	-	-	-	-	-	-	-	-	-	-	0.584439
ybjL	89107698	b0847	JW0831	ECK0838	orphan	non-essential	-	-	predicted transporter	60.35	561	8.49	0.402	NA	0.0128	2	0.1641	0.0941	-	-	0.961144	-	-	-	-	-	-	-	-	-	-	-	-	-	-	-	-	-	-	-	-	-	0.838691	-	-	-	-	-	-
ybjM	89107699	b0848	JW0832	ECK0839	orphan	non-essential	-	-	predicted inner membrane protein	14.2	125	7.71	0.332	4.1	0.0391	1	0.0131	0.0131	-	-	-	-	-	-	-	-	-	-	-	-	-	-	-	-	-	-	-	-	-	-	-	-	-	-	-	-	-	-	-
ybjN	89107704	b0853	JW0837	ECK0844	orphan	non-essential	-	-	predicted oxidoreductase	17.67	158	8.75	0.458	9.2	0.0643	1	0.0263	0.0263	-	-	-	-	-	-	-	0.647479	-	-	-	-	-	-	-	-	-	-	-	-	0.978834	-	-	-	-	-	-	-	-	-	-
ybjO	89107709	b0858	JW0842	ECK0849	orphan	non-essential	-	-	predicted inner membrane protein	18.52	162	7.77	0.418	16.4	0.0923	3	0.0153	0.0153	-	-	0.991639	-	-	-	-	-	-	-	-	-	-	-	-	-	-	-	-	-	-	-	-	-	0.754128	-	-	-	-	-	-
ybjP	89107716	b0865	JW0849	ECK0856	orphan	non-essential	-	-	predicted lipoprotein	18.99	171	9.39	0.413	6.3	0.0221	3	0.0175	0.0175	-	-	0.996638	-	-	-	-	-	-	-	-	-	-	-	-	-	-	-	-	-	-	-	0.926471	-	-	-	-	-	-	-	-
ybjQ	89107717	b0866	JW0850	ECK0857	orphan	non-essential	-	-	hypothetical protein	11.44	107	9.59	0.452	2.3	0.0295	3	0.2888	0.2888	-	-	0.151889	-	-	-	-	-	-	-	-	-	-	-	-	-	-	-	-	-	-	-	-	-	0.407001	-	-	-	-	-	-
ybjS	89107719	b0868	JW5819	ECK0859	orphan	non-essential	-	51735	predicted NAD(P)H oxidoreductase with NAD(P)-binding Rossmann-fold domain	38.09	337	7.95	0.481	5.2	0.0268	3	0.4486	0.2779	-	-	0.233392	-	-	-	-	-	-	-	-	-	-	-	-	-	-	-	-	-	-	-	0.595982	-	-	-	-	-	-	-	-
ybjT	89107720	b0869	JW5116	ECK0860	orphan	non-essential	-	51735	conserved hypothetical protein with NAD(P)-binding Rossmann-fold domain	53.71	476	8.78	0.416	9.6	0.0702	2	0.4748	0.4136	-	-	-	-	-	-	-	-	-	-	0.879366	-	-	-	-	-	-	-	-	-	-	-	-	0.642371	-	-	-	-	-	-	-
ybjX	89107728	b0877	JW0861	ECK0868	orphan	non-essential	-	-	hypothetical protein	38.36	330	9.54	0.398	7.6	0.1886	4	0.0591	0.0547	-	-	-	-	-	-	-	0.305815	-	-	-	-	-	-	-	-	-	-	-	-	-	-	-	-	-	-	-	0.35959	-	-	-
ycaD	89107748	b0898	JW0881	ECK0889	orphan	non-essential	-	103473	predicted transporter	41.43	382	8.55	0.365	NA	0.0289	3	0.2757	0.2451	-	-	-	-	-	-	-	0.350465	-	-	-	-	-	-	-	-	-	-	-	0.482513	-	-	-	-	-	-	-	-	-	-	-
ycaI	89107763	b0913	JW5120	ECK0904	orphan	non-essential	-	56281	conserved inner membrane protein	84.47	754	7.37	0.311	NA	0.1077	3	0.6127	0.453	-	-	-	-	-	-	-	-	-	-	0.44913	-	-	-	-	-	-	-	-	-	-	-	-	0.452562	-	-	-	-	-	-	-
ycaK	89107751	b0901	JW0884	ECK0892	orphan	non-essential	-	52218	hypothetical protein	23.04	196	6.54	0.355	4.1	NA	3	0.3107	0.186	-	-	-	-	-	-	-	-	-	-	-	-	0.261132	-	-	-	-	-	-	-	-	-	0.696412	-	-	-	-	-	-	-	-
ycaL	89107759	b0909	JW0892	ECK0900	orphan	non-essential	-	-	predicted peptidase with chaperone function	26.74	254	7.29	0.532	NA	0.1078	3	0.4617	0.0744	-	-	-	0.789956	-	-	-	-	-	-	-	-	-	-	-	-	-	-	-	-	-	-	0.636618	-	-	-	-	-	-	-	-
ycaM	89107749	b0899	JW5119	ECK0890	orphan	non-essential	-	-	predicted transporter	52.5	476	6.66	0.419	NA	0.0195	3	0.1444	0.0416	-	-	-	-	-	-	-	-	-	-	-	-	0.469324	-	-	-	-	-	-	-	-	-	-	-	-	-	-	0.957245	-	-	-
ycaN	89107750	b0900	JW0883	ECK0891	orphan	non-essential	-	4678553850	predicted DNA-binding transcriptional regulator	34.29	302	7.1	0.395	NA	NA	2	0.7046	0.1269	-	-	-	-	-	-	-	-	0.956621	-	-	-	-	-	-	-	-	-	-	-	-	-	-	-	-	-	0.938661	0.935802	-	-	-
ycaO	89107755	b0905	JW0888	ECK0896	orphan	non-essential	-	-	hypothetical protein	65.65	586	8.01	0.542	11.8	0.0337	4	0.1269	0.1182	-	-	-	-	-	-	-	0.433443	-	-	-	-	-	-	-	-	-	-	-	-	-	-	-	-	-	-	0.587577	-	-	-	-
ycaP	89107756	b0906	JW0889	ECK0897	orphan	non-essential	-	-	conserved inner membrane protein	26.28	230	8.25	0.368	4.3	0.0472	2	0.2538	0.2538	-	-	0.213237	-	-	-	-	-	-	-	-	-	-	-	-	-	-	-	-	-	-	-	0.483261	-	-	-	-	-	-	-	-
ycaQ	89107766	b0916	JW0899	ECK0907	orphan	non-essential	-	-	hypothetical protein	47.66	410	7.38	0.421	8.6	0.0874	1	0.1947	0.1926	-	-	-	-	-	0.12599	-	-	-	-	-	-	-	-	-	-	-	-	-	-	-	-	-	0.488353	-	-	-	-	-	-	-
ycaR	89107767	b0917	JW0900	ECK0908	orphan	non-essential	-	-	hypothetical protein	6.85	60	10.68	0.486	6.5	0.0457	1	0.3282	0.3282	-	-	-	-	-	-	-	-	-	-	0.687385	-	-	-	-	-	-	-	-	-	-	-	-	0.8357	-	-	-	-	-	-	-
ycbB	89107775	b0925	JW0908	ECK0916	orphan	non-essential	-	47090	predicted carboxypeptidase	67.81	615	8.87	0.412	3.1	0.0664	4	0.2429	0.2144	-	-	-	-	-	0.0909472	-	-	-	-	-	-	-	-	-	-	-	-	-	-	-	-	-	-	-	-	-	0.178964	-	-	-
ycbC	89107770	b0920	JW0903	ECK0911	orphan	non-essential	-	-	conserved inner membrane protein	28.67	259	8.23	0.389	NA	0.0666	3	0.2538	0.2363	-	-	-	-	-	-	-	-	-	-	0.39135	-	-	-	-	-	-	-	-	-	-	-	-	0.127843	-	-	-	-	-	-	-
ycbF	89107794	b0944	JW5124	ECK0935	orphan	non-essential	-	4935449584	predicted periplasmic pilini chaperone	25.85	236	7.43	0.313	12.5	0.0088	3	0.0744	0.0022	-	-	-	-	-	-	-	-	-	-	-	0.994243	-	-	-	-	0.903877	-	-	-	-	-	0.926471	-	-	-	-	-	-	-	-
ycbG	89107806	b0956	JW0939	ECK0947	orphan	non-essential	-	-	hypothetical protein	17.69	150	8.84	0.447	7.8	0.0471	3	0.0503	0.0503	-	-	-	-	-	-	-	-	-	-	-	-	-	-	-	-	-	-	-	-	-	-	-	-	-	-	-	-	-	-	-
ycbJ	89107769	b0919	JW0902	ECK0910	orphan	non-essential	-	56112	hypothetical protein	34.49	297	7.65	0.349	5.8	0.0257	3	0.0197	0.0197	-	-	-	-	-	-	-	-	-	-	0.597045	-	-	-	-	-	-	-	-	-	-	-	-	0.950091	-	-	-	-	-	-	-
ycbK	89107776	b0926	JW0909	ECK0917	orphan	non-essential	-	55166	hypothetical protein	20.35	182	9.62	0.378	11.1	0.0305	2	0.2123	0.2123	-	-	-	-	-	-	-	-	-	-	0.330546	-	-	-	-	-	-	-	-	0.719758	-	-	-	-	-	-	-	-	-	-	-
ycbL	89107777	b0927	JW0910	ECK0918	orphan	non-essential	-	56281	predicted metal-binding enzyme	23.78	215	9.12	0.48	8.7	0.0506	4	0.8381	0.7265	-	-	-	-	-	-	-	0.266169	-	-	-	-	-	-	-	-	-	-	-	-	-	-	-	-	-	-	-	-	-	-	-
ycbQ	89107788	b0938	JW5122	ECK0929	orphan	non-essential	-	49401	predicted fimbrial-like adhesin protein	18.68	179	6.83	0.416	13.8	0.0109	2	0.0394	0.0109	-	-	-	-	-	-	-	-	-	0.521426	-	-	-	-	-	-	-	-	-	-	-	-	-	0.0745418	-	-	-	-	-	-	-
ycbR	89107789	b0939	JW0922	ECK0930	orphan	non-essential	-	4935449584	predicted periplasmic pilin chaperone	25.39	233	6.5	0.336	NA	NA	3	0.0744	0.0022	-	-	-	-	-	-	-	-	-	0.867516	-	-	-	-	-	-	-	-	-	-	-	-	-	0.0745418	-	-	-	-	-	-	-
ycbS	89107790	b0940	JW0923	ECK0931	orphan	non-essential	-	-	predicted outer membrane usher protein	95.24	866	7.37	0.379	NA	0.0059	3	0.0919	0.0219	-	-	-	-	-	-	-	-	-	-	-	0.999832	-	-	-	-	0.991052	-	-	-	-	-	-	0.973002	-	-	-	-	-	-	-
ycbT	89107791	b0941	JW0924	ECK0932	orphan	non-essential	-	49401	predicted fimbrial-like adhesin protein	37.85	356	7.42	0.328	NA	NA	3	0.0109	0.0044	-	-	0.995877	-	-	0.99991	-	-	-	-	-	-	-	-	-	-	-	-	-	-	-	-	-	-	0.96058	-	-	-	-	-	-
ycbU	89107792	b0942	JW0925	ECK0933	orphan	non-essential	-	49401	predicted fimbrial-like adhesin protein	18.91	180	7.18	0.357	NA	0.0644	1	0.0241	0.0044	-	-	-	-	-	-	-	-	-	-	-	0.999836	-	-	-	-	0.991052	-	-	-	-	-	-	0.0745418	-	-	-	-	-	-	-
ycbV	89107793	b0943	JW5123	ECK0934	orphan	non-essential	-	49401	predicted fimbrial-like adhesin protein	18.51	171	7.43	0.316	NA	0.0853	3	0.0306	0.0088	-	-	-	-	-	-	-	-	0.0339215	-	-	-	-	-	-	-	-	-	-	-	-	-	-	0.0745418	-	-	-	-	-	-	-
ycbW	89107796	b0946	JW5125	ECK0937	orphan	non-essential	-	-	hypothetical protein	20.59	180	8.75	0.471	NA	0.0369	3	0.0656	0.0656	-	-	-	0.993255	-	-	-	-	-	-	-	-	-	-	-	-	-	-	-	-	-	-	0.926471	-	-	-	-	-	-	-	-
ycbX	89107797	b0947	JW5126	ECK0938	orphan	non-essential	-	5080054292	predicted 2Fe-2S cluster-containing protein	40.64	369	8.72	0.406	NA	0.054	4	0.3414	0.1904	0.325436	-	-	-	-	-	-	-	-	-	-	-	-	-	-	-	-	-	-	-	-	-	-	-	0.284826	-	-	-	-	-	-
ycbZ	89107805	b0955	JW0938	ECK0946	orphan	non-essential	-	54211	predicted peptidase	65.82	586	9.22	0.432	9.8	0.0611	4	0.4639	0.2976	-	-	-	-	-	-	-	-	-	-	0.302235	-	-	-	-	-	-	-	-	-	-	-	0.669675	-	-	-	-	-	-	-	-
yccE	89107852	b1001	JW0986	ECK0992	orphan	non-essential	-	-	hypothetical protein	48.36	418	6.28	0.33	15.7	NA	3	0	0	-	-	-	-	-	-	-	-	0.0339215	-	-	-	-	-	-	-	-	-	-	-	-	-	-	-	0.994582	-	-	-	-	-	-
yccF	89107811	b0961	JW0944	ECK0952	orphan	non-essential	-	-	conserved inner membrane protein	16.28	148	8.12	0.473	7	0.0295	2	0.1772	0.1772	-	-	-	-	-	0.386171	-	-	-	-	-	-	-	-	-	-	-	-	-	-	-	-	-	-	0.55978	-	-	-	-	-	-
yccJ	89107854	b1003	JW0988	ECK0994	orphan	non-essential	-	-	hypothetical protein	8.52	75	9.17	0.509	13.4	0.0525	4	0.0109	0.0109	-	-	-	-	-	-	-	-	-	-	0.368861	-	-	-	-	-	-	-	-	-	-	-	-	0.860401	-	-	-	-	-	-	-
yccM	89107843	b0992	JW0977	ECK0983	orphan	non-essential	-	54862	predicted 4Fe-4S membrane protein	40.1	357	7.05	0.345	21.2	NA	3	0.3676	0.267	0.678985	-	-	-	-	-	-	-	-	-	-	-	-	-	-	-	-	-	-	-	0.475993	-	-	-	-	-	-	-	-	-	-
yccS	89107810	b0960	JW5128	ECK0951	orphan	non-essential	-	-	predicted inner membrane protein	81.67	717	7.42	0.392	9.1	0.0314	3	0.2013	0.1313	-	-	-	-	-	-	-	-	-	0.997611	-	-	0.821832	-	-	-	-	-	-	-	-	-	-	-	0.624348	-	-	-	-	-	-
yccT	89107814	b0964	JW0947	ECK0955	orphan	non-essential	-	-	hypothetical protein	24.59	220	7.92	0.397	9.1	0.0408	2	0.0678	0.0678	-	-	-	-	-	-	-	-	0.548411	-	-	-	-	-	-	-	-	-	-	-	-	-	0.0804402	-	-	-	-	-	-	-	-
yccU	89107815	b0965	JW5130	ECK0956	orphan	non-essential	-	51735	predicted CoA-binding protein with NAD(P)-binding Rossmann-fold domain	14.7	137	8.55	0.429	10.4	0.0366	3	0.4267	0.4026	0.346093	-	-	-	-	-	-	-	-	-	-	-	-	-	-	-	-	-	-	-	-	-	0.318189	-	-	-	-	-	-	-	-
yccW	89107817	b0967	JW5898	ECK0958	orphan	non-essential	-	53335	predicted methyltransferase	41.05	367	8.63	0.524	8.9	0.041	4	0.5383	0.3982	-	-	0.163349	-	-	-	-	-	-	-	-	-	-	-	-	-	-	-	-	-	-	-	0.347511	-	-	-	-	-	-	-	-
yccX	89107818	b0968	JW5131	ECK0959	orphan	non-essential	eco00620;eco00010;eco00632	54975	predicted acylphosphatase	10.3	92	8.71	0.38	NA	0.0617	4	0.5055	0.4902	-	-	0.532979	-	-	-	-	-	-	-	-	-	-	-	-	-	-	-	-	-	-	-	0.528968	-	-	-	-	-	-	-	-
ycdT	89107874	b1025	JW5143	ECK1015	orphan	non-essential	-	-	predicted diguanylate cyclase	51.81	452	7.72	0.336	17.5	NA	3	0.6346	0.1729	-	-	-	-	-	-	-	-	-	-	-	-	-	-	-	0.890746	-	-	-	-	-	-	-	-	-	-	-	0.524708	-	-	-
ycdU	89107877	b1029	JW1015	ECK1017	orphan	non-essential	-	-	predicted inner membrane protein	38.67	328	6.42	0.326	NA	NA	3	0	0	-	-	-	-	-	-	-	-	-	-	-	-	-	-	-	-	-	-	-	-	-	-	-	-	-	-	-	-	-	-	-
ycdX	89107879	b1034	JW1017	ECK1020	orphan	non-essential	-	89550	predicted zinc-binding hydrolase	26.89	245	8.99	0.43	12	0.0397	2	0.2363	0.2363	-	-	-	-	-	-	-	-	-	0.29216	-	-	-	-	-	-	-	-	-	-	-	-	-	-	0.236227	-	-	-	-	-	-
ycdY	89107880	b1035	JW1018	ECK1021	orphan	non-essential	-	89155	hypothetical protein	20.72	184	8.71	0.435	13.3	0.068	3	0.0569	0.0394	-	-	0.417102	-	-	-	-	-	-	-	-	-	-	-	-	-	-	-	-	-	-	-	-	-	-	-	-	-	-	-	0.98611
ycdZ	89107881	b1036	JW5147	ECK1022	orphan	non-essential	-	-	predicted inner membrane protein	17.07	163	8.84	0.396	10.7	0.0491	2	0.0547	0.0547	-	-	0.980436	-	-	0.993339	-	-	-	-	-	-	-	-	-	-	-	-	-	-	-	-	-	-	0.907698	-	-	-	-	-	-
yceA	89107901	b1055	JW1042	ECK1040	orphan	non-essential	-	52821	hypothetical protein	39.78	350	8.63	0.461	NA	0.0356	3	0.6433	0.4595	-	-	0.344194	-	-	-	-	-	-	-	-	-	-	-	-	-	-	-	-	-	-	-	0.676486	-	-	-	-	-	-	-	-
yceB	89107909	b1063	JW1050	ECK1048	orphan	non-essential	-	-	predicted lipoprotein	20.5	186	8.81	0.46	9.4	0.0413	2	0.0613	0.0613	-	-	-	-	-	-	-	-	-	-	-	-	0.782868	-	-	-	-	-	-	-	-	-	-	0.653221	-	-	-	-	-	-	-
yceD	89107934	b1088	JW1074	ECK1074	orphan	non-essential	-	-	hypothetical protein	19.31	173	12.04	0.47	8.6	0.0905	4	0.2144	0.2144	-	-	-	-	-	-	-	0.197781	-	-	-	-	-	-	-	-	-	-	-	-	-	-	-	-	-	-	-	-	-	-	-
yceF	89107933	b1087	JW5155	ECK1072	orphan	non-essential	-	52972	hypothetical protein	21.69	194	7.68	0.381	7.9	0.0404	3	0.7418	0.3764	-	-	-	-	-	-	0.912701	-	-	-	-	-	-	-	-	-	-	-	-	-	-	-	0.803772	-	-	-	-	-	-	-	-
yceG	89107943	b1097	JW1083	ECK1083	orphan	non-essential	-	-	predicted aminodeoxychorismate lyase	38.25	340	7.75	0.445	7	0.0564	3	0.6783	0.6565	-	-	-	-	-	-	-	-	-	-	0.173263	-	-	-	-	-	-	-	-	-	-	-	-	0.302457	-	-	-	-	-	-	-
yceH	89107913	b1067	JW1054	ECK1052	orphan	non-essential	-	-	hypothetical protein	24.18	215	9.63	0.439	4.9	0.0584	4	0.1554	0.1554	-	-	-	-	-	-	-	0.334676	-	-	-	-	-	-	-	-	-	-	-	-	-	-	-	-	-	-	-	-	-	-	0.383055
yceI	89107902	b1056	JW1043	ECK1041	orphan	non-essential	-	101874	hypothetical protein	20.91	191	7.41	0.526	10.8	0.0266	4	0.3939	0.3895	0.236768	-	-	-	-	-	-	-	-	-	-	-	-	-	-	-	-	-	-	-	-	-	-	-	-	-	-	-	-	-	-
yceJ	89107903	b1057	JW1044	ECK1042	orphan	non-essential	-	81342	predicted cytochrome b561	20.74	188	7.78	0.408	NA	0.0696	3	0.2998	0.2713	-	-	-	0.439982	-	-	-	-	-	-	-	-	-	-	-	-	-	-	-	-	-	-	-	-	-	-	-	0.188444	-	-	-
yceK	89107897	b1050	JW5151	ECK1036	orphan	non-essential	-	-	predicted lipoprotein	8.44	75	8.07	0.423	11.6	0.0247	3	0.0175	0.0131	-	-	-	-	-	-	-	-	-	-	0.741161	-	-	-	-	-	-	-	-	-	-	-	-	0.777002	-	-	-	-	-	-	-
yceO	89107904	b1058	JW1045	ECK1043	orphan	non-essential	-	-	hypothetical protein	5.9	46	4.87	0.293	NA	NA	1	0	0	-	-	0.997063	-	-	-	-	-	-	-	-	-	-	-	-	-	-	-	-	-	-	-	-	0.0745418	-	-	-	-	-	-	-
yceQ	89107931	b1085	JW5154	ECK1070	orphan	essential	-	-	hypothetical protein	12.1	106	6.39	0.408	NA	NA	2	0.0022	0.0022	-	-	-	-	-	-	-	-	-	-	0.996815	-	-	-	-	-	-	-	-	-	-	-	-	-	-	-	-	-	-	-	-
ycfD	89107974	b1128	JW1114	ECK1114	orphan	non-essential	-	51197	hypothetical protein	42.58	373	9.44	0.493	8	0.0326	4	0.1969	0.1904	-	-	-	-	-	-	-	-	-	0.572462	-	-	-	-	-	-	-	-	-	-	-	-	-	-	-	-	0.288505	-	-	-	-
ycfH	89107946	b1100	JW1086	ECK1086	orphan	non-essential	-	51556	predicted metallodependent hydrolase	29.81	265	8.33	0.464	3	0.0316	4	0.9584	0.884	0.0947513	-	-	-	-	-	-	-	-	-	-	-	-	-	-	-	-	-	-	-	-	-	0.119406	-	-	-	-	-	-	-	-
ycfJ	89107956	b1110	JW1096	ECK1096	orphan	non-essential	-	-	hypothetical protein	18.92	179	8.03	0.454	NA	0.0132	2	0.1379	0.0919	-	-	-	-	-	-	-	-	-	-	-	-	-	-	-	0.571345	-	-	-	-	-	-	-	-	-	-	-	0.653966	-	-	-
ycfK	89108000	b1154	JW1140	ECK1140	orphan	non-essential	-	-	hypothetical protein	22.02	209	6.94	0.369	NA	NA	1	0.0153	0.0066	-	-	-	-	-	-	-	-	0.0339215	-	-	-	-	-	-	-	-	-	-	-	-	-	-	0.0745418	-	-	-	-	-	-	-
ycfL	89107950	b1104	JW1090	ECK1090	orphan	non-essential	-	-	hypothetical protein	13.98	125	9.1	0.325	7.8	0.1213	2	0.0219	0.0219	-	-	-	0.999997	-	-	-	-	-	-	0.894261	-	-	-	-	-	-	-	-	-	-	-	0.834408	-	-	-	-	-	-	-	-
ycfM	89107951	b1105	JW5157	ECK1091	orphan	non-essential	-	-	predicted outer membrane lipoprotein	22.52	213	9.41	0.43	6.8	0.063	3	0.0744	0.0744	-	-	-	-	-	-	-	-	-	-	0.813469	-	-	-	-	-	-	-	-	-	-	-	-	-	0.506701	-	-	-	-	-	-
ycfP	89107954	b1108	JW5158	ECK1094	orphan	non-essential	-	53474	hypothetical protein	21.23	180	9.56	0.436	4.8	0.0145	3	0.07	0.0613	-	-	-	-	-	-	-	-	-	-	0.942342	-	-	-	-	-	-	-	-	-	-	-	0.333227	-	-	-	-	-	-	-	-
ycfQ	89107957	b1111	JW5159	ECK1097	orphan	non-essential	-	4668948498	predicted DNA-binding transcriptional regulator	23.36	210	9.16	0.421	7.1	0.0711	3	0.3654	0.291	-	-	-	-	-	-	-	-	-	-	-	-	-	0.691329	-	-	-	-	-	-	-	-	-	-	-	-	-	-	-	-	0.184846
ycfS	89107959	b1113	JW5820	ECK1099	orphan	non-essential	-	54106	hypothetical protein	34.64	320	7.99	0.453	21.1	0.0492	3	0.2932	0.105	-	-	-	-	-	0.377397	-	-	-	-	-	-	-	-	-	-	-	-	-	-	-	-	0.359618	-	-	-	-	-	-	-	-
ycfT	89107961	b1115	JW1101	ECK1101	orphan	non-essential	-	-	predicted inner membrane protein	40.83	357	6.59	0.41	NA	NA	2	0.0438	0.0372	-	-	-	-	-	-	-	-	-	0.867516	-	-	-	-	-	-	-	-	-	-	-	-	-	-	-	-	0.659006	-	-	-	-
ycfZ	89107967	b1121	JW1107	ECK1107	orphan	non-essential	-	-	predicted inner membrane protein	28.86	262	6	0.293	NA	NA	2	0	0	-	-	0.995999	-	-	-	-	-	-	-	-	-	-	-	-	-	-	-	0.884379	-	-	-	-	-	-	-	-	-	-	-	-
ycgB	89108033	b1188	JW1177	ECK1176	orphan	non-essential	-	-	hypothetical protein	60.81	510	7.72	0.484	3.4	0.0151	2	0.2691	0.2691	-	-	-	-	-	-	-	0.58701	-	-	-	-	-	-	-	-	-	-	0.337706	-	-	-	-	-	-	-	-	-	-	-	-
ycgE	89108007	b1162	JW1149	ECK1149	orphan	non-essential	-	46955	predicted DNA-binding transcriptional regulator	28.26	243	8.44	0.369	5.5	NA	3	0.3567	0.105	-	-	-	-	-	-	0.58688	-	-	-	-	-	-	-	-	-	-	-	-	-	-	-	0.33122	-	-	-	-	-	-	-	-
ycgF	89108008	b1163	JW1150	ECK1150	orphan	non-essential	-	51412	predicted FAD-binding phosphodiesterase	45.29	403	6.42	0.361	13.2	NA	3	0.5602	0.1379	-	-	-	-	-	-	-	-	-	-	-	-	-	-	-	0.99983	-	-	-	-	-	-	-	-	-	-	-	0.651041	-	-	-
ycgG	89108013	b1168	JW5174	ECK1155	orphan	non-essential	-	-	conserved inner membrane protein	56.91	507	5.36	0.34	NA	NA	3	0.5689	0.0503	-	-	-	-	-	-	-	-	-	-	-	-	-	-	-	0.983803	-	-	-	-	-	-	-	-	-	-	-	0.700894	-	-	-
ycgI	89108018	b1173	JW1162	ECK1161	orphan	non-essential	-	-	hypothetical protein	7.59	70	NA	0.329	NA	NA	1	0.0088	0	-	-	-	-	-	-	-	-	0.0339215	-	-	-	-	-	-	-	-	-	-	-	-	-	-	0.0745418	-	-	-	-	-	-	-
ycgJ	89108022	b1177	JW1166	ECK1165	orphan	non-essential	-	-	hypothetical protein	13.41	122	8.05	0.387	6.7	0.0589	1	0.0153	0.0153	-	-	-	-	-	-	-	-	-	-	-	-	-	-	-	-	-	-	-	-	-	-	-	-	-	-	-	-	-	-	-
ycgK	89108023	b1178	JW1167	ECK1166	orphan	non-essential	-	-	hypothetical protein	14.91	133	7.6	0.395	8.1	0.0487	4	0.0066	0.0066	-	-	-	-	-	-	-	-	-	-	-	-	-	-	-	-	-	-	-	-	-	-	-	-	-	-	-	-	-	-	-
ycgL	89108024	b1179	JW1168	ECK1167	orphan	non-essential	-	-	hypothetical protein	12.41	108	8.27	0.417	6	0.0557	2	0.1335	0.1335	-	-	-	-	-	-	-	-	-	0.955543	-	-	-	-	-	-	-	-	-	0.423082	-	-	-	-	-	-	-	-	-	-	-
ycgM	89108025	b1180	JW1169	ECK1168	orphan	non-essential	-	56529	predicted isomerase/hydrolase	23.71	219	8.62	0.449	6.3	0.0318	4	0.6499	0.6499	-	-	-	-	-	-	0.164851	-	-	-	-	-	-	-	-	-	-	-	-	-	-	-	0.328304	-	-	-	-	-	-	-	-
ycgN	89108026	b1181	JW5180	ECK1169	orphan	non-essential	-	-	hypothetical protein	17.33	148	7.87	0.525	NA	0.0257	2	0.256	0.256	-	-	-	-	-	-	-	-	-	0.382237	-	-	-	-	-	-	-	-	-	0.617098	-	-	-	-	-	-	-	-	-	-	-
ycgV	89108047	b1202	JW1193	ECK1190	orphan	non-essential	-	51126103515	predicted adhesin	99.68	955	7.15	0.39	NA	NA	4	0.0547	0.0066	-	-	0.996524	-	-	-	-	-	-	-	-	-	-	-	-	-	-	-	-	-	-	-	0.926471	-	-	-	-	-	-	-	-
ycgX	89108006	b1161	JW1148	ECK1148	orphan	non-essential	-	-	hypothetical protein	15.77	134	5.58	0.358	NA	0.007	2	0.0044	0.0022	-	-	-	-	-	-	-	-	-	-	-	-	0.724849	-	-	-	-	-	-	-	-	-	-	0.0745418	-	-	-	-	-	-	-
ycgY	89108041	b1196	JW1185	ECK1184	orphan	non-essential	-	-	hypothetical protein	16.69	146	6.7	0.359	NA	NA	3	0	0	-	-	-	-	-	-	-	-	0.0339215	-	-	-	-	-	-	-	-	-	-	-	-	-	-	0.0745418	-	-	-	-	-	-	-
ycgZ	89108009	b1164	JW1151	ECK1151	orphan	non-essential	-	-	hypothetical protein	8.77	78	8.01	0.316	NA	NA	1	0.0044	0.0044	-	-	-	-	-	-	-	-	0.0339215	-	-	-	-	-	-	-	-	-	-	-	-	-	-	0.0745418	-	-	-	-	-	-	-
ychA	89108059	b1214	JW1205	ECK1202	orphan	non-essential	-	48439	predicted transcriptional regulator	30.84	269	8.88	0.417	5.5	0.0642	3	0.1969	0.1947	-	-	-	-	-	-	-	-	-	-	0.445207	-	-	-	-	-	-	-	-	-	-	-	0.196544	-	-	-	-	-	-	-	-
ychE	89108086	b1242	JW1229	ECK1236	orphan	non-essential	-	-	predicted inner membrane protein	23.52	215	7.65	0.361	NA	0.012	3	0.5164	0.4179	-	-	-	-	0.265344	-	-	-	-	-	-	-	-	-	-	-	-	-	-	-	-	-	0.418418	-	-	-	-	-	-	-	-
ychF	89108048	b1203	JW1194	ECK1191	orphan	non-essential	-	5254081271	predicted GTP-binding protein	39.67	363	9.42	0.616	9.4	0.0271	3	0.9956	0.9562	-	-	-	-	0.0993162	-	-	-	-	-	-	-	-	-	-	-	-	-	-	-	-	-	-	-	0.237947	-	-	-	-	-	-
ychH	89108050	b1205	JW1196	ECK1193	orphan	non-essential	-	-	predicted inner membrane protein	10.49	92	8.82	0.414	1.3	0.0445	0	0.0197	0.0197	-	-	-	-	-	-	-	-	-	-	-	-	-	-	-	-	-	-	-	-	-	-	-	-	-	-	-	-	-	-	-
ychJ	89108079	b1233	JW1221	ECK1228	orphan	non-essential	-	103642	hypothetical protein	16.99	152	8.94	0.388	8.2	0.1047	2	0.407	0.3129	-	-	0.299587	-	-	-	-	-	-	-	-	-	-	-	-	-	-	-	-	-	-	-	-	-	0.265177	-	-	-	-	-	-
ychM	89108051	b1206	JW5189	ECK1194	orphan	non-essential	-	52091	predicted transporter	59.43	559	7.53	0.459	NA	0.0234	3	0.6149	0.6149	-	-	-	0.739973	-	-	-	-	-	-	-	-	-	-	-	-	-	-	-	-	-	-	-	-	0.342872	-	-	-	-	-	-
ychN	89108067	b1219	JW1210	ECK1213	orphan	non-essential	-	75169	hypothetical protein	12.69	117	9	0.359	11.6	0.0225	3	0.081	0.0788	-	-	-	-	-	-	-	-	-	0.76495	-	-	-	-	-	-	-	-	-	-	-	-	-	0.50687	-	-	-	-	-	-	-
ychP	89108068	b1220	JW1211	ECK1214	orphan	non-essential	-	-	predicted invasin	47.02	417	8.08	0.363	NA	0.0829	3	0.0263	0.0153	0.999981	-	-	-	-	-	-	-	-	-	-	-	-	-	-	-	-	-	-	-	1	1	-	-	-	-	-	-	-	-	-
ychQ	89108058	b1213	JW1204	ECK1201	orphan	non-essential	-	-	predicted transcriptional regulator	14.64	130	8.33	0.39	NA	0.2572	2	0.0985	0.0985	-	-	-	-	-	-	-	-	-	-	0.487703	-	-	-	-	-	-	-	-	-	-	-	-	0.234959	-	-	-	-	-	-	-
ychS	89108076	b1228	JW5881	ECK1222	orphan	unannotated	-	-	hypothetical protein	9.61	91	6.77	0.291	NA	NA	1	0	0	0.999981	-	-	-	-	-	-	-	-	-	-	-	-	-	-	-	-	-	-	-	1	1	-	0.994343	-	-	-	-	-	-	-
yciA	89108099	b1253	JW1245	ECK1247	orphan	non-essential	eco00903;eco00632	54637	predicted hydrolase	14.23	132	8.49	0.378	7.4	0.0131	2	0.488	0.488	-	-	-	-	-	-	0.756004	-	-	-	-	-	-	-	-	-	-	-	-	-	-	-	0.370697	-	-	-	-	-	-	-	-
yciB	89108100	b1254	JW1246	ECK1248	orphan	non-essential	-	-	predicted inner membrane protein	20.79	179	8.96	0.468	4.9	0.0165	2	0.3239	0.3239	-	-	0.33527	-	-	-	-	-	-	-	-	-	-	-	-	-	-	-	-	-	-	-	0.614591	-	-	-	-	-	-	-	-
yciC	89108101	b1255	JW1247	ECK1249	orphan	non-essential	-	-	predicted inner membrane protein	26.42	247	8.92	0.351	4.5	0.0435	0	0.0438	0.0438	-	-	0.998086	-	-	-	-	-	-	-	-	-	-	-	-	-	-	-	-	-	-	-	0.926471	-	-	-	-	-	-	-	-
yciE	89108103	b1257	JW1249	ECK1251	orphan	non-essential	-	47240	hypothetical protein	18.96	168	6.49	0.416	NA	0.0262	4	0.0591	0.0503	-	-	-	-	-	-	-	-	0.0339215	-	-	-	-	-	-	-	-	-	-	-	-	-	-	0.0745418	-	-	-	-	-	-	-
yciG	89108105	b1259	JW1251	ECK1253	orphan	non-essential	-	-	hypothetical protein	6	59	8.96	0.544	NA	0.0599	3	0.0109	0.0044	-	-	0.993502	-	-	-	-	-	-	-	-	-	-	-	-	-	-	-	-	-	-	-	0.926471	-	-	-	-	-	-	-	-
yciH	89108128	b1282	JW1274	ECK1277	orphan	non-essential	-	55159	hypothetical protein	11.4	108	8.85	0.432	20.1	0.0216	3	0.2867	0.2845	-	-	-	-	-	-	-	0.934194	-	-	-	-	-	-	-	-	-	-	-	-	-	-	-	-	-	-	-	-	-	-	-
yciI	89108097	b1251	JW1243	ECK1245	orphan	non-essential	-	54909	hypothetical protein	10.6	98	8.43	0.429	7.6	0.0142	4	0.2582	0.2582	-	-	0.223201	-	-	-	-	-	-	-	-	-	-	-	-	-	-	-	-	-	-	-	0.851715	-	-	-	-	-	-	-	-
yciK	89108117	b1271	JW1263	ECK1265	orphan	non-essential	-	51735	predicted oxoacyl-(acyl carrier protein) reductase, EmrKY-TolC system	27.93	252	8.44	0.428	7	0.0777	2	0.9409	0.2582	-	-	-	-	-	-	-	-	-	0.121384	-	-	-	-	-	-	-	-	-	-	-	-	0.229701	-	-	-	-	-	-	-	-
yciM	89108126	b1280	JW1272	ECK1275	orphan	non-essential	-	48452	hypothetical protein	44.53	389	7.86	0.449	NA	0.0278	3	0.2385	0.2298	-	-	0.0951219	-	-	-	-	-	-	-	-	-	-	-	-	-	-	-	-	-	-	-	0.258795	-	-	-	-	-	-	-	-
yciN	89108119	b1273	JW1265	ECK1267	orphan	non-essential	-	-	hypothetical protein	9.39	83	9.12	0.408	7.4	0.0253	3	0.035	0.035	-	-	-	-	-	-	-	-	0.0339215	-	-	-	-	-	-	-	-	-	-	-	-	-	-	0.0745418	-	-	-	-	-	-	-
yciO	89108113	b1267	JW5196	ECK1261	orphan	non-essential	-	55821	hypothetical protein	23.21	206	9.44	0.493	6.2	0.0254	4	0.8337	0.4508	-	-	-	-	-	-	-	0.15566	-	-	-	-	-	-	-	-	-	-	-	-	-	-	-	-	0.292495	-	-	-	-	-	-
yciQ	89108114	b1268	JW5197	ECK1262	orphan	non-essential	-	-	predicted inner membrane protein	71.29	631	7.31	0.353	NA	NA	3	0.0175	0.0175	-	-	-	-	-	-	-	-	-	0.322229	-	-	-	-	-	-	-	-	-	-	-	-	0.408325	-	-	-	-	-	-	-	-
yciS	89108125	b1279	JW1271	ECK1274	orphan	non-essential	-	-	conserved inner membrane protein	11.35	102	8.98	0.356	3.6	0.0369	3	0.081	0.081	-	-	-	-	-	-	-	0.480001	-	-	-	-	-	-	-	-	-	-	-	-	-	-	-	-	-	-	-	0.475729	-	-	-
yciU	89108094	b1248	JW1240	ECK1242	orphan	non-essential	-	102816	hypothetical protein	12.69	109	9.3	0.502	7.8	NA	3	0.0525	0.0525	-	-	-	-	-	0.880465	-	0.999893	-	-	-	-	-	-	-	-	-	-	-	-	-	-	0.627885	-	-	-	-	-	-	-	-
yciW	89108133	b1287	JW5200	ECK1282	orphan	non-essential	-	-	predicted oxidoreductase	42.22	375	7.75	0.345	5.8	0.2459	4	0.0241	0.0241	-	-	-	-	-	-	0.886445	-	-	-	-	-	-	-	-	-	-	-	-	-	-	-	0.744692	-	-	-	-	-	-	-	-
ycjD	89108135	b1289	JW1282	ECK1284	orphan	non-essential	-	52980	hypothetical protein	13.99	117	7.11	0.335	13.8	NA	1	0.1291	0.1269	0.2818	-	-	-	-	-	-	-	-	-	-	-	-	-	-	-	-	-	-	-	-	-	-	-	0.591433	-	-	-	-	-	-
ycjF	89108169	b1322	JW1315	ECK1318	orphan	non-essential	-	-	conserved inner membrane protein	39.39	353	7.88	0.428	NA	0.0516	3	0.151	0.1379	-	-	-	-	-	-	-	-	0.851735	-	-	-	-	-	-	-	-	-	-	-	-	-	-	-	-	-	0.981341	0.980129	-	-	-
ycjM	89108155	b1309	JW1302	ECK1304	orphan	non-essential	eco00500	51445	predicted glucosyltransferase	64.19	559	6.41	0.377	6	NA	2	0.5142	0.1444	-	-	-	-	0.980595	-	-	-	-	-	-	-	-	-	-	-	-	-	-	-	-	-	-	-	-	-	-	-	-	0.896017	-
ycjQ	89108159	b1313	JW1306	ECK1308	orphan	non-essential	-	5012951735	predicted oxidoreductase, Zn-dependent and NAD(P)-binding	38.22	350	7.77	0.531	NA	NA	3	0.6696	0.0284	-	-	-	-	-	-	-	-	-	-	0.998962	-	-	-	-	-	-	-	0.152627	-	-	-	-	-	-	-	-	-	-	-	-
ycjR	89108160	b1314	JW5202	ECK1309	orphan	non-essential	-	51658	hypothetical protein	29.83	262	7.9	0.555	NA	NA	2	0.2144	0.0547	-	-	-	-	0.861524	-	-	-	-	-	-	-	-	-	-	-	-	-	0.37722	-	-	-	-	-	-	-	-	-	-	-	-
ycjS	89108161	b1315	JW1308	ECK1310	orphan	non-essential	-	5173555347	predicted oxidoreductase, NADH-binding	38.65	351	7.04	0.489	NA	NA	3	0.7002	0.3501	-	-	-	-	-	-	-	-	-	-	0.34622	-	-	-	-	-	-	-	0.255082	-	-	-	-	-	-	-	-	-	-	-	-
ycjT	89108162	b1316	JW1309	ECK1311	orphan	non-essential	-	4820874650	predicted hydrolase	84.87	755	6.37	0.424	NA	NA	3	0.1947	0.186	-	-	-	-	0.951388	-	-	-	-	-	-	-	-	-	-	-	-	-	0.510597	-	-	-	-	-	-	-	-	-	-	-	-
ycjU	89108163	b1317	JW1310	ECK1312	orphan	non-essential	eco00500	56784	predicted beta-phosphoglucomutase	23.56	219	6.84	0.4	NA	NA	2	0.663	0.1969	-	-	-	-	0.937201	-	-	-	-	-	-	-	-	-	-	-	-	-	0.429723	-	-	-	-	-	-	-	-	-	-	-	-
ycjV	89108164	b1318	JW1311	ECK1313	orphan	non-essential	-	5033152540	predicted sugar transporter subunit	35.77	322	NA	0.412	3.3	NA	0	0.9978	0.2188	-	-	-	-	0.722044	-	-	-	-	-	-	-	-	-	-	-	-	-	-	-	-	-	-	-	-	-	-	-	-	-	-
ycjW	89108167	b1320	JW1313	ECK1316	orphan	non-essential	-	4741353822	predicted DNA-binding transcriptional regulator	36.13	332	7.49	0.427	21.2	NA	3	0.4967	0.0306	-	-	-	-	-	-	-	-	0.886713	-	-	-	-	-	-	-	-	-	-	-	-	-	-	-	-	-	0.979436	1	0.954254	-	-
ycjX	89108168	b1321	JW1314	ECK1317	orphan	non-essential	-	-	conserved hypothetical protein with nucleoside triphosphate hydrolase domain	52.61	465	8.37	0.39	NA	0.0274	3	0.151	0.151	-	-	-	-	-	-	-	-	-	-	-	-	-	-	-	0.573682	-	-	-	-	-	-	-	-	-	-	-	0.677879	-	-	-
ycjY	89108175	b1327	JW5804	ECK1324	orphan	non-essential	-	53474	predicted hydrolase	34.12	310	7.22	0.472	5.2	NA	4	0.1882	0.1488	-	-	0.972675	-	-	-	-	-	-	-	-	-	-	-	-	-	-	-	-	-	-	-	-	-	0.725045	-	-	-	-	-	-
ycjZ	89108176	b1328	JW1321	ECK1325	orphan	non-essential	-	4678553850	predicted DNA-binding transcriptional regulator	33.48	299	6.88	0.336	NA	NA	3	0.6958	0.0919	-	-	-	-	-	-	-	-	0.950948	-	-	-	-	-	-	-	-	-	-	-	-	-	-	-	-	-	0.931343	1	-	-	-
ydaC	89108195	b1347	JW1341	ECK1344	orphan	non-essential	-	-	hypothetical protein	7.86	69	5.36	0.373	NA	NA	3	0.0022	0.0022	-	-	-	-	-	-	-	-	0.468073	-	-	-	-	-	-	-	-	-	-	1	-	-	-	-	-	-	-	-	-	-	-
ydaE	89108200	b4526	JW1346	ECK1349	orphan	non-essential	-	-	hypothetical protein	6.58	56	NA	0.491	NA	NA	0	0.0022	0.0022	-	-	-	-	-	-	-	-	0.0339215	-	-	-	-	-	-	-	-	-	-	-	-	-	-	0.0745418	-	-	-	-	-	-	-
ydaF	89108203	b4527	JW1349	ECK1352	orphan	non-essential	-	-	hypothetical protein	5.77	51	NA	0.468	NA	NA	0	0.0044	0	-	-	-	-	-	-	-	-	0.0339215	-	-	-	-	-	-	-	-	-	-	-	-	-	-	0.0745418	-	-	-	-	-	-	-
ydaG	89108204	b1355	JW5210	ECK1353	orphan	non-essential	-	-	hypothetical protein	5.19	44	6.68	0.558	NA	NA	2	0	0	-	-	-	-	-	-	-	-	0.0339215	-	-	-	-	-	-	-	-	-	-	-	-	-	-	0.0745418	-	-	-	-	-	-	-
ydaL	89108188	b1340	JW1334	ECK1337	orphan	non-essential	-	-	hypothetical protein	21.51	187	8.09	0.412	NA	0.0561	1	0.2538	0.1926	-	-	-	-	-	-	-	-	-	0.18972	-	-	-	-	-	-	-	-	-	-	-	-	-	-	0.584401	-	-	-	-	-	-
ydaN	89108190	b1342	JW1336	ECK1339	orphan	non-essential	-	-	predicted Zn(II) transporter	36.61	327	7.21	0.385	NA	0.0265	2	0.4398	0.3348	-	-	-	-	-	-	-	-	-	0.280628	-	-	-	-	-	-	-	-	-	-	-	-	-	-	-	-	0.138167	-	-	-	-
ydaQ	89108194	b1346	JW5207	ECK1343	orphan	non-essential	-	-	hypothetical protein	8.46	71	6.59	0.422	NA	NA	0	0.0022	0.0022	-	-	-	-	-	-	-	-	-	0.867516	-	-	-	-	-	-	-	-	-	-	-	-	-	0.0745418	-	-	-	-	-	-	-
ydaS	89108206	b1357	JW1352	ECK1355	orphan	non-essential	-	47413	predicted DNA-binding transcriptional regulator	10.98	98	5.63	0.33	NA	NA	2	0.0197	0.0197	0.94231	-	-	-	-	-	-	-	-	-	-	-	-	-	-	-	-	-	-	-	-	0.994711	-	-	-	-	-	-	-	-	-
ydaT	89108207	b1358	JW1353	ECK1356	orphan	non-essential	-	-	hypothetical protein	15.74	140	7.39	0.449	NA	NA	2	0.0066	0.0066	-	-	-	-	-	-	-	-	-	0.521426	-	-	-	-	-	-	-	-	-	-	-	-	-	-	-	-	-	-	-	-	-
ydaU	89108208	b1359	JW1354	ECK1357	orphan	non-essential	-	-	hypothetical protein	32.51	285	7.39	0.328	NA	NA	4	0.0219	0.0109	-	-	-	-	-	-	-	-	-	0.867516	-	-	-	-	-	-	-	-	-	-	-	-	-	-	-	-	-	-	-	-	-
ydaV	89108209	b1360	JW1355	ECK1358	orphan	non-essential	-	52540	predicted DNA replication protein	28.13	248	8.04	0.418	NA	0.0812	3	0.2998	0.1532	-	-	-	-	-	-	-	-	-	-	0.612314	-	-	-	-	-	-	-	-	-	-	-	-	-	-	-	0.413113	-	-	-	-
ydaW	89108210	b1361	JW5211	ECK1359	orphan	non-essential	-	-	predicted DNA-binding protein	20.05	186	7.8	0.411	14.3	NA	1	0.0022	0.0022	-	-	-	-	-	-	-	-	0.0339215	-	-	-	-	-	-	-	-	-	-	-	-	-	-	0.0745418	-	-	-	-	-	-	-
ydaY	89108215	b1366	JW1360	ECK1364	orphan	non-essential	-	-	hypothetical protein	13.47	119	7.12	0.417	NA	NA	1	0.0022	0.0022	-	-	-	-	-	-	-	-	0.0339215	-	-	-	-	-	-	-	-	-	-	-	-	-	-	0.0745418	-	-	-	-	-	-	-
ydbC	89108251	b1406	JW1403	ECK1399	orphan	non-essential	-	51430	predicted oxidoreductase, NAD(P)-binding	30.71	286	7.5	0.407	6.9	NA	3	0.7068	0.1335	-	-	-	-	-	-	-	-	0.615139	-	-	-	-	-	-	-	-	-	0.928956	-	-	-	-	-	0.934769	-	-	-	-	-	-
ydbD	89108252	b1407	JW5221	ECK1400	orphan	non-essential	-	-	hypothetical protein	86.72	768	7.51	0.348	25.7	NA	3	0.0022	0	-	-	-	-	-	-	-	-	0.0339215	-	-	-	-	-	-	-	-	-	-	-	-	-	-	0.0745418	-	-	-	-	-	-	-
ydbH	89108228	b1381	JW1376	ECK1378	orphan	non-essential	-	-	hypothetical protein	96.83	879	7.93	0.386	10.7	0.0757	3	0.0547	0.0263	-	-	-	-	-	-	-	-	0.0339215	-	-	-	-	-	-	-	-	-	-	-	-	-	-	0.0745418	-	-	-	-	-	-	-
ydbJ	89108225	b4529	JW5215	ECK1375	orphan	non-essential	-	-	hypothetical protein	8.7	88	NA	0.333	NA	0.0376	0	0.0175	0.0175	-	-	-	-	-	-	-	-	-	-	-	-	-	-	-	-	-	-	-	-	-	-	-	-	-	-	-	-	-	-	-
ydbK	89108224	b1378	JW1372	ECK1374	orphan	non-essential	-	5.25185e+19	fused predicted Fe-S subunit of pyruvate-flavodoxin oxidoreductase	128.82	1174	8.54	0.482	NA	0.0319	4	0.4311	0.3567	0.117193	-	-	-	-	-	-	-	-	-	-	-	-	-	-	-	-	-	-	-	0.145823	-	-	-	-	-	-	-	-	-	-
ydbL	89108230	b1383	JW5216	ECK1380	orphan	non-essential	-	-	hypothetical protein	11.88	108	8.15	0.338	9.4	0.0029	1	0.1028	0.1028	-	-	-	-	-	-	-	-	-	-	-	-	-	-	-	0.938625	-	-	-	-	-	-	-	-	-	-	0.79292	-	-	-	-
ydcA	89108262	b1419	JW1416	ECK1411	orphan	non-essential	-	-	hypothetical protein	5.86	57	7.83	0.342	4.3	NA	2	0.0066	0.0066	0.999981	-	-	-	-	-	-	-	-	-	-	-	-	-	-	-	-	-	-	-	-	0.999994	-	0.994343	-	-	-	-	-	-	-
ydcC	89108303	b1460	JW1455	ECK1454	orphan	non-essential	-	-	hypothetical protein	43.08	378	NA	0.34	NA	NA	1	0.0897	0.0656	-	-	-	0.920643	-	-	-	-	-	-	-	-	-	-	-	-	-	-	-	-	-	-	0.782505	-	-	-	-	-	-	-	-
ydcD	89108300	b1457	JW1452	ECK1451	orphan	non-essential	-	-	hypothetical protein	18.91	160	7.45	0.311	10.3	NA	2	0	0	-	-	-	-	-	-	-	-	-	-	0.995629	-	-	-	-	-	-	-	-	-	-	-	-	0.0745418	-	-	-	-	-	-	-
ydcF	89108259	b1414	JW1411	ECK1407	orphan	non-essential	-	-	hypothetical protein	29.71	266	7.94	0.408	NA	0.1429	4	0.0438	0.0438	-	-	0.234735	-	-	-	-	-	-	-	-	-	-	-	-	-	-	-	-	-	-	-	0.881099	-	-	-	-	-	-	-	-
ydcH	89108269	b1426	JW5823	ECK1419	orphan	non-essential	-	-	hypothetical protein	8.88	74	8.02	0.384	NA	NA	1	0.0613	0.0613	-	-	-	-	0.45369	-	-	-	-	-	-	-	-	-	-	-	-	-	-	-	-	-	-	-	-	-	-	-	-	0.99607	-
ydcI	89108266	b1422	JW5226	ECK1416	orphan	non-essential	-	4678553850	predicted DNA-binding transcriptional regulator	33.4	307	7.81	0.351	NA	0.0494	3	0.7243	0.1072	-	-	-	-	-	-	-	-	0.950948	-	-	-	-	-	-	-	-	-	-	-	-	-	-	-	-	-	0.925323	0.925404	0.967883	-	-
ydcJ	89108267	b1423	JW1419	ECK1417	orphan	non-essential	-	-	hypothetical protein	51.04	447	7.55	0.394	4.6	0.035	4	0.0744	0.0744	-	-	0.831592	-	-	-	-	-	-	-	-	-	-	-	-	-	-	-	0.634619	-	-	-	-	-	-	-	-	-	-	-	-
ydcK	89108271	b1428	JW1424	ECK1421	orphan	non-essential	eco00903;eco00360;eco00350;eco00564;eco00624;eco00642;eco00960;eco00632	51161	hypothetical protein	35.85	326	7.75	0.367	NA	0.1028	3	0.0131	0.0131	-	-	-	-	-	-	-	-	-	0.867516	-	-	-	-	-	-	-	-	-	-	-	-	-	0.0745418	-	-	-	-	-	-	-
ydcL	89108274	b1431	JW1427	ECK1424	orphan	non-essential	-	-	predicted lipoprotein	24.43	222	8.53	0.52	7.6	0.0584	2	0.0372	0.0372	-	-	0.988314	-	-	-	-	-	-	-	-	-	-	-	-	-	-	-	-	-	-	-	-	-	-	-	-	-	-	-	-
ydcM	89108275	b1432	JW5228	ECK1426	orphan	non-essential	-	-	predicted transposase	45.74	402	7.91	0.399	5.7	0.0094	3	0.2363	0.2276	-	-	0.997085	-	-	-	-	-	-	-	-	-	-	-	-	-	-	-	-	-	-	-	0.911662	-	-	-	-	-	-	-	-
ydcN	89108277	b1434	JW1430	ECK1428	orphan	non-essential	-	51182	predicted DNA-binding transcriptional regulator	19.73	178	7.42	0.351	7.4	0.0847	1	0.4179	0.302	0.477454	-	-	-	-	-	-	-	-	-	-	-	-	-	-	-	-	-	-	-	-	-	-	-	0.544269	-	-	-	-	-	-
ydcO	89108276	b1433	JW5229	ECK1427	orphan	non-essential	-	-	predicted benzoate transporter	40.58	391	7.38	0.339	8.5	0.0499	3	0.1772	0.1772	-	-	-	-	-	-	-	-	-	-	-	-	-	0.566322	-	-	-	-	-	-	-	-	-	-	-	-	-	-	-	-	0.587078
ydcP	89108278	b1435	JW1431	ECK1429	orphan	non-essential	-	-	predicted peptidase	72.7	653	8.09	0.465	7.6	0.0291	3	0.5142	0.2473	-	-	0.661554	-	-	-	-	-	-	-	-	-	-	-	-	-	-	-	-	-	-	-	0.502064	-	-	-	-	-	-	-	-
ydcQ	89108281	b1438	JW1433	ECK1432	orphan	non-essential	-	-	predicted DNA-binding transcriptional regulator	16.11	145	8.07	0.361	8.3	NA	2	0.0525	0.046	-	-	-	-	-	0.899257	-	-	-	-	-	-	-	-	-	-	-	-	0.524357	-	-	-	-	-	-	-	-	-	-	-	-
ydcR	89108282	b1439	JW1434	ECK1433	orphan	non-essential	-	4678553383	fused predicted DNA-binding transcriptional regulator and predicted amino transferase	52.79	468	7.73	0.377	12.1	0.0412	3	0.8775	0.4617	0.101745	-	-	-	-	-	-	-	-	-	-	-	-	-	-	-	-	-	0.322517	-	-	-	-	-	-	-	-	-	-	-	-
ydcX	89108288	b1445	JW5232	ECK1439	orphan	non-essential	-	-	predicted inner membrane protein	6.65	57	6.05	0.443	12.2	0.0442	2	0.0066	0.0066	0.736876	-	-	-	-	-	-	-	-	-	-	-	-	-	-	-	-	-	-	-	-	-	-	0.0745418	-	-	-	-	-	-	-
ydcY	89108289	b1446	JW1441	ECK1440	orphan	non-essential	-	-	hypothetical protein	8.8	77	9.19	0.455	NA	0.0447	3	0.0088	0.0088	-	-	-	-	-	-	-	-	0.99352	-	-	-	-	-	-	-	-	-	-	-	-	-	-	-	-	-	-	0.484412	-	-	-
ydcZ	89108290	b1447	JW1442	ECK1441	orphan	non-essential	-	-	predicted inner membrane protein	15.86	149	7.58	0.331	NA	0.0295	1	0.0241	0.0241	0.915155	-	-	-	-	-	-	-	-	-	-	-	-	-	-	-	-	-	-	-	-	0.887475	0.926471	-	-	-	-	-	-	-	-
yddB	89108338	b1495	JW1490	ECK1489	orphan	non-essential	-	56935	predicted porin protein	89.28	790	6.43	0.45	NA	NA	3	0.0328	0.0306	-	-	-	-	-	-	-	-	-	-	0.999658	-	-	-	-	-	-	-	-	-	-	-	-	-	-	-	-	-	-	0.0907859	-
yddE	89108307	b1464	JW1459	ECK1458	orphan	non-essential	-	54506	hypothetical protein	32.32	297	7.84	0.445	NA	0.0593	3	0.4114	0.407	-	-	-	-	-	-	-	-	-	-	-	-	0.84473	-	-	-	-	-	-	-	-	-	-	0.401921	-	-	-	-	-	-	-
yddG	89108316	b1473	JW1469	ECK1467	orphan	non-essential	-	103481	predicted methyl viologen efflux pump	29.44	274	6.84	0.334	14.4	0.0407	1	0.1225	0.1182	-	-	-	-	-	-	-	-	-	0.775173	-	-	-	-	-	-	-	-	-	-	-	-	-	-	0.285524	-	-	-	-	-	-
yddH	89108305	b1462	JW1457	ECK1456	orphan	non-essential	-	50475	hypothetical protein	20.97	189	7.57	0.393	6.2	NA	4	0.2013	0.2013	-	-	-	-	-	-	-	0.29161	-	-	-	-	-	-	-	-	-	-	-	-	-	-	-	-	0.273054	-	-	-	-	-	-
yddJ	89108313	b1470	JW1466	ECK1464	orphan	non-essential	-	-	hypothetical protein	12.87	111	4.71	0.341	NA	NA	2	0	0	-	-	-	-	-	-	-	-	-	-	-	-	-	0.999838	-	-	-	-	-	-	-	-	-	-	-	-	-	-	-	-	0.950536
yddK	89108314	b1471	JW1467	ECK1465	orphan	non-essential	-	52058	hypothetical protein	36.24	318	3.92	0.289	NA	NA	2	0.0656	0.0656	-	-	-	-	-	-	-	-	-	-	-	-	-	0.989345	-	-	-	-	-	-	-	-	-	-	-	-	-	-	-	-	0.643376
yddL	89108315	b1472	JW1468	ECK1466	orphan	non-essential	-	56935	predicted lipoprotein	10.74	96	6.38	0.441	NA	NA	2	0.0416	0	-	-	-	-	-	-	-	-	0.0339215	-	-	-	-	-	-	-	-	-	-	-	-	-	-	0.0745418	-	-	-	-	-	-	-
yddM	89108320	b1477	JW5908	ECK1471	orphan	non-essential	-	-	predicted DNA-binding transcriptional regulator	13.27	120	8.4	0.302	5.3	NA	3	0.1663	0.0919	0.990405	-	-	-	-	-	-	-	-	-	-	-	-	-	-	-	-	-	-	-	0.456163	-	-	-	-	-	-	-	-	-	-
yddV	89108333	b1490	JW5241	ECK1484	orphan	non-essential	-	-	predicted diguanylate cyclase	40.03	347	6.79	0.399	12.1	NA	4	0.6324	0.3501	-	-	-	-	-	-	-	-	-	-	-	-	-	-	-	0.314099	-	-	-	-	-	-	-	-	-	-	-	-	-	-	0.275802
yddW	89108334	b1491	JW1486	ECK1485	orphan	non-essential	-	51445	predicted liprotein	49.57	439	7.27	0.407	24.8	NA	3	0.1225	0.1116	-	-	0.2257	-	-	-	-	-	-	-	-	-	-	-	-	-	-	-	-	-	-	-	-	-	0.598948	-	-	-	-	-	-
ydeA	89108369	b1528	JW1521	ECK1521	orphan	non-essential	-	103473	predicted arabinose transporter	42.54	396	8.03	0.35	NA	0.0237	2	0.4989	0.1116	-	-	-	0.359334	-	-	-	-	-	-	-	-	-	-	-	-	-	-	-	-	-	-	-	-	0.628105	-	-	-	-	-	-
ydeE	89108375	b1534	JW1527	ECK1527	orphan	non-essential	-	103473	predicted transporter	42.66	395	8.32	0.381	14.4	0.0516	3	0.1729	0.1094	-	-	-	-	-	-	-	-	0.995172	-	-	-	-	-	-	-	-	-	-	-	-	-	-	-	-	-	-	0.999975	-	-	-
ydeH	89108376	b1535	JW1528	ECK1528	orphan	non-essential	-	-	hypothetical protein	33.86	296	6.65	0.36	NA	NA	2	0.628	0.2276	-	-	-	-	-	-	-	-	-	-	-	-	-	-	-	0.444448	-	-	-	-	-	-	-	0.737059	-	-	-	-	-	-	-
ydeI	89108377	b1536	JW1529	ECK1529	orphan	non-essential	-	101756	hypothetical protein	14.12	130	7.96	0.427	NA	0.0776	3	0.035	0.0088	-	-	-	-	-	-	-	-	-	-	-	-	-	-	-	0.998407	-	-	-	-	-	-	-	0.0745418	-	-	-	-	-	-	-
ydeJ	89108378	b1537	JW1530	ECK1530	orphan	non-essential	-	-	hypothetical protein	18.32	172	7.09	0.417	17.8	0.0056	3	0.7112	0.0394	-	-	-	-	-	-	-	-	-	0.100041	-	-	-	-	-	-	-	-	-	-	-	-	-	0.423198	-	-	-	-	-	-	-
ydeK	89108351	b1510	JW1503	ECK1503	orphan	non-essential	-	-	predicted lipoprotein	136.51	1325	7.47	0.361	NA	NA	3	0.0328	0.0066	-	-	-	-	-	-	-	-	-	0.867516	-	-	-	-	-	-	-	-	-	-	-	-	-	0.0745418	-	-	-	-	-	-	-
ydeM	89108340	b1497	JW1492	ECK1491	orphan	non-essential	-	102114	hypothetical protein	44.52	385	5.09	0.431	3.3	NA	3	0.3698	0.1816	-	-	-	-	-	-	-	-	-	-	-	-	0.967977	-	-	-	-	-	-	-	-	-	0.593785	-	-	-	-	-	-	-	-
ydeN	89108341	b1498	JW5243	ECK1492	orphan	non-essential	-	53649	hypothetical protein	62.8	560	6.66	0.432	19.3	0.011	3	0.3195	0.1138	-	-	-	-	-	-	-	-	-	-	-	-	-	-	-	0.852483	-	-	-	-	-	-	-	-	-	0.987533	-	-	-	-	-
ydeO	89108342	b1499	JW1494	ECK1493	orphan	non-essential	-	46689	predicted DNA-binding transcriptional acfivator	28.73	253	5.73	0.376	3.3	NA	3	0.1969	0.0066	-	-	-	-	-	-	-	-	0.0339215	-	-	-	-	-	-	-	-	-	-	-	-	-	-	0.0745418	-	-	-	-	-	-	-
ydeP	89108343	b1501	JW1495	ECK1494	orphan	non-essential	eco00680;eco00630	5069253706	predicted oxidoreductase	83.49	759	6.47	0.403	NA	NA	3	0.6236	0.2276	0.794996	-	-	-	-	-	-	-	-	-	-	-	-	-	-	-	-	-	-	-	0.590586	-	-	-	-	-	-	-	-	-	-
ydeQ	89108344	b1502	JW1496	ECK1495	orphan	non-essential	-	49401	predicted fimbrial-like adhesin protein	32.07	304	6.23	0.315	NA	NA	4	0.0131	0.0044	-	-	-	-	-	-	-	-	0.0339215	-	-	-	-	-	-	-	-	-	-	-	-	-	-	0.0745418	-	-	-	-	-	-	-
ydeR	89108345	b1503	JW1497	ECK1496	orphan	non-essential	-	49401	predicted fimbrial-like adhesin protein	18.14	167	6.41	0.391	NA	NA	1	0.0131	0.0022	0.602772	-	-	-	-	-	-	-	-	-	-	-	-	-	-	-	-	-	-	-	0.703863	-	-	-	-	-	-	-	-	-	-
ydeS	89108346	b1504	JW1498	ECK1497	orphan	non-essential	-	49401	predicted fimbrial-like adhesin protein	18.95	176	7.11	0.341	NA	NA	3	0.0525	0.0109	-	-	-	-	-	-	-	-	-	-	-	0.999243	-	-	-	-	0.991052	-	-	-	-	-	-	0.0745418	-	-	-	-	-	-	-
ydeT	89108347	b1505	JW1499	ECK1498	orphan	non-essential	-	-	hypothetical protein	41.62	382	6.42	0.373	NA	NA	2	0.0919	0	-	-	-	-	-	-	-	-	0.0339215	-	-	-	-	-	-	-	-	-	-	-	-	-	-	0.0745418	-	-	-	-	-	-	-
ydfA	89108413	b1571	JW1563	ECK1565	orphan	non-essential	-	-	hypothetical protein	5.79	51	6.66	0.533	NA	NA	1	0.0044	0.0044	-	-	-	-	-	-	-	-	0.0339215	-	-	-	-	-	-	-	-	-	-	-	-	-	-	0.0745418	-	-	-	-	-	-	-
ydfB	89108414	b1572	JW1564	ECK1566	orphan	essential	-	-	hypothetical protein	4.69	42	7	0.523	10.1	NA	0	0	0	-	-	-	-	-	-	-	-	0.0339215	-	-	-	-	-	-	-	-	-	-	-	-	-	-	0.0745418	-	-	-	-	-	-	-
ydfC	89108415	b1573	JW1565	ECK1567	orphan	non-essential	-	-	hypothetical protein	8.35	72	7.54	0.486	NA	NA	0	0	0	-	-	-	-	-	-	-	-	0.0339215	-	-	-	-	-	-	-	-	-	-	-	-	-	-	0.0745418	-	-	-	-	-	-	-
ydfD	89108417	b1576	JW1567	ECK1570	orphan	non-essential	-	-	hypothetical protein	6.84	63	6.71	0.481	NA	NA	1	0.0044	0.0044	-	-	-	-	-	-	-	-	0.0339215	-	-	-	-	-	-	-	-	-	-	0.488528	-	-	-	-	-	-	-	-	-	-	-
ydfE	89108418	b1577	JW1568	ECK1571	orphan	non-essential	-	-	hypothetical protein	35.07	306	6.63	0.475	NA	NA	2	0	0	-	-	-	-	-	-	-	-	0.0339215	-	-	-	-	-	-	-	-	-	-	-	-	-	-	0.0745418	-	-	-	-	-	-	-
ydfH	89108381	b1540	JW1533	ECK1533	orphan	non-essential	-	46785	predicted DNA-binding transcriptional regulator	26.57	228	8.3	0.504	5.7	0.044	2	0.488	0.3917	0.292252	-	-	-	-	-	-	-	-	-	-	-	-	-	-	-	-	-	0.491382	-	-	-	-	-	-	-	-	-	-	-	-
ydfI	89108383	b1542	JW1535	ECK1535	orphan	non-essential	-	4817951735	predicted mannonate dehydrogenase	53.69	486	7.56	0.406	8.9	0.0591	3	0.302	0.0284	-	-	-	-	0.41634	-	-	-	-	-	-	-	-	-	-	-	-	-	0.953063	-	-	-	-	-	-	-	-	-	-	-	-
ydfJ	89108384	b1543	JW1536	ECK1536	orphan	non-essential	-	103473	predicted transporter	46.27	427	6.78	0.435	NA	NA	3	0.5361	0.0306	-	-	0.56882	-	-	-	-	-	-	-	-	-	-	-	-	-	-	-	0.895669	-	-	-	-	-	-	-	-	-	-	-	-
ydfK	89108385	b1544	JW1537	ECK1537	orphan	non-essential	-	-	predicted DNA-binding transcriptional regulator	10.14	88	NA	0.302	1.1	NA	1	0.0022	0	-	-	-	-	-	-	-	-	-	-	-	-	-	-	-	-	-	-	-	-	-	-	-	-	-	-	-	-	-	-	-
ydfO	89108391	b1549	JW5252	ECK1543	orphan	non-essential	-	-	hypothetical protein	16.5	136	5.43	0.313	1.2	NA	1	0.0044	0.0022	-	-	-	-	-	-	-	-	0.0339215	-	-	-	-	-	-	-	-	-	-	-	-	-	-	0.0745418	-	-	-	-	-	-	-
ydfP	89108395	b1553	JW1545	ECK1547	orphan	non-essential	-	-	hypothetical protein	18.31	165	6.26	0.359	NA	0.2973	2	0.0066	0.0066	-	-	-	-	-	-	-	-	0.0339215	-	-	-	-	-	-	-	-	-	-	-	-	-	-	0.0745418	-	-	-	-	-	-	-
ydfQ	89108396	b1554	JW1546	ECK1548	orphan	non-essential	-	53955	predicted lysozyme	19.66	177	7.08	0.461	NA	NA	3	0.0613	0.0088	-	-	-	-	-	-	-	-	0.0339215	-	-	-	-	-	-	-	-	-	-	-	-	-	-	0.0745418	-	-	-	-	-	-	-
ydfR	89108397	b1555	JW1547	ECK1549	orphan	non-essential	-	-	hypothetical protein	12.09	103	5.85	0.436	NA	NA	3	0.0022	0.0022	-	-	-	-	-	-	-	-	0.0339215	-	-	-	-	-	-	-	-	-	-	-	-	-	-	0.0745418	-	-	-	-	-	-	-
ydfT	89108401	b1559	JW1551	ECK1553	orphan	non-essential	-	57938	predicted antitermination protein Q	27.93	250	7.65	0.374	NA	0.009	4	0.0088	0.0088	-	-	-	-	-	-	-	-	-	0.699854	-	-	-	-	-	-	-	-	-	0.337958	-	-	-	-	-	-	-	-	-	-	-
ydfU	89108402	b1560	JW5909	ECK1554	orphan	non-essential	-	-	hypothetical protein	39.26	349	6.68	0.403	NA	0.1285	3	0.0109	0.0109	-	-	-	-	-	-	-	-	-	0.867516	-	-	-	-	-	-	-	-	-	0.316192	-	-	-	-	-	-	-	-	-	-	-
ydfV	89108407	b1565	JW1557	ECK1559	orphan	non-essential	-	-	hypothetical protein	11.31	101	7.05	0.339	NA	NA	0	0	0	-	-	-	-	-	-	-	-	-	-	-	-	-	-	-	-	-	-	-	-	-	-	-	-	-	-	-	-	-	-	-
ydfW	89108409	b1567	JW1559	ECK1561	orphan	non-essential	-	-	hypothetical protein	5.88	49	6.93	0.32	NA	NA	1	0	0	-	-	-	-	-	-	-	-	0.0339215	-	-	-	-	-	-	-	-	-	-	-	-	-	-	0.0745418	-	-	-	-	-	-	-
ydfX	89108410	b1568	JW1560	ECK1562	orphan	non-essential	-	-	hypothetical protein	10.98	96	7.39	0.397	NA	NA	1	0	0	-	-	-	-	-	-	-	-	0.0339215	-	-	-	-	-	-	-	-	-	-	-	-	-	-	0.0745418	-	-	-	-	-	-	-
ydfZ	89108382	b1541	JW1534	ECK1534	orphan	non-essential	-	-	hypothetical protein	7.28	67	8.46	0.68	NA	0.1081	3	0.0131	0.0131	-	-	-	-	-	-	-	-	0.0339215	-	-	-	-	-	-	-	-	-	-	-	-	-	-	0.0745418	-	-	-	-	-	-	-
ydgA	89108455	b1614	JW1606	ECK1609	orphan	non-essential	-	-	hypothetical protein	54.69	502	9.88	0.49	5.1	0.0715	4	0.0613	0.0569	-	-	-	0.297098	-	-	-	-	-	-	-	-	-	-	-	-	-	-	-	-	-	-	-	-	0.714082	-	-	-	-	-	-
ydgC	89108448	b1607	JW1599	ECK1602	orphan	non-essential	-	-	conserved inner membrane protein associated with alginate biosynthesis	12.32	111	8.24	0.375	2.7	0.0738	1	0.0438	0.0438	-	-	0.982061	-	-	-	-	-	-	-	-	-	-	-	-	-	-	-	-	-	-	-	0.998647	-	-	-	-	-	-	-	-
ydgD	89108439	b1598	JW1590	ECK1593	orphan	non-essential	-	50494	predicted peptidase	29.28	273	7.94	0.361	9.6	0.0699	2	0.0481	0.0481	0.232915	-	-	-	-	-	-	-	-	-	-	-	-	-	-	-	-	-	-	-	-	-	-	-	-	-	-	-	-	-	-
ydgH	89108445	b1604	JW1596	ECK1599	orphan	non-essential	-	-	hypothetical protein	33.9	314	9.11	0.6	10.7	0.0429	4	0.0219	0.0219	-	-	-	-	-	-	-	-	0.0339215	-	-	-	-	-	-	-	-	-	-	-	-	-	-	0.0745418	-	-	-	-	-	-	-
ydgI	89108446	b1605	JW1597	ECK1600	orphan	non-essential	-	-	predicted arginine/ornithine antiporter transporter	49.5	460	7.68	0.481	3.5	0.0201	2	0.4158	0.1619	-	-	0.996743	-	-	-	-	-	-	-	-	-	-	-	-	-	-	-	-	-	-	-	0.994158	-	-	-	-	-	-	-	-
ydgJ	89108465	b1624	JW5265	ECK1619	orphan	non-essential	-	51735	predicted oxidoreductase	38.26	346	8.74	0.403	8.6	0.0282	4	0.6433	0.2473	-	-	-	-	-	-	-	-	-	-	0.23287	-	-	-	-	-	-	-	-	-	-	-	-	0.198066	-	-	-	-	-	-	-
ydgK	89108468	b1626	JW1618	ECK1622	orphan	non-essential	-	-	conserved inner membrane protein	16.32	146	8.04	0.342	24.4	0.0738	3	0.0175	0.0175	-	-	-	-	-	-	-	-	0.0339215	-	-	-	-	-	-	-	-	-	-	-	-	-	-	0.0745418	-	-	-	-	-	-	-
ydhA	89108481	b1639	JW1631	ECK1635	orphan	non-essential	-	-	predicted lipoprotein	12.57	109	7.09	0.428	NA	0.0517	2	0.0284	0.0284	-	-	-	-	-	0.38513	-	-	-	-	-	-	-	-	-	-	-	-	-	-	-	-	-	-	0.995479	-	-	-	-	-	-
ydhB	89108501	b1659	JW1651	ECK1655	orphan	non-essential	-	4678553850	predicted DNA-binding transcriptional regulator	35.25	310	7.89	0.388	12	0.0439	3	0.6302	0.0591	-	-	-	-	-	-	-	-	0.956621	-	-	-	-	-	-	-	-	-	-	-	-	-	-	-	-	-	0.9356	0.935802	-	-	-
ydhC	89108502	b1660	JW1652	ECK1656	orphan	non-essential	-	103473	predicted transporter	43.37	403	7.83	0.43	NA	0.0542	2	0.7921	0.1247	-	-	-	-	-	-	-	-	0.516344	-	-	-	-	-	-	-	-	-	-	-	-	-	-	0.749231	-	-	-	-	-	-	-
ydhF	89108489	b1647	JW1639	ECK1643	orphan	non-essential	-	51430	predicted oxidoreductase	33.68	298	8.98	0.474	7.4	0.0426	3	0.6761	0.1751	-	-	-	-	0.887155	-	-	-	-	-	-	-	-	-	-	-	-	-	-	-	-	-	-	-	0.754441	-	-	-	-	-	-
ydhI	89108485	b1643	JW1635	ECK1639	orphan	non-essential	-	-	predicted inner membrane protein	8.89	78	7.52	0.365	NA	0.1015	1	0.0131	0.0131	-	-	-	-	-	-	-	-	-	-	-	-	-	-	-	-	-	0.648109	0.994494	-	-	-	-	-	-	-	-	0.935802	-	-	-
ydhK	89108487	b1645	JW1637	ECK1641	orphan	non-essential	-	-	conserved inner membrane protein	75.27	670	7	0.359	25.3	0.0465	3	0.1488	0.1094	-	-	-	-	-	-	-	-	0.219144	-	-	-	-	-	-	-	-	-	-	-	-	-	-	-	-	-	-	0.927181	-	-	-
ydhL	89108490	b1648	JW5827	ECK1644	orphan	non-essential	-	-	hypothetical protein	9.36	79	7.54	0.334	NA	0.0735	2	0.1007	0.1007	-	-	-	-	-	-	-	-	-	-	-	-	-	0.789547	-	-	-	-	-	-	-	-	-	-	-	0.86639	-	-	-	-	-
ydhM	89108491	b1649	JW5874	ECK1645	orphan	non-essential	-	48498	predicted DNA-binding transcriptional regulator	19.07	171	8.52	0.448	NA	0.0855	2	0.1619	0.151	0.740515	-	-	-	-	-	-	-	-	-	-	-	-	-	-	-	-	-	-	-	-	-	-	-	0.36051	-	-	-	-	-	-
ydhO	89108497	b1655	JW5270	ECK1651	orphan	non-essential	-	-	predicted lipoprotein	29.92	271	7.75	0.481	8.4	0.2011	3	0.5208	0.2123	-	-	-	-	-	-	-	0.689965	-	-	-	-	-	-	-	-	-	-	-	-	-	-	-	-	-	-	-	0.252783	-	-	-
ydhP	89108499	b1657	JW1649	ECK1653	orphan	non-essential	-	103473	predicted transporter	40.06	389	8.09	0.382	9.6	0.0219	1	0.523	0.3063	0.690443	-	-	-	-	-	-	-	-	-	-	-	-	-	-	-	-	-	-	-	-	-	-	-	0.460974	-	-	-	-	-	-
ydhQ	89108506	b1664	JW1656	ECK1660	orphan	non-essential	-	51126	hypothetical protein	42.88	418	8.62	0.383	3.8	NA	4	0.0066	0	-	-	-	-	-	-	-	0.999133	-	-	-	-	-	-	-	-	-	-	-	-	-	-	-	-	-	-	-	-	-	-	-
ydhS	89108508	b1668	JW1658	ECK1664	orphan	non-essential	-	5190551971	conserved hypothetical protein with FAD/NAD(P)-binding domain	60.75	534	7.32	0.362	4.3	NA	3	0.0284	0.0197	-	-	-	-	-	-	-	-	0.0339215	-	-	-	-	-	-	-	-	-	-	-	-	-	0.926471	-	-	-	-	-	-	-	-
ydhT	89108509	b1669	JW1659	ECK1665	orphan	non-essential	-	-	hypothetical protein	29.34	270	8.17	0.364	NA	NA	1	0.0044	0.0044	-	-	-	-	-	-	-	-	0.0339215	-	-	-	-	-	-	-	-	-	-	-	-	-	-	0.0745418	-	-	-	-	-	-	-
ydhU	89108510	b1670	JW1660	ECK1666	orphan	non-essential	-	81342	predicted cytochrome	29.58	261	7.28	0.335	NA	0.0062	2	0.035	0.035	-	-	-	-	-	-	-	-	-	0.362069	-	-	-	-	-	-	-	-	-	-	-	-	-	-	-	-	-	-	-	-	-
ydhV	89108513	b1673	JW5272	ECK1669	orphan	non-essential	-	4831056228	predicted oxidoreductase	77.88	700	5.92	0.464	NA	NA	3	0.1641	0.0963	-	-	-	-	-	0.342975	-	-	-	-	-	-	-	-	-	-	-	-	-	-	-	-	-	-	0.987913	-	-	-	-	-	-
ydhW	89108512	b1672	JW1662	ECK1668	orphan	non-essential	-	-	hypothetical protein	24.42	215	7.32	0.414	NA	NA	2	0.0066	0.0066	-	-	-	-	-	-	-	-	0.0339215	-	-	-	-	-	-	-	-	-	-	-	-	-	-	0.0745418	-	-	-	-	-	-	-
ydhX	89108511	b1671	JW5271	ECK1667	orphan	non-essential	-	54862	predicted 4Fe-4S ferridoxin-type protein	25.09	222	7.7	0.435	NA	NA	3	0.5558	0.0219	0.94263	-	-	-	-	-	-	-	-	-	-	-	-	-	-	-	-	-	-	-	0.98768	0.998504	-	-	-	-	-	-	-	-	-
ydhY	89108514	b1674	JW1664	ECK1670	orphan	non-essential	-	54862	predicted 4Fe-4S ferridoxin-type protein	22.37	208	7.36	0.404	NA	NA	1	0.5733	0.0263	0.923101	-	-	-	-	-	-	-	-	-	-	-	-	-	-	-	-	-	-	-	0.975563	0.992527	-	-	-	-	-	-	-	-	-
ydhZ	89108515	b1675	JW1665	ECK1671	orphan	non-essential	-	-	hypothetical protein	7.91	69	8	0.421	NA	0.0405	3	0.0066	0.0066	-	-	-	-	-	-	-	-	0.0339215	-	-	-	-	-	-	-	-	-	-	-	-	-	-	0.0745418	-	-	-	-	-	-	-
ydiA	89108543	b1703	JW1693	ECK1701	orphan	non-essential	-	47454	hypothetical protein	31.21	277	8.38	0.425	6.2	0.0089	2	0.4398	0.4376	-	-	-	-	-	-	-	0.132834	-	-	-	-	-	-	-	-	-	-	-	-	-	-	-	-	-	-	0.172741	-	-	-	-
ydiE	89108545	b1705	JW1695	ECK1703	orphan	non-essential	-	-	hypothetical protein	7.12	63	7.55	0.395	5.1	0.1938	1	0.0066	0.0066	-	-	0.999648	-	-	-	-	-	-	-	-	-	-	-	-	-	-	-	-	-	-	-	0.926471	-	-	-	-	-	-	-	-
ydiF	89108534	b1694	JW1684	ECK1692	orphan	non-essential	-	100950	fused predicted acetyl-CoA:acetoacetyl-CoA transferase: alpha subunit and beta subunit	57.56	531	7.15	0.423	9.2	0.0204	3	0.3917	0.1204	-	-	-	-	-	-	0.87762	-	-	-	-	-	-	-	-	-	-	-	0.901582	-	-	-	-	-	-	-	-	-	-	-	-
ydiH	89108525	b1685	JW1675	ECK1682	orphan	non-essential	-	-	hypothetical protein	10.45	89	8.29	0.411	13.8	0.052	4	0.0088	0.0088	-	-	-	-	-	-	-	-	-	-	-	-	-	-	-	-	0.737425	-	-	-	-	-	-	-	-	-	-	0.294011	-	-	-
ydiI	89108526	b1686	JW1676	ECK1683	orphan	non-essential	-	54637	hypothetical protein	14.95	136	7.75	0.367	9.3	0.0244	4	0.3304	0.2713	-	-	-	-	-	-	-	0.427626	-	-	-	-	-	-	-	-	-	-	-	-	-	-	-	-	-	-	-	0.367434	-	-	-
ydiJ	89108527	b1687	JW1677	ECK1684	orphan	non-essential	-	5510356176	predicted FAD-linked oxidoreductase	113.25	1018	9.14	0.422	13.8	0.0444	3	0.7462	0.2691	0.86942	-	-	-	-	-	-	-	-	-	-	-	-	-	-	-	-	-	0.771457	-	-	-	-	-	-	-	-	-	-	-	-
ydiK	89108528	b1688	JW1678	ECK1685	orphan	non-essential	-	-	predicted inner membrane protein	39.84	370	8.6	0.42	7.7	0.043	2	0.3611	0.3151	-	-	0.1555	-	-	-	-	-	-	-	-	-	-	-	-	-	-	-	-	-	-	-	0.150376	-	-	-	-	-	-	-	-
ydiL	89108529	b1689	JW1679	ECK1687	orphan	essential	-	47413	hypothetical protein	13.93	118	6.23	0.428	7.7	0.1519	1	0.0022	0.0022	-	-	-	-	-	-	-	-	0.0339215	-	-	-	-	-	-	-	-	-	-	-	-	-	-	0.0745418	-	-	-	-	-	-	-
ydiM	89108530	b1690	JW1680	ECK1688	orphan	non-essential	-	103473	predicted transporter	44.61	404	5.73	0.363	NA	0.0601	2	0.035	0.0263	-	-	0.99814	-	-	-	-	-	-	-	-	-	-	-	-	-	-	-	-	-	-	-	0.912141	-	-	-	-	-	-	-	-
ydiN	89108531	b1691	JW5274	ECK1689	orphan	non-essential	-	103473	predicted transporter	46.08	421	5.83	0.404	NA	0.0287	3	0.07	0.0066	-	-	0.999367	-	-	-	-	-	-	-	-	-	-	-	-	-	-	-	-	-	-	-	0.926471	-	-	-	-	-	-	-	-
ydiP	89108536	b1696	JW1686	ECK1694	orphan	non-essential	-	4668951182	predicted DNA-binding transcriptional regulator	34.89	303	5.18	0.374	NA	0.0485	3	0.4705	0.1182	-	-	0.998586	-	-	-	-	-	-	-	-	-	-	-	-	-	-	-	0.981081	-	-	-	-	-	-	-	-	-	-	-	-
ydiQ	89108537	b1697	JW5276	ECK1695	orphan	non-essential	-	52402	hypothetical protein	27.47	254	7.1	0.445	NA	0.1125	1	0.5514	0.1641	-	-	-	-	-	-	0.858197	-	-	-	-	-	-	-	-	-	-	-	0.902614	-	-	-	-	-	-	-	-	-	-	-	-
ydiR	89108538	b1698	JW1688	ECK1696	orphan	non-essential	-	5240252467	predicted electron transfer flavoprotein, FAD-binding	33.77	312	8.11	0.484	NA	0.0906	3	0.5864	0.3895	-	-	-	-	-	-	0.286035	-	-	-	-	-	-	-	-	-	-	-	0.683247	-	-	-	-	-	-	-	-	-	-	-	-
ydiS	89108539	b1699	JW1689	ECK1697	orphan	non-essential	-	51905	predicted oxidoreductase, FAD/NAD(P)-binding domain	45.92	429	7.65	0.454	6.1	0.0676	3	0.5492	0.3917	-	-	-	-	-	0.499996	-	-	-	-	-	-	-	-	-	-	-	-	-	-	-	-	0.707288	-	-	-	-	-	-	-	-
ydiT	89108540	b1700	JW1690	ECK1698	orphan	non-essential	-	-	predicted 4Fe-4S ferredoxin-type protein	10.72	97	7.2	0.476	9.6	0.0827	2	0.1028	0.0263	-	-	-	-	-	0.9627	-	-	-	-	-	-	-	-	-	-	-	-	-	-	0.864921	-	-	-	-	-	-	-	-	-	-
ydiU	89108546	b1706	JW1696	ECK1704	orphan	non-essential	-	-	hypothetical protein	54.38	478	8.38	0.377	5.4	0.0772	2	0.4354	0.4333	-	-	-	0.219252	-	-	-	-	-	-	-	-	-	-	-	-	-	-	-	-	-	-	-	-	0.325411	-	-	-	-	-	-
ydiV	89108547	b1707	JW1697	ECK1705	orphan	non-essential	-	-	hypothetical protein	27.05	237	6.84	0.306	6.4	0.0073	2	0.0197	0.0131	-	-	-	-	-	-	-	-	0.0339215	-	-	-	-	-	-	-	-	-	-	-	-	-	-	0.0745418	-	-	-	-	-	-	-
ydiY	89108561	b1722	JW1711	ECK1720	orphan	non-essential	-	-	hypothetical protein	27.61	252	8.11	0.442	NA	0.0452	3	0.105	0.105	-	-	-	-	0.670907	-	-	-	-	-	-	-	-	-	-	-	-	-	0.378669	-	-	-	-	-	-	-	-	-	-	-	-
ydiZ	89108563	b1724	JW1713	ECK1722	orphan	non-essential	-	-	hypothetical protein	10.86	96	8.84	0.36	9.1	0.0487	4	0.0109	0.0109	-	-	-	-	0.740994	-	-	-	-	-	-	-	-	-	-	-	-	-	0.977537	-	0.999999	-	-	-	-	-	-	-	-	-	-
ydjA	89108604	b1765	JW1754	ECK1763	orphan	non-essential	-	55469	predicted oxidoreductase	20.06	183	9.74	0.476	3.7	0.0657	4	0.3632	0.3457	0.205152	-	-	-	-	-	-	-	-	-	-	-	-	-	-	-	-	-	-	-	-	-	-	-	-	-	-	0.242764	-	-	-
ydjE	89108608	b1769	JW1758	ECK1767	orphan	non-essential	-	103473	predicted transporter	50.32	452	6.54	0.312	NA	NA	2	0.5799	0.1116	-	-	0.602458	-	-	-	-	-	-	-	-	-	-	-	-	-	-	-	-	-	-	-	0.895334	-	-	-	-	-	-	-	-
ydjF	89108609	b1770	JW1759	ECK1768	orphan	non-essential	-	46785100950	predicted DNA-binding transcriptional regulator	28.26	252	6.85	0.387	NA	NA	2	0.4661	0.0438	-	-	-	-	-	-	-	-	0.90406	-	-	-	-	-	-	-	-	-	-	-	-	-	-	-	-	-	-	0.791734	-	-	-
ydjG	89108610	b1771	JW1760	ECK1769	orphan	non-essential	-	51430	predicted oxidoreductase	36.33	326	6.44	0.407	NA	NA	3	0.7899	0.2079	-	-	-	-	0.89866	-	-	-	-	-	-	-	-	-	-	-	-	-	0.701508	-	-	-	-	-	-	-	-	-	-	-	-
ydjH	89108611	b1772	JW5289	ECK1770	orphan	non-essential	-	53613	predicted kinase	34.12	315	7.24	0.38	NA	NA	3	0.733	0.3239	-	-	-	-	0.147108	-	-	-	-	-	-	-	-	-	-	-	-	-	0.763431	-	-	-	-	-	-	-	-	-	-	-	-
ydjI	89108612	b1773	JW1762	ECK1771	orphan	non-essential	-	51569	predicted aldolase	30.81	278	7.15	0.478	NA	NA	4	0.7221	0.0153	-	-	-	-	0.885272	-	-	-	-	-	-	-	-	-	-	-	-	-	0.897219	-	-	-	-	-	-	-	-	-	-	-	-
ydjJ	89108613	b1774	JW1763	ECK1772	orphan	non-essential	-	5012951735	predicted oxidoreductase, Zn-dependent and NAD(P)-binding	37.7	347	6.63	0.459	NA	NA	4	0.7943	0.2254	-	-	-	-	0.579182	-	-	-	-	-	-	-	-	-	-	-	-	-	0.863876	-	-	-	-	-	-	-	-	-	-	-	-
ydjK	89108614	b1775	JW5290	ECK1773	orphan	non-essential	-	103473	predicted transporter	49.6	459	6.52	0.335	NA	NA	1	0.4814	0.0919	-	-	0.976601	-	-	-	-	-	-	-	-	-	-	-	-	-	-	-	-	-	-	-	0.728016	-	-	-	-	-	-	-	-
ydjL	89108615	b1776	JW1765	ECK1774	orphan	non-essential	-	5012951735	predicted oxidoreductase, Zn-dependent and NAD(P)-binding	38.73	358	7.05	0.498	NA	NA	4	0.7746	0.0284	-	-	0.41354	-	-	-	-	-	-	-	-	-	-	-	-	-	-	-	0.913533	-	-	-	-	-	-	-	-	-	-	-	-
ydjM	89108567	b1728	JW5281	ECK1726	orphan	non-essential	-	-	predicted inner membrane protein regulated by LexA	22.35	196	8.65	0.38	18.8	0.0411	1	0.1182	0.1138	-	-	-	-	-	-	-	-	-	-	0.172781	-	-	-	-	-	-	-	-	0.179001	-	-	-	-	-	-	-	-	-	-	-
ydjN	89108568	b1729	JW1718	ECK1727	orphan	non-essential	-	-	predicted transporter	48.66	463	8.67	0.531	10.9	0.0143	2	0.6236	0.1751	0.270683	-	-	-	-	-	-	-	-	-	-	-	-	-	-	-	-	-	-	-	-	-	-	-	-	-	-	-	-	-	0.664518
ydjO	89108569	b1730	JW1719	ECK1728	orphan	non-essential	-	-	hypothetical protein	30.73	271	5.52	0.292	NA	NA	1	0	0	-	-	-	-	-	-	-	-	0.0339215	-	-	-	-	-	-	-	-	-	-	-	-	-	-	-	-	-	-	0.935802	-	-	-
ydjX	89108589	b1750	JW1739	ECK1748	orphan	non-essential	-	-	predicted inner membrane protein	26.06	236	7.33	0.32	4.3	NA	3	0.3654	0.267	-	-	-	-	-	-	-	-	-	0.964746	-	-	-	-	-	-	-	-	-	-	-	-	-	-	-	-	-	-	-	-	-
ydjY	89108590	b1751	JW5283	ECK1749	orphan	non-essential	-	-	hypothetical protein	24.13	225	8.24	0.48	NA	NA	3	0.0044	0.0044	-	-	-	-	-	-	-	-	0.0339215	-	-	-	-	-	-	-	-	-	-	-	-	-	-	-	-	-	-	-	-	-	-
ydjZ	89108591	b1752	JW1741	ECK1750	orphan	non-essential	-	-	conserved inner membrane protein	26.16	235	7.4	0.393	NA	NA	2	0.3654	0.1772	-	-	-	0.154048	-	-	-	-	-	-	-	-	-	-	-	-	-	-	-	-	-	-	-	-	-	-	-	-	-	-	-
yeaC	89108616	b1777	JW1766	ECK1775	orphan	non-essential	-	-	hypothetical protein	10.34	90	9.8	0.498	2.3	0.0345	1	0.1094	0.1094	-	-	0.411765	-	-	-	-	-	-	-	-	-	-	-	-	-	-	-	-	-	-	-	-	0.424865	-	-	-	-	-	-	-
yeaD	89108619	b1780	JW1769	ECK1778	orphan	non-essential	-	74650	hypothetical protein	32.67	294	8.22	0.517	7.6	0.0683	4	0.2626	0.2385	-	-	-	-	0.417691	-	-	-	-	-	-	-	-	-	-	-	-	-	-	-	-	-	-	-	-	-	-	-	-	-	0.648725
yeaG	89108622	b1783	JW1772	ECK1781	orphan	non-essential	-	52540	conserved hypothetical protein with nucleoside triphosphate hydrolase domain	74.48	644	8.82	0.465	11.1	0.008	4	0.2626	0.2626	-	-	-	-	-	-	-	-	-	0.34189	-	-	-	-	-	-	-	-	0.363674	-	-	-	-	-	-	-	-	-	-	-	-
yeaH	89108623	b1784	JW1773	ECK1782	orphan	non-essential	-	-	hypothetical protein	49.39	427	7.5	0.485	6.3	0.0178	3	0.2691	0.2604	-	-	-	-	-	-	-	0.571311	-	-	-	-	-	-	-	-	-	-	0.202367	-	-	-	-	-	-	-	-	-	-	-	-
yeaI	89108624	b1785	JW1774	ECK1783	orphan	non-essential	-	-	predicted diguanylate cyclase	56.1	491	7.02	0.359	NA	NA	2	0.6236	0.0044	-	-	-	-	-	-	-	-	-	-	-	-	-	-	-	0.998688	-	-	-	-	-	-	-	-	-	-	-	0.917634	-	-	-
yeaJ	89108625	b1786	JW5291	ECK1784	orphan	non-essential	-	-	predicted diguanylate cyclase	56.6	496	7.52	0.388	NA	0.0286	3	0.6324	0.0219	-	-	-	-	-	-	-	-	-	-	-	-	-	-	-	0.990406	-	-	-	-	-	-	-	-	-	-	-	0.938058	-	-	-
yeaK	89108626	b1787	JW1776	ECK1785	orphan	non-essential	-	55826	hypothetical protein	17.85	167	8.85	0.394	8	0.0501	3	0.081	0.0635	-	-	-	-	-	-	-	-	-	0.622333	-	-	-	-	-	-	-	-	0.26987	-	-	-	-	-	-	-	-	-	-	-	-
yeaL	89108628	b1789	JW1778	ECK1787	orphan	non-essential	-	-	conserved inner membrane protein	15.26	148	8.44	0.341	16.1	0.0282	2	0.105	0.105	-	-	-	-	-	-	-	-	-	0.671382	-	-	-	-	-	-	-	-	-	-	0.434184	-	-	-	-	-	-	-	-	-	-
yeaM	89108629	b1790	JW1779	ECK1788	orphan	non-essential	-	4668951182	predicted DNA-binding transcriptional regulator	30.55	273	7.49	0.328	NA	0.0696	3	0.2648	0.2473	-	-	-	-	-	-	-	-	0.112979	-	-	-	-	-	-	-	-	-	-	0.680443	-	-	-	-	-	-	-	-	-	-	-
yeaN	89108630	b1791	JW1780	ECK1789	orphan	non-essential	-	103473	predicted transporter	41.21	393	7.72	0.33	12	0.0514	2	0.291	0.2319	-	-	-	-	-	0.389713	-	-	-	-	-	-	-	-	-	-	-	-	-	-	-	-	0.803954	-	-	-	-	-	-	-	-
yeaO	89108631	b1792	JW1781	ECK1790	orphan	non-essential	-	-	hypothetical protein	13.39	115	7.68	0.463	6.5	0.003	4	0.2232	0.2232	-	-	-	-	-	0.331295	-	-	-	-	-	-	-	-	-	-	-	-	-	-	-	-	-	-	-	-	-	-	-	-	-
yeaP	89108633	b1794	JW5292	ECK1792	orphan	non-essential	-	55781	predicted diguanylate cyclase	38.55	341	7.58	0.374	6.1	NA	2	0.6346	0.0853	-	-	-	-	-	-	-	-	-	-	-	-	-	-	-	0.84111	-	-	-	-	-	-	-	-	-	-	-	0.847061	-	-	-
yeaQ	89108634	b1795	JW1784	ECK1793	orphan	non-essential	-	-	conserved inner membrane protein	8.67	82	9.56	0.408	NA	0.0254	1	0.0875	0.07	-	-	-	-	-	-	-	-	-	-	-	-	-	-	-	0.231847	-	-	-	-	-	-	-	-	-	-	0.834776	-	-	-	-
yeaR	89108636	b1797	JW1786	ECK1795	orphan	non-essential	-	-	hypothetical protein	13.61	119	7.87	0.405	21.6	0.0621	2	0.0569	0.0503	0.996992	-	-	-	-	-	-	-	-	-	-	-	-	-	-	-	-	-	-	-	-	-	-	-	-	-	-	-	-	-	-
yeaV	89108640	b1801	JW5293	ECK1799	orphan	non-essential	-	-	predicted transporter	52.88	481	7.77	0.455	NA	NA	3	0.337	0.0481	-	-	-	-	-	-	-	-	-	-	0.879717	-	-	-	-	-	-	-	-	-	-	-	-	-	-	-	-	-	-	-	0.476325
yeaW	89108641	b1802	JW5294	ECK1800	orphan	non-essential	eco00903;eco00940;eco00361;eco00626	5002255961	predicted 2Fe-2S cluster-containing protein	42.56	374	7.71	0.542	9.9	NA	3	0.3107	0.2319	0.248752	-	-	-	-	-	-	-	-	-	-	-	-	-	-	-	-	-	0.452759	-	-	-	-	-	-	-	-	-	-	-	-
yeaX	89108642	b1803	JW1792	ECK1801	orphan	non-essential	-	523435429263380	predicted oxidoreductase	35.66	321	7.99	0.364	19.7	NA	2	0.4464	0.186	-	-	0.250863	-	-	-	-	-	-	-	-	-	-	-	-	-	-	-	-	-	-	-	-	-	0.579631	-	-	-	-	-	-
yeaY	89108645	b1806	JW1795	ECK1804	orphan	non-essential	-	-	predicted lipoprotein	20.92	193	8.71	0.437	NA	0.0343	2	0.081	0.07	-	-	-	-	-	-	-	-	-	-	0.903638	-	-	-	-	-	-	-	0.630994	-	-	-	-	-	-	-	-	-	-	-	-
yeaZ	89108646	b1807	JW1796	ECK1805	orphan	essential	-	53067	predicted peptidase	25.18	231	9.69	0.464	13.1	0.0671	3	0.744	0.6783	-	-	-	-	-	-	-	-	-	-	0.216099	-	-	-	-	-	-	-	-	-	-	-	0.175322	-	-	-	-	-	-	-	-
yebA	89108696	b1856	JW5304	ECK1857	orphan	non-essential	-	51261	predicted peptidase	49.06	440	8.19	0.467	9.9	0.0371	3	0.6827	0.4486	-	-	-	-	-	-	-	-	-	-	0.182679	-	-	-	-	-	-	-	-	-	-	-	-	0.158258	-	-	-	-	-	-	-
yebB	89108702	b1862	JW5306	ECK1863	orphan	non-essential	-	-	hypothetical protein	22.7	200	7.3	0.347	18.3	0.0807	3	0.0175	0.0088	-	-	-	-	-	-	-	-	-	-	-	-	-	-	-	-	-	-	-	-	-	-	-	-	-	-	-	-	-	-	-
yebC	89108704	b1864	JW1853	ECK1865	orphan	non-essential	-	75625	hypothetical protein	26.42	246	10.41	0.71	12	0.0166	4	0.8534	0.7702	-	-	-	-	-	-	-	0.650729	-	-	-	-	-	-	-	-	-	-	-	-	-	-	-	-	-	-	-	0.133025	-	-	-
yebE	89108686	b1846	JW1835	ECK1847	orphan	non-essential	-	-	hypothetical protein	23.69	219	8.78	0.444	3.6	0.0352	3	0.1007	0.0919	-	-	-	0.999986	-	-	-	-	-	-	-	-	-	-	-	-	-	-	-	-	-	-	-	-	-	0.69711	-	-	-	-	-
yebF	89108687	b1847	JW1836	ECK1848	orphan	non-essential	-	-	hypothetical protein	13.46	122	10.41	0.41	7.7	0.0659	2	0.0131	0.0131	-	-	0.999149	-	-	-	-	-	-	-	-	-	-	-	-	-	-	-	-	0.488528	-	-	-	-	-	-	-	-	-	-	-
yebG	89108688	b1848	JW1837	ECK1849	orphan	non-essential	-	-	conserved hypothetical protein regulated by LexA	10.72	96	10.88	0.484	2.5	0.0508	4	0.0635	0.0635	-	-	-	-	-	-	-	0.814806	-	1	-	-	-	-	-	-	-	-	-	-	-	-	-	-	-	-	0.404667	-	-	-	-
yebK	89108693	b1853	JW1842	ECK1854	orphan	non-essential	-	53697	predicted DNA-binding transcriptional regulator	31.98	289	9.1	0.399	3.7	0.0427	3	0.3917	0.2823	-	-	-	-	0.837113	-	-	-	-	-	-	-	-	-	-	-	-	-	0.769825	-	-	-	-	-	-	-	-	-	-	-	-
yebN	89108660	b1821	JW5830	ECK1819	orphan	non-essential	-	-	conserved inner membrane protein	20.12	188	8.26	0.426	11.9	0.028	1	0.2188	0.2188	-	-	-	-	-	-	-	0.254398	-	-	-	-	-	-	-	-	-	-	-	-	-	-	-	-	0.564133	-	-	-	-	-	-
yebO	89108664	b1825	JW1814	ECK1823	orphan	non-essential	-	-	hypothetical protein	10.79	95	8.82	0.405	7.6	0.053	3	0.0175	0.0153	-	-	-	-	-	-	-	-	0.0339215	-	-	-	-	-	-	-	-	-	-	-	-	-	-	-	-	-	-	-	-	-	-
yebQ	89108668	b1828	JW5299	ECK1827	orphan	non-essential	-	103473	predicted transporter	48.15	457	7.63	0.371	NA	0.0212	2	0.779	0.3479	-	-	-	-	-	-	-	-	-	0.174365	-	-	-	-	-	-	-	-	-	-	-	-	0.31342	-	-	-	-	-	-	-	-
yebS	89108673	b1833	JW1822	ECK1832	orphan	non-essential	-	-	conserved inner membrane protein	48.27	427	6.85	0.385	NA	0.0593	2	0.1816	0.0766	-	-	-	-	-	-	-	-	-	0.642324	-	-	-	-	-	-	-	-	-	-	-	-	-	-	-	-	-	-	-	-	-
yebT	89108674	b1834	JW1823	ECK1833	orphan	non-essential	-	-	hypothetical protein	94.97	877	7.6	0.446	NA	0.0296	3	0.1969	0.0919	-	-	-	-	-	-	-	-	-	-	-	-	-	0.831523	-	-	-	-	-	-	-	-	-	-	-	-	-	-	-	-	-
yebV	89108676	b1836	JW5302	ECK1835	orphan	non-essential	-	-	hypothetical protein	8.75	78	8.47	0.405	8.2	0.0609	3	0.0197	0.0197	-	-	-	-	-	-	-	-	-	0.867516	-	-	-	-	-	-	-	-	-	-	-	-	-	0.0745418	-	-	-	-	-	-	-
yebW	89108677	b1837	JW5303	ECK1836	orphan	non-essential	-	-	hypothetical protein	7.32	63	8.06	0.505	2.8	0.0815	0	0.0131	0.0131	-	-	-	-	-	-	-	-	0.0339215	-	-	-	-	-	-	-	-	-	-	-	-	-	-	0.0745418	-	-	-	-	-	-	-
yebY	89108679	b1839	JW1828	ECK1840	orphan	non-essential	-	-	hypothetical protein	12.38	113	8.34	0.4	9.3	0.0325	1	0.0219	0.0219	-	-	-	-	-	-	-	-	0.316016	-	-	-	-	-	-	-	-	-	-	-	-	-	-	-	-	-	-	0.790261	-	-	-
yebZ	89108680	b1840	JW1829	ECK1841	orphan	non-essential	-	-	predicted inner membrane protein	32.53	290	9.04	0.37	6.8	0.0903	1	0.1138	0.1072	-	-	-	-	-	-	-	-	-	-	-	-	-	-	-	0.756956	-	-	-	-	-	-	-	-	-	-	-	0.754056	-	-	-
yecA	89108746	b1908	JW1896	ECK1907	orphan	non-essential	-	101327103642	conserved metal-binding protein	25.04	221	9.1	0.454	8.5	0.0508	3	0.4092	0.1072	-	-	-	-	-	-	-	-	-	0.615378	-	-	-	-	-	-	-	-	-	-	-	-	-	-	-	-	0.304827	-	-	-	-
yecC	89108752	b1917	JW1902	ECK1916	orphan	non-essential	eco02011;eco02010	52540	predicted transporter subunit	27.68	250	8.66	0.44	11.6	0.0196	2	0.9978	0.2385	-	-	-	0.635472	-	-	-	-	-	-	-	-	-	-	-	-	-	-	-	-	-	-	-	-	0.316651	-	-	-	-	-	-
yecD	89108707	b1867	JW5307	ECK1868	orphan	non-essential	-	52499	predicted hydrolase	20.45	188	8.38	0.407	7.7	0.0616	2	0.4639	0.2232	-	-	-	-	-	-	-	-	-	0.295254	-	-	-	-	-	-	-	-	-	-	-	-	-	-	-	-	-	0.222378	-	-	-
yecE	89108708	b1868	JW1857	ECK1869	orphan	non-essential	-	-	hypothetical protein	31.48	272	7.68	0.391	NA	0.0883	2	0.2713	0.2363	-	-	-	-	0.940905	-	-	-	-	-	-	-	-	-	-	-	-	-	-	-	-	-	-	-	0.303032	-	-	-	-	-	-
yecF	89108750	b1915	JW1900	ECK1914	orphan	non-essential	-	-	hypothetical protein	8.24	74	9.11	0.527	11.8	0.077	1	0.0197	0.0197	-	-	-	-	-	-	-	-	0.0339215	-	-	-	-	-	-	-	-	-	-	-	-	-	-	0.0745418	-	-	-	-	-	-	-
yecH	89108744	b1906	JW1894	ECK1905	orphan	non-essential	-	-	hypothetical protein	8.63	79	7.13	0.45	NA	0.0373	3	0.0416	0.0416	-	-	-	-	-	-	-	-	0.0339215	-	-	-	-	-	-	-	-	-	-	-	-	-	-	0.0745418	-	-	-	-	-	-	-
yecJ	89108741	b4537	JW1891	ECK1901	orphan	non-essential	-	-	hypothetical protein	9.12	83	NA	0.503	NA	NA	0	0.0131	0.0131	-	-	-	-	-	-	-	-	0.0339215	-	-	-	-	-	-	-	-	-	-	-	-	-	-	0.0745418	-	-	-	-	-	-	-
yecM	89108715	b1875	JW5309	ECK1876	orphan	non-essential	-	54593	predicted metal-binding enzyme	21.2	188	8.77	0.414	12.6	0.0568	4	0.0766	0.0766	-	-	-	-	-	-	-	-	-	-	0.91142	-	-	-	-	-	-	-	-	-	-	-	-	-	-	-	0.850175	-	-	-	-
yecN	89108709	b1869	JW5308	ECK1870	orphan	non-essential	-	-	predicted inner membrane protein	15.23	131	9.24	0.476	6.6	0.0689	3	0.0941	0.0941	-	-	0.225218	-	-	-	-	-	-	-	-	-	-	-	-	-	-	-	-	-	-	-	0.333227	-	-	-	-	-	-	-	-
yecR	89108742	b1904	JW1892	ECK1903	orphan	non-essential	-	-	hypothetical protein	11.74	107	6.87	0.351	NA	0.2443	2	0.0066	0.0066	-	-	-	-	-	-	-	-	-	-	-	-	-	0.999926	-	-	-	-	-	-	-	-	-	-	-	-	-	-	-	-	-
yecS	89108753	b1918	JW1903	ECK1917	orphan	non-essential	eco02011;eco02010	-	predicted transporter subunit	24.8	222	8.21	0.42	9	0.0257	1	0.6696	0.5317	-	-	0.996066	-	-	-	-	-	-	-	-	-	-	-	-	-	-	-	-	-	-	-	0.880987	-	-	-	-	-	-	-	-
yecT	89108717	b1877	JW5310	ECK1878	orphan	non-essential	-	-	hypothetical protein	18.89	162	5.83	0.357	NA	NA	2	0.0109	0.0088	-	-	-	-	-	-	-	0.999133	-	-	-	-	-	-	-	-	-	-	-	-	-	-	-	0.0745418	-	-	-	-	-	-	-
yedA	89108790	b1959	JW1942	ECK1957	orphan	non-essential	-	103481	predicted inner membrane protein	32.19	306	7.38	0.364	NA	0.0368	2	0.4595	0.3632	-	-	-	-	-	-	-	0.158103	-	-	-	-	-	-	-	-	-	-	-	-	-	-	-	-	0.153169	-	-	-	-	-	-
yedD	89108763	b1928	JW1913	ECK1927	orphan	non-essential	-	-	hypothetical protein	14.98	137	9.76	0.487	6.1	0.0387	3	0.0109	0.0109	-	-	-	-	0.995319	-	-	-	-	-	-	-	-	-	-	-	-	-	-	-	-	-	-	-	0.534838	-	-	-	-	-	-
yedE	89108764	b1929	JW1914	ECK1928	orphan	non-essential	-	-	predicted inner membrane protein	44.43	401	8.77	0.511	11.8	0.034	3	0.1904	0.0744	-	-	0.999208	-	-	-	-	-	-	-	-	-	-	-	-	-	-	-	-	-	0.534817	-	-	-	-	-	-	-	-	-	-
yedF	89108765	b1930	JW1915	ECK1929	orphan	non-essential	-	64307	hypothetical protein	8.64	77	8.75	0.458	4	0.001	2	0.1204	0.0897	-	-	-	-	-	-	-	-	-	-	-	-	-	0.804896	-	-	-	-	-	-	-	-	-	-	-	0.832477	-	-	-	-	-
yedI	89108789	b1958	JW1941	ECK1956	orphan	non-essential	-	-	conserved inner membrane protein	32.19	305	9.01	0.37	5.7	0.0667	1	0.2166	0.2144	-	-	-	-	0.449896	-	-	-	-	-	-	-	-	-	-	-	-	-	-	-	0.727925	-	-	-	-	-	-	-	-	-	-
yedJ	89108793	b1962	JW1945	ECK1960	orphan	non-essential	-	-	predicted phosphohydrolase	25.9	231	8.65	0.441	12.5	0.0136	2	0.2188	0.2166	-	-	-	-	-	-	-	-	-	0.523306	-	-	-	-	-	-	-	-	-	0.674083	-	-	-	-	-	-	-	-	-	-	-
yedK	89108766	b1931	JW1916	ECK1930	orphan	non-essential	-	-	hypothetical protein	24.98	222	8.28	0.412	11.8	0.0138	3	0.3392	0.3392	-	-	0.471275	-	-	-	-	-	-	-	-	-	-	-	-	-	-	-	-	-	-	-	0.369033	-	-	-	-	-	-	-	-
yedL	89108767	b1932	JW1917	ECK1931	orphan	non-essential	-	55729	predicted acyltransferase	17.89	159	7.83	0.334	3.6	NA	2	0.1357	0.1313	-	-	0.204504	-	-	-	-	-	-	-	-	-	-	-	-	-	-	-	-	-	-	-	0.764628	-	-	-	-	-	-	-	-
yedM	89108768	b1935	JW1920	ECK1933	orphan	non-essential	-	-	hypothetical protein	13.4	116	5.01	0.308	NA	NA	1	0	0	-	-	-	-	-	-	-	-	-	-	-	-	-	-	-	-	-	-	-	-	-	-	-	-	-	-	-	-	-	-	-
yedP	89108786	b1955	JW1938	ECK1953	orphan	non-essential	-	56784	hypothetical protein	30.44	271	8.83	0.38	8.5	0.0803	3	0.0963	0.0941	-	-	-	-	0.999994	-	-	-	-	-	-	-	-	-	-	-	-	-	-	-	-	-	-	0.688291	-	-	-	-	-	-	-
yedQ	89108787	b1956	JW5832	ECK1954	orphan	non-essential	-	-	predicted diguanylate cyclase	64.28	564	7.45	0.406	NA	0.0539	3	0.6368	0.1554	-	-	-	-	-	-	-	-	-	-	-	-	-	-	-	0.916464	-	-	-	-	0.723336	-	-	-	-	-	-	-	-	-	-
yedR	89108794	b1963	JW1946	ECK1961	orphan	non-essential	-	-	predicted inner membrane protein	13.84	121	8.94	0.324	3.8	0.0066	3	0.0022	0.0022	-	-	-	-	-	-	-	-	-	0.867516	-	-	-	-	-	-	-	-	-	-	-	-	-	-	-	-	-	0.590907	-	-	-
yedV	89108796	b1968	JW1951	ECK1964	orphan	non-essential	eco02020;eco02021	4738455874	predicted sensory kinase in two-component regulatory system with YedW	50.85	452	5.46	0.267	11.5	0.0105	4	0.849	0.0503	-	-	-	-	-	-	-	-	-	-	-	-	-	-	-	0.999999	-	-	-	-	-	-	-	-	-	-	-	0.999803	-	-	-
yedW	89108797	b1969	JW5322	ECK1965	orphan	non-essential	eco02020;eco02021	52172	predicted DNA-binding response regulator in two-component system withYedV	25.02	223	8.42	0.319	7.3	0.0079	2	0.8818	0.1335	-	-	-	-	-	-	-	-	-	-	-	-	-	-	-	0.983803	-	-	-	-	-	-	-	-	-	-	-	0.997349	-	-	-
yedY	89108799	b1971	JW1954	ECK1967	orphan	non-essential	-	56524	predicted reductase	37.37	334	8.07	0.43	5.4	0.045	4	0.3982	0.3829	-	-	-	-	-	0.318082	-	-	-	-	-	-	-	-	-	-	-	-	-	-	-	-	0.609992	-	-	-	-	-	-	-	-
yedZ	89108800	b1972	JW1955	ECK1968	orphan	non-essential	-	-	conserved inner membrane protein	24.07	211	6.4	0.34	NA	0.0745	1	0.2407	0.2407	-	-	-	-	-	-	0.712702	-	-	-	-	-	-	-	-	-	-	-	-	-	-	-	0.819294	-	-	-	-	-	-	-	-
yeeA	89108828	b2008	JW1990	ECK2002	orphan	non-essential	-	-	conserved inner membrane protein	39.96	352	8.23	0.403	8.3	0.0678	2	0.0875	0.0635	-	-	0.33747	-	-	-	-	-	-	-	-	-	-	-	-	-	-	-	-	-	-	-	-	-	-	0.564395	-	-	-	-	-
yeeD	89108832	b2012	JW1994	ECK2006	orphan	non-essential	-	64307	hypothetical protein	8.15	75	9.01	0.496	8	NA	1	0.0503	0.035	-	-	0.527542	-	-	-	-	-	-	-	-	-	-	-	-	-	-	-	-	-	-	-	-	0.515002	-	-	-	-	-	-	-
yeeE	89108833	b2013	JW1995	ECK2007	orphan	non-essential	-	-	predicted inner membrane protein	38.1	352	8.71	0.368	NA	NA	1	0.2341	0.1794	-	-	-	-	-	-	-	-	-	-	-	-	-	-	-	-	0.259733	-	-	-	-	-	0.135233	-	-	-	-	-	-	-	-
yeeF	89108834	b2014	JW5330	ECK2008	orphan	non-essential	-	-	predicted amino-acid transporter	49.54	452	8.79	0.621	NA	0.0078	3	0.6608	0.2123	-	-	0.835158	-	-	-	-	-	-	-	-	-	-	-	-	-	-	-	0.379517	-	-	-	-	-	-	-	-	-	-	-	-
yeeN	89108807	b1983	JW1964	ECK1978	orphan	non-essential	-	75625	hypothetical protein	25.87	238	8.7	0.45	9.2	0.0357	3	0.8534	0.14	-	-	-	-	-	-	-	0.632475	-	-	-	-	-	-	-	-	-	-	-	-	-	-	-	-	0.184104	-	-	-	-	-	-
yeeO	89108808	b1985	JW1965	ECK1980	orphan	non-essential	-	-	predicted multidrug efflux system	60.06	547	7.83	0.322	NA	0.0555	2	0.674	0.4223	-	-	-	-	0.295886	-	-	-	-	-	-	-	-	-	-	-	-	-	-	-	-	-	-	-	-	-	-	-	-	-	-
yeeR	89108820	b2001	JW1983	ECK1994	orphan	non-essential	-	-	predicted membrane protein	57.24	510	7.73	0.394	NA	NA	4	0.0044	0	-	0.87119	-	-	-	-	-	-	-	-	-	-	-	-	-	-	-	-	-	-	-	-	-	-	-	-	-	-	-	-	-
yeeS	89108821	b2002	JW1984	ECK1995	orphan	non-essential	-	102712	predicted DNA repair protein	16.56	148	7.71	0.441	8.2	NA	1	0.6455	0.0175	-	-	-	-	-	-	-	-	-	0.23409	-	-	-	-	-	-	-	-	-	-	-	-	-	-	-	-	-	-	-	-	-
yeeT	89108822	b2003	JW1985	ECK1996	orphan	non-essential	-	-	hypothetical protein	8.41	73	7.76	0.539	NA	NA	2	0.0022	0	-	-	-	-	-	-	-	-	0.0339215	-	-	-	-	-	-	-	-	-	-	-	-	-	-	0.0745418	-	-	-	-	-	-	-
yeeW	89108825	b2006	JW1988	ECK1999	orphan	non-essential	-	-	hypothetical protein	6.96	64	8.04	0.537	18.8	NA	0	0	0	-	-	-	-	-	-	-	-	0.0339215	-	-	-	-	-	-	-	-	-	-	-	-	-	-	0.0745418	-	-	-	-	-	-	-
yeeX	89108827	b2007	JW1989	ECK2001	orphan	non-essential	-	-	hypothetical protein	15.13	131	10.87	0.628	8	0.0507	4	0.0656	0.0656	-	-	-	-	-	-	-	0.479363	-	-	-	-	-	-	-	-	-	-	-	-	-	-	-	-	-	-	-	0.357257	-	-	-
yeeY	89108835	b2015	JW5834	ECK2009	orphan	non-essential	-	4678553850	predicted DNA-binding transcriptional regulator	34.17	309	7.92	0.381	9.1	0.0534	2	0.5733	0.1313	-	0.73029	-	-	-	-	-	-	-	-	-	-	-	-	-	-	-	-	-	-	-	-	-	-	-	-	0.820148	-	-	-	-
yeeZ	89108836	b2016	JW1998	ECK2010	orphan	non-essential	-	51735	predicted epimerase, with NAD(P)-binding Rossmann-fold domain	29.68	274	8.74	0.361	4.4	0.042	4	0.3348	0.291	0.246352	-	-	-	-	-	-	-	-	-	-	-	-	-	-	-	-	-	-	-	0.399602	-	-	-	-	-	-	-	-	-	-
yegD	89108889	b2069	JW2054	ECK2063	orphan	non-essential	-	53067	predicted chaperone	49.37	450	8.02	0.522	NA	0.0579	3	0.7921	0.2254	-	-	-	-	-	0.471297	-	-	-	-	-	-	-	-	-	-	-	-	-	-	0.467623	-	-	-	-	-	-	-	-	-	-
yegE	89108887	b2067	JW2052	ECK2061	orphan	non-essential	-	55785	predicted diguanylate cyclase, GGDEF domain signalling protein	123.89	1105	7.97	0.39	NA	0.0877	4	0.6761	0.1641	-	-	-	-	-	-	-	-	-	-	-	-	-	-	-	0.987982	-	-	-	-	-	-	-	-	-	-	-	0.855072	-	-	-
yegH	89108883	b2063	JW5336	ECK2057	orphan	non-essential	-	54631	fused predicted membrane proteins	59.45	527	9.23	0.431	8.4	0.0514	3	0.8425	0.0919	-	-	-	-	-	-	-	0.644849	-	-	-	-	-	-	-	-	-	-	-	-	-	-	-	-	-	-	0.307283	-	-	-	-
yegI	89108890	b2070	JW2055	ECK2064	orphan	non-essential	-	56112	hypothetical protein	71.64	648	8.52	0.402	14	NA	2	0.0306	0.0109	-	-	-	-	-	-	-	-	0.0339215	-	-	-	-	-	-	-	-	-	-	-	-	-	-	0.0745418	-	-	-	-	-	-	-
yegJ	89108891	b2071	JW2056	ECK2065	orphan	non-essential	-	-	hypothetical protein	17.43	153	6.64	0.398	18.4	NA	3	0.0175	0.0131	0.922011	-	-	-	-	-	-	-	-	-	-	-	-	-	-	-	-	-	-	-	-	0.960206	-	-	-	-	-	-	-	-	-
yegK	89108892	b2072	JW2057	ECK2066	orphan	non-essential	-	-	hypothetical protein	27.21	253	7.45	0.379	16.3	NA	1	0.0197	0.0197	-	-	-	-	-	-	-	-	0.0339215	-	-	-	-	-	-	-	-	-	-	-	-	-	-	0.0745418	-	-	-	-	-	-	-
yegL	89108893	b2073	JW2058	ECK2067	orphan	non-essential	-	53300	hypothetical protein	24.22	219	6.8	0.425	23	NA	2	0.046	0.046	-	-	-	-	-	-	-	-	-	-	-	-	-	-	-	-	0.991052	-	-	-	-	-	-	-	-	-	-	0.999157	-	-	-
yegP	89108900	b2080	JW5339	ECK2076	orphan	non-essential	-	-	hypothetical protein	12.02	110	8.31	0.454	6.9	NA	2	0.0744	0.0722	-	0.206963	-	-	-	-	-	-	-	-	-	-	-	-	-	-	-	-	-	-	-	-	-	-	-	-	-	0.35276	-	-	-
yegQ	89108901	b2081	JW2066	ECK2077	orphan	non-essential	-	-	predicted peptidase	51.19	453	8.33	0.567	19.3	0.0214	4	0.512	0.3414	-	-	-	-	-	-	-	-	-	-	0.437736	-	-	-	-	-	-	-	-	-	-	-	-	0.263833	-	-	-	-	-	-	-
yegR	89108903	b2085	JW5837	ECK2081	orphan	non-essential	-	-	hypothetical protein	11.47	105	6.27	0.39	NA	NA	2	0.0022	0.0022	-	-	-	-	-	-	-	-	-	-	-	-	-	-	-	-	-	-	-	-	-	-	-	-	-	-	-	-	-	-	-
yegS	89108904	b2086	JW2070	ECK2082	orphan	non-essential	-	-	hypothetical protein	32.04	299	7.24	0.369	12.2	0.0243	3	0.4311	0.3764	-	-	-	-	-	-	-	-	-	-	-	-	-	0.162145	-	-	-	-	-	-	-	-	-	-	-	-	-	-	-	-	-
yegT	89108916	b2098	JW2085	ECK2091	orphan	non-essential	-	103473	predicted nucleoside transporter	47.36	425	7.34	0.483	13.6	0.0314	3	0.186	0.0416	-	-	0.549188	-	-	-	-	-	-	-	-	-	-	-	-	-	-	-	-	-	-	-	-	-	-	-	-	-	-	-	0.770119
yegU	89108917	b2099	JW2086	ECK2092	orphan	non-essential	-	101478	predicted hydrolase	35.62	334	7.87	0.456	6.4	0.0771	2	0.1641	0.1641	-	-	0.114315	-	-	-	-	-	-	-	-	-	-	-	-	-	-	-	-	-	-	-	0.497989	-	-	-	-	-	-	-	-
yegV	89108918	b2100	JW2087	ECK2093	orphan	non-essential	-	53613	predicted kinase	34.39	321	7.85	0.399	16.6	0.0653	3	0.3939	0.0503	-	-	-	-	0.701785	-	-	-	-	-	-	-	-	-	-	-	-	-	-	-	0.146359	-	-	-	-	-	-	-	-	-	-
yegW	89108919	b2101	JW2088	ECK2094	orphan	non-essential	-	46785	predicted DNA-binding transcriptional regulator	28.28	248	8.22	0.377	2.9	0.0368	2	0.5142	0.1094	-	-	-	-	0.556794	-	-	-	-	-	-	-	-	-	-	-	-	-	0.706183	-	-	-	-	-	-	-	-	-	-	-	-
yegX	89108920	b2102	JW5345	ECK2095	orphan	non-essential	-	51445	predicted hydrolase	31.6	272	7.83	0.38	5.3	NA	3	0.1575	0.1554	-	-	-	-	-	0.242497	-	-	-	-	-	-	-	-	-	-	-	-	-	-	-	-	-	-	0.338596	-	-	-	-	-	-
yehA	89108926	b2108	JW2095	ECK2101	orphan	non-essential	-	49401	predicted fimbrial-like adhesin protein	36.88	344	6.32	0.305	21.3	0.0326	3	0.0044	0.0022	-	-	-	-	-	-	-	-	0.0339215	-	-	-	-	-	-	-	-	-	-	-	-	-	-	0.0745418	-	-	-	-	-	-	-
yehB	89108927	b2109	JW2096	ECK2102	orphan	non-essential	-	-	predicted outer membrane protein	92.28	826	7.12	0.347	6.1	0.0199	3	0.1138	0.0131	-	-	-	-	-	-	-	-	-	0.867516	-	-	-	-	-	-	-	-	-	-	-	-	-	0.0745418	-	-	-	-	-	-	-
yehC	89108928	b2110	JW2097	ECK2103	orphan	non-essential	-	4935449584	predicted periplasmic pilin chaperone	26.59	239	5.2	0.36	NA	0.0309	2	0.0744	0.0066	-	-	-	-	-	-	-	-	0.0339215	-	-	-	-	-	-	-	-	-	-	-	-	-	-	0.0745418	-	-	-	-	-	-	-
yehD	89108929	b2111	JW2098	ECK2104	orphan	non-essential	-	49401	predicted fimbrial-like adhesin protein	19.06	180	6.24	0.477	NA	0.0098	2	0.0022	0.0022	-	0.995813	-	-	-	-	-	-	-	-	-	-	-	-	-	-	-	-	-	-	-	-	-	0.0745418	-	-	-	-	-	-	-
yehE	89108930	b2112	JW2099	ECK2105	orphan	non-essential	-	-	hypothetical protein	10.14	93	7.55	0.351	7.4	0.1491	2	0.0022	0.0022	-	0.995813	-	-	-	-	-	-	-	-	-	-	-	-	-	-	-	-	-	-	-	-	-	0.0745418	-	-	-	-	-	-	-
yehI	89108933	b2118	JW2105	ECK2109	orphan	non-essential	-	-	hypothetical protein	138.07	1210	6.84	0.388	NA	NA	3	0.0197	0.0088	-	-	-	-	-	-	-	0.997077	-	-	-	-	-	-	-	-	-	-	-	-	-	-	-	0.0745418	-	-	-	-	-	-	-
yehK	89108934	b4541	JW2106	ECK2110	orphan	non-essential	-	-	hypothetical protein	12.6	105	NA	0.283	NA	NA	0	0	0	-	-	-	-	-	-	-	-	0.0339215	-	-	-	-	-	-	-	-	-	-	-	-	-	-	0.0745418	-	-	-	-	-	-	-
yehL	89108935	b2119	JW5349	ECK2111	orphan	non-essential	-	52540	predicted transporter subunit	39.68	362	7.87	0.431	9.7	NA	4	0.1291	0.116	-	-	-	-	-	-	-	0.823988	-	-	-	-	-	-	-	-	-	-	-	-	-	-	-	-	-	-	-	0.629249	-	-	-
yehM	89108936	b2120	JW2108	ECK2112	orphan	non-essential	-	-	hypothetical protein	83.39	759	7.91	0.376	NA	NA	3	0.0481	0.0481	-	-	-	-	-	-	-	-	0.0339215	-	-	-	-	-	-	-	-	-	-	-	-	-	-	0.0745418	-	-	-	-	-	-	-
yehP	89108937	b2121	JW5350	ECK2113	orphan	non-essential	-	53300	hypothetical protein	42.12	378	7.65	0.385	10.8	NA	3	0.0613	0.0569	-	0.995813	-	-	-	-	-	-	-	-	-	-	-	-	-	-	-	-	-	-	-	-	-	-	-	-	-	-	-	-	-
yehQ	89108938	b2122	JW2110	ECK2114	orphan	non-essential	-	-	hypothetical protein	67.73	614	7.98	0.393	NA	NA	3	0.0109	0.0109	-	-	-	-	-	-	-	-	0.0339215	-	-	-	-	-	-	-	-	-	-	-	-	-	0.926471	-	-	-	-	-	-	-	-
yehR	89108939	b2123	JW5351	ECK2115	orphan	non-essential	-	-	hypothetical protein	16.59	153	6.54	0.588	24.9	0.0852	3	0.0197	0.0197	-	-	-	-	-	-	-	0.557522	-	-	-	-	-	-	-	-	-	-	-	-	-	-	-	0.0745418	-	-	-	-	-	-	-
yehS	89108940	b2124	JW2112	ECK2116	orphan	non-essential	-	-	hypothetical protein	17.97	156	7.66	0.501	NA	0.052	3	0.1094	0.105	-	-	-	-	-	-	-	-	-	0.939149	-	-	-	-	-	-	-	-	-	-	-	-	-	-	0.377648	-	-	-	-	-	-
yehT	89108941	b2125	JW5352	ECK2117	orphan	non-essential	eco02020;eco02021	52172	predicted response regulator in two-component system withYehU	27.4	239	7.79	0.414	6.6	0.0248	3	0.8031	0.2144	-	-	-	-	-	-	-	-	-	-	-	-	-	-	-	0.649459	-	-	-	-	-	-	-	-	-	-	-	0.318373	-	-	-
yehU	89108942	b2126	JW5353	ECK2118	orphan	non-essential	eco02020;eco02021	5578155874	predicted sensory kinase in two-component system with YehT	62.09	561	8.15	0.366	5.6	0.0368	3	0.3764	0.2582	-	-	-	-	-	0.346692	-	-	-	-	-	-	-	-	-	-	-	-	-	-	-	-	0.473509	-	-	-	-	-	-	-	-
yeiA	89108964	b2147	JW2134	ECK2140	orphan	non-essential	-	5139554862	predicted oxidoreductase	45.07	411	8.67	0.466	12.5	0.0267	4	0.709	0.4354	-	-	-	0.826512	-	-	-	-	-	-	-	-	-	-	-	-	-	-	-	-	-	-	-	-	0.625897	-	-	-	-	-	-
yeiB	89108969	b2152	JW2139	ECK2145	orphan	non-essential	-	-	conserved inner membrane protein	43.39	385	7.27	0.369	NA	0.0752	2	0.1597	0.1575	-	-	-	-	-	0.146315	-	-	-	-	-	-	-	-	-	-	-	-	-	-	-	-	-	-	-	-	-	0.444319	-	-	-
yeiC	89108983	b2166	JW2153	ECK2159	orphan	non-essential	-	53613	predicted kinase	33.57	313	7.99	0.375	NA	NA	3	0.5011	0.0656	-	-	-	-	0.967008	-	-	-	-	-	-	-	-	-	-	-	-	-	-	-	-	-	-	-	-	-	-	-	0.86346	-	-
yeiE	89108974	b2157	JW2144	ECK2150	orphan	non-essential	-	4678553850	predicted DNA-binding transcriptional regulator	32.72	293	8.56	0.402	6.7	0.0317	3	0.7287	0.5252	-	-	-	-	-	-	-	-	0.954636	-	-	-	-	-	-	-	-	-	-	-	-	-	-	-	-	-	0.915889	0.909133	-	-	-
yeiH	89108975	b2158	JW2145	ECK2151	orphan	non-essential	-	-	conserved inner membrane protein	36.88	349	8.26	0.511	NA	0.0562	1	0.4333	0.4333	-	-	-	-	-	-	-	-	-	0.476666	-	-	-	-	-	-	-	-	-	-	-	-	-	-	-	-	-	0.135059	-	-	-
yeiI	89108977	b2160	JW2147	ECK2153	orphan	non-essential	-	4678553613	predicted kinase	39.71	362	8.6	0.418	5.4	NA	2	0.3786	0.0547	-	-	-	-	-	-	-	-	-	0.997084	-	-	-	-	-	-	-	-	-	-	-	-	-	-	-	-	-	-	-	-	-
yeiM	89108981	b2164	JW2151	ECK2157	orphan	non-essential	-	-	predicted nucleoside transporter	43.43	416	8.6	0.443	NA	NA	2	0.2713	0.0788	-	-	-	0.795571	-	-	-	-	-	-	-	-	-	-	-	-	-	-	0.380987	-	-	-	-	-	-	-	-	-	-	-	-
yeiN	89108982	b2165	JW2152	ECK2158	orphan	non-essential	-	110581	hypothetical protein	32.91	312	7.82	0.478	NA	NA	3	0.1685	0.1685	-	-	-	-	-	-	-	-	-	-	-	-	-	0.351253	-	-	-	-	-	-	-	-	-	-	-	-	-	-	-	-	0.665975
yeiP	89108989	b2171	JW5362	ECK2165	orphan	non-essential	-	5010450249	predicted elongtion factor	21.53	190	8.91	0.6	11.6	0.0178	3	0.8556	0.1094	-	-	-	-	-	-	-	-	-	0.341665	-	-	-	-	-	-	-	-	-	-	-	-	-	-	-	-	0.275315	-	-	-	-
yeiQ	89108990	b2172	JW2160	ECK2166	orphan	non-essential	-	4817951735	predicted dehydrogenase, NAD-dependent	54.03	488	8.32	0.432	6.6	NA	4	0.2998	0.1072	-	-	-	-	0.904397	-	-	-	-	-	-	-	-	-	-	-	-	-	0.946307	-	-	-	-	-	-	-	-	-	-	-	-
yeiR	89108991	b2173	JW2161	ECK2167	orphan	non-essential	-	52540	hypothetical protein	36.11	328	8.42	0.386	9.8	0.0485	4	0.5033	0.1597	-	-	-	-	-	-	0.293146	-	-	-	-	-	-	-	-	-	-	-	-	-	-	-	-	-	-	-	0.637407	-	-	-	-
yeiS	89108962	b2145	JW5359	ECK2138	orphan	non-essential	-	-	predicted inner membrane protein	9.26	79	8.19	0.428	NA	0.251	2	0.0022	0.0022	-	-	-	-	-	-	-	-	0.0339215	-	-	-	-	-	-	-	-	-	-	-	-	-	-	0.0745418	-	-	-	-	-	-	-
yeiT	89108963	b2146	JW2133	ECK2139	orphan	non-essential	-	4654851971	predicted oxidoreductase	44.33	412	8.24	0.4	8.4	0.072	4	0.7462	0.0547	-	-	-	-	-	-	-	-	-	-	-	-	0.433739	-	-	-	-	-	-	-	-	-	-	-	-	-	-	-	-	-	-
yeiW	89108988	b4502	JW5361	ECK2164	orphan	non-essential	-	-	hypothetical protein	8.95	84	NA	0.44	NA	0.0043	0	0.14	0.14	-	-	0.348906	-	-	-	-	-	-	-	-	-	-	-	-	-	-	-	-	-	-	-	-	0.631153	-	-	-	-	-	-	-
yejG	89108999	b2181	JW2169	ECK2175	orphan	non-essential	-	-	hypothetical protein	12.53	114	8.47	0.395	9.7	0.0372	1	0.0219	0.0219	-	-	-	-	-	-	-	0.502707	-	-	-	-	-	-	-	-	-	-	-	-	-	-	-	-	-	-	-	-	-	-	0.476325
yejH	89109002	b2184	JW2172	ECK2178	orphan	non-essential	-	52540	predicted ATP-dependet helicase	66.41	586	8.41	0.457	10.6	0.0209	3	0.477	0.3764	-	-	0.737443	-	-	-	-	-	-	-	-	-	-	-	-	-	-	-	-	-	-	-	0.850211	-	-	-	-	-	-	-	-
yejL	89109005	b2187	JW2175	ECK2181	orphan	non-essential	-	-	hypothetical protein	8.29	75	10.16	0.499	5.7	0.0973	4	0.081	0.081	-	-	-	-	-	-	-	0.983022	-	-	-	-	-	-	-	-	-	-	-	-	-	-	-	0.0745418	-	-	-	-	-	-	-
yejM	89109006	b2188	JW2176	ECK2182	orphan	essential	-	53649	predicted hydrolase, inner membrane	67.3	586	7.87	0.46	9.7	0.0528	2	0.1575	0.1094	-	-	-	0.840753	-	-	-	-	-	-	-	-	-	-	-	-	-	-	-	-	-	-	-	-	0.0838152	-	-	-	-	-	-
yejO	89109007	b2190	JW5839	ECK2184	orphan	non-essential	-	51126103515	predicted autotransporter outer membrane protein	88.48	836	8.13	0.398	4.7	NA	4	0.0481	0.0153	-	-	-	-	-	-	-	-	-	0.813168	-	-	-	-	-	-	-	-	-	-	-	-	-	-	-	-	0.294488	-	-	-	-
yfaA	89109047	b2230	JW2224	ECK2222	orphan	non-essential	-	-	hypothetical protein	62.67	562	7.08	0.422	NA	NA	3	0.0153	0.0153	-	-	-	-	-	-	-	-	-	0.867516	-	-	-	-	-	-	-	-	-	-	-	-	-	-	-	-	0.972952	0.935802	-	-	-
yfaD	89109061	b2244	JW2238	ECK2236	orphan	non-essential	-	-	hypothetical protein	34.92	299	7.25	0.41	NA	NA	3	0.0613	0.0241	0.78749	-	-	-	-	-	-	-	-	-	-	-	-	-	-	-	-	-	-	-	0.932457	-	-	-	1	-	-	-	-	-	-
yfaE	89109053	b2236	JW2230	ECK2228	orphan	non-essential	-	54292	predicted 2Fe-2S cluster-containing protein	9.29	84	8.74	0.501	NA	0.0208	0	0.2144	0.1379	0.64321	-	-	-	-	-	-	-	-	-	-	-	-	-	-	-	-	-	-	-	-	-	-	-	0.882288	-	-	-	-	-	-
yfaH	89109055	b2238	JW2232	ECK2230	orphan	non-essential	-	-	hypothetical protein	7.52	68	6.13	0.299	NA	0.0866	0	0.0022	0.0022	-	-	-	-	-	-	-	-	-	-	-	-	-	-	-	-	-	-	-	-	-	-	-	-	-	-	-	-	-	-	-
yfaP	89109044	b2225	JW2219	ECK2218	orphan	non-essential	-	-	hypothetical protein	28.3	258	8.08	0.387	9.3	NA	0	0.0284	0.0175	-	-	-	-	-	-	-	-	-	-	-	-	-	-	-	0.998407	-	-	-	-	-	-	-	0.985097	-	-	0.972286	0.935802	-	-	-
yfaQ	89109045	b2226	JW2220	ECK2219	orphan	non-essential	-	-	hypothetical protein	61.48	549	6.98	0.358	21.9	NA	3	0.0153	0.0153	-	-	-	-	-	-	-	-	0.0339215	-	-	-	-	-	-	-	-	-	-	-	-	-	-	0.0745418	-	-	-	-	-	-	-
yfaT	89109046	b2229	JW2223	ECK2221	orphan	non-essential	-	-	hypothetical protein	23.77	207	6.53	0.39	15.6	NA	2	0.0306	0.0306	-	-	-	-	-	-	-	-	-	-	-	-	0.877952	-	-	-	-	-	-	-	-	-	0.487962	-	-	-	-	-	-	-	-
yfaU	89109062	b2245	JW2239	ECK2238	orphan	non-essential	-	51621	predicted 2,4-dihydroxyhept-2-ene-1,7-dioic acid aldolase	28.92	267	8.24	0.385	10.8	0.0307	1	0.2495	0.1466	0.206599	-	-	-	-	-	-	-	-	-	-	-	-	-	-	-	-	-	0.176236	-	-	-	-	-	-	-	-	-	-	-	-
yfaV	89109063	b2246	JW2240	ECK2239	orphan	non-essential	-	103473	predicted transporter	46.29	429	7.44	0.392	NA	0.0386	2	0.3545	0.1969	0.316664	-	-	-	-	-	-	-	-	-	-	-	-	-	-	-	-	-	-	-	-	-	-	-	0.740683	-	-	-	-	-	-
yfaW	89109064	b2247	JW2241	ECK2240	orphan	non-essential	-	5160454826	predicted enolase	44.71	405	7.16	0.505	NA	0.0167	3	0.2954	0.0919	-	-	-	-	-	-	-	-	0.238903	-	-	-	-	-	-	-	-	-	0.759341	-	-	-	-	-	-	-	-	-	-	-	-
yfaX	89109065	b2248	JW2242	ECK2241	orphan	non-essential	-	4678555781	predicted DNA-binding transcriptional regulator	28.9	260	7.36	0.356	18.4	0.0382	3	0.3961	0.0263	-	-	-	-	-	-	-	-	0.944576	-	-	-	-	-	-	-	-	-	-	-	-	-	-	-	-	-	0.959041	0.935802	-	-	-
yfaY	89109066	b2249	JW2243	ECK2242	orphan	non-essential	-	53218	hypothetical protein	44.23	400	7.57	0.45	7.4	0.0446	4	0.6346	0.547	-	-	-	-	-	-	-	-	-	0.640633	-	-	-	-	-	-	-	-	-	-	-	-	-	-	0.31761	-	-	-	-	-	-
yfaZ	89109067	b2250	JW5371	ECK2243	orphan	non-essential	-	56925	predicted outer membrane porin protein	18.61	180	8.37	0.457	NA	0.0711	1	0.0241	0.0241	-	-	-	-	-	-	-	-	0.0339215	-	-	-	-	-	-	-	-	-	-	-	-	-	-	0.0745418	-	-	-	-	-	-	-
yfbB	89109081	b2263	JW2258	ECK2257	orphan	non-essential	eco00130	53474	predicted peptidase	27.68	252	8.2	0.383	NA	0.1288	2	0.2341	0.1707	-	-	-	-	-	0.999968	-	-	-	-	-	-	-	-	-	-	-	-	-	-	-	-	0.639719	-	-	-	-	-	-	-	-
yfbH	89109073	b2256	JW2250	ECK2249	orphan	non-essential	-	88713	hypothetical protein	33.11	296	7.31	0.436	13.7	0.0804	3	0.0613	0.0613	-	-	-	-	-	-	-	-	-	-	0.99917	-	-	-	-	-	-	-	-	-	-	-	-	0.643738	-	-	-	-	-	-	-
yfbJ	89109076	b2258	JW5373	ECK2252	orphan	non-essential	-	103481	predicted inner membrane protein	14.09	128	6.84	0.321	NA	0.1154	2	0.0263	0.0263	-	-	-	-	-	-	-	-	-	-	0.999808	-	-	-	-	-	-	-	-	-	-	-	-	0.842199	-	-	-	-	-	-	-
yfbK	89109088	b2270	JW2265	ECK2264	orphan	non-essential	-	53300	hypothetical protein	63.63	575	7.22	0.389	NA	0.0783	3	0.1641	0.1204	-	-	-	-	-	-	0.667606	-	-	-	-	-	-	-	-	-	-	-	-	-	-	-	0.645039	-	-	-	-	-	-	-	-
yfbL	89109089	b2271	JW2266	ECK2265	orphan	non-essential	-	53187	predicted peptidase	35.93	323	7.29	0.354	NA	NA	2	0.1182	0.0853	-	-	-	-	-	-	-	-	-	-	-	-	-	-	-	-	-	0.776542	-	-	-	-	-	-	-	-	-	-	-	-	-
yfbM	89109090	b2272	JW2267	ECK2266	orphan	non-essential	-	111069	hypothetical protein	19.02	167	7.46	0.313	NA	NA	2	0.0088	0.0088	-	-	-	-	-	-	-	-	0.0339215	-	-	-	-	-	-	-	-	-	-	-	-	-	-	0.0745418	-	-	-	-	-	-	-
yfbN	89109091	b2273	JW2268	ECK2267	orphan	non-essential	-	-	hypothetical protein	27.99	238	6.2	0.329	NA	NA	2	0.0022	0.0022	-	-	-	-	-	-	0.303672	-	-	-	-	-	-	-	-	-	-	-	-	-	-	-	0.362499	-	-	-	-	-	-	-	-
yfbO	89109092	b2274	JW2269	ECK2268	orphan	non-essential	-	-	hypothetical protein	18.24	158	5.51	0.385	15.5	NA	0	0.0022	0.0022	-	-	-	-	-	-	-	-	0.0339215	-	-	-	-	-	-	-	-	-	-	-	-	-	-	0.0745418	-	-	-	-	-	-	-
yfbP	89109093	b2275	JW2270	ECK2269	orphan	non-essential	-	48452	hypothetical protein	32.27	283	6.25	0.37	NA	NA	2	0	0	-	-	-	-	-	-	-	-	0.0339215	-	-	-	-	-	-	-	-	-	-	-	-	-	-	0.0745418	-	-	-	-	-	-	-
yfbQ	89109110	b2290	JW2287	ECK2284	orphan	non-essential	eco00360;eco00350;eco00330;eco00400;eco00252;eco00950;eco00272;eco00251;eco00710;eco00401	53383	predicted aminotransferase	45.52	405	8.13	0.522	6.4	0.0135	3	0.9387	0.5339	-	-	0.531783	-	-	-	-	-	-	-	-	-	-	-	-	-	-	-	-	-	-	-	0.659589	-	-	-	-	-	-	-	-
yfbS	89109112	b2292	JW2289	ECK2286	orphan	non-essential	-	51735	predicted transporter	65.87	610	7.07	0.397	4.1	0.0264	3	0.5164	0.3129	-	-	-	-	-	-	-	-	-	-	-	-	-	0.657196	-	-	-	-	-	-	-	-	-	-	-	0.41737	-	-	-	-	-
yfbT	89109113	b2293	JW5376	ECK2287	orphan	non-essential	-	56784	predicted hydrolase or phosphatase	23.01	216	8.87	0.396	13.7	0.048	4	0.7287	0.2276	-	-	0.214736	-	-	-	-	-	-	-	-	-	-	-	-	-	-	-	-	-	-	-	-	-	0.360855	-	-	-	-	-	-
yfbU	89109114	b2294	JW2291	ECK2288	orphan	non-essential	-	-	hypothetical protein	19.54	164	10.43	0.489	11.4	0.0196	4	0.046	0.046	-	-	-	-	-	-	-	0.688785	-	-	-	-	-	-	-	-	-	-	-	-	-	-	-	-	-	-	0.619376	-	-	-	-
yfbV	89109115	b2295	JW2292	ECK2289	orphan	non-essential	-	-	conserved inner membrane protein	17.21	151	8.3	0.387	7.6	0.0243	1	0.0853	0.0853	-	-	-	0.936608	-	-	-	-	-	-	-	-	-	-	-	-	-	-	-	-	-	-	0.926471	-	-	-	-	-	-	-	-
yfbW	89109075	b4544	JW2252	ECK2251	orphan	non-essential	-	103481	hypothetical protein	12.19	111	NA	0.382	NA	0.0402	0	0.0416	0.0416	-	-	-	-	-	-	-	-	-	-	0.999534	-	-	-	-	-	-	-	-	-	-	-	-	0.529947	-	-	-	-	-	-	-
yfcA	89109147	b2327	JW2324	ECK2321	orphan	non-essential	-	-	conserved inner membrane protein	28.64	269	9.41	0.367	NA	0.0321	2	0.4464	0.4464	-	-	-	-	-	-	-	-	-	-	0.43463	-	-	-	-	-	-	-	-	-	-	-	-	-	-	-	-	-	-	-	-
yfcC	89109118	b2298	JW2295	ECK2292	orphan	non-essential	-	-	predicted inner membrane protein	54.8	506	7.86	0.435	NA	0.0384	3	0.1575	0.1532	-	-	0.298084	-	-	-	-	-	-	-	-	-	-	-	-	-	-	-	-	-	-	-	0.317027	-	-	-	-	-	-	-	-
yfcD	89109119	b2299	JW2296	ECK2293	orphan	non-essential	-	55811	predicted NUDIX hydrolase	20.38	180	8.5	0.46	12.6	0.0399	3	0.1094	0.0875	-	-	-	-	-	-	-	-	-	0.175864	-	-	-	-	-	-	-	-	-	-	-	-	-	-	-	-	-	0.252783	-	-	-
yfcH	89109124	b2304	JW2301	ECK2298	orphan	non-essential	-	51735	conserved hypothetical protein with NAD(P)-binding Rossmann-fold domain	32.7	297	8.75	0.392	6	0.0569	4	0.4617	0.4158	-	-	-	-	-	0.175768	-	-	-	-	-	-	-	-	-	-	-	-	-	-	-	-	0.548414	-	-	-	-	-	-	-	-
yfcI	89109125	b2305	JW2302	ECK2299	orphan	non-essential	-	-	hypothetical protein	34.18	296	8.21	0.351	8.4	0.048	2	0.0635	0.0197	-	-	0.993502	-	-	-	-	-	-	-	-	-	-	-	-	-	-	-	-	-	-	-	0.926471	-	-	-	-	-	-	-	-
yfcJ	89109142	b2322	JW2319	ECK2316	orphan	non-essential	-	103473	predicted transporter	40.47	392	8.35	0.379	15.2	0.0343	2	0.2188	0.081	-	-	0.941675	-	-	-	-	-	-	-	-	-	-	-	-	-	-	-	-	-	-	-	0.92914	-	-	-	-	-	-	-	-
yfcL	89109145	b2325	JW2322	ECK2319	orphan	non-essential	-	-	hypothetical protein	10	92	8.91	0.495	14.4	0.0869	4	0.0635	0.0635	-	-	-	-	-	-	-	-	-	-	0.99516	-	-	-	-	-	-	-	-	-	-	-	-	0.534314	-	-	-	-	-	-	-
yfcM	89109146	b2326	JW5381	ECK2320	orphan	non-essential	-	-	hypothetical protein	21.15	182	8.86	0.443	11.4	0.06	4	0.0853	0.0853	-	-	-	-	-	-	-	-	-	-	0.967741	-	-	-	-	-	-	-	-	-	-	-	-	0.630387	-	-	-	-	-	-	-
yfcN	89109151	b2331	JW2328	ECK2325	orphan	non-essential	-	-	hypothetical protein	21.01	183	9.23	0.421	3.2	0.0269	4	0.2495	0.1597	-	-	-	-	-	-	-	-	-	0.418163	-	-	-	-	-	-	-	-	-	-	-	-	-	-	-	-	-	-	-	-	-
yfcO	89109152	b2332	JW2329	ECK2326	orphan	non-essential	-	-	hypothetical protein	30.26	273	8.14	0.364	4.6	0.0095	3	0	0	-	-	-	-	-	-	-	-	0.0339215	-	-	-	-	-	-	-	-	-	-	-	-	-	-	0.0745418	-	-	-	-	-	-	-
yfcP	89109153	b2333	JW2330	ECK2327	orphan	non-essential	-	49401	predicted fimbrial-like adhesin protein	18.95	179	7.01	0.362	NA	0.2431	2	0.0219	0.0109	-	-	-	-	-	-	-	-	0.0339215	-	-	-	-	-	-	-	-	-	-	-	-	-	-	0.0745418	-	-	-	-	-	-	-
yfcQ	89109154	b2334	JW2331	ECK2328	orphan	non-essential	-	49401	predicted fimbrial-like adhesin protein	17.89	162	6.37	0.414	14.8	0.1271	2	0.0131	0.0131	-	-	-	-	-	-	-	-	0.0339215	-	-	-	-	-	-	-	-	-	-	-	-	-	-	0.0745418	-	-	-	-	-	-	-
yfcR	89109155	b2335	JW2332	ECK2329	orphan	non-essential	-	49401	predicted fimbrial-like adhesin protein	17.89	170	7.43	0.337	12.6	0.0072	1	0.0109	0.0066	-	-	-	-	-	-	-	-	0.0339215	-	-	-	-	-	-	-	-	-	-	-	-	-	-	0.0745418	-	-	-	-	-	-	-
yfcS	89109156	b2336	JW2333	ECK2330	orphan	non-essential	-	4935449584	predicted periplasmic pilus chaperone	27.73	250	7.66	0.468	NA	0.0501	2	0.0744	0.0263	-	-	-	-	-	-	-	-	-	-	-	0.999967	-	-	-	-	0.991052	-	-	-	-	-	-	0.991737	-	-	-	-	-	-	-
yfcT	89109157	b2337	JW2334	ECK2331	orphan	non-essential	-	-	predicted outer membrane export usher protein	31.64	298	7.63	0.466	12.2	0.0051	3	0.0766	0.0109	-	-	-	-	-	-	-	-	-	-	-	0.999896	-	-	-	-	0.991052	-	-	-	-	-	-	0.986872	-	-	-	-	-	-	-
yfcU	89109158	b2338	JW2335	ECK2332	orphan	non-essential	-	-	predicted export usher protein	65.3	578	7.05	0.475	NA	0.032	4	0.0766	0.0131	-	-	-	-	-	-	-	-	-	-	-	0.999896	-	-	-	-	0.991052	-	-	-	-	-	-	0.986872	-	-	-	-	-	-	-
yfcV	89109159	b2339	JW2336	ECK2333	orphan	non-essential	-	49401	predicted fimbrial-like adhesin protein	19.85	187	5.77	0.659	11.7	0.4785	2	0.0197	0	-	-	-	-	-	-	-	-	0.0339215	-	-	-	-	-	-	-	-	-	-	-	-	-	-	0.0745418	-	-	-	-	-	-	-
yfcZ	89109163	b2343	JW2340	ECK2337	orphan	non-essential	-	-	hypothetical protein	10.32	94	9.66	0.703	12.5	0.0439	4	0.0372	0.0372	-	-	-	-	-	-	-	-	-	-	0.727262	-	-	-	-	-	-	-	-	-	0.959528	-	-	-	-	-	-	-	-	-	-
yfdC	89109167	b2347	JW2344	ECK2341	orphan	non-essential	-	-	predicted inner membrane protein	34.5	310	7.49	0.442	7.6	0.0423	3	0.116	0.0744	-	-	-	-	-	-	-	-	-	-	-	-	-	-	0.999946	-	-	-	-	-	-	-	-	-	0.212711	-	-	-	-	-	-
yfdE	89109191	b2371	JW2368	ECK2367	orphan	non-essential	-	89796	predicted CoA-transferase, NAD(P)-binding	41.67	381	6.58	0.325	NA	NA	3	0.4004	0.372	-	-	-	-	-	-	0.546935	-	-	-	-	-	-	-	-	-	-	-	0.779473	-	-	-	-	-	-	-	-	-	-	-	-
yfdF	89109165	b2345	JW2342	ECK2339	orphan	non-essential	-	-	hypothetical protein	40.25	352	6.36	0.384	11.1	NA	2	0	0	-	-	-	-	-	-	-	-	-	-	-	-	-	-	-	-	-	-	-	-	-	-	-	-	-	-	-	-	-	-	-
yfdI	89109171	b2352	JW5382	ECK2346	orphan	non-essential	-	-	predicted inner membrane protein	51.48	443	5.75	0.261	NA	NA	3	0	0	-	-	-	-	-	-	-	-	-	-	0.971632	-	-	-	-	-	-	-	-	-	-	-	-	0.0745418	-	-	-	-	-	-	-
yfdK	89109172	b2354	JW2350	ECK2348	orphan	non-essential	-	-	hypothetical protein	16.41	146	7.67	0.458	NA	0.2835	4	0.0109	0.0109	-	-	-	-	-	-	-	-	0.0339215	-	-	-	-	-	-	-	-	-	-	-	-	-	-	0.0745418	-	-	-	-	-	-	-
yfdL	89109173	b2355	JW5384	ECK2349	orphan	non-essential	-	-	hypothetical protein	18.25	172	6.44	0.348	NA	NA	1	0.0109	0.0088	-	-	-	-	-	-	-	-	0.0339215	-	-	-	-	-	-	-	-	-	-	-	-	-	-	0.0745418	-	-	-	-	-	-	-
yfdM	89109174	b2356	JW2352	ECK2350	orphan	non-essential	-	-	predicted methyltransferase	10.34	91	7.16	0.527	11.8	NA	1	0.0088	0.0088	-	-	-	-	-	-	-	-	-	0.867516	-	-	-	-	-	-	-	-	-	-	-	-	-	0.0745418	-	-	-	-	-	-	-
yfdN	89109175	b2357	JW5385	ECK2351	orphan	non-essential	-	-	hypothetical protein	18.77	164	7.24	0.398	NA	NA	2	0.0022	0.0022	-	-	-	-	-	-	-	-	0.0339215	-	-	-	-	-	-	-	-	-	-	-	-	-	-	0.0745418	-	-	-	-	-	-	-
yfdO	89109176	b2358	JW2355	ECK2352	orphan	non-essential	-	-	predicted defective phage replication protein O	14.4	122	8.45	0.517	13.9	NA	2	0.0088	0.0088	-	-	-	-	-	-	-	-	0.0339215	-	-	-	-	-	-	-	-	-	-	-	-	-	-	0.0745418	-	-	-	-	-	-	-
yfdP	89109177	b2359	JW2356	ECK2353	orphan	non-essential	-	-	hypothetical protein	16.5	148	7.82	0.487	NA	NA	3	0.0066	0.0066	-	-	0.999518	-	-	-	-	-	-	-	-	-	-	-	-	-	-	-	-	0.488528	-	-	-	-	-	-	-	-	-	-	-
yfdQ	89109178	b2360	JW2357	ECK2354	orphan	non-essential	-	-	hypothetical protein	30.44	274	6.55	0.562	NA	NA	2	0.0066	0.0066	-	-	-	-	-	-	-	-	0.0339215	-	-	-	-	-	-	-	-	-	-	-	-	-	-	0.0745418	-	-	-	-	-	-	-
yfdR	89109179	b2361	JW2358	ECK2355	orphan	non-essential	-	-	hypothetical protein	20.26	178	6.97	0.423	7.1	NA	2	0.1028	0.1007	-	-	-	-	-	-	-	-	-	-	0.18757	-	-	-	-	-	-	-	-	-	-	-	0.347719	-	-	-	-	-	-	-	-
yfdS	89109180	b2362	JW2359	ECK2356	orphan	non-essential	-	-	hypothetical protein	13.67	120	6.69	0.455	NA	NA	2	0.0022	0	-	-	-	-	-	-	-	-	0.0339215	-	-	-	-	-	-	-	-	-	-	-	-	-	-	0.0745418	-	-	-	-	-	-	-
yfdT	89109181	b2363	JW5887	ECK2357	orphan	unannotated	-	-	hypothetical protein	12.13	101	5.91	0.46	NA	NA	3	0	0	-	-	-	-	-	-	-	-	0.0339215	-	-	-	-	-	-	-	-	-	-	-	-	-	-	0.0745418	-	-	-	-	-	-	-
yfdV	89109192	b2372	JW2369	ECK2368	orphan	non-essential	-	-	predicted transporter	33.62	314	6.87	0.389	NA	NA	3	0.2232	0.2144	0.136621	-	-	-	-	-	-	-	-	-	-	-	-	-	-	-	-	-	-	-	-	-	-	-	0.268499	-	-	-	-	-	-
yfdX	89109195	b2375	JW2372	ECK2371	orphan	non-essential	-	-	hypothetical protein	22.98	211	7.25	0.496	12.8	0.0068	3	0.0088	0.0088	-	-	-	-	-	-	-	-	-	-	-	-	-	-	-	-	-	-	-	-	-	-	-	-	-	-	-	-	-	-	-
yfdY	89109197	b2377	JW2374	ECK2373	orphan	non-essential	-	-	predicted inner membrane protein	8.87	80	8.82	0.364	1.9	0.0772	1	0.0022	0.0022	-	-	-	-	-	-	-	-	-	-	-	-	-	-	-	-	-	-	-	-	-	-	-	-	-	-	-	-	-	-	-
yfdZ	89109199	b2379	JW2376	ECK2375	orphan	non-essential	-	53383	prediected aminotransferase, PLP-dependent	46.22	412	8.76	0.504	9	0.0198	4	0.9475	0.6214	-	-	0.176444	-	-	-	-	-	-	-	-	-	-	-	-	-	-	-	-	-	-	-	0.616378	-	-	-	-	-	-	-	-
yfeA	89109214	b2395	JW5391	ECK2389	orphan	non-essential	-	-	predicted diguanylate cyclase	83.52	729	7.93	0.365	13.5	0.0945	4	0.5646	0.0197	-	-	-	-	-	-	-	-	-	-	-	-	-	-	-	0.887177	-	-	-	-	-	-	-	-	-	-	-	0.860476	-	-	-
yfeC	89109215	b2398	JW2393	ECK2392	orphan	non-essential	-	46955	predicted DNA-binding transcriptional regulator	12.72	114	8.81	0.372	1.5	0.1449	2	0.0088	0.0088	-	-	-	-	-	-	-	-	0.0339215	-	-	-	-	-	-	-	-	-	-	-	-	-	-	0.0745418	-	-	-	-	-	-	-
yfeD	89109216	b2399	JW2394	ECK2393	orphan	non-essential	-	46955	predicted DNA-binding transcriptional regulator	14.91	130	7.9	0.398	1.8	0.1074	2	0.0088	0.0066	-	-	-	-	-	-	-	-	0.0339215	-	-	-	-	-	-	-	-	-	-	-	-	-	-	0.0745418	-	-	-	-	-	-	-
yfeH	89109223	b2410	JW5876	ECK2404	orphan	non-essential	-	-	predicted inner membrane protein	36.41	332	8.65	0.456	7.3	0.0417	1	0.2013	0.2013	-	-	-	0.467595	-	-	-	-	-	-	-	-	-	-	-	-	-	-	-	-	-	-	0.936885	-	-	-	-	-	-	-	-
yfeK	89109233	b2419	JW2412	ECK2414	orphan	non-essential	-	-	hypothetical protein	13.73	124	7.86	0.362	NA	0.0473	3	0.0153	0.0153	-	-	-	-	-	-	-	-	-	-	-	-	-	-	-	-	-	0.999051	-	-	-	-	-	-	-	-	-	-	-	-	-
yfeN	89109221	b2408	JW2399	ECK2402	orphan	non-essential	-	111364	conserved outer membrane protein	29.23	254	7.91	0.522	NA	0.0259	1	0.0241	0.0241	-	-	-	-	-	0.91851	-	-	-	-	-	-	-	-	-	-	-	-	-	-	-	-	-	-	-	-	-	-	-	-	0.917902
yfeO	89109209	b2389	JW2386	ECK2385	orphan	non-essential	-	81340	predicted ion channel protein	43.57	418	8.16	0.32	NA	0.0614	2	0.0503	0.0175	-	-	0.995476	-	-	-	-	-	-	-	-	-	-	-	-	-	-	-	-	-	-	-	-	-	0.85707	-	-	-	-	-	-
yfeR	89109222	b2409	JW2400	ECK2403	orphan	non-essential	-	4678553850	predicted DNA-binding transcriptional regulator	33.9	308	8.23	0.382	NA	0.0021	4	0.7309	0.0722	-	-	-	-	-	-	-	-	0.999923	-	-	-	-	-	-	-	-	-	-	-	-	-	-	-	-	-	0.931123	0.929031	-	-	-
yfeS	89109234	b2420	JW2413	ECK2415	orphan	non-essential	-	-	hypothetical protein	28.24	244	6.65	0.468	12	NA	2	0.035	0.0109	-	-	-	-	-	-	-	-	0.0339215	-	-	-	-	-	-	-	-	-	-	-	-	-	-	0.0745418	-	-	-	-	-	-	-
yfeT	89109241	b2427	JW2420	ECK2422	orphan	non-essential	-	53697	predicted DNA-binding transcriptional regulator	31.19	285	8.32	0.393	10.3	NA	3	0.4573	0.1094	-	-	-	-	0.500943	-	-	-	-	-	-	-	-	-	-	-	-	-	-	-	-	-	-	-	0.77398	-	-	-	-	-	-
yfeW	89109244	b2430	JW5395	ECK2425	orphan	non-essential	-	56601	predicted periplasmic esterase	47.75	434	8.06	0.465	7.2	0.0899	3	0.5142	0.4092	0.115037	-	-	-	-	-	-	-	-	-	-	-	-	-	-	-	-	-	-	-	-	-	-	-	0.668536	-	-	-	-	-	-
yfeX	89109245	b2431	JW2424	ECK2426	orphan	non-essential	-	-	hypothetical protein	33.05	299	8.52	0.593	6.3	0.0333	4	0.2101	0.1947	-	-	0.263201	-	-	-	-	-	-	-	-	-	-	-	-	-	-	-	-	-	-	-	0.925083	-	-	-	-	-	-	-	-
yfeY	89109246	b2432	JW2425	ECK2427	orphan	non-essential	-	-	hypothetical protein	20.9	191	8.95	0.48	16	0.0966	4	0.0219	0.0219	-	-	-	-	-	-	-	-	0.0339215	-	-	-	-	-	-	-	-	-	-	-	-	-	-	0.0745418	-	-	-	-	-	-	-
yfeZ	89109247	b2433	JW2426	ECK2428	orphan	non-essential	-	-	predicted inner membrane protein	17.17	149	8.5	0.37	13.1	0.1322	2	0.0328	0.0284	-	-	-	-	-	-	-	-	-	-	-	-	-	0.529453	-	-	-	-	-	-	-	-	-	-	-	-	-	-	-	-	-
yffB	89109276	b2471	JW2455	ECK2466	orphan	non-essential	-	52833	hypothetical protein	13.6	118	9	0.48	8	0.094	2	0.4048	0.3939	-	-	0.384295	-	-	-	-	-	-	-	-	-	-	-	-	-	-	-	-	-	-	-	-	-	0.251555	-	-	-	-	-	-
yfgA	89109322	b2516	JW2500	ECK2512	orphan	non-essential	-	47413	hypothetical protein	36.19	337	10.59	0.46	5.7	0.1344	4	0.1969	0.1926	-	-	-	-	-	-	-	-	-	-	-	-	0.9489	-	-	-	-	-	-	-	-	-	-	0.501617	-	-	-	-	-	-	-
yfgB	89109323	b2517	JW2501	ECK2513	orphan	non-essential	-	102114	hypothetical protein	43.09	384	9.61	0.575	NA	0.022	4	0.7352	0.7352	-	-	-	-	-	-	-	0.198924	-	-	-	-	-	-	-	-	-	-	-	-	-	-	-	-	-	-	0.193497	-	-	-	-
yfgC	89109300	b2494	JW2479	ECK2490	orphan	non-essential	-	48452	predicted peptidase	53.91	487	9.23	0.441	11	0.039	4	0.4595	0.3895	-	-	0.864224	-	-	-	-	-	-	-	-	-	-	-	-	-	-	-	-	-	-	-	-	-	-	-	-	0.608014	-	-	-
yfgD	89109301	b2495	JW2480	ECK2491	orphan	non-essential	-	52833	predicted oxidoreductase	13.4	119	9.01	0.447	12	0.0499	4	0.3917	0.2363	-	-	-	-	-	-	-	0.123741	-	-	-	-	-	-	-	-	-	-	-	-	-	-	0.218726	-	-	-	-	-	-	-	-
yfgF	89109309	b2503	JW2488	ECK2499	orphan	non-essential	-	-	predicted inner membrane protein	85.61	747	6.55	0.393	NA	0.0788	3	0.558	0.0525	-	-	-	-	-	-	-	-	-	-	-	-	-	-	-	0.995412	-	-	-	-	-	-	-	-	-	-	-	0.783712	-	-	-
yfgG	89109310	b2504	JW5399	ECK2500	orphan	non-essential	-	-	hypothetical protein	7.46	63	8.92	0.421	9.7	0.1726	2	0.0088	0.0088	-	-	-	0.821001	-	-	-	-	-	-	-	-	-	-	-	-	-	-	-	-	-	-	-	0.0745418	-	-	-	-	-	-	-
yfgH	89109311	b2505	JW5400	ECK2501	orphan	non-essential	-	-	predicted outer membrane lipoprotein	17.71	172	6.9	0.46	NA	NA	2	0.0044	0.0022	-	-	-	-	-	-	-	-	0.0339215	-	-	-	-	-	-	-	-	-	-	-	-	-	-	0.0745418	-	-	-	-	-	-	-
yfgI	89109312	b2506	JW2490	ECK2502	orphan	non-essential	-	-	hypothetical protein	20.23	179	7.66	0.49	8.9	NA	2	0.0044	0.0022	-	-	-	-	-	-	0.982127	-	-	-	-	-	-	-	-	-	-	-	-	-	-	-	0.926471	-	-	-	-	-	-	-	-
yfgJ	89109316	b2510	JW5402	ECK2506	orphan	non-essential	-	-	hypothetical protein	7.99	71	7.53	0.445	NA	0.1053	2	0.0175	0.0175	-	-	-	-	-	-	-	-	0.0339215	-	-	-	-	-	-	-	-	-	-	-	-	-	-	-	-	-	-	0.935802	-	-	-
yfgM	89109319	b2513	JW2497	ECK2509	orphan	non-essential	-	-	hypothetical protein	22.18	206	9.82	0.522	9.3	0.0676	3	0.2298	0.2298	-	-	-	-	-	-	-	-	-	-	-	-	0.810226	-	-	-	-	-	-	-	-	-	-	0.37175	-	-	-	-	-	-	-
yfgO	89109299	b2493	JW2478	ECK2489	orphan	non-essential	-	-	predicted inner membrane protein	39.19	353	8.44	0.419	5.9	0.0171	3	0.7527	0.628	-	-	-	-	-	-	-	-	-	0.105582	-	-	-	-	-	-	-	-	-	-	-	-	0.233276	-	-	-	-	-	-	-	-
yfhA	89109360	b2554	JW2538	ECK2551	orphan	non-essential	eco02020;eco02021	5217252540	predicted DNA-binding response regulator in two-component system	49.15	444	9.38	0.438	14.3	0.0192	3	0.8775	0.1072	-	-	0.668933	-	-	-	-	-	-	-	-	-	-	-	-	-	-	-	-	-	-	-	-	-	-	0.847107	-	-	-	-	-
yfhB	89109366	b2560	JW5408	ECK2558	orphan	non-essential	-	56784	hypothetical protein	24.44	211	8.71	0.401	3.7	0.0346	2	0.0263	0.0263	-	-	-	0.999994	-	-	-	-	-	-	-	-	-	-	-	-	-	-	-	-	-	-	-	-	-	-	0.344816	-	-	-	-
yfhD	89109364	b2558	JW2542	ECK2556	orphan	non-essential	-	5385053955	predicted transglycosylase	53.16	472	7.03	0.456	NA	0.0319	3	0.4179	0.1904	-	-	-	-	-	-	-	-	0.364533	-	-	-	-	-	-	-	-	-	-	-	-	-	-	-	-	-	-	-	-	-	-
yfhG	89109361	b2555	JW2539	ECK2552	orphan	non-essential	-	-	hypothetical protein	27.35	237	9.49	0.422	11.1	0.0823	3	0.0197	0.0197	-	-	0.999174	-	-	-	-	-	-	-	-	-	-	-	-	-	-	-	-	-	-	-	0.926471	-	-	-	0.973464	0.935802	-	-	-
yfhH	89109367	b2561	JW2545	ECK2559	orphan	non-essential	-	53697	predicted DNA-binding transcriptional regulator	30.71	282	8.2	0.402	9.5	0.0498	2	0.477	0.0853	-	-	-	-	0.985919	-	-	-	-	-	-	-	-	-	-	-	-	-	0.663811	-	-	-	-	-	-	-	-	-	-	-	-
yfhK	89109362	b2556	JW5407	ECK2553	orphan	non-essential	eco02020;eco02021	4738455874	predicted sensory kinase in two-component system	53.33	475	8.63	0.393	6.1	0.0537	2	0.8578	0.0985	-	-	-	-	-	-	-	-	-	-	-	-	-	-	-	0.99925	-	-	-	-	-	-	-	-	-	-	-	0.824979	-	-	-
yfhL	89109368	b2562	JW2546	ECK2560	orphan	non-essential	-	54862	predicted 4Fe-4S cluster-containing protein	9.79	86	8.1	0.478	22.4	0.0145	2	0.326	0.3239	-	-	-	-	-	-	-	-	-	-	0.484408	-	-	-	-	-	-	-	-	-	-	-	-	-	-	0.444075	-	-	-	-	-
yfhM	89109326	b2520	JW2504	ECK2516	orphan	non-essential	-	48239	hypothetical protein	181.58	1653	9.02	0.454	8.6	0.0761	4	0.2473	0.2319	-	-	-	-	-	-	-	-	-	-	0.557839	-	-	-	-	-	-	-	-	-	-	-	-	0.227639	-	-	-	-	-	-	-
yfhR	89109340	b2534	JW2518	ECK2531	orphan	non-essential	-	53474	predicted peptidase	32.52	293	7.52	0.423	17.3	0.0558	1	0.4136	0.3786	-	-	-	-	-	-	-	0.122532	-	-	-	-	-	-	-	-	-	-	-	-	-	-	-	-	-	-	-	-	-	-	0.125847
yfiB	89109406	b2605	JW2586	ECK2602	orphan	non-essential	-	103088	predicted outer membrane lipoprotein	17.24	160	8.96	0.352	9.8	NA	3	0.5164	0.1685	-	-	-	-	-	-	-	-	-	0.2906	-	-	-	-	-	-	-	-	-	-	-	-	-	-	-	-	-	0.316263	-	-	-
yfiC	89109381	b2575	JW2559	ECK2573	orphan	non-essential	-	53335	predicted methyltransferase	27.27	245	8.41	0.421	20.2	0.0618	3	0.3698	0.2123	-	-	-	0.133943	-	-	-	-	-	-	-	-	-	-	-	-	-	-	-	-	-	-	0.395846	-	-	-	-	-	-	-	-
yfiE	89109383	b2577	JW2561	ECK2575	orphan	non-essential	-	4678553850	predicted DNA-binding transcriptional regulator	33.24	293	7.87	0.334	4.4	0.0561	3	0.7002	0.0416	-	-	-	-	-	-	-	-	0.905158	-	-	-	-	-	-	-	-	-	-	-	-	-	-	-	-	-	0.937706	0.935802	-	-	-
yfiF	89109387	b2581	JW2565	ECK2579	orphan	non-essential	-	5531575217	predicted methyltransferase	37.78	345	9.4	0.564	13.8	0.0701	4	0.86	0.0503	-	-	-	-	-	-	-	0.750365	-	-	-	-	-	-	-	-	-	-	-	-	-	-	-	-	-	-	-	0.591672	-	-	-
yfiH	89109395	b2593	JW2575	ECK2591	orphan	non-essential	-	64438	hypothetical protein	26.34	243	8.59	0.42	6.1	0.0603	3	0.674	0.674	-	-	-	-	-	-	-	-	-	-	0.23616	-	-	-	-	-	-	-	-	-	-	-	-	0.283212	-	-	-	-	-	-	-
yfiL	89109403	b2602	JW5412	ECK2599	orphan	non-essential	-	-	hypothetical protein	13.2	121	7.42	0.353	6.3	NA	3	0.0131	0.0131	-	-	-	-	-	-	-	-	-	0.867516	-	-	-	-	-	-	-	-	-	-	-	-	-	0.0745418	-	-	-	-	-	-	-
yfiM	89109392	b2586	JW2570	ECK2584	orphan	non-essential	-	-	hypothetical protein	9.93	90	7.7	0.376	NA	0.0574	1	0.0219	0.0219	-	-	-	-	-	-	0.525839	-	-	-	-	-	-	-	-	-	-	-	-	-	-	-	-	-	-	-	0.889609	-	-	-	-
yfiN	89109405	b2604	JW2585	ECK2601	orphan	non-essential	-	-	predicted diguanylate cyclase	45.99	408	8.05	0.419	6.2	0.0303	2	0.6368	0.0853	-	-	-	-	-	-	-	-	-	-	-	-	-	-	-	0.810664	-	-	-	-	-	-	-	-	-	-	-	0.498099	-	-	-
yfiP	89109389	b2583	JW5409	ECK2581	orphan	non-essential	-	-	hypothetical protein	25.99	232	7.71	0.38	21.3	0.0575	3	0.1488	0.1488	-	-	-	-	-	-	-	-	-	-	-	-	-	-	-	0.183166	-	-	-	-	-	-	-	-	-	-	-	-	-	-	-
yfiQ	89109390	b2584	JW2568	ECK2582	orphan	non-essential	-	5.17355e+19	fused predicted acyl-CoA synthetase NAD(P)-binding subunit and ATP-binding subunit	97.99	886	8.45	0.387	5.1	0.0354	4	0.488	0.4595	-	-	-	-	0.417088	-	-	-	-	-	-	-	-	-	-	-	-	-	-	-	0.44232	-	-	-	-	-	-	-	-	-	-
yfiR	89109404	b2603	JW2584	ECK2600	orphan	non-essential	-	-	hypothetical protein	18.98	172	8	0.332	4.8	0.1676	3	0.0438	0.0438	-	-	-	-	-	-	-	-	-	0.639887	-	-	-	-	-	-	-	-	-	0.302109	-	-	-	-	-	-	-	-	-	-	-
yfjD	89109413	b4461	JW5415	ECK2609	orphan	non-essential	-	54631	predicted inner membrane protein	44.79	398	9.07	0.458	8.6	0.0169	3	0.86	0.4398	-	-	-	-	-	0.299678	-	-	-	-	-	-	-	-	-	-	-	-	-	-	-	-	0.715419	-	-	-	-	-	-	-	-
yfjF	89109418	b2618	JW2599	ECK2614	orphan	non-essential	-	-	hypothetical protein	10.79	96	9.26	0.381	7	0.0639	3	0.2385	0.2385	-	-	-	-	-	-	-	0.148243	-	-	-	-	-	-	-	-	-	-	-	-	-	-	-	-	-	-	-	-	-	-	-
yfjG	89109419	b2619	JW2600	ECK2615	orphan	non-essential	-	-	hypothetical protein	17.73	158	9.44	0.391	5.3	0.0269	3	0.3764	0.3764	-	-	-	0.44141	-	-	-	-	-	-	-	-	-	-	-	-	-	-	-	-	-	-	0.649317	-	-	-	-	-	-	-	-
yfjH	89109422	b2623	JW2603	ECK2619	orphan	non-essential	-	-	hypothetical protein	37.14	318	5.91	0.38	NA	NA	2	0	0	-	-	-	-	-	-	-	-	-	-	-	-	-	-	-	-	-	-	-	-	-	-	-	-	-	-	-	-	-	-	-
yfjI	89109424	b2625	JW2605	ECK2621	orphan	non-essential	-	-	hypothetical protein	54.03	469	5.09	0.36	NA	NA	3	0.0481	0.0481	-	-	-	-	-	-	-	-	0.956621	-	-	-	-	-	-	-	-	-	-	-	-	-	-	-	-	-	0.97862	0.935802	-	-	-
yfjJ	89109425	b2626	JW2607	ECK2622	orphan	non-essential	-	-	hypothetical protein	24.56	208	5.83	0.353	NA	NA	3	0.0175	0.0022	-	-	-	-	-	-	-	-	0.0339215	-	-	-	-	-	-	-	-	-	-	-	-	-	-	0.0745418	-	-	-	-	-	-	-
yfjK	89109426	b2627	JW2608	ECK2623	orphan	non-essential	-	52540	hypothetical protein	83.06	729	6.84	0.383	10.4	NA	4	0.0525	0.0219	-	-	-	-	-	-	-	-	-	-	-	-	-	-	-	-	-	0.141628	-	-	-	-	-	-	-	-	-	-	-	-	-
yfjL	89109427	b2628	JW2609	ECK2624	orphan	non-essential	-	-	hypothetical protein	62.01	538	7.7	0.364	NA	NA	2	0.0044	0.0044	-	-	-	-	-	-	-	-	0.0339215	-	-	-	-	-	-	-	-	-	-	-	-	-	-	0.0745418	-	-	-	-	-	-	-
yfjM	89109428	b2629	JW2610	ECK2625	orphan	non-essential	-	-	hypothetical protein	9.97	87	6.59	0.364	4.1	NA	0	0.0088	0.0088	-	-	-	-	-	-	-	-	-	-	-	-	-	-	-	-	-	0.999051	-	-	-	-	-	-	-	-	-	0.935802	-	-	-
yfjO	89109430	b2631	JW5418	ECK2627	orphan	non-essential	-	-	hypothetical protein	13.66	123	8.04	0.393	8.2	NA	2	0.0022	0.0022	-	-	-	-	-	-	-	-	0.0339215	-	-	-	-	-	-	-	-	-	-	-	-	-	-	0.0745418	-	-	-	-	-	-	-
yfjP	89109431	b2632	JW5419	ECK2628	orphan	non-essential	-	52540	predicted GTP-binding protein	32.09	287	7.37	0.367	NA	NA	2	0.2079	0.0109	-	-	-	-	-	-	-	-	-	-	-	-	-	-	-	-	0.991052	-	-	-	-	-	-	0.0745418	-	-	-	-	-	-	-
yfjQ	89109432	b2633	JW2614	ECK2629	orphan	non-essential	-	-	hypothetical protein	31.25	273	7.74	0.402	NA	NA	1	0.0525	0.0525	-	-	-	-	-	-	-	-	0.0339215	-	-	-	-	-	-	-	-	-	-	-	-	-	-	0.0745418	-	-	-	-	-	-	-
yfjR	89109433	b2634	JW2615	ECK2630	orphan	non-essential	-	-	predicted DNA-binding transcriptional regulator	26.61	233	7.25	0.36	NA	NA	1	0.0109	0.0109	-	-	-	-	-	-	-	-	-	0.867516	-	-	-	-	-	-	-	-	-	-	-	-	-	0.0745418	-	-	-	-	-	-	-
yfjS	89109435	b2636	JW5921	ECK2632	orphan	non-essential	-	-	hypothetical protein	16.73	147	6.75	0.479	NA	NA	3	0	0	-	-	-	-	-	-	-	-	0.0339215	-	-	-	-	-	-	-	-	-	-	-	-	-	-	0.0745418	-	-	-	-	-	-	-
yfjT	89109436	b2637	JW2618	ECK2633	orphan	non-essential	-	-	hypothetical protein	17.1	155	6.69	0.356	NA	NA	2	0	0	-	-	-	-	-	-	-	-	0.0339215	-	-	-	-	-	-	-	-	-	-	-	-	-	-	0.0745418	-	-	-	-	-	-	-
yfjU	89109437	b2638	JW2619	ECK2634	orphan	non-essential	-	52833	hypothetical protein	11.82	104	7.18	0.435	13.3	NA	0	0.2845	0	-	-	-	-	-	-	-	-	-	-	-	-	-	0.999949	-	-	-	-	-	-	-	-	-	-	-	-	-	-	-	-	-
yfjV	89109439	b2640	JW2621	ECK2636	orphan	non-essential	-	-	hypothetical protein	7.04	66	7.42	0.46	9.1	NA	0	0.1204	0	-	-	-	-	-	-	-	-	0.0339215	-	-	-	-	-	-	-	-	-	-	-	-	-	-	0.0745418	-	-	-	-	-	-	-
yfjW	89109440	b2642	JW2623	ECK2638	orphan	non-essential	-	-	predicted inner membrane protein	64.2	567	5.64	0.288	NA	NA	3	0	0	-	-	-	-	-	-	-	-	0.0339215	-	-	-	-	-	-	-	-	-	-	-	-	-	-	0.0745418	-	-	-	-	-	-	-
yfjX	89109441	b2643	JW2624	ECK2639	orphan	non-essential	-	-	predicted antirestriction protein	17.3	152	7.73	0.492	16.9	0.0093	1	0.0263	0.0088	-	-	-	-	-	-	-	-	0.0339215	-	-	-	-	-	-	-	-	-	-	-	-	-	-	0.0745418	-	-	-	-	-	-	-
yfjY	89109442	b2644	JW2625	ECK2640	orphan	non-essential	-	102712	predicted DNA repair protein	17.96	160	7.35	0.469	NA	NA	2	0.6433	0.0438	-	-	-	-	-	-	-	-	-	0.457801	-	-	-	-	-	-	-	-	-	-	-	-	-	-	-	-	-	-	-	-	-
ygaC	89109464	b2671	JW2646	ECK2665	orphan	non-essential	-	-	hypothetical protein	13.07	114	6.96	0.377	NA	0.0505	1	0.0153	0.0153	-	-	-	-	-	-	-	-	-	-	-	-	-	-	-	-	-	-	-	-	-	-	-	-	-	-	-	-	-	-	-
ygaD	89109487	b2700	JW2670	ECK2695	orphan	non-essential	-	-	hypothetical protein	17.58	165	9.24	0.46	7.2	0.0385	4	0.7155	0.5033	-	-	-	-	-	-	0.100636	-	-	-	-	-	-	-	-	-	-	-	-	-	-	-	0.177653	-	-	-	-	-	-	-	-
ygaF	89109453	b2660	JW2635	ECK2654	orphan	non-essential	-	51905	hypothetical protein	46.08	422	8.63	0.406	4.5	0.0522	3	0.4333	0.3676	-	-	-	-	-	-	-	-	-	-	0.245654	-	-	-	-	-	-	-	-	-	-	-	-	-	0.252987	-	-	-	-	-	-
ygaH	89109475	b2683	JW2658	ECK2677	orphan	non-essential	-	-	predicted inner membrane protein	12.02	111	9.82	0.387	5.9	NA	2	0.0153	0.0153	-	-	-	-	-	-	-	-	0.956621	-	-	-	-	-	-	-	-	-	-	-	-	-	-	-	-	-	0.939408	0.935802	-	-	-
ygaM	89109465	b2672	JW2647	ECK2666	orphan	non-essential	-	-	hypothetical protein	12.29	113	9.81	0.446	16.8	0.0567	4	0.0328	0.0131	-	-	-	-	-	-	-	-	-	-	0.960393	-	-	-	-	-	-	-	-	-	-	-	-	0.476386	-	-	-	-	-	-	-
ygaP	89109461	b2668	JW2643	ECK2662	orphan	non-essential	-	52821	predicted inner membrane protein with hydrolase activity	18.64	174	8.16	0.371	NA	0.0469	3	0.2713	0.1751	-	-	-	-	-	-	-	-	-	-	-	-	-	0.857601	-	-	-	-	-	-	0.690758	-	-	-	-	-	-	-	-	-	-
ygaQ	89109449	b2654	JW5425	ECK2649	orphan	non-essential	-	-	hypothetical protein	12.44	110	5.47	0.243	NA	NA	1	0	0	-	-	-	-	-	-	-	-	0.0339215	-	-	-	-	-	-	-	-	-	-	-	-	-	-	0.0745418	-	-	-	-	-	-	-
ygaR	89109450	b4462	JW2631	ECK2650	orphan	non-essential	-	51445	hypothetical protein	25.77	228	NA	0.394	NA	NA	0	0.0306	0.0197	-	-	-	-	-	-	-	-	0.0339215	-	-	-	-	-	-	-	-	-	-	-	-	-	-	0.0745418	-	-	-	-	-	-	-
ygaU	89109458	b2665	JW2640	ECK2659	orphan	non-essential	-	54106	hypothetical protein	16.06	149	8.98	0.464	8.2	0.018	3	0.2057	0.1247	-	-	-	-	-	-	-	-	0.106681	-	-	-	-	-	-	-	-	-	-	-	-	-	-	-	-	-	-	-	-	-	-
ygaV	89109460	b2667	JW2642	ECK2661	orphan	non-essential	-	46785	predicted DNA-binding transcriptional regulator	10.6	99	8.35	0.332	1.4	0.0405	3	0.4136	0.3807	-	-	-	-	-	-	-	-	-	-	-	-	-	0.364556	-	-	-	-	-	-	-	-	-	-	-	-	-	0.190777	-	-	-
ygaW	89109463	b2670	JW2645	ECK2664	orphan	non-essential	-	-	predicted inner membrane protein	16.95	149	7.44	0.451	3.9	0.0686	1	0.035	0.035	-	-	-	-	-	-	-	-	-	-	-	-	-	-	-	-	-	-	-	-	-	-	-	-	-	-	-	-	-	-	-
ygaX	89109473	b2680	JW2655	ECK2674	orphan	non-essential	-	103473	predicted transporter	9.33	88	7.69	0.395	11	0.0312	0	0.2057	0.14	-	-	0.872842	-	-	-	-	-	-	-	-	-	-	-	-	-	-	-	-	-	-	-	0.807898	-	-	-	-	-	-	-	-
ygaZ	89109474	b2682	JW2657	ECK2676	orphan	non-essential	-	-	predicted transporter	26.11	245	9.21	0.409	3.6	NA	0	0.3676	0.3654	-	-	-	-	-	-	-	0.227057	-	-	-	-	-	-	-	-	-	-	-	-	-	-	0.728609	-	-	-	-	-	-	-	-
ygbA	89109519	b2732	JW2702	ECK2727	orphan	non-essential	-	-	hypothetical protein	13.94	117	8.33	0.52	11.9	0.0457	1	0.0678	0.0635	0.993643	-	-	-	-	-	-	-	-	-	-	-	-	-	-	-	-	-	-	-	-	-	-	-	-	-	-	-	-	-	-
ygbE	89109536	b2749	JW2719	ECK2744	orphan	non-essential	-	-	conserved inner membrane protein	12.02	107	7.84	0.402	11.2	0.11	1	0.0197	0.0197	-	-	-	-	-	-	-	-	-	-	-	-	-	0.508034	-	-	-	-	-	-	-	-	0.135233	-	-	-	-	-	-	-	-
ygbF	89109541	b2754	JW5438	ECK2749	orphan	non-essential	-	-	hypothetical protein	10.52	94	7.95	0.333	18	0.0114	2	0.0678	0.0678	-	-	-	-	-	-	-	-	0.0339215	-	-	-	-	-	-	-	-	-	-	-	-	-	-	0.0745418	-	-	-	-	-	-	-
ygbI	89109522	b2735	JW2705	ECK2730	orphan	non-essential	-	46785100950	predicted DNA-binding transcriptional regulator	28.56	265	8.75	0.363	10.3	0.042	3	0.4639	0.0853	-	-	-	-	-	-	-	-	0.910259	-	-	-	-	-	-	-	-	-	-	-	-	-	-	-	-	-	-	0.81708	-	-	-
ygbJ	89109523	b2736	JW2706	ECK2731	orphan	non-essential	-	4817951735	predicted dehydrogenase, with NAD(P)-binding Rossmann-fold domain	30.75	302	7.87	0.429	16	0.0416	2	0.5799	0.105	-	-	-	-	0.536647	-	-	-	-	-	-	-	-	-	-	-	-	-	-	-	-	-	-	-	0.571554	-	-	-	-	-	-
ygbK	89109524	b2737	JW2707	ECK2732	orphan	non-essential	-	-	hypothetical protein	41.34	388	7.39	0.454	NA	0.0737	3	0.1554	0.151	-	-	-	-	0.843119	-	-	-	-	-	-	-	-	-	-	-	-	-	-	-	0.377349	-	-	-	-	-	-	-	-	-	-
ygbL	89109525	b2738	JW2708	ECK2733	orphan	non-essential	-	53639	predicted class II aldolase	23.22	212	8.71	0.4	8.5	0.0584	2	0.4836	0.2035	-	-	-	-	0.885294	-	-	-	-	-	-	-	-	-	-	-	-	-	0.55403	-	-	-	-	-	-	-	-	-	-	-	-
ygbM	89109526	b2739	JW2709	ECK2734	orphan	non-essential	-	51658	hypothetical protein	29.22	258	7.57	0.392	12.2	0.0021	2	0.2363	0.0941	-	-	0.821485	-	0.954991	-	-	-	-	-	-	-	-	-	-	-	-	-	-	-	-	-	-	-	0.489789	-	-	-	-	-	-
ygbN	89109527	b2740	JW2710	ECK2735	orphan	non-essential	-	-	predicted transporter	46.77	454	8.12	0.362	NA	NA	3	0.302	0.0963	-	-	0.934565	-	0.832136	-	-	-	-	-	-	-	-	-	-	-	-	-	-	-	-	-	-	-	-	-	-	-	-	-	0.277412
ygbT	89109542	b2755	JW2725	ECK2750	orphan	non-essential	-	-	hypothetical protein	33.19	305	7.46	0.36	9.8	0.0315	4	0.1007	0.1007	-	-	-	-	-	-	-	-	-	-	-	-	-	-	-	0.810664	-	-	-	-	-	-	-	-	-	-	-	-	-	-	-
ygcB	89109548	b2761	JW2731	ECK2756	orphan	non-essential	-	52540	conserved hypothetical protein, member of DEAD box family	100.54	888	6.97	0.332	11.7	0.0107	2	0.1969	0.1357	-	-	-	-	-	-	-	-	-	0.743451	-	-	-	-	-	-	-	-	-	0.368069	-	-	-	-	-	-	-	-	-	-	-
ygcE	89109562	b2776	JW5444	ECK2770	orphan	non-essential	-	53067	predicted kinase	54.18	492	7.03	0.451	10.9	NA	2	0.6236	0.046	0.712183	-	-	-	-	-	-	-	-	-	-	-	-	-	-	-	-	-	-	-	-	-	-	-	0.898252	-	-	-	-	-	-
ygcF	89109563	b2777	JW2748	ECK2771	orphan	non-essential	-	102114	hypothetical protein	25.03	223	9.02	0.436	2.7	0.016	4	0.593	0.5733	-	-	-	-	-	0.233047	-	-	-	-	-	-	-	-	-	-	-	-	-	-	-	-	0.422998	-	-	-	-	-	-	-	-
ygcG	89109564	b2778	JW5445	ECK2772	orphan	non-essential	-	-	hypothetical protein	32.21	290	5.37	0.361	NA	NA	3	0.2888	0.2298	-	-	-	0.140953	-	-	-	-	-	-	-	-	-	-	-	-	-	-	-	-	-	-	-	-	0.334912	-	-	-	-	-	-
ygcH	89109543	b2756	JW2726	ECK2751	orphan	non-essential	-	-	hypothetical protein	22.29	199	7.38	0.327	16.8	0.3397	2	0.0591	0.0591	-	-	-	-	-	-	-	-	-	0.867516	-	-	-	-	-	-	-	-	-	0.488528	-	-	-	-	-	-	-	-	-	-	-
ygcI	89109544	b2757	JW5844	ECK2752	orphan	non-essential	-	-	hypothetical protein	25.21	224	7.04	0.25	NA	0.2069	2	0.0897	0.0897	-	-	-	-	-	-	-	-	-	0.867516	-	-	-	-	-	-	-	-	-	0.488528	-	-	-	-	-	-	-	-	-	-	-
ygcJ	89109545	b2758	JW2728	ECK2753	orphan	non-essential	-	-	hypothetical protein	40.03	363	5.94	0.441	NA	0.1891	3	0.0941	0.0941	-	-	-	-	-	-	-	-	-	0.867516	-	-	-	-	-	-	-	-	-	0.488528	-	-	-	-	-	-	-	-	-	-	-
ygcK	89109546	b2759	JW2729	ECK2754	orphan	non-essential	-	-	hypothetical protein	18.7	160	6.58	0.313	6.6	NA	3	0.0044	0.0044	-	-	-	-	-	-	-	-	-	0.867516	-	-	-	-	-	-	-	-	-	0.488528	-	-	-	-	-	-	-	-	-	-	-
ygcL	89109547	b2760	JW2730	ECK2755	orphan	non-essential	-	-	hypothetical protein	55.9	502	5.85	0.303	6.2	0.0133	2	0.0372	0.0284	-	-	-	-	-	-	-	-	-	0.867516	-	-	-	-	-	-	-	-	-	0.488528	-	-	-	-	-	-	-	-	-	-	-
ygcN	89109553	b2766	JW2736	ECK2761	orphan	non-essential	-	51905	predicted oxidoreductase, FAD/NAD(P)-binding domain	46.39	423	8.09	0.416	7.5	NA	1	0.4595	0.035	-	-	-	-	-	0.973485	-	-	-	-	-	-	-	-	-	-	-	-	-	-	-	-	-	-	0.813022	-	-	-	-	-	-
ygcO	89109554	b2767	JW2737	ECK2762	orphan	non-essential	-	-	predicted 4Fe-4S cluster-containing protein	9.66	86	8.41	0.426	5.6	NA	2	0.1094	0.0131	-	-	-	-	-	0.9998	-	-	-	-	-	-	-	-	-	-	-	-	-	-	-	-	-	0.0745418	-	-	-	-	-	-	-
ygcP	89109555	b2768	JW2738	ECK2763	orphan	non-essential	-	110391	predicted anti-terminator regulatory protein	20.79	191	6.58	0.413	20.7	NA	3	0.0985	0.0985	0.542806	-	-	-	-	-	-	-	-	-	-	-	-	-	-	-	-	-	-	-	-	-	0.852975	-	0.986151	-	-	-	-	-	-
ygcQ	89109556	b2769	JW5440	ECK2764	orphan	non-essential	-	5240252467	predicted flavoprotein	30.31	286	9.25	0.411	11.6	NA	2	0.5842	0.0022	-	-	-	-	-	-	0.982127	-	-	-	-	-	-	-	-	-	-	-	0.99609	-	-	-	-	-	-	-	-	-	-	-	-
ygcR	89109557	b2770	JW5441	ECK2765	orphan	non-essential	-	52402	predicted flavoprotein	28.72	259	8.96	0.39	NA	NA	3	0.3807	0.0219	-	-	0.999434	-	-	-	-	-	-	-	-	-	-	-	-	-	-	-	-	-	-	-	-	-	0.910609	-	-	-	-	-	-
ygcS	89109558	b2771	JW5845	ECK2766	orphan	non-essential	-	103473	predicted transporter	48.23	445	8.02	0.368	23.4	NA	2	0.5689	0.081	-	-	-	-	-	0.338757	-	-	-	-	-	-	-	-	-	-	-	-	-	-	-	-	0.630126	-	-	-	-	-	-	-	-
ygcU	89109559	b4463	JW5442	ECK2767	orphan	non-essential	-	5510356176	predicted FAD containing dehydrogenase	53.74	484	8.55	0.567	11.7	NA	2	0.7024	0.1269	0.977119	-	-	-	-	-	-	-	-	-	-	-	-	-	-	-	-	-	-	-	-	-	-	-	0.829754	-	-	-	-	-	-
ygcW	89109560	b2774	JW5443	ECK2768	orphan	non-essential	-	51735	predicted deoxygluconate dehydrogenase	28.04	261	6.67	0.467	NA	NA	3	0.9519	0.0547	-	-	-	-	0.967008	-	-	-	-	-	-	-	-	-	-	-	-	-	0.914484	-	-	-	-	-	-	-	-	-	-	-	-
ygdB	89109607	b2824	JW5450	ECK2820	orphan	non-essential	-	-	hypothetical protein	14.97	135	7.86	0.379	16.2	0.1895	2	0.0088	0.0088	-	-	-	-	-	-	-	-	-	0.867516	-	-	-	-	-	-	-	-	-	-	-	-	-	0.411332	-	-	-	-	-	-	-
ygdD	89109593	b2807	JW2778	ECK2802	orphan	non-essential	-	-	conserved inner membrane protein	14.33	131	8.39	0.471	NA	0.0442	1	0.2385	0.2385	-	-	-	-	-	0.190545	-	-	-	-	-	-	-	-	-	-	-	-	-	-	-	-	-	-	-	-	-	0.541557	-	-	-
ygdE	89109592	b2806	JW2777	ECK2801	orphan	non-essential	-	53335	predicted methyltransferase	41.91	366	8.37	0.495	15.1	0.0256	3	0.1575	0.1422	0.53024	-	-	-	-	-	-	-	-	-	-	-	-	-	-	-	-	-	-	-	0.463779	-	-	-	-	-	-	-	-	-	-
ygdH	89109581	b2795	JW2766	ECK2790	orphan	non-essential	-	102405	hypothetical protein	50.97	454	9.19	0.489	7.9	0.0282	4	0.2101	0.1794	-	-	-	-	-	-	-	-	-	-	-	-	-	-	-	-	-	0.833562	-	-	-	-	-	-	-	-	-	-	-	-	-
ygdI	89109595	b2809	JW5448	ECK2805	orphan	non-essential	-	-	hypothetical protein	8.17	75	7.76	0.603	12.2	0.0559	1	0.0219	0.0153	-	-	-	-	-	-	-	-	0.40478	-	-	-	-	-	-	-	-	-	0.843912	-	-	-	-	-	-	-	0.850446	0.935802	0.985701	-	-
ygdL	89109598	b2812	JW2783	ECK2808	orphan	non-essential	-	69572	hypothetical protein	28.56	268	8.86	0.476	NA	0.0183	3	0.8293	0.4026	-	-	-	-	-	0.213122	-	-	-	-	-	-	-	-	-	-	-	-	-	-	-	-	0.215363	-	-	-	-	-	-	-	-
ygdQ	89109615	b2832	JW2800	ECK2828	orphan	non-essential	-	-	predicted inner membrane protein	26.16	237	7.69	0.433	NA	0.0251	1	0.4398	0.1422	-	-	-	-	-	-	-	-	-	0.506611	-	-	-	-	-	-	-	-	-	-	-	-	-	-	-	-	-	0.237039	-	-	-
ygdR	89109616	b2833	JW2801	ECK2829	orphan	non-essential	-	-	hypothetical protein	7.88	72	8.98	0.473	9.1	0.0496	1	0.0284	0.0263	-	-	0.99859	-	-	-	-	-	-	-	-	-	-	-	-	-	-	-	-	-	-	-	0.926471	-	-	-	-	-	-	-	-
ygeA	89109623	b2840	JW2808	ECK2838	orphan	non-essential	-	53681	predicted racemase	25.25	230	9.32	0.377	9.8	0.0697	3	0.2407	0.2407	-	-	0.162282	-	-	-	-	-	-	-	-	-	-	-	-	-	-	-	-	-	-	-	-	-	-	-	-	-	-	-	0.272848
ygeF	89109633	b2850	JW2818	ECK2848	orphan	non-essential	-	-	hypothetical protein	16.88	148	5	0.275	NA	NA	2	0	0	-	-	-	-	-	-	-	-	0.0339215	-	-	-	-	-	-	-	-	-	-	-	-	-	-	0.0745418	-	-	-	-	-	-	-
ygeG	89109634	b2851	JW2819	ECK2849	orphan	non-essential	-	48452	predicted chaperone	19.09	163	5.05	0.362	NA	0.0069	2	0.0197	0.0175	-	-	-	-	-	-	-	-	0.0339215	-	-	-	-	-	-	-	-	-	-	-	-	-	-	0.0745418	-	-	-	-	-	-	-
ygeH	89109635	b2852	JW2820	ECK2850	orphan	non-essential	-	4689448452	predictedtranscriptional regulator	52.75	458	4.72	0.305	NA	0.04	1	0.0416	0.0109	-	-	-	-	-	-	-	-	0.0339215	-	-	-	-	-	-	-	-	-	-	-	-	-	-	0.0745418	-	-	-	-	-	-	-
ygeI	89109636	b2853	JW5456	ECK2851	orphan	non-essential	-	-	hypothetical protein	8.05	72	4.5	0.327	NA	NA	0	0	0	-	-	-	-	-	-	-	-	0.0339215	-	-	-	-	-	-	-	-	-	-	-	-	-	-	0.0745418	-	-	-	-	-	-	-
ygeK	89109637	b2855	JW5458	ECK2853	orphan	non-essential	-	4689452172	predicted DNA-binding transcriptional regulator	16.58	147	4.67	0.366	NA	NA	3	0.6499	0.0197	-	-	-	-	-	-	-	-	-	-	-	-	-	-	-	0.87919	-	-	-	-	-	-	-	-	-	-	0.902993	0.935802	-	-	-
ygeL	89109638	b2856	JW2824	ECK2854	orphan	non-essential	-	-	hypothetical protein	5.6	51	6.08	0.341	NA	NA	1	0	0	-	-	-	-	-	-	-	-	0.0339215	-	-	-	-	-	-	-	-	-	-	-	-	-	-	0.0745418	-	-	-	-	-	-	-
ygeM	89109639	b2857	JW5459	ECK2855	orphan	non-essential	-	-	hypothetical protein	16.75	143	4.26	0.34	NA	NA	2	0	0	-	-	-	-	-	-	-	-	0.0339215	-	-	-	-	-	-	-	-	-	-	-	-	-	-	0.0745418	-	-	-	-	-	-	-
ygeO	89109640	b2859	JW5846	ECK2857	orphan	non-essential	-	-	hypothetical protein	16.4	141	5.41	0.252	13.8	NA	1	0.0066	0.0066	-	-	-	-	-	-	-	-	-	0.867516	-	-	-	-	-	-	-	-	-	-	-	-	-	0.0745418	-	-	-	-	-	-	-
ygeP	89109643	b2862	JW2831	ECK2858	orphan	non-essential	-	-	hypothetical protein	11.29	99	5.06	0.256	NA	NA	1	0	0	-	-	-	-	-	-	-	-	-	0.867516	-	-	-	-	-	-	-	-	-	-	-	-	-	0.0745418	-	-	-	-	-	-	-
ygeQ	89109644	b2863	JW5461	ECK2859	orphan	non-essential	-	48208	hypothetical protein	29.51	264	7.58	0.343	8.2	NA	3	0.0022	0.0022	-	-	-	-	-	-	-	-	-	0.854518	-	-	-	-	-	-	-	-	-	-	-	-	-	0.0745418	-	-	-	-	-	-	-
ygeV	89109649	b2869	JW2837	ECK2865	orphan	non-essential	-	466895254055785	predicted DNA-binding transcriptional regulator	66.1	592	8.19	0.37	3.4	NA	3	0.6039	0.0919	-	-	-	-	-	-	-	-	-	-	-	-	-	-	-	0.992563	-	-	-	-	-	-	-	-	-	-	-	-	0.870314	-	-
ygeW	89109650	b2870	JW5463	ECK2866	orphan	non-essential	-	53671	hypothetical protein	44.19	396	5.92	0.598	NA	NA	3	0.8796	0.0263	-	-	0.391642	-	-	-	-	-	-	-	-	-	-	-	-	-	-	-	-	-	-	-	-	-	0.85363	-	-	-	-	-	-
ygeY	89109652	b2872	JW2840	ECK2868	orphan	non-essential	-	5318755031	predicted peptidase	44.8	403	7.57	0.672	NA	NA	4	0.7265	0.0853	-	-	0.729708	-	-	-	-	-	-	-	-	-	-	-	-	-	-	-	-	-	-	-	-	-	0.846243	-	-	-	-	-	-
ygfA	89109690	b2912	JW2879	ECK2907	orphan	non-essential	-	100950	predicted ligase	21.11	182	8.02	0.375	3.9	0.0013	3	0.7287	0.6871	-	-	-	-	-	-	-	-	-	0.282323	-	-	-	-	-	-	-	-	-	-	-	-	-	-	0.213125	-	-	-	-	-	-
ygfB	89109688	b2909	JW5473	ECK2904	orphan	non-essential	-	101327	hypothetical protein	21.23	192	11.04	0.522	3.8	0.0383	4	0.1488	0.1488	0.922916	-	-	-	-	-	-	-	-	-	-	-	-	-	-	-	-	-	-	0.86773	0.926871	-	-	-	-	-	-	-	-	-	-
ygfF	89109681	b2902	JW2870	ECK2897	orphan	non-essential	-	51735	predicted NAD(P)-binding oxidoreductase with NAD(P)-binding Rossmann-fold domain	25.94	247	7.88	0.334	NA	NA	3	0.9431	0.2166	0.273578	-	-	-	-	-	-	-	-	-	-	-	-	-	-	-	-	-	-	-	-	-	-	-	-	-	-	-	-	-	0.455871
ygfI	89109699	b2921	JW5476	ECK2917	orphan	non-essential	-	4678553850	predicted DNA-binding transcriptional regulator	34.67	298	7.23	0.367	6.2	NA	2	0.4398	0.0066	-	-	-	-	-	-	-	-	0.0339215	-	-	-	-	-	-	-	-	-	-	-	-	-	-	0.0745418	-	-	-	-	-	-	-
ygfJ	89109657	b2877	JW2845	ECK2873	orphan	non-essential	-	53448	hypothetical protein	21.51	192	7.52	0.316	1.9	NA	2	0.1707	0.1685	0.659832	-	-	-	-	-	-	-	-	-	-	-	-	-	-	-	-	-	-	-	-	-	-	-	0.655627	-	-	-	-	-	-
ygfQ	89109664	b4464	JW5467	ECK2880	orphan	non-essential	-	-	predicted transporter	46.76	455	7.5	0.45	NA	NA	2	0.523	0.0569	-	-	-	0.821001	-	-	-	-	-	-	-	-	-	-	-	-	-	-	-	-	-	-	-	-	0.912446	-	-	-	-	-	-
ygfS	89109665	b2886	JW5468	ECK2881	orphan	non-essential	-	54862	predicted oxidoreductase, 4Fe-4S ferredoxin-type subunit	17.51	162	7.93	0.369	NA	NA	0	0.5602	0.0022	0.963525	-	-	-	-	-	-	-	-	-	-	-	-	-	-	-	-	-	-	-	0.993134	0.999707	-	-	-	-	-	-	-	-	-
ygfT	89109666	b2887	JW5469	ECK2882	orphan	non-essential	-	5197154862	fused predicted oxidoreductase Fe-S subunit and nucleotide-binding subunit	69.09	639	8.43	0.436	16.8	NA	3	0.7681	0.0241	0.720944	-	-	-	-	-	-	-	-	-	-	-	-	-	-	-	-	-	-	-	0.732896	-	-	-	-	-	-	-	-	-	-
ygfU	89109667	b2888	JW5470	ECK2883	orphan	non-essential	-	-	predicted transporter	51.76	482	6.77	0.367	18.2	NA	3	0.5208	0.2429	-	-	-	0.99998	-	-	-	-	-	-	-	-	-	-	-	-	-	-	-	-	-	-	-	-	0.775324	-	-	-	-	-	-
ygfX	89109675	b2896	JW2864	ECK2891	orphan	non-essential	-	-	hypothetical protein	16.06	135	9.44	0.351	8.7	0.0392	1	0.0219	0.0219	-	-	-	-	-	-	-	-	-	-	-	-	-	-	-	0.998407	-	-	-	-	-	-	-	-	-	-	0.808476	0.935802	-	-	-
ygfY	89109676	b2897	JW2865	ECK2892	orphan	non-essential	-	109910	hypothetical protein	10.55	88	9.96	0.537	8.2	0.0522	0	0.1663	0.1663	0.221931	-	-	-	-	-	-	-	-	-	-	-	-	-	-	-	-	-	-	-	0.264699	-	-	-	-	-	-	-	-	-	-
ygfZ	89109677	b2898	JW2866	ECK2893	orphan	non-essential	-	101790103025	predicted folate-dependent regulatory protein	36.09	326	9.78	0.516	6.2	0.0716	3	0.3304	0.3107	0.80754	-	-	-	-	-	-	-	-	-	-	-	-	-	-	-	-	-	-	-	0.926898	-	-	-	-	-	-	-	-	-	-
yggC	89109706	b2928	JW2895	ECK2924	orphan	non-essential	-	52540	conserved hypothetical protein with nucleoside triphosphate hydrolase domain	27.13	237	7.85	0.377	6.6	NA	0	0.2713	0.105	-	-	-	-	-	-	-	-	-	0.237905	-	-	-	-	-	-	-	-	0.906346	-	-	-	-	-	-	-	-	-	-	-	-
yggD	89109707	b2929	JW2896	ECK2925	orphan	non-essential	-	-	predicted DNA-binding transcriptional regulator	19.27	169	8.65	0.398	6.2	NA	1	0.0438	0.0044	-	-	-	-	-	-	-	-	-	0.867516	-	-	-	-	-	-	-	-	-	-	-	-	-	0.0745418	-	-	-	-	-	-	-
yggE	89109700	b2922	JW2889	ECK2918	orphan	non-essential	-	-	hypothetical protein	26.64	246	9.94	0.459	5.4	0.0409	4	0.3042	0.3042	-	-	-	-	-	-	-	0.805724	-	-	-	-	-	-	-	-	-	-	-	-	-	-	-	-	-	-	-	0.444319	-	-	-
yggF	89109708	b2930	JW2897	ECK2926	orphan	non-essential	-	56655	predicted hexoseP phosphatase	34.32	321	7.97	0.437	3.9	NA	3	0.4048	0	-	-	-	-	-	-	-	-	-	0.867516	-	-	-	-	-	-	-	-	-	-	-	-	-	-	0.900736	-	-	-	-	-	-
yggG	89109713	b2936	JW2903	ECK2931	orphan	non-essential	-	-	predicted peptidase	26.84	252	8.37	0.432	6	0.0311	2	0.4398	0.1882	-	-	-	-	-	-	-	-	-	-	-	-	-	-	-	0.324276	-	-	-	-	-	-	0.688034	-	-	-	-	-	-	-	-
yggL	89109736	b2959	JW2926	ECK2954	orphan	non-essential	-	-	hypothetical protein	12.88	108	10.42	0.646	10.1	0.0381	4	0.1028	0.1028	-	-	-	-	-	-	0.343208	-	-	-	-	-	-	-	-	-	-	-	-	-	-	-	0.28828	-	-	-	-	-	-	-	-
yggM	89109733	b2956	JW2923	ECK2951	orphan	non-essential	-	-	hypothetical protein	38.46	335	6.67	0.447	NA	0.1242	4	0.0022	0.0022	-	-	-	-	-	-	-	-	0.0339215	-	-	-	-	-	-	-	-	-	-	-	-	-	-	-	0.994582	-	-	-	-	-	-
yggN	89109735	b2958	JW2925	ECK2953	orphan	non-essential	-	-	hypothetical protein	26.43	239	9.5	0.513	17.4	0.0679	2	0.0241	0.0241	-	-	-	-	-	-	-	-	0.0339215	-	-	-	-	-	-	-	-	-	-	-	-	-	-	-	0.849546	-	-	-	-	-	-
yggP	89109709	b4465	JW5477	ECK2927	orphan	non-essential	-	5012951735	predicted dehydrogenase	45.82	425	6.61	0.439	NA	NA	3	0.267	0.0175	-	-	-	-	-	-	-	-	-	0.349613	-	-	-	-	-	-	-	-	0.810236	-	-	-	-	-	-	-	-	-	-	-	-
yggR	89109727	b2950	JW2917	ECK2945	orphan	non-essential	eco03090	52540	predicted transporter	35.99	326	7.89	0.313	3.9	0.0794	3	0.779	0.4333	-	-	-	-	-	-	-	-	-	-	-	-	-	-	-	-	0.274787	-	-	-	-	-	0.39219	-	-	-	-	-	-	-	-
yggS	89109728	b2951	JW2918	ECK2946	orphan	non-essential	-	51419	hypothetical protein	25.79	234	9.59	0.472	5.5	0.0872	4	0.7834	0.7834	-	-	-	-	-	-	-	0.148993	-	-	-	-	-	-	-	-	-	-	-	-	-	-	-	-	-	-	-	0.206396	-	-	-
yggT	89109729	b2952	JW2919	ECK2947	orphan	non-essential	-	-	predicted inner membrane protein	21.17	188	9.74	0.452	5.2	0.032	1	0.2407	0.2385	-	-	0.148782	-	-	-	-	-	-	-	-	-	-	-	-	-	-	-	-	-	-	-	0.194939	-	-	-	-	-	-	-	-
yggU	89109730	b2953	JW5479	ECK2948	orphan	non-essential	-	69786	hypothetical protein	10.46	96	9.9	0.43	11.5	0.0901	1	0.2473	0.2473	-	-	-	-	-	-	-	-	-	-	0.269972	-	-	-	-	-	-	-	-	-	-	-	0.369331	-	-	-	-	-	-	-	-
yggW	89109732	b2955	JW2922	ECK2950	orphan	non-essential	eco00860	102114	predicted oxidoreductase	42.58	378	8.61	0.468	16	0.0367	3	0.779	0.7681	-	-	-	-	-	-	-	-	-	0.116177	-	-	-	-	-	-	-	-	-	-	-	-	0.213735	-	-	-	-	-	-	-	-
yghA	89109776	b3003	JW2972	ECK2997	orphan	non-essential	-	51735	predicted glutathionylspermidine synthase, with NAD(P)-binding Rossmann-fold domain	31.49	294	8.9	0.467	11.2	0.0401	3	0.9453	0.302	-	-	0.609782	-	-	-	-	-	-	-	-	-	-	-	-	-	-	-	0.204328	-	-	-	-	-	-	-	-	-	-	-	-
yghB	89109780	b3009	JW2976	ECK3001	orphan	non-essential	-	-	conserved inner membrane protein	24.13	219	9.14	0.413	8.6	0.0292	2	0.5208	0.0678	-	-	0.246778	-	-	-	-	-	-	-	-	-	-	-	-	-	-	-	-	-	-	-	-	-	0.707232	-	-	-	-	-	-
yghD	89109744	b2968	JW2935	ECK2963	orphan	non-essential	eco03090	103054	predicted secretion pathway M-type protein, membrane anchored	20.39	178	7.99	0.356	8.3	NA	1	0.0678	0.0678	-	-	-	-	-	-	-	-	-	-	-	0.99522	-	-	-	-	0.991052	-	-	-	-	-	-	0.0745418	-	-	-	-	-	-	-
yghF	89109745	b2970	JW5484	ECK2965	orphan	non-essential	eco03090	-	predicted secretion pathway protein, C-type protein	32.12	288	7.59	0.449	NA	NA	4	0.0744	0.0744	-	-	-	-	-	-	-	-	-	-	-	0.976691	-	-	-	-	0.979871	-	-	-	-	-	-	0.0745418	-	-	-	-	-	-	-
yghG	89109746	b2971	JW2938	ECK2966	orphan	non-essential	-	-	hypothetical protein	14.67	136	7.37	0.318	NA	NA	1	0.0022	0.0022	-	-	-	-	-	-	-	-	-	-	-	0.995159	-	-	-	-	0.991052	-	-	-	-	-	-	0.0745418	-	-	-	-	-	-	-
yghJ	89109748	b4466	JW5925	ECK2968	orphan	non-essential	-	-	predicted inner membrane lipoprotein	167.25	1520	NA	0.526	NA	NA	0	0.0109	0.0088	-	-	-	-	-	-	-	-	-	-	-	0.999887	0.983588	-	-	-	0.991052	-	-	-	-	-	-	0.0745418	-	-	-	-	-	-	-
yghO	89109756	b2981	JW5848	ECK2976	orphan	non-essential	-	55729	predicted DNA-binding transcriptional regulator	44.67	390	7.67	0.426	10.7	NA	3	0.0985	0.0963	-	-	0.388022	-	-	-	-	-	-	-	-	-	-	-	-	-	-	-	-	-	-	-	0.861698	-	-	-	-	-	-	-	-
yghQ	89109758	b2983	JW5490	ECK2977	orphan	non-essential	-	-	predicted inner membrane protein	38.53	355	8.43	0.363	NA	NA	4	0.0219	0.0219	-	-	-	-	0.996952	-	-	-	-	-	-	-	-	-	-	-	-	-	-	-	-	-	-	-	-	-	0.929446	0.935802	-	-	-
yghR	89109759	b2984	JW2952	ECK2978	orphan	non-essential	-	52540	hypothetical protein with nucleoside triphosphate hydrolase domain	28.15	252	7.27	0.407	10.4	NA	1	0.0044	0.0044	-	-	-	-	-	-	-	-	0.0339215	-	-	-	-	-	-	-	-	-	0.994059	-	-	-	-	-	-	-	-	-	-	-	-
yghS	89109760	b2985	JW5491	ECK2979	orphan	non-essential	-	52540	hypothetical protein with nucleoside triphosphate hydrolase domain	26.35	237	7	0.364	NA	NA	2	0.0044	0	-	-	-	-	-	-	-	-	0.0339215	-	-	-	-	-	-	-	-	-	-	-	-	-	-	0.0745418	-	-	-	-	-	-	-
yghT	89109761	b2986	JW2954	ECK2980	orphan	non-essential	-	52540	hypothetical protein with nucleoside triphosphate hydrolase domain	25.36	230	7.44	0.38	NA	NA	2	0.0044	0.0044	-	-	-	-	-	-	-	-	0.0339215	-	-	-	-	-	-	-	-	-	0.994059	-	-	-	-	-	-	-	-	-	-	-	-
yghU	89109764	b2989	JW5492	ECK2983	orphan	non-essential	eco00480;eco00980	4761652833	predicted S-transferase	32.39	288	9.45	0.499	8.9	0.0426	4	0.372	0.1751	-	-	-	-	-	-	-	-	-	0.119531	-	-	-	-	-	-	-	-	-	-	-	-	-	-	-	-	-	-	-	-	-
yghW	89109773	b2998	JW2966	ECK2992	orphan	non-essential	-	-	hypothetical protein	10.95	95	7.3	0.387	NA	0.0929	3	0.0109	0.0109	0.990082	-	-	-	-	-	-	-	-	-	-	-	-	-	-	-	-	-	-	-	0.999216	0.999314	-	-	-	-	-	-	-	-	-
ygiA	89109806	b3036	JW5889	ECK3027	orphan	unannotated	-	-	hypothetical protein	9.92	86	9.56	0.387	9	NA	0	0	0	-	-	-	-	-	-	-	-	-	-	0.948385	-	-	-	-	-	0.991052	-	-	-	-	-	-	-	-	-	-	-	-	-	-
ygiB	89109807	b3037	JW5927	ECK3028	orphan	non-essential	-	-	conserved outer membrane protein	19.82	191	10.71	0.597	5.2	0.015	2	0.0503	0.0503	-	-	-	-	-	0.943922	-	-	-	-	-	-	-	0.929713	-	-	-	-	-	-	-	-	-	-	0.313872	-	-	-	-	-	-
ygiC	89109808	b3038	JW3006	ECK3029	orphan	non-essential	-	-	hypothetical protein	45.03	386	9.59	0.524	5.7	0.0251	4	0.1554	0.1204	-	-	-	-	-	-	-	-	-	-	-	-	-	0.231471	-	-	-	-	-	-	-	-	0.202198	-	-	-	-	-	-	-	-
ygiF	89109824	b3054	JW3026	ECK3044	orphan	non-essential	-	-	predicted adenylate cyclase	48.39	433	9.56	0.487	3.3	0.0687	4	0.2101	0.1707	-	-	0.812334	-	-	-	-	-	-	-	-	-	-	-	-	-	-	-	-	-	-	-	0.497256	-	-	-	-	-	-	-	-
ygiH	89109829	b3059	JW3031	ECK3049	orphan	non-essential	-	-	conserved inner membrane protein	22.19	205	8.21	0.363	NA	0.0296	3	0.6652	0.6652	-	-	-	-	-	-	-	-	-	0.105739	-	-	-	-	-	-	-	-	-	-	-	-	-	0.904572	-	-	-	-	-	-	-
ygiL	89109813	b3043	JW3011	ECK3034	orphan	non-essential	-	49401	predicted fimbrial-like adhesin protein	19.49	183	7	0.611	NA	NA	2	0.035	0.0131	-	-	-	-	-	-	-	-	-	0.867516	-	-	-	-	-	-	-	-	-	-	-	-	-	0.0745418	-	-	-	-	-	-	-
ygiQ	89109786	b4469	JW5501	ECK3007	orphan	non-essential	-	102114	hypothetical protein	83.48	739	NA	0.547	NA	0.0339	3	0.256	0.256	-	-	-	0.329031	-	-	-	-	-	-	-	-	-	-	-	-	-	-	-	-	-	-	0.228253	-	-	-	-	-	-	-	-
ygiS	89109790	b3020	JW2988	ECK3011	orphan	non-essential	eco02011;eco02010	53850	predicted transporter subunit	60.69	535	8.16	0.421	7.6	NA	4	0.7462	0.0941	-	-	0.983748	-	-	-	-	-	-	-	-	-	-	-	-	-	-	-	-	-	-	-	-	-	0.386758	-	-	-	-	-	-
ygiT	89109791	b3021	JW2989	ECK3012	orphan	essential	-	47413	predicted DNA-binding transcriptional regulator	14.7	131	7.54	0.384	2.6	NA	2	0.0416	0.0416	-	-	-	0.274429	-	-	-	-	-	-	-	-	-	-	-	-	-	-	0.864076	-	-	-	-	-	-	-	-	-	-	-	-
ygiV	89109793	b3023	JW5502	ECK3014	orphan	non-essential	-	55136	predicted transcriptional regulator	17.83	160	9.02	0.45	9.8	0.1502	1	0.1028	0.0766	0.654822	-	-	-	-	-	-	-	-	-	-	-	-	-	-	-	-	-	-	-	-	-	-	-	-	-	-	-	0.874761	-	-
ygiW	89109794	b3024	JW2992	ECK3015	orphan	non-essential	-	101756	hypothetical protein	14.01	130	10.3	0.576	14	0.057	3	0.0897	0.0897	-	-	-	-	-	0.131734	-	-	-	-	-	-	-	-	-	-	-	-	-	-	-	-	0.504935	-	-	-	-	-	-	-	-
ygiZ	89109797	b3027	JW2995	ECK3018	orphan	non-essential	-	-	conserved inner membrane protein	13.2	110	6.05	0.264	NA	NA	2	0.0022	0.0022	-	-	-	-	-	-	-	-	0.0339215	-	-	-	-	-	-	-	-	-	-	-	-	-	-	0.0745418	-	-	-	-	-	-	-
ygjD	89109834	b3064	JW3036	ECK3054	orphan	essential	-	53067	predicted peptidase	36.01	337	9.86	0.475	5.6	0.036	4	0.9934	0.9934	-	-	0.141526	-	-	-	-	-	-	-	-	-	-	-	-	-	-	-	-	-	-	-	-	-	0.333871	-	-	-	-	-	-
ygjH	89109843	b3074	JW3045	ECK3064	orphan	non-essential	-	50249	hypothetical protein	12.32	110	9.1	0.494	9.2	NA	2	0.6674	0.0853	-	-	0.823326	-	-	0.829522	-	-	-	-	-	-	-	-	-	-	-	-	-	-	-	-	0.488687	-	-	-	-	-	-	-	-
ygjI	89109847	b3078	JW5512	ECK3068	orphan	non-essential	-	-	predicted transporter	52.15	477	7.66	0.474	NA	NA	1	0.14	0.0241	-	-	-	-	-	-	-	-	0.548411	-	-	-	-	-	-	-	-	-	0.585643	-	-	-	-	-	-	-	-	-	-	-	-
ygjJ	89109848	b3079	JW3050	ECK3069	orphan	non-essential	-	-	hypothetical protein	40.1	356	7.54	0.496	NA	NA	2	0.0044	0.0044	-	-	-	-	-	-	-	-	0.0339215	-	-	-	-	-	-	-	-	-	-	-	-	-	-	0.0745418	-	-	-	-	-	-	-
ygjK	89109849	b3080	JW3051	ECK3070	orphan	non-essential	-	48208	predicted glycosyl hydrolase	88.32	783	8.58	0.507	11.9	NA	3	0.0547	0.035	0.602772	-	-	-	-	-	-	-	-	-	-	-	-	-	-	-	-	-	-	-	-	-	0.926471	-	-	-	-	-	-	-	-
ygjM	89109851	b3082	JW3053	ECK3072	orphan	non-essential	-	-	predicted DNA-binding transcriptional regulator	15	138	8.34	0.393	9.1	0.0085	1	0.0525	0.0481	0.988833	-	-	-	-	-	-	-	-	-	-	-	-	-	-	-	-	-	-	0.488528	-	-	-	-	-	-	-	-	-	-	-
ygjN	89109852	b3083	JW3054	ECK3073	orphan	non-essential	-	-	hypothetical protein	12.1	104	6.83	0.465	8.9	0.0089	2	0.0525	0.0525	0.964274	-	-	-	-	-	-	-	-	-	-	-	-	-	-	-	-	-	-	-	-	-	-	-	0.948581	-	-	-	-	-	-
ygjP	89109854	b3085	JW5514	ECK3075	orphan	non-essential	-	-	predicted metal dependent hydrolase	19.48	167	8.16	0.415	9.7	0.0437	3	0.1488	0.1488	-	-	-	-	-	-	-	-	-	-	0.984199	-	-	-	-	-	-	-	-	-	-	-	-	-	-	-	-	-	-	-	-
ygjQ	89109855	b3086	JW3057	ECK3076	orphan	non-essential	-	-	predicted thioredoxin-like	25.48	230	7.34	0.42	15	0.0564	2	0.1444	0.0853	-	-	-	-	-	-	-	-	-	-	-	-	-	0.999992	-	-	-	-	-	-	-	-	-	-	-	-	-	-	-	-	-
ygjR	89109856	b3087	JW3058	ECK3077	orphan	non-essential	-	5173555347	predicted NAD(P)-binding dehydrogenase	36.99	334	8.33	0.467	5.2	0.0765	4	0.4989	0.2845	-	-	-	-	0.856664	-	-	-	-	-	-	-	-	-	-	-	-	-	0.627565	-	-	-	-	-	-	-	-	-	-	-	-
ygjV	89109859	b3090	JW3061	ECK3081	orphan	non-essential	-	-	conserved inner membrane protein	20.51	183	7.12	0.404	NA	NA	2	0.0416	0.0416	-	-	-	-	0.596086	-	-	-	-	-	-	-	-	-	-	-	-	-	0.533313	-	-	-	-	-	-	-	-	-	-	-	-
yhaB	89109888	b3120	JW3091	ECK3109	orphan	non-essential	-	-	hypothetical protein	20.58	179	5.34	0.349	NA	NA	3	0	0	-	-	-	-	-	-	-	-	0.0339215	-	-	-	-	-	-	-	-	-	0.995092	-	-	-	-	-	-	-	0.973511	0.935802	-	-	-
yhaC	89109889	b3121	JW3092	ECK3110	orphan	non-essential	-	-	hypothetical protein	45.25	395	4.53	0.317	NA	NA	3	0	0	-	-	-	-	-	-	-	-	0.0339215	-	-	-	-	-	-	-	-	-	-	-	-	-	-	0.0745418	-	-	-	-	-	-	-
yhaH	89109872	b3103	JW3074	ECK3094	orphan	non-essential	-	-	predicted inner membrane protein	14.28	121	8.68	0.483	7	0.038	0	0.1816	0.0897	0.956403	-	-	-	-	-	-	-	-	-	-	-	-	-	-	-	-	-	-	-	0.968934	-	-	-	-	-	-	-	-	-	-
yhaI	89109873	b3104	JW3075	ECK3095	orphan	non-essential	-	-	predicted inner membrane protein	13.46	118	7.17	0.42	NA	NA	2	0.1838	0.1225	0.67345	-	-	-	-	-	-	-	-	-	-	-	-	-	-	-	-	-	-	-	0.881335	-	-	-	-	-	-	-	-	-	-
yhaJ	89109874	b3105	JW3076	ECK3096	orphan	non-essential	-	4678553850	predicted DNA-binding transcriptional regulator	33.26	298	8.02	0.409	NA	0.0106	3	0.5383	0.07	-	-	-	-	-	-	-	-	-	-	-	-	0.996493	-	-	-	-	-	-	-	-	-	-	-	-	-	0.482772	-	-	-	-
yhaK	89109875	b3106	JW3077	ECK3097	orphan	non-essential	-	51182	predicted pirin-related protein	25.9	233	7.92	0.362	NA	0.0744	2	0.3392	0.0197	-	-	-	-	-	-	-	-	0.0339215	-	-	-	-	-	-	-	-	-	-	-	-	-	-	0.0745418	-	-	-	-	-	-	-
yhaL	89109876	b3107	JW5517	ECK3098	orphan	non-essential	-	-	hypothetical protein	5.96	54	9.46	0.462	9.5	NA	1	0	0	-	-	-	-	-	-	-	-	0.0339215	-	-	-	-	-	-	-	-	-	-	-	-	-	-	0.0745418	-	-	-	-	-	-	-
yhaM	89109877	b4470	JW5518	ECK3099	orphan	non-essential	-	-	hypothetical protein	45.36	436	8.88	0.426	9.6	0.041	1	0.105	0.105	-	-	0.769611	-	-	-	-	-	-	-	-	-	-	-	-	-	-	-	-	-	-	-	-	-	-	-	-	-	-	-	-
yhaO	89109878	b3110	JW5519	ECK3100	orphan	non-essential	-	-	predicted transporter	46.32	422	7.7	0.428	10	0.012	2	0.116	0.0284	-	-	0.99774	-	-	-	-	-	-	-	-	-	-	-	-	-	-	-	0.468142	-	-	-	-	-	-	-	-	-	-	-	-
yhbC	89109935	b3170	JW5533	ECK3159	orphan	non-essential	-	7494275420	hypothetical protein	16.65	150	11.29	0.514	4.1	0.0546	3	0.6937	0.6849	-	-	-	-	-	-	-	-	-	-	0.369779	-	-	-	-	-	-	-	-	-	-	-	-	-	-	-	-	0.19053	-	-	-
yhbE	89109947	b3184	JW3151	ECK3173	orphan	non-essential	-	103481	conserved inner membrane protein	34.96	321	10.12	0.347	7.3	NA	2	0.1291	0.0985	-	-	-	-	-	-	-	-	0.0339215	-	-	-	-	-	-	-	-	-	-	-	-	-	-	-	-	-	-	0.935802	-	-	-
yhbJ	89109968	b3205	JW3172	ECK3194	orphan	non-essential	-	52540	hypothetical protein with nucleoside triphosphate hydrolase domain	32.49	284	9.39	0.461	11.3	0.0061	4	0.5383	0.5317	-	-	-	-	0.509663	-	-	-	-	-	-	-	-	-	-	-	-	-	-	-	-	-	-	-	0.204362	-	-	-	-	-	-
yhbO	89109918	b3153	JW5529	ECK3141	orphan	non-essential	-	52317	predicted intracellular protease	18.86	172	7.92	0.455	9.2	0.0216	4	0.5755	0.4573	0.137605	-	-	-	-	-	-	-	-	-	-	-	-	-	-	-	-	-	-	-	-	-	0.191984	-	-	-	-	-	-	-	-
yhbP	89109919	b3154	JW3123	ECK3142	orphan	non-essential	-	-	hypothetical protein	16.78	147	8.65	0.463	12	0.092	3	0.0503	0.0503	-	-	-	-	-	0.990524	-	-	-	-	-	-	-	-	-	-	-	-	-	-	0.97777	-	-	-	-	-	-	-	-	-	-
yhbQ	89109920	b3155	JW3124	ECK3143	orphan	non-essential	-	82771	predicted endonuclease	11.27	100	8.53	0.371	15.3	0.0827	3	0.3063	0.3063	-	-	-	-	-	-	-	-	-	0.181181	-	-	-	-	-	-	-	-	-	-	-	-	-	-	0.32367	-	-	-	-	-	-
yhbS	89109921	b3156	JW3125	ECK3144	orphan	non-essential	-	55729	predicted acyltransferase with acyl-CoA N-acyltransferase domain	18.53	167	9.12	0.478	8.7	0.0191	3	0.2954	0.2276	-	-	0.433235	-	-	-	-	-	-	-	-	-	-	-	-	-	-	-	-	-	-	-	0.945258	-	-	-	-	-	-	-	-
yhbT	89109922	b3157	JW3126	ECK3145	orphan	non-essential	-	55718	predicted lipid carrier protein	19.67	174	10.04	0.446	4.9	0.071	3	0.1116	0.1094	-	-	-	-	-	0.996999	-	-	-	-	-	-	-	-	-	-	-	-	-	-	0.999531	-	0.926471	-	-	-	-	-	-	-	-
yhbU	89109923	b3158	JW3127	ECK3146	orphan	non-essential	-	-	predicted peptidase, collagenase-like	37.05	331	8.36	0.451	NA	0.0223	3	0.5142	0.1575	-	-	-	-	-	-	-	-	-	-	-	-	0.433272	-	-	-	-	-	-	-	-	-	-	-	-	-	-	-	-	-	-
yhbV	89109924	b3159	JW5530	ECK3147	orphan	essential	-	-	predicted protease	32.54	292	7.56	0.49	NA	0.0473	2	0.1641	0.1575	-	-	-	-	-	0.999545	-	-	-	-	-	-	-	-	-	-	-	-	-	-	0.999958	-	0.853102	-	-	-	-	-	-	-	-
yhbW	89109925	b3160	JW3129	ECK3148	orphan	non-essential	-	51679	hypothetical protein	37.13	335	9.25	0.41	6	0.0284	4	0.4048	0.3742	-	-	-	-	-	0.166936	-	-	-	-	-	-	-	-	-	-	-	-	-	-	-	-	0.307139	-	-	-	-	-	-	-	-
yhbX	89109937	b3173	JW5534	ECK3162	orphan	non-essential	-	53649	predicted hydrolase, inner membrane	60.75	541	7.72	0.341	2	NA	2	0.2166	0.0088	-	-	-	-	-	-	-	0.944489	-	-	-	-	-	-	-	-	-	-	-	-	-	-	-	-	-	-	0.697833	-	-	-	-
yhbY	89109943	b3180	JW3147	ECK3169	orphan	non-essential	-	75471	predicted RNA-binding protein	10.78	97	10.47	0.481	8.4	0.121	4	0.3895	0.3895	-	-	-	-	-	-	-	0.297857	-	-	-	-	-	-	-	-	-	-	-	0.228195	-	-	-	-	-	-	-	-	-	-	-
yhcA	89109978	b3215	JW3182	ECK3205	orphan	non-essential	-	4935449584	predicted periplasmic chaperone protein	25.34	224	6.61	0.353	NA	0.0614	2	0.035	0.0131	-	-	-	-	-	-	-	-	0.0339215	-	-	-	-	-	-	-	-	-	-	-	-	-	-	-	-	-	-	0.935802	-	-	-
yhcB	89109995	b3233	JW5539	ECK3222	orphan	non-essential	-	-	hypothetical protein	14.96	132	10.08	0.576	8.1	0.0283	3	0.081	0.0788	-	-	-	-	-	-	-	-	0.0339215	-	-	-	-	-	-	-	-	-	-	-	-	-	-	-	-	-	-	0.689933	-	-	-
yhcC	89109974	b3211	JW3178	ECK3201	orphan	non-essential	-	102114	predicted Fe-S oxidoreductase	34.61	309	8.74	0.446	NA	0.0267	4	0.3654	0.3151	-	-	-	-	-	-	0.267254	-	-	-	-	-	-	-	-	-	-	-	-	-	-	-	0.407717	-	-	-	-	-	-	-	-
yhcD	89109979	b3216	JW3183	ECK3206	orphan	non-essential	-	-	predicted outer membrane protein	86.29	793	7.63	0.373	10	0.0791	4	0.0919	0.0109	-	-	-	-	-	-	-	-	0.956621	-	-	-	-	-	-	0.998407	-	-	-	-	-	-	-	0.904572	-	-	0.957249	0.935802	-	-	-
yhcF	89109981	b3219	JW3188	ECK3208	orphan	non-essential	-	-	predicted transcriptional regulator	24.9	238	7.67	0.329	NA	0.0127	1	0.0044	0.0044	-	-	-	-	-	-	-	-	0.0339215	-	-	-	-	-	-	-	-	-	-	-	-	-	-	0.0745418	-	-	-	-	-	-	-
yhcG	89109982	b3220	JW3189	ECK3209	orphan	non-essential	-	-	hypothetical protein	43.29	375	7.35	0.351	20.2	0.0538	3	0.1269	0.1225	-	-	-	-	-	-	-	-	-	-	-	-	-	-	-	-	-	0.618635	-	0.986223	-	-	-	-	-	-	-	-	-	-	-
yhcH	89109983	b3221	JW3190	ECK3210	orphan	non-essential	-	51197	hypothetical protein	17.04	154	7.68	0.421	6.8	0.0019	2	0.1072	0.0503	-	-	-	-	0.989498	-	-	-	-	-	-	-	-	-	-	-	-	-	-	-	-	-	-	-	0.364032	-	-	-	-	-	-
yhcM	89109994	b3232	JW3201	ECK3221	orphan	non-essential	-	52540	conserved hypothetical protein with nucleoside triphosphate hydrolase domain	43.06	375	8.49	0.385	8.4	0.0609	4	0.4048	0.3961	-	-	-	-	-	-	-	0.231333	-	-	-	-	-	-	-	-	-	-	-	-	-	-	-	-	-	-	0.138574	-	-	-	-
yhcN	89110000	b3238	JW5540	ECK3227	orphan	non-essential	-	-	hypothetical protein	9.2	87	9.22	0.61	NA	0.1102	3	0.0197	0.0175	-	-	-	-	-	-	-	-	0.956621	-	-	-	-	-	-	-	-	-	-	-	-	-	0.926471	-	-	-	0.97862	0.935802	-	-	-
yhcO	89110001	b3239	JW3208	ECK3228	orphan	non-essential	-	52038	predicted barnase inhibitor	10.8	90	7.58	0.358	7.6	0.0022	4	0.0175	0.0175	0.715575	-	-	-	-	-	-	-	-	-	-	-	-	-	-	-	-	-	-	-	-	-	-	-	0.533497	-	-	-	-	-	-
yhdE	89110009	b3248	JW3217	ECK3236	orphan	non-essential	-	52972	hypothetical protein	21.52	197	9.44	0.451	7.3	0.0592	3	0.7724	0.6827	-	-	-	-	-	-	-	-	-	-	0.202773	-	-	-	-	-	-	-	-	-	-	-	0.187206	-	-	-	-	-	-	-	-
yhdH	89110014	b3253	JW3222	ECK3241	orphan	non-essential	-	5012951735	predicted oxidoreductase, Zn-dependent and NAD(P)-binding	34.72	324	9.26	0.47	4.7	0.06	4	0.5689	0.337	-	-	-	-	0.192336	-	-	-	-	-	-	-	-	-	-	-	-	-	0.254987	-	-	-	-	-	-	-	-	-	-	-	-
yhdL	89110719	b4550	JW3253	ECK3278	orphan	non-essential	-	-	hypothetical protein	8.17	72	NA	0.275	NA	0.0086	0	0.0481	0.0481	-	-	-	-	-	-	-	-	0.956621	-	-	-	-	-	-	-	-	-	-	-	-	-	-	-	-	-	0.964534	0.935802	-	-	-
yhdN	89110717	b3293	JW3255	ECK3280	orphan	non-essential	-	-	hypothetical protein	13.94	122	9.22	0.347	6.4	0.036	2	0.0788	0.0722	-	-	-	0.525919	-	-	-	-	-	-	-	-	-	-	-	-	-	-	-	-	-	-	-	-	-	-	0.264267	-	-	-	-
yhdP	89110007	b4472	JW5542	ECK3234	orphan	non-essential	-	-	conserved membrane protein, predicted transporter	139.05	1266	8.32	0.449	14.7	0.079	3	0.1969	0.1904	-	-	-	-	-	-	-	-	-	-	0.500752	-	-	-	-	-	-	-	-	-	-	-	-	-	-	-	-	-	-	-	-
yhdT	89110017	b3257	JW3225	ECK3244	orphan	non-essential	-	-	conserved inner membrane protein	9.1	80	8.72	0.492	9.3	0.2217	1	0.0503	0.0503	-	-	-	-	-	-	0.578015	-	-	-	-	-	-	-	-	-	-	-	-	-	-	-	0.808388	-	-	-	-	-	-	-	0.881143
yhdU	89110023	b3263	JW3231	ECK3250	orphan	non-essential	-	-	predicted membrane protein	7.2	59	7.75	0.473	12.1	0.0204	1	0.0022	0.0022	-	-	-	-	-	-	-	-	-	0.999427	-	-	-	-	-	-	-	-	-	-	-	-	-	-	-	-	-	0.524708	-	-	-
yhdV	89110027	b3267	JW3235	ECK3254	orphan	non-essential	-	-	predicted outer membrane protein	7.45	73	7.87	0.436	19	0.0039	1	0.0109	0.0109	-	-	-	-	-	-	-	-	-	-	-	-	-	-	-	-	-	0.648109	-	-	-	-	-	-	-	-	-	-	-	-	0.950536
yheO	89110664	b3346	JW5703	ECK3333	orphan	non-essential	-	-	predicted DNA-binding transcriptional regulator	26.82	240	9.65	0.485	9.4	0.0109	3	0.1751	0.1729	-	-	-	-	-	-	-	-	-	-	0.524293	-	-	-	-	-	-	-	0.308564	-	-	-	-	-	-	-	-	-	-	-	-
yheS	89110657	b3352	JW3315	ECK3340	orphan	non-essential	-	52540	fused predicted transporter subunits and ATP-binding components of ABC superfamily	71.84	637	10.11	0.511	NA	0.0403	4	0.9912	0.6499	-	-	-	-	-	-	-	-	-	-	-	-	0.316742	-	-	-	-	-	-	-	-	-	0.293131	-	-	-	-	-	-	-	-
yheT	89110656	b3353	JW3316	ECK3341	orphan	non-essential	-	53474	predicted hydrolase	38.5	340	9.33	0.448	NA	0.0907	3	0.2998	0.291	-	-	0.198668	-	-	-	-	-	-	-	-	-	-	-	-	-	-	-	-	-	-	-	0.333677	-	-	-	-	-	-	-	-
yheU	89110655	b3354	JW3317	ECK3342	orphan	non-essential	-	-	hypothetical protein	8.47	72	9.29	0.406	3.9	0.0883	1	0.0985	0.0985	-	-	-	-	-	0.424245	-	-	-	-	-	-	-	-	-	-	-	-	-	-	-	-	-	-	-	-	0.492013	-	-	-	-
yheV	89110660	b4551	JW3312	ECK3337	orphan	non-essential	-	-	hypothetical protein	7.6	66	NA	0.465	NA	0.1236	0	0.0875	0.0875	-	-	-	-	-	-	-	-	-	0.389828	-	-	-	-	-	-	-	-	-	-	-	-	-	0.297042	-	-	-	-	-	-	-
yhfA	89110653	b3356	JW3319	ECK3344	orphan	non-essential	-	82784	hypothetical protein	14.52	134	10.08	0.45	4.6	0.0249	4	0.2626	0.2626	-	-	0.633397	-	-	-	-	-	-	-	-	-	-	-	-	-	-	-	0.342336	-	-	-	-	-	-	-	-	-	-	-	-
yhfG	89110647	b3362	JW3325	ECK3350	orphan	non-essential	-	-	hypothetical protein	6.6	55	8.04	0.344	2.1	0.0797	3	0.0066	0.0066	-	-	0.998934	-	-	-	-	-	-	-	-	-	-	-	-	-	-	-	-	-	-	-	0.520222	-	-	-	-	-	-	-	-
yhfK	89110651	b3358	JW5701	ECK3346	orphan	non-essential	-	-	conserved inner membrane protein	79.97	700	9.03	0.386	17.2	0.0565	3	0.1926	0.0306	-	-	-	-	-	-	-	-	-	-	-	-	-	-	-	0.854781	-	-	-	-	-	-	-	-	-	-	-	-	0.7694	-	-
yhfL	89110640	b3369	JW3332	ECK3357	orphan	non-essential	-	-	conserved secreted peptide	5.82	55	7.08	0.702	NA	0.0931	2	0.0088	0.0088	-	-	-	-	-	-	-	-	-	-	0.266165	-	-	-	-	-	-	-	-	-	-	-	-	-	0.941175	-	-	-	-	-	-
yhfS	89110634	b3376	JW3339	ECK3363	orphan	non-essential	-	53383	hypothetical protein	38.6	361	8.69	0.408	NA	NA	2	0.0197	0.0153	-	-	-	-	-	-	-	-	-	0.950373	-	-	-	-	-	-	-	-	0.911946	-	-	-	-	-	-	-	-	-	-	-	-
yhfT	89110633	b3377	JW3340	ECK3364	orphan	non-essential	-	-	predicted inner membrane protein	46.52	434	7.76	0.442	11.8	NA	3	0.0219	0.0219	-	-	-	-	-	-	-	-	-	0.950373	-	-	-	-	-	-	-	-	0.911946	-	-	-	-	-	-	-	-	-	-	-	-
yhfU	89110632	b3378	JW5697	ECK3365	orphan	non-essential	-	-	hypothetical protein	12.48	117	7.54	0.52	8.4	NA	3	0.0219	0.0219	-	-	-	-	-	-	-	-	-	0.950373	-	-	-	-	-	-	-	-	0.911946	-	-	-	-	-	-	-	-	-	-	-	-
yhfW	89110630	b3380	JW3343	ECK3367	orphan	non-essential	-	53649	predicted mutase	44.56	408	7.33	0.433	16.3	NA	2	0.3042	0.0197	-	-	-	-	-	-	-	-	-	0.933652	-	-	-	-	-	-	-	-	0.904154	-	-	-	-	-	-	-	-	-	-	-	-
yhfX	89110629	b3381	JW3344	ECK3368	orphan	non-essential	-	51419	predicted amino acid racemase	42.29	387	7.28	0.442	NA	NA	2	0.0306	0.0306	-	-	-	-	-	-	-	-	-	0.932093	-	-	-	-	-	-	-	-	0.915837	-	-	-	-	-	-	-	-	-	-	-	-
yhfY	89110628	b3382	JW5696	ECK3369	orphan	non-essential	-	63520	hypothetical protein	13.53	120	7.87	0.454	9	NA	2	0.0153	0.0153	-	-	-	-	-	-	-	-	-	0.893576	-	-	-	-	-	-	-	-	0.888138	-	-	-	-	-	-	-	-	-	-	-	-
yhfZ	89110627	b3383	JW5948	ECK3370	orphan	non-essential	-	-	hypothetical protein	33.5	301	8.33	0.371	NA	NA	2	0.0284	0.0284	-	-	-	-	-	-	-	-	-	0.932073	-	-	-	-	-	-	-	-	0.897425	-	-	-	-	-	-	-	-	-	-	-	-
yhgA	89110599	b3411	JW3374	ECK3398	orphan	non-essential	-	-	predicted transposase	33.27	292	7.37	0.399	12.7	NA	2	0.0635	0.0306	-	-	-	-	-	-	-	-	0.0339215	-	-	-	-	-	-	-	-	-	-	-	-	-	-	0.0745418	-	-	-	-	-	-	-
yhgE	89110608	b3402	JW3365	ECK3389	orphan	non-essential	-	-	predicted inner membrane protein	64.64	574	8.1	0.349	4	0.0061	4	0.0481	0.0481	0.630244	-	-	-	-	-	-	-	-	-	-	-	-	-	-	-	-	-	-	-	0.786648	-	-	-	-	-	-	-	-	-	-
yhgF	89110603	b3407	JW3370	ECK3394	orphan	non-essential	-	50249	predicted transcriptional accessory protein	85.12	773	9.66	0.554	7.8	0.0392	4	0.8993	0.5449	-	-	-	-	-	-	-	-	-	-	0.540128	-	-	-	-	-	-	-	-	-	-	-	-	-	0.259253	-	-	-	-	-	-
yhgN	89110577	b3434	JW3397	ECK3420	orphan	non-essential	-	-	predicted antibiotic transporter	21.49	197	7.84	0.361	13.1	NA	0	0.5142	0.1707	-	-	-	-	-	-	-	-	-	0.466807	-	-	-	-	-	-	-	-	-	-	0.803401	-	-	-	-	-	-	-	-	-	-
yhhA	89110564	b3448	JW3413	ECK3432	orphan	non-essential	-	-	hypothetical protein	16.62	146	9.52	0.363	2.8	0.0037	4	0.0088	0.0088	-	0.995813	-	-	-	-	-	-	-	-	-	-	-	-	-	-	-	-	-	-	-	-	-	-	-	-	-	-	-	-	-
yhhH	89110529	b3483	JW3449	ECK3467	orphan	non-essential	-	-	hypothetical protein	14.53	127	6.81	0.364	10	NA	1	0.0022	0.0022	-	-	-	-	-	-	-	-	-	-	0.995629	-	-	-	-	-	-	-	-	-	-	-	-	0.0745418	-	-	-	-	-	-	-
yhhI	89110528	b3484	JW3451	ECK3469	orphan	non-essential	-	-	predicted transposase	43.15	378	7.37	0.347	NA	NA	1	0.0897	0.0328	-	-	-	-	-	-	-	-	-	-	0.995629	-	-	-	-	-	-	-	-	-	-	-	-	0.0745418	-	-	-	-	-	-	-
yhhJ	89110527	b3485	JW5677	ECK3470	orphan	non-essential	eco02010	-	predicted transporter subunit	41.06	374	8.84	0.406	NA	0.036	4	0.4595	0.1466	-	-	-	-	-	-	-	-	-	-	-	-	-	-	-	-	-	0.493963	-	-	-	-	-	-	-	-	-	-	-	-	-
yhhK	89110553	b3459	JW3424	ECK3443	orphan	non-essential	-	55729	hypothetical protein	14.51	127	9.36	0.446	13.5	0.0623	3	0.0284	0.0284	-	-	-	-	-	-	-	-	0.0339215	-	-	-	-	-	-	-	-	-	0.840898	-	-	-	-	-	-	0.999997	-	-	-	-	-
yhhL	89110546	b3466	JW5683	ECK3450	orphan	non-essential	-	-	conserved inner membrane protein	10.25	89	8.16	0.459	6.2	0.0632	3	0.035	0.035	-	-	-	-	-	-	-	-	0.0339215	-	-	-	-	-	-	-	-	-	-	-	-	-	-	0.0745418	-	-	-	-	-	-	-
yhhM	89110545	b3467	JW3432	ECK3451	orphan	non-essential	-	-	hypothetical protein	13.5	119	9.52	0.412	8.5	0.0554	1	0.0241	0.0241	-	-	-	-	-	-	-	-	-	-	-	-	-	-	-	-	-	-	-	-	-	-	-	-	-	-	-	-	-	-	-
yhhN	89110544	b3468	JW3433	ECK3452	orphan	non-essential	-	-	conserved inner membrane protein	23.79	208	8.74	0.439	2.5	0.0243	2	0.0394	0.0372	0.139822	-	-	-	-	-	-	-	-	-	-	-	-	-	-	-	-	-	-	-	0.991627	-	-	-	-	-	-	-	-	-	-
yhhQ	89110541	b3471	JW3436	ECK3455	orphan	essential	-	-	conserved inner membrane protein	25.27	221	7.3	0.454	11.9	0.042	1	0.2276	0.2276	-	-	-	0.446064	-	-	-	-	-	-	-	-	-	-	-	-	-	-	-	-	-	-	0.671287	-	-	-	-	-	-	-	-
yhhS	89110539	b3473	JW5945	ECK3457	orphan	non-essential	-	103473	predicted transporter	42.16	405	7.91	0.349	7.1	0.0432	2	0.1816	0.1094	-	-	0.986475	-	-	-	-	-	-	-	-	-	-	-	-	-	-	-	-	-	-	-	-	-	-	-	-	-	-	-	-
yhhT	89110538	b3474	JW5680	ECK3458	orphan	non-essential	-	-	predicted inner membrane protein	38.52	349	8.1	0.351	3.7	0.0414	3	0.698	0.2735	-	-	0.612753	-	-	-	-	-	-	-	-	-	-	-	-	-	-	-	-	-	-	-	0.493934	-	-	-	-	-	-	-	-
yhhW	89110573	b3439	JW3402	ECK3424	orphan	non-essential	-	51182	hypothetical protein	26.28	231	8.57	0.576	7.8	0.0406	3	0.5295	0.4004	0.139759	-	-	-	-	-	-	-	-	-	-	-	-	-	-	-	-	-	-	-	-	-	-	-	-	-	-	-	-	-	-
yhhX	89110572	b3440	JW3403	ECK3425	orphan	non-essential	-	5173555347	predicted oxidoreductase with NAD(P)-binding Rossmann-fold domain	38.76	345	9.3	0.499	10.8	0.0341	4	0.6083	0.1028	-	-	-	-	-	-	-	0.624632	-	-	-	-	-	-	-	-	-	-	0.396553	-	-	-	-	-	-	-	-	-	-	-	-
yhhY	89110571	b3441	JW3405	ECK3427	orphan	non-essential	-	55729	predicted acetyltransferase	18.79	162	7.72	0.381	NA	0.063	2	0.3479	0.2319	-	-	-	-	-	-	-	0.362911	-	-	-	-	-	-	-	-	-	-	-	-	-	-	0.23719	-	-	-	-	-	-	-	-
yhhZ	89110570	b3442	JW3406	ECK3428	orphan	non-essential	-	54060	hypothetical protein	44.23	392	5.19	0.279	NA	NA	2	0.0591	0.0547	-	-	-	-	-	-	-	-	-	0.867516	-	-	-	-	-	-	-	-	-	-	-	-	-	0.0745418	-	-	-	-	-	-	-
yhiD	89110505	b3508	JW5670	ECK3492	orphan	non-essential	-	-	predicted Mg(2) transport ATPase inner membrane protein	23.21	215	8.44	0.364	9.8	0.1363	2	0.4048	0.3982	-	-	-	-	-	-	-	0.193207	-	-	-	-	-	-	-	-	-	-	-	-	-	-	0.434641	-	-	-	-	-	-	-	-
yhiI	89110525	b3487	JW3454	ECK3472	orphan	non-essential	-	111369	predicted HlyD family secretion protein	38.83	355	9.51	0.445	7.4	0.0556	3	0.5186	0.2319	-	-	-	-	-	-	-	-	-	-	-	-	-	-	-	-	-	0.753738	-	-	-	-	-	-	-	-	-	-	-	-	-
yhiJ	89110524	b3488	JW3455	ECK3473	orphan	non-essential	-	-	hypothetical protein	61.16	540	6.28	0.321	8.1	NA	4	0	0	-	-	-	-	-	-	-	-	0.0339215	-	-	-	-	-	-	-	-	-	-	-	-	-	-	0.0745418	-	-	-	-	-	-	-
yhiL	89110523	b3490	JW3457	ECK3475	orphan	non-essential	-	-	hypothetical protein	47.43	412	5.97	0.343	NA	NA	2	0	0	-	-	-	-	-	-	-	-	0.0339215	-	-	-	-	-	-	-	-	-	-	-	-	-	-	0.0745418	-	-	-	-	-	-	-
yhiM	89110522	b3491	JW5944	ECK3476	orphan	non-essential	-	-	conserved inner membrane protein	37.66	350	7.6	0.326	NA	NA	1	0.0088	0.0088	-	-	-	-	-	-	-	-	0.0339215	-	-	-	-	-	-	-	-	-	-	-	-	-	-	0.0745418	-	-	-	-	-	-	-
yhiN	89110521	b3492	JW3459	ECK3477	orphan	non-essential	-	51905	predicted oxidoreductase, FAD/NAD(P)-binding domain	43.74	400	9.08	0.433	NA	0.0404	4	0.512	0.512	-	-	0.183956	-	-	-	-	-	-	-	-	-	-	-	-	-	-	-	-	-	-	-	0.229143	-	-	-	-	-	-	-	-
yhiP	89110517	b3496	JW3463	ECK3481	orphan	non-essential	-	103473	predicted transporter	53.58	489	8.97	0.424	6.2	0.0442	2	0.3173	0.0832	-	-	-	-	-	-	-	-	-	-	-	-	-	-	-	0.715832	-	-	-	-	-	-	-	-	-	-	-	0.471	-	-	-
yhiQ	89110516	b3497	JW5672	ECK3482	orphan	non-essential	-	53335	predicted SAM-dependent methyltransferase	26.95	250	9.38	0.41	12.8	0.0282	1	0.1838	0.1838	-	-	-	-	-	-	-	-	-	0.466291	-	-	-	-	-	-	-	-	-	-	-	-	0.34939	-	-	-	-	-	-	-	-
yhiR	89110514	b3499	JW3466	ECK3484	orphan	non-essential	-	-	predicted DNA (exogenous) processing protein	31.94	280	9.03	0.556	7.8	0.0437	3	0.302	0.302	-	-	-	-	-	-	-	-	-	-	0.106506	-	-	-	-	-	-	-	-	-	-	-	-	-	-	-	0.22977	-	-	-	-
yhiS	89110509	b3504	JW3471	ECK3489	orphan	non-essential	-	-	hypothetical protein	29.45	260	5.02	0.303	NA	NA	1	0	0	-	-	-	-	-	-	-	-	0.0339215	-	-	-	-	-	-	-	-	-	-	-	-	-	-	-	-	-	-	-	-	-	-
yhjA	89110495	b3518	JW3486	ECK3503	orphan	non-essential	-	46626	predicted cytochrome C peroxidase	51.57	465	8.01	0.441	11.5	0.0463	3	0.2823	0.2823	-	-	-	-	-	-	-	-	-	-	-	-	0.996101	-	-	-	-	-	-	-	-	-	-	0.697055	-	-	-	-	-	-	-
yhjB	89110493	b3520	JW3488	ECK3505	orphan	non-essential	-	46894	predicted DNA-binding response regulator in two-component regulatory system	22.6	200	7.92	0.351	13.6	0.1126	1	0.5908	0.035	-	-	-	-	-	-	-	-	0.814992	-	-	-	-	-	-	-	-	-	-	-	-	-	-	-	-	-	0.996978	0.899852	0.809814	-	-
yhjC	89110492	b3521	JW3489	ECK3506	orphan	non-essential	-	4678553850	predicted DNA-binding transcriptional regulator	36.09	323	8.13	0.395	9.1	0.1278	3	0.6586	0.2232	-	-	-	-	-	-	-	-	0.920971	-	-	-	-	-	-	-	-	-	-	-	-	-	-	-	-	-	0.967339	0.999994	-	-	-
yhjD	89110491	b3522	JW3490	ECK3507	orphan	non-essential	-	-	conserved inner membrane protein	37.91	337	8.14	0.451	3.8	0.0558	3	0.1247	0.0985	-	-	-	-	-	-	-	0.334379	-	-	-	-	-	-	-	-	-	-	-	-	-	-	-	-	-	-	-	0.292735	-	-	-
yhjE	89110490	b3523	JW3491	ECK3508	orphan	non-essential	-	103473	predicted transporter	47.21	440	8.34	0.436	17.9	0.0255	4	0.512	0.2101	0.42785	-	-	-	-	-	-	-	-	-	-	-	-	-	-	-	-	-	-	-	-	-	-	-	-	-	-	-	-	-	0.907238
yhjG	89110489	b3524	JW3492	ECK3509	orphan	non-essential	-	-	predicted outer membrane biogenesis protein	75.13	691	8.19	0.418	6	0.0334	3	0.1269	0.1182	-	-	-	-	-	-	0.935322	-	-	-	-	-	-	-	-	-	-	-	-	-	-	-	-	0.242653	-	-	-	-	-	-	-
yhjJ	89110486	b3527	JW3495	ECK3512	orphan	non-essential	-	63411	predicted zinc-dependent peptidase	55.53	498	9.55	0.452	9	0.064	4	0.1225	0.0284	0.944466	-	-	-	-	-	-	-	-	-	-	-	-	-	-	-	-	-	0.989037	-	-	-	-	-	-	-	-	0.935802	-	-	0.950536
yhjK	89110484	b3529	JW5943	ECK3514	orphan	non-essential	-	-	predicted diguanylate cyclase	72.88	649	9.16	0.467	10.8	0.0576	3	0.5667	0.0394	-	-	-	-	-	-	-	-	-	-	-	-	-	-	-	0.949769	-	-	-	-	-	-	-	0.917907	-	-	-	-	-	-	-
yhjR	89110479	b3535	JW3503	ECK3520	orphan	non-essential	-	-	hypothetical protein	7.02	62	9.12	0.366	5.5	0.1484	2	0.0131	0.0131	-	-	-	-	-	-	-	-	-	-	0.993997	-	-	-	-	-	-	-	-	-	-	-	-	0.938808	-	-	-	-	-	-	-
yhjV	89110474	b3539	JW3508	ECK3526	orphan	non-essential	-	-	predicted transporter	47.26	423	7.18	0.385	NA	0.0219	3	0.116	0.0044	-	-	0.999433	-	-	-	-	-	-	-	-	-	-	-	-	-	-	-	-	-	-	-	0.926471	-	-	-	-	-	-	-	0.950536
yhjX	89110467	b3547	JW3516	ECK3534	orphan	non-essential	-	103473	predicted transporter	42.95	402	8.54	0.485	NA	0.0151	2	0.4114	0.3939	-	-	-	-	-	0.747414	-	-	-	-	-	-	-	-	-	-	-	-	-	-	-	-	0.759014	-	-	-	-	-	-	-	-
yhjY	89110466	b3548	JW5659	ECK3535	orphan	non-essential	-	103515	hypothetical protein	25.95	232	8.9	0.388	NA	0.1206	2	0.0175	0.0175	-	-	-	-	-	-	-	-	0.0339215	-	-	-	-	-	-	-	-	-	-	-	-	-	-	0.0745418	-	-	-	-	-	-	-
yiaA	89110450	b3562	JW3534	ECK3551	orphan	non-essential	-	-	conserved inner membrane protein	16.12	145	7.65	0.385	18.7	NA	2	0.035	0.0328	-	-	-	-	0.967008	-	-	-	-	-	-	-	-	-	-	-	-	-	0.858371	-	-	-	-	-	-	-	-	-	-	-	-
yiaB	89110449	b3563	JW5654	ECK3552	orphan	non-essential	-	-	conserved inner membrane protein	12.56	113	6.26	0.331	NA	NA	2	0.0066	0.0044	-	-	-	-	0.967008	-	-	-	-	-	-	-	-	-	-	-	-	-	0.952662	-	-	-	-	-	-	-	-	-	-	-	-
yiaC	89110464	b3550	JW3519	ECK3537	orphan	non-essential	-	55729	predicted acyltransferase with acyl-CoA N-acyltransferase domain	17.1	146	8.81	0.415	NA	0.1515	2	0.2123	0.0985	-	-	0.319907	-	-	-	-	-	-	-	-	-	-	-	-	-	-	-	-	-	-	-	-	-	-	-	-	-	-	-	-
yiaD	89110462	b3552	JW5657	ECK3539	orphan	non-essential	-	103088	predicted outer membrane lipoprotien	22.2	219	8.73	0.594	NA	0.023	3	0.6039	0.4245	-	-	-	-	-	-	-	-	-	-	-	0.844123	-	-	-	-	-	-	-	-	-	-	-	-	-	-	-	-	-	-	-
yiaF	89110460	b3554	JW5655	ECK3541	orphan	non-essential	-	-	hypothetical protein	25.66	236	10.08	0.501	6.6	0.0701	3	0.0263	0.0263	-	-	-	-	0.996652	-	-	-	-	-	-	-	-	-	-	-	-	-	0.826385	-	-	-	-	-	-	-	-	-	-	-	-
yiaG	89110459	b3555	JW3524	ECK3542	orphan	non-essential	-	47413	predicted transcriptional regulator	11.03	96	8.86	0.327	5.6	0.1073	1	0.0175	0.0175	-	-	-	-	-	-	-	-	0.0339215	-	-	-	-	-	-	-	-	-	-	-	-	-	-	-	-	-	0.97862	0.935802	-	-	-
yiaI	89110439	b3573	JW3545	ECK3562	orphan	non-essential	-	54862	predicted hydrogenase, 4Fe-4S ferredoxin-type component	17.46	157	7.78	0.436	NA	0.1288	2	0.5361	0.0066	0.944852	-	-	-	-	-	-	-	-	-	-	-	-	-	-	-	-	-	-	-	0.986868	0.999294	-	-	-	-	-	-	-	-	-
yiaJ	89110438	b3574	JW3546	ECK3563	orphan	non-essential	-	4678555781	predicted DNA-binding transcriptional repressor	31.07	282	8.38	0.42	NA	0.028	2	0.4092	0.07	-	-	-	-	-	-	-	-	0.737264	-	-	-	-	-	-	-	-	-	-	-	-	-	-	-	-	-	0.648928	-	-	-	-
yiaL	89110436	b3576	JW3548	ECK3565	orphan	non-essential	-	51197	hypothetical protein	17.55	155	7.03	0.386	NA	0.0905	2	0.1094	0.0744	-	-	-	-	0.95901	-	-	-	-	-	0.807464	-	-	-	-	-	-	-	-	-	-	-	-	-	0.619035	-	-	-	-	-	-
yiaT	89110428	b3584	JW3556	ECK3573	orphan	non-essential	-	-	hypothetical protein	27.41	246	7.23	0.435	NA	NA	2	0.1116	0.0525	-	-	-	-	-	-	-	-	-	-	-	-	-	-	-	0.944459	-	-	-	-	-	-	-	-	-	-	-	0.722938	-	-	-
yiaU	89110427	b3585	JW3557	ECK3574	orphan	non-essential	-	4678553850	predicted DNA-binding transcriptional regulator	37.27	324	8.07	0.406	NA	NA	2	0.5449	0.0044	-	-	-	-	-	-	-	-	0.0339215	-	-	-	-	-	-	-	-	-	-	-	-	-	-	0.0745418	-	-	-	-	-	-	-
yiaW	89110425	b3587	JW3559	ECK3576	orphan	non-essential	-	-	conserved inner membrane protein	12.41	107	6.72	0.386	NA	NA	1	0.0547	0.0438	-	-	-	-	-	-	-	-	-	-	-	-	-	0.628808	-	-	-	-	-	-	-	-	-	-	-	-	-	-	-	-	-
yiaY	89110423	b3589	JW5648	ECK3578	orphan	non-essential	-	56796	predicted Fe-containing alcohol dehydrogenase	40.35	383	8.08	0.536	24.2	0.0087	3	0.6477	0.3654	-	-	-	-	0.874592	-	-	-	-	-	-	-	-	-	-	-	-	-	0.641495	-	-	-	-	-	-	-	-	-	-	-	-
yibD	89110396	b3615	JW3590	ECK3605	orphan	non-essential	-	53448	predicted glycosyl transferase	40.52	344	7.26	0.399	17.5	0.0589	3	0.7856	0.2451	-	-	-	-	-	-	-	-	-	-	0.954124	-	-	-	-	-	-	-	-	-	-	-	-	0.714628	-	-	-	-	-	-	-
yibF	89110420	b3592	JW3565	ECK3581	orphan	non-essential	-	4761652833	predicted glutathione S-transferase	22.54	202	9.28	0.42	3.4	0.0877	2	0.2779	0.2341	-	-	0.728085	-	-	-	-	-	-	-	-	-	-	-	-	-	-	-	-	-	-	-	-	-	0.269069	-	-	-	-	-	-
yibG	89110416	b3596	JW3570	ECK3585	orphan	non-essential	-	81901	hypothetical protein	18.08	153	4.98	0.297	NA	NA	2	0	0	0.424477	-	-	-	-	-	-	-	-	-	-	-	-	-	-	-	-	-	-	-	-	-	-	0.0745418	-	-	-	-	-	-	-
yibH	89110415	b3597	JW3571	ECK3586	orphan	non-essential	-	111369	hypothetical protein	41.99	378	8.27	0.383	4.2	NA	3	0.4486	0.035	-	-	-	-	-	-	-	-	-	-	-	-	-	-	-	-	-	0.70364	-	-	-	-	-	-	-	-	-	-	-	-	-
yibI	89110414	b3598	JW3572	ECK3587	orphan	non-essential	-	-	predicted inner membrane protein	13.87	120	8.24	0.427	3.2	NA	1	0.0547	0.0153	-	-	-	-	-	-	-	-	-	-	-	-	-	-	-	-	-	0.999051	-	-	-	-	-	0.0745418	-	-	-	-	-	-	-
yibJ	89110417	b3595	JW5647	ECK3584	orphan	essential	-	-	predicted Rhs-family protein	26.45	233	6.41	0.411	NA	NA	2	0.1729	0.0044	-	-	-	-	-	-	-	-	-	-	0.796547	-	-	-	-	-	-	-	-	-	-	-	-	0.0745418	-	-	-	-	-	-	-
yibL	89110409	b3602	JW3577	ECK3592	orphan	non-essential	-	-	hypothetical protein	13.7	120	9.73	0.575	2.7	0.0169	4	0.0525	0.0525	-	-	-	-	-	-	-	0.8131	-	-	-	-	-	-	-	-	-	-	-	-	-	-	-	-	-	-	0.610467	-	-	-	-
yibN	89110400	b3611	JW3586	ECK3601	orphan	non-essential	-	52821	predicted rhodanese-related sulfurtransferase	15.6	143	11.07	0.541	7.7	0.0438	3	0.4289	0.3217	-	-	-	-	-	-	-	-	0.186951	-	-	-	-	-	-	-	-	-	-	-	-	-	-	0.625382	-	-	-	-	-	-	-
yibQ	89110397	b3614	JW5645	ECK3604	orphan	non-essential	-	-	predicted polysaccharide deacetylase	35.35	319	7.93	0.462	NA	0.0864	2	0.2232	0.2232	-	-	-	-	-	-	-	-	-	-	0.129091	-	-	-	-	-	-	-	-	0.261633	-	-	-	-	-	-	-	-	-	-	-
yibT	89110410	b4554	JW3576	ECK3591	orphan	non-essential	-	-	hypothetical protein	8	69	NA	0.335	NA	0.0663	0	0.0044	0.0044	-	-	-	-	-	-	-	-	-	-	-	-	-	-	-	-	-	-	-	-	-	-	-	-	-	-	-	-	-	-	-
yicC	89110368	b3644	JW3619	ECK3634	orphan	non-essential	-	-	hypothetical protein	33.17	287	9.78	0.56	12.1	0.0218	4	0.4792	0.4792	-	-	-	-	-	0.112205	-	-	-	-	-	-	-	-	-	-	-	-	-	-	-	-	0.272633	-	-	-	-	-	-	-	-
yicG	89110366	b3646	JW3621	ECK3636	orphan	non-essential	-	-	conserved inner membrane protein	22.05	205	7.87	0.404	11.2	0.0165	3	0.4661	0.3392	-	-	-	-	-	-	-	-	-	0.269378	-	-	-	-	-	-	-	-	-	-	-	-	0.160926	-	-	-	-	-	-	-	-
yicH	89110357	b3655	JW3630	ECK3645	orphan	non-essential	-	-	hypothetical protein	62.27	569	8.52	0.416	NA	0.0783	3	0.0328	0.0328	0.999981	-	-	-	-	-	-	-	-	-	-	-	-	-	-	-	-	-	-	-	-	-	-	-	0.612527	-	-	-	-	-	-
yicJ	89110355	b3657	JW5939	ECK3647	orphan	non-essential	-	103473	predicted transporter	50.95	460	7.98	0.465	NA	0.0367	3	0.2801	0.116	-	-	-	-	0.556662	-	-	-	-	-	-	-	-	-	-	-	-	-	0.660483	-	-	-	-	-	-	-	-	-	-	-	-
yicL	89110353	b3660	JW3634	ECK3650	orphan	non-essential	-	103481	predicted inner membrane protein	33.11	307	8.07	0.312	11.2	0.0413	2	0.2779	0.2276	-	-	0.776418	-	-	-	-	-	-	-	-	-	-	-	-	-	-	-	-	-	-	-	-	-	0.475352	-	-	-	-	-	-
yicN	89110349	b3663	JW5637	ECK3654	orphan	non-essential	-	-	hypothetical protein	17.22	150	8.02	0.386	NA	0.0504	1	0.0131	0.0131	-	-	-	-	-	-	-	-	0.420393	-	-	-	-	-	-	-	-	-	0.840131	-	-	-	-	-	-	-	-	-	-	-	-
yicO	89110348	b3664	JW5636	ECK3655	orphan	non-essential	-	-	predicted xanthine/uracil permase	46.93	444	8.07	0.361	NA	NA	1	0.5339	0.3107	-	-	-	0.919647	-	-	-	-	-	-	-	-	-	-	-	-	-	-	-	-	-	-	-	-	0.296644	-	-	-	-	-	-
yicS	89110351	b4555	JW5965	ECK3652	orphan	non-essential	-	-	hypothetical protein	11.07	97	NA	0.391	NA	0.082	0	0.0044	0.0044	-	-	-	-	-	-	-	-	-	-	-	-	-	-	-	-	-	-	-	-	-	-	-	-	-	-	-	-	-	-	-
yidB	89110315	b3698	JW3675	ECK3690	orphan	non-essential	-	-	hypothetical protein	13.79	132	9.16	0.359	NA	NA	0	0.0766	0.0766	-	-	-	-	-	-	-	-	-	-	0.186283	-	-	-	-	-	-	-	-	-	-	-	-	0.532206	-	-	-	-	-	-	-
yidD	89110308	b4557	JW3682	ECK3697	orphan	non-essential	-	-	hypothetical protein	9.38	85	NA	0.269	NA	0.001	0	0.709	0.709	-	-	-	-	-	-	-	0.25751	-	-	-	-	-	-	-	-	-	-	-	-	-	-	-	-	-	-	0.146261	-	-	-	-
yidE	89110328	b3685	JW3662	ECK3677	orphan	non-essential	-	51735	predicted transporter	58.94	553	8.56	0.413	1.3	0.0533	3	0.1663	0.0963	0.763417	-	-	-	-	-	-	-	-	-	-	-	-	-	-	-	-	-	0.318345	-	-	-	-	-	-	-	-	-	-	-	-
yidF	89110338	b3674	JW3650	ECK3665	orphan	non-essential	-	-	predicted DNA-binding transcriptional regulator	19.19	165	8.18	0.42	1.5	0.2426	2	0.0328	0.0044	-	-	-	-	-	-	-	-	0.0339215	-	-	-	-	-	-	-	-	-	-	-	-	-	-	0.0745418	-	-	-	-	-	-	-
yidG	89110337	b3675	JW3651	ECK3666	orphan	non-essential	-	-	predicted inner membrane protein	13.77	120	6.65	0.377	6.2	0.1022	1	0.0088	0.0088	-	-	-	-	0.967008	-	-	-	-	-	-	-	-	-	-	-	-	-	-	-	-	-	-	-	-	-	-	-	-	-	-
yidH	89110336	b3676	JW3652	ECK3667	orphan	non-essential	-	-	conserved inner membrane protein	12.78	115	8.51	0.313	6.1	0.0271	3	0.0591	0.0569	-	-	-	-	0.976074	-	-	-	-	-	-	-	-	-	-	-	-	-	-	-	-	-	-	-	-	-	-	-	-	-	-
yidI	89110335	b3677	JW3653	ECK3668	orphan	non-essential	-	-	predicted inner membrane protein	15.73	149	7.5	0.426	8.7	NA	0	0	0	-	-	-	-	-	-	-	-	-	-	-	-	-	-	-	-	-	-	-	-	-	-	-	-	-	-	-	-	-	-	-
yidJ	89110334	b3678	JW3654	ECK3669	orphan	non-essential	-	53649	predicted sulfatase/phosphatase	57.3	497	7.76	0.466	NA	NA	3	0.3129	0.2363	-	-	-	-	-	-	-	-	-	-	-	-	-	0.260575	-	-	-	-	-	-	-	-	-	-	-	-	-	-	-	-	-
yidK	89110333	b3679	JW3655	ECK3670	orphan	non-essential	-	-	predicted transporter	62.08	571	8.2	0.421	NA	0.0185	3	0.5142	0.2232	-	-	-	-	0.625319	-	-	-	-	-	-	-	-	-	-	-	-	-	0.569651	-	-	-	-	-	-	-	-	-	-	-	-
yidL	89110332	b3680	JW3656	ECK3671	orphan	non-essential	-	46689	predicted DNA-binding transcriptional regulator	35.23	307	7.56	0.364	NA	NA	1	0.407	0.0503	-	-	-	-	-	-	-	-	0.956621	-	-	-	-	-	-	-	-	-	-	-	-	-	-	-	-	-	0.806664	-	0.91602	-	-
yidP	89110329	b3684	JW3661	ECK3676	orphan	non-essential	-	46785	predicted DNA-binding transcriptional regulator	27.33	238	7.79	0.361	NA	NA	2	0.4902	0.1379	-	-	-	-	-	-	-	-	0.302258	-	-	-	-	-	-	-	-	-	0.720797	-	-	-	-	-	-	-	-	-	-	-	-
yidQ	89110325	b3688	JW5633	ECK3680	orphan	non-essential	-	-	conserved outer membrane protein	11.83	110	9.38	0.347	5	0.0376	2	0.0219	0.0219	-	-	-	-	-	-	-	-	-	-	-	-	-	-	-	-	-	-	-	-	-	-	-	-	-	-	-	-	-	-	-
yidR	89110324	b3689	JW5860	ECK3681	orphan	non-essential	-	50960	hypothetical protein	44.98	404	8.15	0.444	NA	0.0842	4	0.0306	0.0219	0.899028	-	-	-	-	-	-	-	-	-	-	-	-	-	-	-	-	-	0.207941	-	-	-	-	-	-	-	-	-	-	-	-
yidX	89110317	b3696	JW5858	ECK3688	orphan	non-essential	-	-	predicted lipoproteinC	24.17	218	7.23	0.386	NA	NA	2	0.0066	0.0066	-	-	-	-	-	-	-	-	-	0.133461	-	-	-	-	-	-	-	-	-	-	-	-	-	-	-	-	-	0.999691	-	-	-
yidZ	89110298	b3711	JW3689	ECK3704	orphan	non-essential	-	4678553850	predicted DNA-binding transcriptional regulator	36.88	319	8.07	0.44	NA	0.0375	3	0.3107	0.1116	-	-	0.487834	-	-	-	-	-	-	-	-	-	-	-	-	-	-	-	-	-	-	-	-	-	-	-	-	-	-	-	0.914296
yieE	89110295	b3712	JW3690	ECK3705	orphan	non-essential	-	56214	predicted phosphopantetheinyl transferase	28.19	253	9.22	0.362	9.5	0.1187	2	0.0153	0.0131	-	-	0.997604	-	-	-	-	-	-	-	-	-	-	-	-	-	-	-	-	-	-	-	-	-	-	-	-	-	-	-	-
yieG	89110293	b3714	JW3692	ECK3707	orphan	non-essential	-	-	predicted inner membrane protein	46.87	445	8.83	0.545	NA	0.021	2	0.5252	0.4245	-	-	-	0.899769	-	-	-	-	-	-	-	-	-	-	-	-	-	-	-	-	-	-	0.433214	-	-	-	-	-	-	-	-
yieH	89110292	b3715	JW3693	ECK3708	orphan	non-essential	-	56784	predicted hydrolase	24.66	221	8.5	0.522	9	0.0442	2	0.558	0.2057	-	-	-	-	-	-	-	-	-	-	0.667097	-	-	-	-	-	-	-	-	-	-	-	-	-	0.461319	-	-	-	-	-	-
yieK	89110289	b3718	JW5613	ECK3711	orphan	non-essential	-	100950	predicted 6-phosphogluconolactonase	26.28	240	7.58	0.47	10.1	NA	2	0.3567	0.0438	-	-	-	-	0.889487	-	-	-	-	-	-	-	-	-	-	-	-	-	-	-	0.478287	-	-	-	-	-	-	-	-	-	-
yieL	89110288	b3719	JW5612	ECK3712	orphan	non-essential	-	5347481296	predicted xylanase	43.86	398	7.44	0.47	NA	NA	3	0.1182	0.0766	-	-	-	-	0.806324	-	-	-	-	-	-	-	-	-	-	-	-	-	-	-	-	-	-	-	-	-	-	0.330152	-	-	-
yieP	89110252	b3755	JW5608	ECK3749	orphan	non-essential	-	46785	predicted transcriptional regulator	26.08	230	8.57	0.38	5.1	0.0622	0	0.4814	0.0897	-	-	-	-	-	-	-	-	0.655936	-	-	-	-	-	-	-	-	-	0.701727	-	-	-	-	-	-	-	-	-	-	-	-
yifB	89110249	b3765	JW3738	ECK3758	orphan	non-essential	-	5254054211	predicted bifunctional protein, enzyme and transcriptional regulator	56.21	516	7.67	0.319	NA	0.0277	3	0.7046	0.674	-	-	-	-	-	-	-	-	-	0.584535	-	-	-	-	-	-	-	-	-	-	-	-	-	-	-	-	-	0.178954	-	-	-
yifE	89110250	b3764	JW3737	ECK3757	orphan	non-essential	-	-	hypothetical protein	13.13	112	10.28	0.525	11.1	0.0307	3	0.081	0.081	-	-	-	-	-	-	-	-	-	0.345765	-	-	-	-	-	-	-	-	-	-	-	-	-	-	-	-	0.422496	-	-	-	-
yifK	89110221	b3795	JW5595	ECK3788	orphan	non-essential	-	-	predicted transporter	50.4	461	9.18	0.457	10	0.0218	3	0.5908	0.0963	-	-	0.996537	-	-	-	-	-	-	-	-	-	-	-	-	-	-	-	-	-	-	-	0.93888	-	-	-	-	-	-	-	0.974063
yifL	89110211	b4558	JW3781	ECK3803	orphan	non-essential	-	-	predicted lipoprotein	7.18	67	NA	0.507	NA	0.0685	0	0.0088	0.0088	-	-	-	-	-	-	-	-	-	0.507852	-	-	-	-	-	-	-	-	-	-	-	-	-	-	-	-	-	-	-	-	-
yifO	89110240	b3776	JW3749	ECK3768	orphan	non-essential	-	-	hypothetical protein	10.67	91	7.38	0.287	NA	NA	0	0.0044	0.0044	-	-	-	-	-	-	-	-	0.0339215	-	-	-	-	-	-	-	-	-	-	-	-	-	-	0.0745418	-	-	-	-	-	-	-
yigA	89110209	b3810	JW3783	ECK3805	orphan	non-essential	-	-	hypothetical protein	26.73	235	9.69	0.396	NA	0.0596	3	0.1138	0.1028	-	-	0.775962	-	-	-	-	-	-	-	-	-	-	-	-	-	-	-	-	-	-	-	0.347719	-	-	-	-	-	-	-	-
yigB	89110207	b3812	JW3785	ECK3807	orphan	non-essential	-	56784	predicted hydrolase	27.12	238	9.44	0.436	NA	0.0603	3	0.2626	0.1619	-	-	-	-	-	-	-	-	-	0.271964	-	-	-	-	-	-	-	-	-	-	-	-	0.684382	-	-	-	-	-	-	-	-
yigE	89110205	b4482	JW5591	ECK3809	orphan	non-essential	-	-	hypothetical protein	27.91	254	8.2	0.381	NA	NA	1	0.0656	0.0613	-	-	-	-	-	0.609987	-	-	-	-	-	-	-	-	-	-	-	-	-	-	-	-	0.520222	-	-	-	-	-	-	-	-
yigF	89110203	b3817	JW3790	ECK3811	orphan	non-essential	-	-	conserved inner membrane protein	14.55	126	5.69	0.322	NA	0.0574	0	0.0197	0.0197	-	-	-	-	-	-	-	-	0.0339215	-	-	-	-	-	-	-	-	-	-	-	-	-	-	0.0745418	-	-	-	-	-	-	-
yigG	89110202	b3818	JW5590	ECK3812	orphan	non-essential	-	-	predicted inner membrane protein	14.41	126	5.67	0.311	NA	0.0054	1	0.0022	0.0022	-	-	-	-	-	-	-	-	0.0339215	-	-	-	-	-	-	-	-	-	-	-	-	-	-	0.0745418	-	-	-	-	-	-	-
yigI	89110200	b3820	JW5588	ECK3814	orphan	non-essential	-	54637	hypothetical protein	17.16	155	8.28	0.404	16.3	0.0203	2	0.1838	0.1772	-	-	0.301777	-	-	-	-	-	-	-	-	-	-	-	-	-	-	-	-	0.381038	-	-	-	-	-	-	-	-	-	-	-
yigM	89110193	b3827	JW3803	ECK3821	orphan	non-essential	-	103481	predicted inner membrane protein	33.73	299	8.43	0.482	12	0.0556	2	0.0875	0.0788	-	-	-	-	-	-	0.628943	-	-	-	-	-	-	-	-	-	-	-	-	-	-	-	-	-	-	-	-	0.172549	-	-	-
yigP	89110186	b3834	JW3811	ECK3828	orphan	essential	-	55718	hypothetical protein	22.15	201	10.1	0.469	6.1	0.0573	2	0.1094	0.1094	-	-	-	-	-	-	-	-	-	0.15563	-	-	-	-	-	-	-	-	-	-	-	-	-	-	-	-	-	-	-	-	0.698338
yigZ	89110174	b3848	JW5577	ECK3840	orphan	non-essential	-	5421154980	predicted elongation factor	21.76	204	9.35	0.395	NA	0.0593	3	0.5098	0.5077	-	-	-	-	-	0.227372	-	-	-	-	-	-	-	-	-	-	-	-	-	-	-	-	0.376681	-	-	-	-	-	-	-	-
yihD	89110169	b3858	JW3830	ECK3850	orphan	non-essential	-	-	hypothetical protein	10.27	89	9.92	0.527	NA	0.0509	2	0.0525	0.0525	-	-	-	-	-	-	-	0.994274	-	-	-	-	-	-	-	-	-	-	-	-	-	-	-	-	-	-	-	-	-	-	-
yihF	89110166	b3861	JW5574	ECK3853	orphan	non-essential	-	-	hypothetical protein	52.64	476	7.86	0.405	11.9	NA	3	0.0503	0.0022	-	-	-	-	-	-	-	-	-	0.867516	-	-	-	-	-	-	-	-	-	-	-	-	-	-	-	-	-	-	-	-	-
yihG	89110165	b3862	JW3834	ECK3854	orphan	non-essential	-	69593	predicted endonuclease	36.29	310	7.49	0.398	NA	0.0563	3	0.1269	0.1247	-	-	0.571257	-	-	-	-	-	-	-	-	-	-	-	-	-	-	-	-	-	-	-	0.715049	-	-	-	-	-	-	-	-
yihI	89110162	b3866	JW3837	ECK3859	orphan	non-essential	-	-	hypothetical protein	19.06	169	9.37	0.518	3.1	0.1432	4	0.0832	0.0832	-	-	-	-	-	0.263372	-	-	-	-	-	-	-	-	-	-	-	-	-	-	-	-	-	-	-	-	-	0.405744	-	-	-
yihL	89110156	b3872	JW3843	ECK3865	orphan	non-essential	-	46785	predicted DNA-binding transcriptional regulator	26.94	236	7.74	0.384	6	0.012	3	0.2976	0.0547	-	-	0.970573	-	-	-	-	-	-	-	-	-	-	-	-	-	-	-	0.987402	-	-	-	-	-	0.954484	-	-	-	-	-	-
yihM	89110155	b3873	JW3844	ECK3866	orphan	non-essential	-	51658	predicted sugar phosphate isomerase	36.94	326	7.26	0.395	NA	NA	4	0.0219	0.0109	-	-	-	-	-	-	-	-	0.0339215	-	-	-	-	-	-	-	-	-	-	-	-	-	-	0.0745418	-	-	-	-	-	-	-
yihN	89110154	b3874	JW3845	ECK3867	orphan	non-essential	-	103473	predicted transporter	46.34	421	6.78	0.411	NA	NA	3	0.0897	0.0416	0.573217	-	-	-	-	-	-	-	-	-	-	-	-	-	-	-	-	-	-	-	0.882271	-	-	-	-	-	-	-	-	-	-
yihP	89110151	b3877	JW3848	ECK3870	orphan	non-essential	-	103473	predicted transporter	51.7	468	7.95	0.474	NA	0.0294	2	0.2538	0.0131	-	-	-	-	0.928917	-	-	-	-	-	-	-	-	-	-	-	-	-	0.780859	-	-	-	-	-	-	-	-	-	-	-	-
yihR	89110149	b3879	JW3850	ECK3872	orphan	non-essential	-	74650	predicted aldose-1-epimerase	34.01	308	7.19	0.408	NA	0.1295	2	0.1751	0.0875	-	-	-	-	-	0.7616	-	-	-	-	-	-	-	-	-	-	-	-	-	-	-	-	-	-	0.697745	-	-	-	-	-	-
yihS	89110148	b3880	JW5569	ECK3873	orphan	non-essential	-	48208	predicted glucosamine isomerase	47.43	413	7.47	0.557	NA	0.0296	3	0.0897	0.0832	-	-	-	-	0.928917	-	-	-	-	-	-	-	-	-	-	-	-	-	0.678857	-	-	-	-	-	-	-	-	-	-	-	-
yihT	89110147	b3881	JW3852	ECK3874	orphan	non-essential	-	51569	predicted aldolase	31.98	292	7.51	0.494	10.6	0.0511	3	0.0613	0.0613	-	-	-	-	0.955953	-	-	-	-	-	-	-	-	-	-	-	-	-	-	-	-	-	-	-	-	-	-	-	-	-	-
yihU	89110146	b3882	JW3853	ECK3875	orphan	non-essential	-	4817951735	predicted oxidoreductase with NAD(P)-binding Rossmann-fold domain	31.16	298	7.55	0.453	NA	0.0609	3	0.6193	0.1138	-	-	-	-	-	-	0.269027	-	-	-	-	-	-	-	-	-	-	-	-	-	-	-	-	-	0.976677	-	-	-	-	-	-
yihV	89110145	b3883	JW5568	ECK3876	orphan	non-essential	-	53613	predicted sugar kinase	31.73	298	8.08	0.434	27.5	0.0559	1	0.6411	0.14	-	-	-	-	0.247131	-	-	-	-	-	-	-	-	-	-	-	-	-	0.441252	-	-	-	-	-	-	-	-	-	-	-	-
yihW	89110144	b3884	JW5567	ECK3877	orphan	non-essential	-	46785100950	predicted DNA-binding transcriptional regulator	28.51	261	8.72	0.384	5.3	0.0265	2	0.4639	0.0175	-	-	-	-	-	-	-	-	0.950948	-	-	-	-	-	-	-	-	-	-	-	-	-	-	-	-	-	0.98897	0.929031	0.945917	-	-
yiiD	89110140	b3888	JW3859	ECK3881	orphan	non-essential	-	5463755729	predicted acetyltransferase	37.09	329	8.91	0.408	NA	0.0236	4	0.1991	0.1444	-	-	-	-	-	-	-	-	-	-	0.874828	-	-	-	-	-	-	-	-	-	-	-	-	0.391913	-	-	-	-	-	-	-
yiiE	89110139	b3889	JW5929	ECK3882	orphan	non-essential	-	-	predicted transcriptional regulator	8.41	72	7.38	0.384	NA	NA	1	0.0022	0	-	-	-	-	-	-	-	-	0.0339215	-	-	-	-	-	-	-	-	-	-	-	-	-	-	0.0745418	-	-	-	-	-	-	-
yiiF	89110138	b3890	JW5563	ECK3883	orphan	non-essential	-	-	hypothetical protein	8.44	72	7.22	0.308	NA	NA	0	0.0109	0.0109	-	-	-	-	-	-	-	-	0.0339215	-	-	-	-	-	-	-	-	-	-	-	-	-	-	0.0745418	-	-	-	-	-	-	-
yiiG	89110132	b3896	JW3867	ECK3889	orphan	non-essential	-	-	hypothetical protein	39.29	351	6.68	0.468	NA	0.0174	3	0.0109	0.0109	-	-	-	-	-	-	-	-	0.0339215	-	-	-	-	-	-	-	-	-	-	-	-	-	0.319043	-	-	-	-	-	-	-	-
yiiM	89110118	b3910	JW5559	ECK3903	orphan	non-essential	-	50800	hypothetical protein	25.34	224	8.51	0.39	5.5	0.0253	3	0.2713	0.267	-	-	-	-	-	-	-	-	-	-	-	-	-	0.403335	-	-	-	-	-	-	-	-	0.302778	-	-	-	-	-	-	-	-
yiiQ	89110109	b3920	JW3891	ECK3912	orphan	non-essential	-	-	hypothetical protein	21.76	199	8.43	0.385	5.2	0.1009	1	0.0219	0.0219	0.541936	-	-	-	-	-	-	-	-	-	-	-	-	-	-	-	-	-	-	-	0.595865	-	-	-	-	-	-	-	-	-	-
yiiR	89110108	b3921	JW3892	ECK3913	orphan	non-essential	-	-	conserved inner membrane protein	16.54	146	7.88	0.404	4.9	0.0371	2	0.0569	0.0416	-	-	0.948683	-	-	-	-	-	-	-	-	-	-	-	-	-	-	-	-	-	-	-	0.926471	-	-	-	-	-	-	-	-
yiiS	89110107	b3922	JW3893	ECK3914	orphan	non-essential	-	-	hypothetical protein	10.78	99	8.59	0.409	13.3	NA	1	0.0372	0.0022	-	-	-	-	-	-	-	-	-	-	-	-	-	-	-	0.998407	-	-	-	-	-	-	-	-	-	-	-	-	-	-	-
yiiU	89110101	b3928	JW3899	ECK3920	orphan	non-essential	-	-	hypothetical protein	9.63	81	10.3	0.602	NA	0.0597	4	0.035	0.035	-	-	-	-	-	-	-	-	-	-	-	-	-	0.592821	-	-	-	-	-	-	-	-	-	-	-	-	-	0.172549	-	-	-
yiiX	89110092	b3937	JW3908	ECK3929	orphan	non-essential	-	-	predicted peptidoglycan peptidase	23.14	202	8.82	0.506	16.4	NA	3	0.0219	0.0153	-	-	-	-	-	-	-	-	-	0.867516	-	-	-	-	-	-	-	-	-	-	-	-	0.926471	-	-	-	0.911602	0.935802	-	-	-
yijD	89110066	b3964	JW3936	ECK3956	orphan	non-essential	-	-	conserved inner membrane protein	13.02	119	9.15	0.52	NA	0.0634	2	0.0394	0.0394	-	-	-	-	-	-	-	-	0.956621	-	-	-	-	-	-	-	-	-	-	-	-	-	0.926471	-	-	-	-	0.935802	-	-	-
yijE	89110086	b3943	JW5557	ECK3935	orphan	non-essential	-	103481	predicted permease	32.87	301	8.69	0.394	5	NA	3	0.4158	0.2845	-	-	-	-	-	-	-	-	-	-	0.197165	-	-	-	-	-	-	-	-	-	-	-	0.179868	-	-	-	-	-	-	-	-
yijF	89110085	b3944	JW3916	ECK3936	orphan	non-essential	-	-	hypothetical protein	22.95	205	8.19	0.425	NA	0.1672	3	0.0372	0.0372	0.139281	-	-	-	-	-	-	-	-	-	-	-	-	-	-	-	-	-	0.688253	-	-	-	-	-	-	-	-	-	-	-	-
yijO	89110076	b3954	JW3926	ECK3945	orphan	non-essential	-	46689	predicted DNA-binding transcriptional regulator	32.15	283	7.61	0.432	19.8	0.0668	2	0.5077	0.1269	-	-	-	-	-	-	-	-	0.420964	-	-	-	-	-	-	-	-	-	-	-	-	-	-	-	-	-	0.972325	0.872892	0.997894	-	-
yijP	89110075	b3955	JW3927	ECK3946	orphan	non-essential	-	53649	conserved inner membrane protein	66.61	577	8.98	0.527	19.1	0.055	3	0.2079	0.035	-	-	-	-	-	-	-	-	-	-	0.416033	-	-	-	-	-	-	-	-	-	-	-	-	0.241754	-	-	-	-	-	-	-
yjaA	89110732	b4011	JW3971	ECK4003	orphan	non-essential	-	-	hypothetical protein	14.45	127	7.4	0.433	NA	NA	3	0.0175	0.0109	-	-	-	-	-	-	-	-	-	-	-	-	-	-	-	-	-	-	-	-	-	-	-	-	-	-	-	-	-	-	-
yjaB	89110733	b4012	JW3972	ECK4004	orphan	non-essential	-	55729	predicted acetyltransferase	16.45	147	8.2	0.345	NA	0.0545	2	0.2101	0.1532	-	-	-	-	-	-	-	-	-	-	-	-	-	0.137562	-	-	-	-	-	-	0.1881	-	-	-	-	-	-	-	-	-	-
yjaG	89110039	b3999	JW3963	ECK3991	orphan	non-essential	-	-	hypothetical protein	22.61	196	9.16	0.489	6.7	0.023	2	0.0919	0.0919	-	-	-	-	-	-	-	-	-	0.642865	-	-	-	-	-	-	-	-	-	-	-	-	0.349731	-	-	-	-	-	-	-	-
yjaH	89110037	b4001	JW3965	ECK3993	orphan	non-essential	-	-	hypothetical protein	26.32	231	8.84	0.396	10	0.1087	2	0.0197	0.0197	-	-	-	-	-	-	-	-	-	-	0.810221	-	-	-	-	-	-	-	-	-	-	-	-	-	-	-	-	0.603836	-	-	-
yjbB	89110741	b4020	JW3980	ECK4012	orphan	non-essential	-	109755	predicted transporter	59.47	543	8.09	0.406	7.5	0.026	4	0.2932	0.291	-	-	-	-	-	-	-	-	-	-	-	-	0.163559	-	-	-	-	-	-	-	-	-	0.420229	-	-	-	-	-	-	-	-
yjbE	89110747	b4026	JW3986	ECK4018	orphan	non-essential	-	-	hypothetical protein	7.39	80	8.53	0.423	NA	NA	0	0	0	-	-	-	-	-	-	-	-	0.0339215	-	-	-	-	-	-	-	-	-	-	-	-	-	-	0.0745418	-	-	-	-	-	-	-
yjbF	89110748	b4027	JW5711	ECK4019	orphan	non-essential	-	-	predicted lipoprotein	23.75	212	8.6	0.465	8.1	0.0737	2	0.0328	0.0109	-	-	-	-	-	-	-	-	0.0339215	-	-	-	-	-	-	-	-	-	-	-	-	-	-	0.0745418	-	-	-	-	-	-	-
yjbG	89110749	b4028	JW3988	ECK4020	orphan	non-essential	-	-	hypothetical protein	26.28	245	7.95	0.388	NA	0.0863	2	0.0328	0.0153	-	-	-	-	-	-	-	-	0.0339215	-	-	-	-	-	-	-	-	-	-	-	-	-	-	0.988165	-	-	-	-	-	-	-
yjbH	89110750	b4029	JW3989	ECK4021	orphan	non-essential	-	-	predicted porin	78.49	698	7.78	0.462	NA	0.0394	3	0.0656	0.0525	-	-	-	-	0.516446	-	-	-	-	-	-	-	-	-	-	-	-	-	-	-	-	-	-	-	0.369122	-	-	-	-	-	-
yjbI	89110759	b4038	JW3998	ECK4030	orphan	non-essential	-	-	hypothetical protein	51.71	442	5.17	0.337	NA	0.0124	3	0.0175	0.0066	-	-	-	-	-	0.999505	-	-	-	-	-	-	-	-	-	-	-	-	-	-	0.962143	-	-	-	-	-	-	-	-	-	-
yjbJ	89110766	b4045	JW4005	ECK4037	orphan	non-essential	-	69047	predicted stress response protein	8.33	69	9.53	0.672	NA	0.0487	4	0.1466	0.1466	-	-	-	-	-	-	-	-	0.4443	-	-	-	-	-	-	-	-	-	-	-	-	-	-	-	-	-	-	-	0.349036	-	-
yjbL	89110768	b4047	JW4007	ECK4039	orphan	non-essential	-	-	hypothetical protein	9.75	84	5.24	0.302	NA	NA	2	0	0	-	-	-	-	0.980404	-	-	0.903494	-	-	-	-	-	-	-	-	-	-	-	-	-	-	-	-	-	-	0.486255	-	-	-	-
yjbM	89110769	b4048	JW4008	ECK4040	orphan	non-essential	-	-	hypothetical protein	26.67	235	5.79	0.35	NA	NA	3	0	0	-	-	-	-	-	-	-	0.986225	-	-	-	-	-	-	-	-	-	-	-	-	-	-	-	-	-	-	0.736196	-	-	-	-
yjbQ	89110777	b4056	JW4017	ECK4048	orphan	non-essential	-	111038	hypothetical protein	15.66	138	9.28	0.392	3.8	0.0663	3	0.4486	0.4486	-	-	-	-	-	-	-	0.109052	-	-	-	-	-	-	-	-	-	-	-	-	-	-	-	-	0.563801	-	-	-	-	-	-
yjbR	89110778	b4057	JW4018	ECK4049	orphan	non-essential	-	-	hypothetical protein	13.52	118	9.1	0.465	6.3	0.052	1	0.1116	0.046	-	-	0.913267	-	-	-	-	-	-	-	-	-	-	-	-	-	-	-	-	-	-	-	-	-	0.902665	-	-	-	-	-	-
yjcB	89110781	b4060	JW5718	ECK4052	orphan	non-essential	-	-	predicted inner membrane protein	10.3	93	8.37	0.397	NA	0.0533	2	0.0109	0.0109	-	-	-	-	-	-	-	-	-	-	-	-	-	-	-	-	-	-	-	-	-	-	-	-	-	-	-	-	-	-	-
yjcC	89110782	b4061	JW4022	ECK4053	orphan	non-essential	-	-	predicted signal transduction protein	60.8	528	7.95	0.363	NA	0.1251	3	0.5646	0.0853	-	-	-	-	-	-	-	-	-	-	-	-	-	-	-	0.994333	-	-	-	-	-	-	-	-	-	-	-	0.889737	-	-	-
yjcD	89110785	b4064	JW4025	ECK4057	orphan	non-essential	-	-	predicted permease	45.71	449	8.73	0.518	7.1	0.0105	3	0.5274	0.0328	-	-	-	-	-	-	-	-	-	0.627271	-	-	-	-	-	-	-	-	-	-	-	-	-	-	-	-	0.954091	0.935802	-	-	-
yjcE	89110786	b4065	JW4026	ECK4058	orphan	non-essential	-	-	predicted cation/proton antiporter	60.52	549	8.84	0.444	5.3	0.0274	3	0.4245	0.3851	-	-	-	-	-	-	-	-	-	0.115827	-	-	-	-	-	-	-	-	-	0.528409	-	-	-	-	-	-	-	-	-	-	-
yjcF	89110787	b4066	JW4027	ECK4059	orphan	non-essential	-	-	hypothetical protein	49.38	430	5.19	0.348	NA	NA	4	0.1751	0.1488	-	-	-	0.971349	-	-	-	-	-	-	-	-	-	-	-	-	-	-	-	-	-	-	0.333227	-	-	-	-	-	-	-	-
yjcH	89110789	b4068	JW4029	ECK4061	orphan	non-essential	-	-	conserved inner membrane protein involved in acetate transport	11.67	104	7.38	0.399	NA	0.1271	2	0.1554	0.1554	-	-	-	-	-	-	0.441287	-	-	-	-	-	-	-	-	-	-	-	-	-	-	-	-	-	0.70112	-	-	-	-	-	-
yjcO	89110799	b4078	JW4039	ECK4071	orphan	non-essential	-	81901	hypothetical protein	25.08	229	7.95	0.466	NA	0.0636	1	0.1444	0.0175	0.402057	-	-	-	-	-	-	-	-	-	-	-	-	-	-	-	-	-	-	-	-	0.196834	-	-	-	-	-	-	-	-	-
yjcS	89110804	b4083	JW5721	ECK4076	orphan	non-essential	-	5571856281	predicted alkyl sulfatase	73.15	661	8.95	0.565	NA	NA	3	0.14	0.1357	-	-	-	-	-	-	-	-	-	-	-	-	-	-	-	-	0.133604	-	-	-	-	-	-	-	-	-	-	-	-	-	-
yjcZ	89110831	b4110	JW5729	ECK4103	orphan	non-essential	-	-	hypothetical protein	32.9	292	8.46	0.371	NA	NA	3	0.0066	0.0044	-	-	-	-	-	-	-	-	0.0339215	-	-	-	-	-	-	-	-	-	-	-	-	-	0.926471	-	-	-	-	-	-	-	1
yjdA	89110830	b4109	JW4070	ECK4102	orphan	non-essential	-	52540	conserved hypothetical protein with nucleoside triphosphate hydrolase domain	84.37	742	7.95	0.376	NA	NA	3	0.0175	0.0066	-	-	-	-	-	-	-	-	0.0339215	-	-	-	-	-	-	-	-	-	-	-	-	-	-	0.0745418	-	-	-	-	-	-	-
yjdC	89110856	b4135	JW5733	ECK4129	orphan	non-essential	-	46689	predicted transcriptional regulator	21.93	191	9.82	0.46	6.3	0.0432	3	0.081	0.0788	0.381668	-	-	-	-	-	-	-	-	-	-	-	-	-	-	-	-	-	-	-	-	-	-	0.7884	-	-	-	-	-	-	-
yjdF	89110842	b4121	JW4082	ECK4114	orphan	non-essential	-	-	conserved inner membrane protein	23.44	209	8.03	0.351	NA	NA	1	0.1269	0.1269	-	-	-	-	-	-	-	-	-	0.371428	-	-	-	-	-	-	-	-	-	0.490802	-	-	-	-	-	-	-	-	-	-	-
yjdI	89110847	b4126	JW4087	ECK4119	orphan	non-essential	-	-	hypothetical protein	8.55	76	9.15	0.48	10.4	NA	3	0.0372	0.035	-	-	-	-	-	-	-	-	-	-	0.960245	-	-	-	-	-	-	-	-	-	0.988838	-	-	-	-	-	-	-	-	-	-
yjdJ	89110848	b4127	JW4088	ECK4120	orphan	non-essential	-	55729	predicted acyltransferase with acyl-CoA N-acyltransferase domain	10.47	90	9.09	0.411	10.8	NA	3	0.116	0.1138	-	-	-	-	0.214605	-	-	-	-	-	-	-	-	-	-	-	-	-	0.298503	-	-	-	-	-	-	-	-	-	-	-	-
yjdK	89110849	b4128	JW4089	ECK4121	orphan	non-essential	-	-	hypothetical protein	11.47	98	6.12	0.334	NA	NA	1	0	0	-	-	-	-	-	-	-	-	0.0339215	-	-	-	-	-	-	-	-	-	-	-	-	-	-	0.0745418	-	-	-	-	-	-	-
yjdL	89110852	b4130	JW4091	ECK4124	orphan	non-essential	-	103473	predicted transporter	53.05	485	8.73	0.402	7	0.0531	0	0.3173	0.0744	-	-	0.473035	-	-	-	-	-	-	-	-	-	-	-	-	-	-	-	0.45939	-	-	-	-	-	-	-	-	-	-	-	-
yjdO	89110850	b4559	JW5732	ECK4122	orphan	non-essential	-	-	hypothetical protein	6.56	57	NA	0.269	NA	NA	0	0.0044	0	-	-	-	-	-	-	-	-	0.0339215	-	-	-	-	-	-	-	-	-	-	-	-	-	-	0.0745418	-	-	-	-	-	-	-
yjdP	89110813	b4487	JW5890	ECK4084	orphan	unannotated	-	-	hypothetical protein	13.47	109	NA	0.405	NA	NA	0	0.0022	0.0022	-	-	-	-	0.967008	-	-	-	-	-	-	-	-	-	-	-	-	-	0.997447	-	-	-	-	-	0.994582	-	-	-	-	-	-
yjeF	89110887	b4167	JW4125	ECK4163	orphan	non-essential	-	5361364153	predicted carbohydrate kinase	54.65	515	9.89	0.409	5.8	0.1036	4	0.8337	0.8293	-	-	-	-	-	-	-	-	-	-	0.0842402	-	-	-	-	-	-	-	-	-	-	-	0.21868	-	-	-	-	-	-	-	-
yjeH	89110862	b4141	JW4101	ECK4135	orphan	non-essential	-	-	predicted transporter	44.78	418	8.61	0.344	9.8	0.086	2	0.5033	0.0941	-	-	-	-	-	-	-	-	-	0.279526	-	-	-	-	-	-	-	-	-	0.505713	-	-	-	-	-	-	-	-	-	-	-
yjeI	89110865	b4144	JW5736	ECK4138	orphan	non-essential	-	-	hypothetical protein	11.96	117	9.9	0.472	6.4	0.0585	4	0.0372	0.0372	-	-	-	-	0.107655	-	-	-	-	-	-	-	-	-	-	-	-	-	-	-	0.681271	-	-	-	-	-	-	-	-	-	-
yjeJ	89110866	b4145	JW4105	ECK4139	orphan	non-essential	-	-	hypothetical protein	32.95	289	7.55	0.456	NA	0.1237	3	0.0044	0.0044	-	-	-	-	-	-	-	-	0.0339215	-	-	-	-	-	-	-	-	-	-	-	-	-	-	0.0745418	-	-	-	-	-	-	-
yjeK	89110867	b4146	JW4106	ECK4140	orphan	non-essential	-	102114	predicted lysine aminomutase	38.75	342	8.83	0.422	10.5	0.0669	2	0.3786	0.3786	-	-	-	-	0.393268	-	-	-	-	-	-	-	-	-	-	-	-	-	0.399791	-	-	-	-	-	-	-	-	-	-	-	-
yjeM	89110879	b4156	JW5739	ECK4152	orphan	non-essential	-	-	predicted transporter	54.72	500	8.37	0.401	NA	0.049	1	0.1444	0.0328	-	-	0.721124	-	-	-	-	-	-	-	-	-	-	-	-	-	-	-	-	-	-	-	-	-	0.256722	-	-	-	-	-	-
yjeN	89110880	b4157	JW4118	ECK4153	orphan	non-essential	-	-	hypothetical protein	11.82	104	7.73	0.401	NA	NA	1	0.0022	0.0022	-	-	-	-	-	-	-	-	0.0339215	-	-	-	-	-	-	-	-	-	-	-	-	-	-	0.0745418	-	-	-	-	-	-	-
yjeO	89110881	b4158	JW4119	ECK4154	orphan	non-essential	-	-	conserved inner membrane protein	12.64	104	7.57	0.435	NA	0.1157	0	0.0022	0.0022	-	-	-	-	-	-	-	-	0.0339215	-	-	-	-	-	-	-	-	-	-	-	-	-	-	0.0745418	-	-	-	-	-	-	-
yjeP	89110882	b4159	JW4120	ECK4155	orphan	non-essential	-	501828268982861	predicted mechanosensitive channel	123.97	1107	8.8	0.438	NA	0.0538	3	0.8446	0.151	-	-	-	-	-	0.606799	-	-	-	-	-	-	-	-	-	-	-	-	-	-	-	-	-	-	0.486407	-	-	-	-	-	-
yjeS	89110886	b4166	JW4124	ECK4162	orphan	non-essential	-	46548	predicted Fe-S electron transport protein	43.07	379	8.3	0.382	10	0.0558	3	0.5055	0.4748	-	-	-	-	-	-	-	-	-	0.249236	-	-	-	-	-	-	-	-	-	-	-	-	-	-	-	-	-	0.259723	-	-	-
yjeT	89110896	b4176	JW4134	ECK4172	orphan	non-essential	-	-	conserved inner membrane protein	7.17	65	8.33	0.378	NA	0.0824	1	0.0547	0.0547	-	-	-	-	-	-	-	-	-	-	-	-	0.995218	-	-	-	-	-	-	-	-	-	0.583976	-	-	-	-	-	-	-	-
yjfC	89110906	b4186	JW4144	ECK4182	orphan	non-essential	-	-	predicted synthetase/amidase	45.02	387	7.94	0.486	NA	0.0336	2	0.1532	0.0284	-	-	-	-	-	-	-	-	-	-	-	-	-	0.716368	-	-	-	-	-	-	-	-	-	-	0.532111	-	-	-	-	-	-
yjfI	89110901	b4181	JW4139	ECK4177	orphan	non-essential	-	-	hypothetical protein	14.93	133	6.21	0.36	14.9	0.1297	1	0.0416	0.0416	-	-	-	-	-	0.709482	-	-	-	-	-	-	-	-	-	-	-	-	-	-	-	-	0.352045	-	-	-	-	-	-	-	-
yjfJ	89110902	b4182	JW4140	ECK4178	orphan	non-essential	-	-	predicted transcriptional regulator effector protein	25.33	232	7.65	0.462	NA	0.016	3	0.0788	0.0788	-	-	-	-	-	0.833172	-	-	-	-	-	-	-	-	-	-	-	-	-	-	-	-	-	-	0.384834	-	-	-	-	-	-
yjfK	89110903	b4183	JW4141	ECK4179	orphan	non-essential	-	-	hypothetical protein	25.01	219	7.32	0.442	7.5	0.0505	3	0.0219	0.0219	-	-	-	-	-	-	-	-	-	-	-	-	-	0.795209	-	-	-	-	-	-	-	-	-	-	-	-	-	-	-	-	-
yjfL	89110904	b4184	JW4142	ECK4180	orphan	non-essential	-	-	conserved inner membrane protein	14.22	132	6.83	0.378	8.2	0.0396	3	0.0875	0.0875	-	-	-	-	-	0.438224	-	-	-	-	-	-	-	-	-	-	-	-	-	-	-	-	0.305187	-	-	-	-	-	-	-	-
yjfM	89110905	b4185	JW4143	ECK4181	orphan	non-essential	-	-	hypothetical protein	23.35	212	7.2	0.467	NA	0.1096	2	0.0131	0.0044	-	-	-	-	-	-	0.982127	-	-	-	-	-	-	-	-	-	-	-	0.991647	-	-	-	-	-	-	-	-	-	-	-	-
yjfN	89110908	b4188	JW5742	ECK4184	orphan	non-essential	-	-	hypothetical protein	9.95	91	9.02	0.398	0.8	0.1124	1	0.0131	0.0109	-	-	-	-	-	-	-	-	0.0339215	-	-	-	-	-	-	-	-	-	-	-	-	-	0.926471	-	-	-	-	-	-	-	-
yjfO	89110909	b4189	JW5743	ECK4185	orphan	non-essential	-	-	hypothetical protein	12.04	109	9.73	0.381	1.4	0.1539	2	0.0175	0.0175	-	-	-	-	-	-	-	-	0.0339215	-	-	-	-	-	-	-	-	-	-	-	-	-	-	0.0745418	-	-	-	-	-	-	-
yjfP	89110910	b4190	JW4148	ECK4186	orphan	non-essential	-	53474	predicted hydrolase	27.59	249	8.4	0.346	NA	0.0884	2	0.0678	0.0678	-	-	-	-	0.947488	-	-	-	0.884291	-	-	-	-	-	-	-	-	-	0.434345	-	-	-	-	-	-	-	-	-	-	-	-
yjfY	89110919	b4199	JW4157	ECK4195	orphan	non-essential	-	-	hypothetical protein	10.15	91	7.41	0.36	16	0.2124	2	0.0131	0.0109	-	-	-	-	-	-	-	-	-	-	-	-	-	-	-	-	-	-	-	-	-	-	-	-	-	-	-	-	-	-	-
yjfZ	89110924	b4204	JW4162	ECK4200	orphan	non-essential	-	-	hypothetical protein	29.74	264	6.61	0.327	NA	NA	2	0	0	-	-	-	-	-	-	-	-	-	-	-	-	-	-	-	-	-	-	-	-	-	-	-	-	-	-	-	-	-	-	-
yjgA	89110953	b4234	JW4193	ECK4229	orphan	non-essential	-	-	hypothetical protein	21.36	183	9.74	0.527	NA	0.0311	4	0.2166	0.2166	-	-	-	-	-	-	-	0.220228	-	-	-	-	-	-	-	-	-	-	-	-	-	-	-	-	-	-	-	-	-	-	-
yjgB	89110985	b4269	JW5761	ECK4262	orphan	non-essential	-	5012951735	predicted alcohol dehydrogenase, Zn-dependent and NAD(P)-binding	36.5	339	8.6	0.454	NA	0.0279	4	0.744	0.0656	-	-	0.979662	-	-	-	-	-	-	-	-	-	-	-	-	-	-	-	0.981846	-	-	-	-	-	-	-	-	-	-	-	-
yjgH	89110965	b4248	JW4206	ECK4242	orphan	non-essential	-	55298	predicted mRNA endoribonuclease	14.59	131	7.98	0.377	7.5	0.0495	2	0.3501	0.116	-	-	0.561661	-	-	-	-	-	-	-	-	-	-	-	-	-	-	-	0.935331	-	-	-	-	-	-	-	-	-	-	-	-
yjgI	89110966	b4249	JW4207	ECK4243	orphan	non-essential	-	51735	predicted oxidoreductase with NAD(P)-binding Rossmann-fold domain	24.6	237	8.52	0.4	NA	0.0026	3	0.9453	0.14	-	-	-	-	-	-	-	-	-	-	0.582528	-	-	-	-	-	-	-	-	-	-	-	-	0.473958	-	-	-	-	-	-	-
yjgJ	89110967	b4251	JW4208	ECK4244	orphan	non-essential	-	46689	predicted transcriptional regulator	21.5	197	7.33	0.408	NA	0.0149	2	0.256	0.0197	-	-	-	-	-	-	-	-	-	-	0.977023	-	-	-	-	-	0.991052	-	-	-	-	-	-	-	-	-	-	-	-	-	-
yjgK	89110968	b4252	JW5756	ECK4245	orphan	non-essential	-	51197	hypothetical protein	16.87	150	8.08	0.45	14.1	0.067	3	0.1094	0.0503	-	-	-	-	-	-	-	-	-	-	0.894041	-	-	-	-	-	-	-	-	-	-	-	-	-	-	-	-	-	-	-	-
yjgL	89110969	b4253	JW5757	ECK4246	orphan	non-essential	-	-	hypothetical protein	69.58	604	4.13	0.304	NA	NA	3	0.0044	0	-	-	-	-	-	-	-	0.368636	-	-	-	-	-	-	-	-	-	-	-	-	-	-	-	-	-	-	-	0.999491	-	-	-
yjgM	89110972	b4256	JW5758	ECK4249	orphan	non-essential	-	55729	predicted acetyltransferase	18.62	167	8.42	0.414	8.9	0.066	1	0.2648	0.2363	-	-	-	-	-	-	-	-	-	-	0.128195	-	-	-	-	-	-	-	-	-	-	-	0.241372	-	-	-	-	-	-	-	-
yjgN	89110973	b4257	JW5759	ECK4250	orphan	non-essential	-	-	conserved inner membrane protein	44.9	398	6.14	0.324	NA	0.0546	3	0.081	0.0263	-	-	-	-	-	-	-	-	0.0339215	-	-	-	-	-	-	-	-	-	-	-	-	-	-	0.0745418	-	-	-	-	-	-	-
yjgP	89110977	b4261	JW4218	ECK4254	orphan	essential	-	-	conserved inner membrane protein	40.36	366	8.94	0.436	8.4	0.0319	2	0.372	0.3567	-	-	-	-	-	-	-	-	-	-	0.292844	-	-	-	-	-	-	-	-	-	-	-	-	-	-	-	-	-	-	-	-
yjgQ	89110978	b4262	JW5760	ECK4255	orphan	essential	-	-	conserved inner membrane protein	39.62	360	8.27	0.507	NA	0.0143	2	0.4398	0.4245	-	-	-	-	-	-	-	-	-	-	0.141493	-	-	-	-	-	-	-	-	-	-	-	0.277622	-	-	-	-	-	-	-	-
yjgR	89110979	b4263	JW4220	ECK4256	orphan	non-essential	-	52540	predicted ATPase	54.33	500	8.74	0.403	5.5	NA	4	0.2648	0.2538	-	-	-	-	-	0.540761	-	-	-	-	-	-	-	-	-	-	-	-	-	-	-	-	0.571651	-	-	-	-	-	-	-	-
yjgW	89110989	b4274	JW4233	ECK4265	orphan	non-essential	-	-	hypothetical protein	13.09	111	7.56	0.418	NA	NA	2	0	0	-	-	-	-	-	-	-	-	-	0.867516	-	-	-	-	-	-	-	-	-	-	-	-	-	0.0745418	-	-	-	-	-	-	-
yjgZ	89110990	b4277	JW4236	ECK4267	orphan	non-essential	-	-	hypothetical protein	12.16	109	7.84	0.315	NA	NA	1	0	0	-	-	-	-	-	-	-	-	-	-	-	-	-	-	-	-	-	-	-	-	-	-	-	-	-	-	-	-	-	-	-
yjhB	89110992	b4279	JW5768	ECK4269	orphan	non-essential	-	103473	predicted transporter	44.1	405	6.18	0.292	2.7	0.0232	3	0.7374	0.1926	-	-	-	-	0.127565	-	-	-	-	-	-	-	-	-	-	-	-	-	0.317216	-	-	-	-	-	-	-	-	-	-	-	-
yjhC	89110993	b4280	JW5769	ECK4270	orphan	non-essential	-	5173555347	predicted oxidoreductase	41.38	372	7.84	0.347	8.4	0.0039	3	0.6368	0.2735	-	-	-	-	0.283755	-	-	-	-	-	-	-	-	-	-	-	-	-	0.483112	-	-	-	-	-	-	-	-	-	-	-	-
yjhF	89111006	b4296	JW4258	ECK4285	orphan	non-essential	-	-	predicted transporter	47	449	6.82	0.392	23	NA	1	0.291	0.0372	-	-	0.895395	-	0.938873	-	-	-	-	-	-	-	-	-	-	-	-	-	-	-	-	-	-	-	-	-	-	-	-	-	0.59353
yjhG	89111007	b4297	JW4259	ECK4286	orphan	non-essential	-	-	predicted dehydratase	70.02	655	7.32	0.393	8.4	NA	3	0.8053	0	-	-	0.999284	-	-	0.950783	-	-	-	-	-	-	-	-	-	-	-	-	-	-	-	-	0.740607	-	-	-	-	-	-	-	-
yjhH	89111008	b4298	JW5775	ECK4287	orphan	non-essential	-	51569	predicted lyase/synthase	32.72	301	7.75	0.455	10.6	NA	2	0.9125	0.1072	-	-	0.401806	-	-	-	-	-	-	-	-	-	-	-	-	-	-	-	0.425243	-	-	-	-	-	-	-	-	-	-	-	-
yjhI	89111009	b4299	JW4261	ECK4288	orphan	non-essential	-	4678555781	predicted DNA-binding transcriptional regulator	29.88	262	6.76	0.315	NA	NA	3	0.3829	0	-	-	-	-	-	-	-	-	0.956621	-	-	-	-	-	-	-	-	-	-	-	-	-	-	-	-	-	0.94977	0.935802	-	-	-
yjhP	89111017	b4306	JW4268	ECK4296	orphan	non-essential	-	53335	predicted methyltransferase	27.35	248	8.47	0.433	NA	0.0931	4	0.14	0.0678	-	-	-	-	-	-	-	-	-	0.888918	-	-	-	-	-	-	-	-	-	-	-	-	-	-	-	-	-	-	-	-	-
yjhQ	89111018	b4307	JW4269	ECK4297	orphan	non-essential	-	55729	predicted acetyltransferase	19.96	181	8.27	0.336	NA	NA	3	0.2648	0.0941	-	-	-	-	-	-	-	0.828876	-	-	-	-	-	-	-	-	-	-	-	-	-	-	-	-	-	-	0.4921	-	-	-	-
yjhR	89111020	b4308	JW4271	ECK4299	orphan	non-essential	-	56024	predicted frameshift suppressor	38	338	7.26	0.369	NA	0.0363	4	0.081	0.0109	-	-	-	-	-	-	-	-	-	-	-	-	-	-	-	-	-	0.999051	-	-	-	-	-	-	-	-	-	0.935802	-	-	-
yjhS	89111021	b4309	JW4272	ECK4300	orphan	non-essential	-	-	hypothetical protein	36.88	326	6.76	0.382	NA	NA	2	0	0	-	-	-	-	-	-	-	-	0.956621	-	-	-	-	-	-	-	-	-	-	-	-	-	0.926471	-	-	-	0.902395	0.935802	-	-	-
yjhU	89111005	b4295	JW5952	ECK4284	orphan	non-essential	-	-	predicted DNA-binding transcriptional regulator	36.11	328	8.37	0.367	4.2	NA	3	0.2407	0.116	-	-	-	-	0.19974	-	-	-	-	-	-	-	-	-	-	-	-	-	0.794358	-	-	-	-	-	-	-	-	-	-	-	-
yjhV	89110996	b4286	JW4246	ECK4276	orphan	non-essential	-	-	hypothetical protein	15.07	137	7.51	0.408	NA	NA	3	0.0547	0.0328	-	-	-	-	-	-	-	-	-	-	-	-	-	-	-	-	-	-	-	-	-	-	-	-	-	-	-	-	-	-	-
yjhX	89111019	b4566	JW5968	ECK4298	orphan	non-essential	-	-	hypothetical protein	9.73	85	NA	0.428	NA	0.0967	0	0.0416	0.0416	-	-	-	-	-	-	-	-	0.0339215	-	-	-	-	-	-	-	-	-	-	-	-	-	-	0.0745418	-	-	-	-	-	-	-
yjiA	89111061	b4352	JW5790	ECK4342	orphan	non-essential	-	5254090002	predicted GTPase	35.66	318	9.29	0.549	4.1	0.0664	2	0.5098	0.4311	-	-	-	-	-	-	-	-	-	-	-	-	-	0.221738	-	-	-	-	-	-	-	-	-	-	-	-	-	0.230011	-	-	-
yjiC	89111037	b4325	JW4288	ECK4316	orphan	non-essential	-	-	hypothetical protein	30.59	276	7.18	0.326	NA	NA	3	0	0	-	-	-	-	-	-	-	-	0.0339215	-	-	-	-	-	-	-	-	-	-	-	-	-	-	0.0745418	-	-	-	-	-	-	-
yjiE	89111039	b4327	JW4290	ECK4318	orphan	non-essential	-	4678553850	predicted DNA-binding transcriptional regulator	34.71	303	8.01	0.416	5.2	0.057	3	0.6214	0.1138	-	-	-	-	-	-	-	-	0.801438	-	-	-	-	-	-	-	-	-	-	-	-	-	-	-	-	-	0.998699	0.989253	-	-	-
yjiG	89111041	b4329	JW4292	ECK4320	orphan	non-essential	-	-	conserved inner membrane protein	16.19	153	7.99	0.43	6.9	0.0125	1	0.035	0.035	-	-	-	-	0.241296	-	-	-	-	-	-	-	-	-	-	-	-	-	-	0.999966	-	-	-	-	-	-	-	-	-	-	-
yjiH	89111042	b4330	JW5783	ECK4321	orphan	non-essential	-	-	conserved inner membrane protein	23.79	227	7.64	0.384	13.7	0.0759	3	0.0263	0.0263	-	-	-	-	0.322632	-	-	-	-	-	-	-	-	-	-	-	-	-	-	0.999978	-	-	-	-	-	-	-	-	-	-	-
yjiJ	89111044	b4332	JW4295	ECK4323	orphan	non-essential	-	103473	predicted inner membrane protein	41.36	392	6.98	0.333	11.9	0.0778	3	0.1816	0.1751	-	-	-	-	-	0.0961208	-	-	-	-	-	-	-	-	-	-	-	-	-	-	-	-	-	-	-	-	-	-	-	-	0.833839
yjiK	89111045	b4333	JW5869	ECK4324	orphan	non-essential	-	101898	hypothetical protein	35.86	322	7.49	0.394	NA	0.0102	3	0.0306	0.0306	-	-	-	-	-	-	-	-	0.0339215	-	-	-	-	-	-	-	-	-	-	-	-	-	-	0.0745418	-	-	-	-	-	-	-
yjiL	89111046	b4334	JW5785	ECK4325	orphan	non-essential	-	53067	predicted ATPase, activator of (R)-hydroxyglutaryl-CoA dehydratase	27.26	255	7.86	0.403	8.9	NA	2	0.1926	0.1904	-	-	-	-	-	-	-	-	-	0.197277	-	-	-	-	-	-	-	-	-	-	-	-	-	0.239483	-	-	-	-	-	-	-
yjiM	89111047	b4335	JW5786	ECK4326	orphan	non-essential	-	-	predicted 2-hydroxyglutaryl-CoA dehydratase	42.74	383	8.37	0.503	3.6	NA	3	0.0897	0.0897	-	-	-	-	-	-	-	-	0.390484	-	-	-	-	-	-	-	-	-	-	-	-	-	-	-	-	-	0.181429	-	-	-	-
yjiN	89111048	b4336	JW4299	ECK4327	orphan	non-essential	-	-	conserved inner membrane protein	48.24	426	8.61	0.393	2.6	0.0454	4	0.1575	0.1575	-	-	-	-	-	-	-	-	-	-	-	-	0.178415	-	-	-	-	-	-	-	-	-	-	-	-	-	-	-	-	-	-
yjiQ	89111050	b4339	JW4302	ECK4330	orphan	non-essential	-	-	predicted transposase	21.77	186	7.45	0.323	12.9	NA	2	0.0263	0	-	-	-	-	-	-	-	-	-	-	-	-	-	-	-	-	-	-	-	-	-	-	-	-	-	-	-	-	-	-	-
yjiR	89111051	b4340	JW4303	ECK4331	orphan	non-essential	-	4678553383	fused predicted DNA-binding transcriptional regulator and predicted aminotransferase	53.05	470	7.69	0.43	NA	NA	3	0.8534	0.2691	0.280265	-	-	-	-	-	-	-	-	-	-	-	-	-	-	-	-	-	-	-	0.889414	-	-	-	-	-	-	-	-	-	-
yjiS	89111052	b4341	JW4304	ECK4332	orphan	non-essential	-	-	hypothetical protein	6.71	54	7.75	0.343	13.6	NA	1	0.0044	0.0044	-	-	-	-	-	-	-	-	-	-	-	-	-	-	-	-	-	-	-	-	-	-	-	-	-	-	-	-	-	-	-
yjiT	89111053	b4342	JW5787	ECK4333	orphan	non-essential	-	-	hypothetical protein	56.71	505	8.43	0.312	NA	NA	3	0.0131	0.0109	-	-	-	-	-	-	-	-	-	-	-	-	-	-	-	-	-	-	-	-	-	-	-	-	-	-	-	-	-	-	-
yjiW	89111056	b4347	JW4310	ECK4337	orphan	non-essential	-	-	hypothetical protein	14.58	132	8.38	0.452	NA	0.1739	3	0.0153	0.0131	-	-	-	-	-	-	-	-	-	-	-	-	-	-	-	-	-	0.999051	-	-	-	-	-	-	-	-	-	0.804829	-	-	-
yjiX	89111062	b4353	JW4316	ECK4343	orphan	non-essential	-	-	hypothetical protein	7.73	67	9.62	0.552	4	0.0765	1	0.0919	0.0372	-	-	-	-	-	-	-	-	-	-	-	-	-	-	-	0.998407	-	-	-	-	-	-	-	-	-	-	-	-	-	-	-
yjiY	89111063	b4354	JW5791	ECK4344	orphan	non-essential	-	-	predicted inner membrane protein	77.32	716	8.44	0.624	7.6	0.0254	2	0.3895	0.116	-	-	-	-	-	-	-	-	-	-	-	-	-	-	-	0.465799	-	-	-	-	-	-	-	-	-	-	-	-	-	-	-
yjjA	89111069	b4360	JW5795	ECK4350	orphan	non-essential	-	-	hypothetical protein	17.35	164	8.94	0.465	8	0.0554	2	0.0241	0.0241	-	-	-	-	-	-	-	-	-	-	0.287823	-	-	-	-	-	-	-	-	-	-	-	-	0.44708	-	-	-	-	-	-	-
yjjB	89111072	b4363	JW4327	ECK4353	orphan	non-essential	-	-	conserved inner membrane protein	11.87	108	7	0.412	NA	0.0331	0	0.081	0.081	-	-	-	-	-	0.994438	-	-	-	-	-	-	-	-	-	-	-	-	-	-	-	-	0.906139	-	-	-	-	-	-	-	-
yjjI	89111088	b4380	JW4343	ECK4372	orphan	non-essential	-	51998	hypothetical protein	58.02	516	7.99	0.473	NA	0.0496	4	0.046	0.046	-	-	-	0.261549	-	-	-	-	-	-	-	-	-	-	-	-	-	-	0.793766	-	-	-	-	-	-	-	-	-	-	-	-
yjjJ	89111093	b4385	JW4348	ECK4377	orphan	non-essential	-	-	predicted DNA-binding transcriptional regulator	49.76	443	8.08	0.4	NA	NA	1	0.0306	0.0241	-	-	-	0.821001	-	-	-	-	-	-	-	-	-	-	-	-	-	-	-	-	-	-	-	-	0.994582	-	-	-	-	-	-
yjjK	89111099	b4391	JW4354	ECK4383	orphan	non-essential	-	52540	fused predicted transporter subunits and ATP-binding components of ABC superfamily	62.44	555	9.89	0.641	9.1	0.0248	4	0.9912	0.6761	-	-	-	-	-	-	-	0.163947	-	-	-	-	-	-	-	-	-	-	-	-	-	-	-	-	-	-	0.223595	-	-	-	-
yjjP	89111073	b4364	JW5796	ECK4354	orphan	non-essential	-	-	predicted inner membrane protein	28	256	7.25	0.357	15	0.043	1	0.221	0.221	-	-	-	-	-	0.180819	-	-	-	-	-	-	-	-	-	-	-	-	-	-	-	-	-	-	-	-	-	0.235976	-	-	-
yjjQ	89111074	b4365	JW4329	ECK4355	orphan	non-essential	-	46894	predicted DNA-binding transcriptional regulator	27.03	241	6.11	0.349	NA	0.0728	2	0.0547	0.0088	-	-	-	-	-	-	-	-	-	-	-	-	-	-	-	0.775938	-	-	0.997447	-	-	-	-	-	-	-	0.97862	0.935802	-	-	-
yjjU	89111085	b4377	JW4340	ECK4369	orphan	non-essential	-	52151	predicted esterase	39.83	357	9.69	0.39	11.5	0.0666	4	0.1663	0.1379	-	-	-	-	-	-	-	0.370275	-	-	-	-	-	-	-	-	-	-	-	-	-	-	-	-	-	-	-	0.652127	-	-	-
yjjV	89111086	b4378	JW4341	ECK4370	orphan	non-essential	-	51556	predicted DNase	28.91	259	8.75	0.436	NA	0.0945	3	0.9562	0.2385	-	-	-	-	-	-	-	-	-	-	0.113504	-	-	-	-	-	-	-	-	-	-	-	-	-	0.161453	-	-	-	-	-	-
yjjW	89111087	b4379	JW4342	ECK4371	orphan	non-essential	-	54862102114	predicted pyruvate formate lyase activating enzyme	31.49	287	9	0.426	NA	0.0882	2	0.2823	0.0525	0.874443	-	-	-	-	-	-	-	-	-	-	-	-	-	-	-	-	-	-	-	0.994017	-	-	-	-	-	-	-	-	-	-
yjjY	89111110	b4402	JW4365	ECK4394	orphan	non-essential	-	-	hypothetical protein	4.89	46	7.56	0.397	5.1	NA	1	0.0022	0.0022	-	-	-	-	-	-	-	-	0.0339215	-	-	-	-	-	-	-	-	-	-	-	-	-	-	0.0745418	-	-	-	-	-	-	-
yjjZ	89111077	b4567	JW5797	ECK4358	orphan	non-essential	-	-	hypothetical protein	8.7	78	NA	0.281	NA	0.1338	0	0.0175	0.0175	-	-	-	-	-	-	-	-	-	-	-	-	-	-	-	-	-	-	-	-	-	-	-	-	-	-	-	-	-	-	-
ykfA	89107126	b0253	JW0243	ECK0255	orphan	non-essential	-	52540	predicted GTP-binding protein	31.89	287	7.87	0.363	NA	NA	3	0.1466	0.0197	-	-	-	-	-	0.999998	-	-	-	-	-	-	-	-	-	-	-	-	-	-	-	-	0.926471	-	-	-	-	-	-	-	-
ykfB	89107123	b0250	JW0239	ECK0252	orphan	non-essential	-	-	hypothetical protein	17.03	155	8.58	0.454	4.8	NA	1	0	0	-	-	-	-	-	-	-	-	0.0339215	-	-	-	-	-	-	-	-	-	-	-	-	-	-	0.0745418	-	-	-	-	-	-	-
ykfC	89107131	b0258	JW5813	ECK0260	orphan	non-essential	-	56672	hypothetical protein	43.74	381	8.41	0.335	9.3	NA	3	0.2626	0.2538	-	-	-	-	-	-	-	-	-	0.73295	-	-	-	-	-	-	-	-	-	-	-	-	-	-	-	-	-	-	-	-	-
ykfF	89107122	b0249	JW5023	ECK0251	orphan	non-essential	-	-	hypothetical protein	9.01	79	7.97	0.413	18.3	0.11	2	0.0066	0.0066	-	-	-	-	-	-	-	-	0.0339215	-	-	-	-	-	-	-	-	-	-	-	-	-	-	0.0745418	-	-	-	-	-	-	-
ykfG	89107120	b0247	JW0236	ECK0249	orphan	non-essential	-	102712	predicted DNA repair protein	18.1	158	8.38	0.376	NA	NA	1	0.6433	0.0569	-	-	-	-	-	-	-	-	-	0.547298	-	-	-	-	-	-	-	-	-	-	-	-	-	-	-	-	-	-	-	-	-
ykfH	89107119	b4504	JW5956	ECK0248	orphan	non-essential	-	-	hypothetical protein	8.58	73	NA	0.488	NA	NA	0	0.0022	0.0022	-	-	-	-	-	-	-	-	0.0339215	-	-	-	-	-	-	-	-	-	-	-	-	-	-	0.0745418	-	-	-	-	-	-	-
ykfJ	89107108	b0235	JW0225	ECK0236	orphan	non-essential	-	103365	hypothetical protein	9.82	88	7.31	0.373	10.7	NA	2	0.035	0	-	-	-	-	-	-	-	-	-	0.867516	-	-	-	-	-	-	-	-	-	-	-	-	-	0.0745418	-	-	-	-	-	-	-
ykgA	89107175	b0300	JW5037	ECK0300	orphan	non-essential	-	4668955136	predicted DNA-binding transcriptional regulator	27.07	228	6.97	0.344	10.9	0.0097	4	0.4726	0.0131	-	-	-	0.989675	-	-	-	-	-	-	-	-	-	-	-	-	-	-	-	-	-	-	-	-	-	-	-	0.839966	0.922848	-	-
ykgB	89107176	b0301	JW5038	ECK0301	orphan	non-essential	-	-	conserved inner membrane protein	21.9	197	8.05	0.381	NA	0.0393	1	0.0678	0.0678	-	-	-	-	-	-	-	-	-	-	-	-	0.461636	-	-	-	-	-	-	-	-	-	-	-	0.280703	-	-	-	-	-	-
ykgC	89107178	b0304	JW5040	ECK0303	orphan	non-essential	-	5190555424	predicted oxidoreductase with FAD/NAD(P)-binding domain and dimerization domain	48.24	441	7.07	0.356	12	0.0438	3	0.9628	0.2801	-	-	0.679264	-	-	-	-	-	-	-	-	-	-	-	-	-	-	-	-	-	-	-	-	-	0.75722	-	-	-	-	-	-
ykgD	89107179	b0305	JW0298	ECK0304	orphan	non-essential	-	46689	predicted DNA-binding transcriptional regulator	31.47	284	7.68	0.324	4.9	0.0843	2	0.4967	0.2057	-	-	0.958652	-	-	-	-	-	-	-	-	-	-	-	-	-	-	-	-	-	-	-	-	-	-	-	-	0.866807	0.999637	-	-
ykgE	89107180	b0306	JW5041	ECK0305	orphan	non-essential	-	-	predicted oxidoreductase	26	239	9.54	0.386	4.8	NA	2	0.5208	0.2735	0.679635	-	-	-	-	-	-	-	-	-	-	-	-	-	-	-	-	-	0.774753	-	-	-	-	-	-	-	-	-	-	-	-
ykgF	89107181	b0307	JW0300	ECK0306	orphan	non-essential	-	46548	predicted amino acid dehydrogenase with NAD(P)-binding domain and ferridoxin-like domain	53.05	475	8.13	0.408	4.9	NA	3	0.3217	0.3107	0.712376	-	-	-	-	-	-	-	-	-	-	-	-	-	-	-	-	-	0.766182	-	-	-	-	-	-	-	-	-	-	-	-
ykgG	89107182	b0308	JW5042	ECK0307	orphan	non-essential	-	-	predicted transporter	25.21	231	8.88	0.419	6.2	NA	3	0.2341	0.1335	0.660456	-	-	-	-	-	-	-	-	-	-	-	-	-	-	-	-	-	-	-	0.721064	-	-	-	-	-	-	-	-	-	-
ykgH	89107183	b0310	JW0302	ECK0308	orphan	non-essential	-	-	predicted inner membrane protein	25.59	222	6.6	0.382	NA	NA	1	0.0022	0.0022	-	-	-	-	-	-	-	-	-	-	-	-	-	-	-	-	-	-	-	-	-	-	-	-	-	-	-	-	-	-	-
ykgI	89107177	b0303	JW5039	ECK0302	orphan	non-essential	-	-	hypothetical protein	8.47	78	5.59	0.329	NA	0.1365	2	0.0022	0.0022	-	-	-	-	-	-	-	-	0.0339215	-	-	-	-	-	-	-	-	-	-	-	-	-	-	0.0745418	-	-	-	-	-	-	-
ykgJ	89107162	b0288	JW0282	ECK0287	orphan	non-essential	-	-	predicted ferredoxin	11.8	109	7.77	0.366	9.7	0.0028	2	0.0613	0.0613	-	-	-	-	-	-	-	0.922262	-	-	-	-	-	-	-	-	-	-	-	-	-	-	-	-	-	-	0.302117	-	-	-	-
ykgL	89107169	b0295	JW5033	ECK0294	orphan	non-essential	-	-	hypothetical protein	8.77	75	6.51	0.385	NA	NA	1	0	0	-	-	-	-	-	-	-	-	-	-	-	-	-	-	-	-	-	-	-	-	-	-	-	-	-	-	-	-	-	-	-
ykgM_v2	89107171	b0296	JW5035	ECK0296	orphan	non-essential	-	-	predicted ribosomal protein	9.92	87	NA	0.396	NA	0.0461	0	0.4923	0.302	0.359845	-	-	-	-	-	-	-	-	-	-	-	-	-	-	-	-	-	-	-	0.480293	-	-	-	-	-	-	-	-	-	-
ykgM	89107170	b4506	JW5034	ECK0295	orphan	non-essential	eco03010	57840	predicted ribosomal protein	5.47	46	6.42	0.414	NA	0.0188	1	0.0547	0.0547	-	-	-	0.821001	-	-	-	-	-	-	-	-	-	-	-	-	-	-	-	-	-	-	0.926471	-	-	-	-	-	-	-	-
ykgN	89107139	b4505	JW0258	ECK0266	orphan	non-essential	-	-	predicted IS protein	12.86	112	NA	0.43	NA	NA	0	0.1816	0.1335	-	-	-	-	-	-	-	-	-	0.722179	-	-	-	-	-	-	-	-	0.997436	-	-	-	-	-	-	-	0.976298	0.935802	-	-	-
ykiA	89107263	b0392	JW0383	ECK0387	orphan	non-essential	-	-	hypothetical protein	10.62	93	7.87	0.264	NA	NA	1	0	0	-	-	-	-	-	-	-	-	0.0339215	-	-	-	-	-	-	-	-	-	-	-	-	-	-	0.0745418	-	-	-	-	-	-	-
ykiB	89107241	b0370	JW5049	ECK0367	orphan	non-essential	-	-	hypothetical protein	8.93	72	4.63	0.345	NA	NA	2	0	0	-	-	-	-	-	-	-	-	0.0339215	-	-	-	-	-	-	-	-	-	-	-	-	-	0.926471	-	-	-	-	-	-	-	-
ylaB	89107326	b0457	JW5062	ECK0451	orphan	non-essential	-	-	conserved inner membrane protein	58.72	516	7.16	0.376	12.7	0.0701	2	0.5689	0.0656	-	-	-	-	-	-	-	-	-	-	-	-	-	-	-	0.998407	-	-	-	-	-	-	-	-	-	-	-	0.899852	-	-	-
ylaC	89107327	b0458	JW5063	ECK0452	orphan	non-essential	-	-	predicted inner membrane protein	18.27	156	9.46	0.511	4.1	0.0603	1	0.0197	0.0197	-	-	-	-	-	-	-	-	-	-	-	-	-	-	-	0.998407	-	-	-	-	-	-	-	-	-	-	-	-	0.860086	-	-
ylbA	89107383	b0515	JW0503	ECK0508	orphan	non-essential	-	51182	hypothetical protein	28.73	261	7	0.509	NA	0.0358	4	0.1028	0.1028	-	-	0.458569	-	-	-	-	-	-	-	-	-	-	-	-	-	-	-	0.820724	-	-	-	-	-	-	-	-	-	-	-	-
ylbF	89107387	b0520	JW0509	ECK0513	orphan	non-essential	-	-	hypothetical protein	29.6	271	7.71	0.344	NA	0.151	2	0.0109	0.0022	-	-	-	-	-	-	-	-	0.956621	-	-	-	-	-	-	-	-	-	-	-	-	-	-	-	0.981364	-	0.876867	0.935802	-	-	-
ylbG	89107370	b0502	JW5880	ECK0495	orphan	unannotated	-	46689	predicted DNA-binding transcriptional regulator	13.92	123	7.07	0.425	NA	NA	3	0.0372	0.0372	-	-	-	-	-	-	-	-	0.0339215	-	-	-	-	-	-	-	-	-	-	-	-	-	-	-	-	-	-	0.57785	-	-	-
ylbH	89107368	b0499	JW0488	ECK0493	orphan	non-essential	-	-	conserved hypothetical protein, rhs-like	26.96	236	6.04	0.312	NA	NA	2	0.1685	0.0022	-	-	-	-	-	-	-	-	-	-	0.978566	-	-	-	-	-	-	-	-	-	-	-	-	0.0745418	-	-	-	-	-	-	-
ylcE	89107428	b0563	JW0552	ECK0555	orphan	non-essential	-	-	hypothetical protein	7.09	61	7.28	0.454	NA	NA	1	0	0	-	-	-	-	-	-	-	-	-	-	-	-	-	-	-	-	-	-	-	-	-	-	-	-	-	-	-	-	-	-	-
ylcG	89107416	b4509	JW5076	ECK0542	orphan	non-essential	-	-	hypothetical protein	5.49	46	NA	0.328	NA	NA	0	0	0	-	-	-	-	-	-	-	-	-	0.867516	-	-	-	-	-	-	-	-	-	0.488528	-	-	-	-	-	-	-	-	-	-	-
yliE	89107684	b0833	JW0817	ECK0823	orphan	non-essential	-	-	conserved inner membrane protein	90.05	782	7.38	0.403	20.6	NA	3	0.5558	0.0044	-	-	-	-	-	-	-	-	-	-	-	-	-	-	-	0.997567	-	-	-	-	-	-	-	-	-	-	-	0.937796	-	-	-
yliF	89107685	b0834	JW0818	ECK0824	orphan	non-essential	-	-	predicted diguanylate cyclase	49.87	442	7.97	0.411	16.9	NA	2	0.6214	0	-	-	-	-	-	-	-	-	-	-	-	-	-	-	-	0.998407	-	-	-	-	-	-	-	-	-	-	-	0.935802	-	-	-
yliG	89107686	b0835	JW0819	ECK0825	orphan	non-essential	-	102114	predicted SAM-dependent methyltransferase	49.58	441	8.38	0.579	NA	0.0141	4	0.8709	0.5208	-	-	-	-	-	-	0.0742357	-	-	-	-	-	-	-	-	-	-	-	-	-	-	-	0.221039	-	-	-	-	-	-	-	-
yliJ	89107689	b0838	JW0822	ECK0828	orphan	non-essential	-	4761652833	predicted glutathione S-transferase	23.71	208	9	0.421	10.8	0.0617	4	0.407	0.1532	-	-	0.193305	-	-	-	-	-	-	-	-	-	-	-	-	-	-	-	-	-	-	-	-	-	-	-	-	0.275877	-	-	-
yliL	89107667	b0816	JW5969	ECK0805	orphan	unannotated	-	-	hypothetical protein	10.06	89	6.99	0.334	NA	NA	2	0	0	-	-	-	-	-	-	-	-	0.0339215	-	-	-	-	-	-	-	-	-	-	-	-	-	-	-	-	-	0.842295	-	-	-	-
ymbA	89107802	b0952	JW5127	ECK0943	orphan	non-essential	-	-	hypothetical protein	19.98	182	8.46	0.431	12.3	0.0668	2	0.0722	0.0722	-	-	0.975934	-	-	-	-	-	-	-	-	-	-	-	-	-	-	-	-	-	-	-	-	-	-	-	-	-	-	-	-
ymdA	89107891	b1044	JW1031	ECK1030	orphan	non-essential	-	-	hypothetical protein	11.19	103	7.79	0.411	NA	0.0099	0	0.0088	0.0088	-	-	-	-	-	-	-	-	0.0339215	-	-	-	-	-	-	-	-	-	-	-	-	-	-	0.0745418	-	-	-	-	-	-	-
ymdB	89107892	b1045	JW1032	ECK1031	orphan	non-essential	-	52949	hypothetical protein	18.88	177	8.03	0.384	2.7	0.0732	4	0.3807	0.3807	-	-	-	0.188505	-	-	-	-	-	-	-	-	-	-	-	-	-	-	-	-	-	-	-	-	0.250562	-	-	-	-	-	-
ymdC	89107893	b1046	JW5150	ECK1032	orphan	non-essential	-	56024	predicted hydrolase	53.67	473	7.21	0.336	6.8	0.0401	3	0.4705	0.1619	0.220521	-	-	-	-	-	-	-	-	-	-	-	-	-	-	-	-	-	-	-	-	-	-	0.299016	-	-	-	-	-	-	-
ymdF	89107856	b4518	JW5136	ECK0996	orphan	non-essential	-	-	hypothetical protein	5.88	57	NA	0.498	NA	0.0642	0	0.0109	0.0109	-	-	-	-	-	-	-	-	-	-	-	-	-	0.124317	-	-	-	-	-	-	-	-	-	-	-	-	-	-	-	-	-
ymfA	89107968	b1122	JW5164	ECK1108	orphan	non-essential	-	-	predicted inner membrane protein	17.42	153	7.38	0.405	NA	NA	1	0.0066	0.0066	-	-	0.997081	-	-	-	-	-	-	-	-	-	-	-	-	-	-	-	0.8781	-	-	-	-	-	-	-	-	-	-	-	-
ymfD	89107983	b1137	JW1123	ECK1123	orphan	non-essential	-	53335	predicted SAM-dependent methyltransferase	25.15	221	6.59	0.283	2.5	NA	3	0.0066	0.0066	-	-	-	-	-	-	-	-	0.0339215	-	-	-	-	-	-	-	-	-	-	-	-	-	-	0.0745418	-	-	-	-	-	-	-
ymfE	89107984	b1138	JW5166	ECK1124	orphan	non-essential	-	-	predicted inner membrane protein	27.58	234	6.52	0.271	2.3	NA	1	0.0044	0.0044	-	-	-	-	-	-	-	-	0.0339215	-	-	-	-	-	-	-	-	-	-	-	-	-	-	0.0745418	-	-	-	-	-	-	-
ymfH	89107988	b1142	JW1128	ECK1128	orphan	non-essential	-	-	hypothetical protein	10.96	103	7.84	0.28	NA	NA	1	0	0	-	-	-	-	-	-	-	-	0.0339215	-	-	-	-	-	-	-	-	-	-	-	-	-	-	0.0745418	-	-	-	-	-	-	-
ymfI	89107989	b1143	JW5168	ECK1129	orphan	non-essential	-	-	hypothetical protein	12.88	113	7.11	0.417	13.3	NA	1	0	0	-	-	-	-	-	-	-	-	-	-	-	-	-	-	-	-	-	-	-	-	-	-	-	-	-	-	-	-	-	-	-
ymfJ	89107990	b1144	JW1130	ECK1130	orphan	non-essential	-	-	hypothetical protein	11.46	102	8.7	0.38	NA	NA	2	0.0022	0.0022	-	-	-	-	-	-	-	-	0.956621	-	-	-	-	-	-	0.998407	-	-	-	-	-	-	-	0.0745418	-	-	-	-	-	-	-
ymfL	89107993	b1147	JW1133	ECK1133	orphan	non-essential	-	-	predicted DNA-binding transcriptional regulator	20.69	189	8.43	0.469	NA	NA	2	0.0044	0.0044	-	-	-	-	-	-	-	-	0.0339215	-	-	-	-	-	-	-	-	-	-	-	-	-	-	0.0745418	-	-	-	-	-	-	-
ymfM	89107994	b1148	JW1134	ECK1134	orphan	non-essential	-	-	hypothetical protein	12.16	112	8.72	0.37	NA	NA	3	0	0	-	-	-	-	-	-	-	-	0.0339215	-	-	-	-	-	-	-	-	-	-	-	-	-	-	0.0745418	-	-	-	-	-	-	-
ymfN	89107995	b1149	JW1135	ECK1135	orphan	non-essential	-	46785	predicted DNA-binding transcriptional regulator	50.87	455	8.69	0.453	NA	NA	4	0.1335	0.1247	-	-	-	-	-	-	-	-	0.0339215	-	-	-	-	-	-	-	-	-	-	-	-	-	-	-	-	-	-	-	-	-	-
ymfO	89107997	b1151	JW1137	ECK1137	orphan	non-essential	-	-	hypothetical protein	17.61	157	8.98	0.36	NA	NA	2	0.0722	0.0722	-	-	-	-	-	-	-	-	0.0339215	-	-	-	-	-	-	-	-	-	-	-	-	-	-	0.0745418	-	-	-	-	-	-	-
ymfP	89107998	b1152	JW5170	ECK1138	orphan	non-essential	-	-	hypothetical protein	23.52	220	8.49	0.395	NA	NA	1	0.0613	0.0591	-	-	-	-	-	-	-	-	0.0339215	-	-	-	-	-	-	-	-	-	-	-	-	-	-	0.0745418	-	-	-	-	-	-	-
ymfQ	89107999	b1153	JW1139	ECK1139	orphan	non-essential	-	-	hypothetical protein	21.64	194	8.74	0.467	12.6	NA	3	0.046	0.046	-	-	-	-	-	-	-	-	0.0339215	-	-	-	-	-	-	-	-	-	-	-	-	-	-	0.0745418	-	-	-	-	-	-	-
ymfR	89107996	b1150	JW1136	ECK1136	orphan	non-essential	-	-	hypothetical protein	6.38	60	8.52	0.377	6.5	NA	0	0	0	-	-	-	-	-	-	-	-	0.0339215	-	-	-	-	-	-	-	-	-	-	-	-	-	-	0.0745418	-	-	-	-	-	-	-
ymfS	89108001	b1155	JW5171	ECK1141	orphan	non-essential	-	-	hypothetical protein	15.43	137	7.05	0.436	NA	NA	2	0.0088	0	-	-	-	-	-	-	-	-	0.0339215	-	-	-	-	-	-	-	-	-	-	-	-	-	-	0.0745418	-	-	-	-	-	-	-
ymfT	89107992	b1146	JW5169	ECK1132	orphan	non-essential	-	-	predicted DNA-binding transcriptional regulator	7.4	66	7.04	0.383	14.2	NA	2	0.0022	0.0022	-	-	-	-	-	-	-	-	0.0339215	-	-	-	-	-	-	-	-	-	-	-	-	-	-	0.0745418	-	-	-	-	-	-	-
ymgA	89108010	b1165	JW1152	ECK1152	orphan	non-essential	-	-	hypothetical protein	10.34	90	8.3	0.281	NA	NA	1	0	0	-	-	-	-	-	-	-	-	0.0339215	-	-	-	-	-	-	-	-	-	-	-	-	-	-	0.0745418	-	-	-	-	-	-	-
ymgC	89108012	b1167	JW1154	ECK1154	orphan	non-essential	-	-	hypothetical protein	9.7	82	4.63	0.312	NA	NA	1	0	0	-	-	-	-	-	-	-	-	0.0339215	-	-	-	-	-	-	-	-	-	-	-	-	-	-	0.0745418	-	-	-	-	-	-	-
ymgD	89108015	b1171	JW5177	ECK1158	orphan	non-essential	-	-	hypothetical protein	11.85	109	7.79	0.62	3.7	NA	3	0	0	-	-	0.993502	-	-	-	-	-	-	-	-	-	-	-	-	-	-	-	-	0.488528	-	-	-	-	-	-	-	-	-	-	-
ymgE	89108040	b1195	JW1184	ECK1183	orphan	non-essential	-	-	predicted inner membrane protein	8.77	84	7.76	0.348	4.3	0.0632	0	0.0897	0.0613	-	-	-	-	-	-	-	-	-	0.867516	-	-	-	-	-	-	-	-	-	-	-	-	-	0.0745418	-	-	-	-	-	-	-
ymgF	89108014	b4520	JW1156	ECK1156	orphan	non-essential	-	-	hypothetical protein	8.25	72	NA	0.283	NA	NA	0	0	0	-	-	-	-	-	-	-	-	0.0339215	-	-	-	-	-	-	-	-	-	-	-	-	-	-	0.0745418	-	-	-	-	-	-	-
ymgG	89108016	b1172	JW5178	ECK1159	orphan	non-essential	-	-	hypothetical protein	8.37	91	9.28	0.538	15	NA	3	0	0	-	-	-	-	-	-	-	-	0.0339215	-	-	-	-	-	-	-	-	-	-	-	-	-	-	0.0745418	-	-	-	-	-	-	-
ymgH	89108017	b4521	JW5179	ECK1160	orphan	non-essential	-	-	hypothetical protein	8.48	73	NA	0.373	NA	NA	0	0	0	-	-	-	-	-	-	-	-	0.0339215	-	-	-	-	-	-	-	-	-	-	-	-	-	-	0.0745418	-	-	-	-	-	-	-
ymjA	89108141	b1295	JW1288	ECK1290	orphan	non-essential	-	-	hypothetical protein	9.32	81	7.96	0.453	23.2	NA	2	0.0088	0.0088	-	-	0.998475	-	-	-	-	-	-	-	-	-	-	-	-	-	-	-	-	-	-	-	-	-	-	-	-	-	-	-	0.950536
ymjB	89108165	b4524	JW5203	ECK1314	orphan	non-essential	-	50331	hypothetical protein	4.24	37	NA	0.416	NA	NA	0	0.0066	0.0066	-	-	-	-	-	-	-	-	0.0339215	-	-	-	-	-	-	-	-	-	-	-	-	-	-	-	-	-	-	-	-	0.0907859	-
ymjC	89108174	b4525	JW5960	ECK1323	orphan	non-essential	-	-	predicted oxidoreductase	6.72	60	NA	0.395	NA	NA	0	0.0022	0.0022	-	-	0.763126	-	-	-	-	-	-	-	-	-	-	-	-	-	-	-	-	-	-	-	-	-	0.865624	-	-	-	-	-	-
ynaA	89108216	b1368	JW1361	ECK1365	orphan	non-essential	-	-	predicted tail protein	37.06	342	6.52	0.353	NA	NA	3	0.0241	0.0088	-	-	-	-	-	-	-	-	0.0339215	-	-	-	-	-	-	-	-	-	-	-	-	-	-	0.0745418	-	-	-	-	-	-	-
ynaE	89108221	b1375	JW1369	ECK1370	orphan	non-essential	-	-	predicted DNA-binding transcriptional regulator	10.11	88	6.67	0.295	1.1	NA	2	0.0022	0.0022	-	-	-	-	-	-	-	-	-	-	-	-	-	-	-	-	-	-	-	-	-	-	-	-	-	-	-	-	-	-	-
ynaI	89108178	b1330	JW1323	ECK1327	orphan	non-essential	-	501828268982861	conserved inner membrane protein	38.75	343	7.76	0.453	NA	0.0022	3	0.814	0.2298	-	-	-	-	-	-	-	-	-	-	0.999445	-	-	-	-	-	-	-	-	-	-	-	-	-	0.459156	-	-	-	-	-	-
ynaJ	89108180	b1332	JW1326	ECK1328	orphan	non-essential	-	-	predicted inner membrane protein	9.34	85	7.42	0.404	6.3	0.0267	0	0.0088	0.0088	-	-	-	-	-	-	-	-	-	0.867516	-	-	-	-	-	-	-	-	-	-	-	-	-	0.0745418	-	-	-	-	-	-	-
ynaK	89108214	b1365	JW1359	ECK1363	orphan	non-essential	-	110849	hypothetical protein	9.79	87	8.62	0.475	16.3	NA	1	0.07	0.0678	-	-	-	-	-	-	-	-	-	1	-	-	-	-	-	-	-	-	-	-	-	-	-	-	-	-	-	0.733576	-	-	-
ynbA	89108253	b1408	JW1405	ECK1401	orphan	non-essential	-	-	predicted inner membrane protein	22.52	201	6.63	0.307	NA	NA	1	0.0875	0.0832	-	-	0.268592	-	-	-	-	-	-	-	-	-	-	-	-	-	-	-	-	-	-	-	0.469222	-	-	-	-	-	-	-	-
ynbB	89108254	b1409	JW1406	ECK1402	orphan	non-essential	eco00564	-	predicted CDP-diglyceride synthase	33.05	298	5.96	0.293	NA	NA	1	0.8425	0.2276	-	-	-	-	-	-	-	-	-	-	0.230424	-	-	-	-	-	-	-	-	-	-	-	0.211447	-	-	-	-	-	-	-	-
ynbC	89108255	b1410	JW1407	ECK1403	orphan	non-essential	-	5333553474	predicted hydrolase	65.46	585	7.64	0.345	NA	NA	4	0.2385	0.2188	-	-	-	-	-	-	-	-	-	-	0.40372	-	-	-	-	-	-	-	-	-	-	-	0.230138	-	-	-	-	-	-	-	-
ynbD	89108256	b1411	JW1408	ECK1404	orphan	non-essential	-	52799	predicted phosphatase, inner membrane protein	49.56	430	7.49	0.33	11.7	NA	2	0.105	0.0744	-	-	-	-	-	-	0.546935	-	-	-	-	-	-	-	-	-	-	-	-	-	-	-	-	0.377859	-	-	-	-	-	-	-
ynbE	89108229	b1382	JW1377	ECK1379	orphan	non-essential	-	-	predicted lipoprotein	6.84	61	7.82	0.501	6.4	0.0178	2	0.0875	0.0875	-	-	-	-	-	-	-	-	-	-	-	-	-	-	-	0.998407	-	-	-	-	-	-	-	-	-	-	0.970005	0.935802	-	-	-
yncA	89108291	b1448	JW5233	ECK1442	orphan	non-essential	-	55729	predicted acyltransferase with acyl-CoA N-acyltransferase domain	19.25	172	9.13	0.387	15.8	0.056	2	0.453	0.4114	-	-	-	-	0.51117	-	-	-	-	-	-	-	-	-	-	-	-	-	0.636014	-	-	-	-	-	-	-	-	-	-	-	-
yncB	89108292	b1449	JW5907	ECK1443	orphan	non-essential	-	5012951735	predicted oxidoreductase, Zn-dependent and NAD(P)-binding	37.61	345	7.87	0.405	7.3	0.0439	3	0.5252	0.2954	-	-	-	-	-	-	-	-	-	-	-	-	-	-	-	0.795979	-	-	-	-	-	-	-	-	0.638511	-	-	-	-	-	-
yncC	89108293	b1450	JW1445	ECK1444	orphan	non-essential	-	46785	predicted DNA-binding transcriptional regulator	25.15	221	7.24	0.365	NA	0.0122	3	0.4201	0.1904	0.339157	-	-	-	-	-	-	-	-	-	-	-	-	-	-	-	-	-	0.512125	-	-	-	-	-	-	-	-	-	-	-	-
yncD	89108294	b1451	JW1446	ECK1445	orphan	non-essential	-	56935	predicted iron outer membrane transporter	77.26	700	7.53	0.411	NA	0.0371	3	0.3895	0.2144	-	-	-	-	-	-	-	-	-	-	-	-	-	0.765659	-	-	-	-	-	-	-	-	-	-	-	-	-	-	-	-	-
yncE	89108295	b1452	JW1447	ECK1446	orphan	non-essential	-	51004	hypothetical protein	38.61	353	8.66	0.517	8.2	0.0409	4	0.1313	0.1094	-	-	-	-	-	-	-	0.973903	-	-	-	-	-	-	-	-	-	-	-	-	-	-	-	-	-	-	0.474195	-	-	-	-
yncG	89108297	b1454	JW1449	ECK1448	orphan	non-essential	eco00480;eco00980	4761652833	hypothetical protein	23.32	205	6.26	0.357	NA	NA	2	0.14	0.0263	-	-	-	-	-	-	-	-	-	-	-	-	-	0.799159	-	-	-	-	-	-	-	-	-	-	-	-	-	-	-	-	0.885504
yncH	89108298	b1455	JW5235	ECK1449	orphan	non-essential	-	-	hypothetical protein	8.27	70	4.46	0.354	NA	NA	1	0	0	-	-	-	-	-	-	-	-	0.0339215	-	-	-	-	-	-	-	-	-	-	-	-	-	-	0.0745418	-	-	-	-	-	-	-
yncI	89108301	b1458	JW1453	ECK1452	orphan	non-essential	-	-	hypothetical protein	27.84	248	6.36	0.331	NA	NA	3	0.081	0.0088	-	-	-	-	-	-	-	-	0.0339215	-	-	-	-	-	-	-	-	-	0.568187	-	-	-	-	-	-	-	-	-	-	-	-
yncJ	89108279	b1436	JW1432	ECK1430	orphan	non-essential	-	-	hypothetical protein	8.71	76	7.76	0.348	NA	0.0591	1	0.0044	0.0044	-	-	-	-	-	-	-	-	-	-	-	-	-	-	-	-	-	-	-	-	-	-	-	-	-	-	-	-	-	-	-
yncM	89108302	b1459	JW5237	ECK1453	orphan	non-essential	-	-	hypothetical protein	7.73	66	7.25	0.344	NA	NA	1	0.0525	0	-	-	-	-	-	-	-	-	0.0339215	-	-	-	-	-	-	-	-	-	-	-	-	-	-	0.0745418	-	-	-	-	-	-	-
yncN	89108280	b4532	JW5230	ECK1431	orphan	non-essential	-	-	hypothetical protein	6.78	58	NA	0.401	NA	NA	0	0.0088	0.0088	-	-	-	-	-	-	-	-	-	0.867516	-	-	-	-	-	-	-	-	-	-	-	-	-	0.0745418	-	-	-	-	-	-	-
yneE	89108361	b1520	JW5245	ECK1513	orphan	non-essential	-	-	conserved inner membrane protein	34.81	304	6.44	0.386	8	0.0491	1	0.1751	0.1729	-	-	-	-	-	0.758889	-	-	-	-	-	-	-	-	-	-	-	-	-	-	-	-	0.659676	-	-	-	-	-	-	-	-
yneF	89108363	b1522	JW5825	ECK1515	orphan	non-essential	-	-	predicted diguanylate cyclase	34.32	315	7.32	0.387	9.9	NA	2	0.6368	0.2407	-	-	-	-	-	-	-	-	-	-	-	-	-	-	-	0.187017	-	-	-	-	-	-	-	-	-	-	-	0.192763	-	-	-
yneG	89108364	b1523	JW1516	ECK1516	orphan	non-essential	-	-	hypothetical protein	13.54	119	7.96	0.507	8.3	0.0403	3	0.0328	0.0328	-	-	-	-	-	-	-	0.634729	-	-	-	-	-	-	-	-	-	-	-	-	0.999987	-	-	-	-	-	-	-	-	-	-
yneJ	89108367	b1526	JW1519	ECK1519	orphan	non-essential	-	4678553850	predicted DNA-binding transcriptional regulator	32.48	293	7.88	0.415	NA	0.0301	2	0.7002	0.1619	-	-	-	-	-	-	-	-	0.947854	-	-	-	-	-	-	-	-	-	-	-	-	-	-	-	-	-	0.90864	0.921607	0.855968	-	-
yneK	89108368	b1527	JW1520	ECK1520	orphan	non-essential	-	-	hypothetical protein	42.84	371	5.93	0.329	NA	NA	3	0	0	-	-	-	-	-	-	-	-	0.0339215	-	-	-	-	-	-	-	-	-	-	-	-	-	-	0.0745418	-	-	-	-	-	-	-
yneL	89108348	b1506	JW5244	ECK1499	orphan	non-essential	-	-	predicted transcriptional regulator	6.88	59	6.87	0.257	NA	NA	1	0.0832	0	-	-	-	-	-	-	-	-	0.0339215	-	-	-	-	-	-	-	-	-	-	-	-	-	-	0.994343	-	-	-	0.935802	-	-	-
ynfA	89108423	b1582	JW1574	ECK1577	orphan	non-essential	-	-	conserved inner membrane protein	11.92	108	8.57	0.325	8.6	0.0013	1	0.2341	0.2341	-	-	-	-	-	-	-	-	-	-	-	-	-	0.143626	-	-	-	-	-	-	-	-	0.199589	-	-	-	-	-	-	-	-
ynfB	89108424	b1583	JW1575	ECK1578	orphan	non-essential	-	-	hypothetical protein	12.91	113	10.62	0.491	3.8	0.0804	2	0.0197	0.0197	-	-	-	-	-	-	-	0.98699	-	-	-	-	-	-	-	-	-	-	-	-	-	-	-	-	0.501502	-	-	-	-	-	-
ynfC	89108426	b1585	JW5258	ECK1580	orphan	non-essential	-	-	hypothetical protein	26.51	236	6.87	0.384	6.7	0.0458	3	0.0088	0.0088	-	-	-	-	-	-	-	-	-	-	-	-	-	-	-	-	-	-	-	-	-	-	-	-	-	-	-	-	-	-	-
ynfD	89108427	b1586	JW5259	ECK1581	orphan	non-essential	-	-	hypothetical protein	10.48	101	8.17	0.354	6.6	0.003	2	0.0306	0.0306	0.881609	-	-	-	-	-	-	-	-	-	-	-	-	-	-	-	-	-	-	-	-	-	-	-	-	-	-	-	-	-	0.98101
ynfK	89108434	b1593	JW5264	ECK1588	orphan	non-essential	eco00780	52540	predicted dethiobiotin synthetase	24.98	231	8.37	0.412	6.6	0.025	4	0.4726	0.0635	-	-	-	-	-	-	-	-	0.052242	-	-	-	-	-	-	-	-	-	-	-	-	-	0.963752	-	-	-	-	-	-	-	-
ynfL	89108436	b1595	JW1587	ECK1590	orphan	non-essential	-	4678553850	predicted DNA-binding transcriptional regulator	33.28	297	8.7	0.406	10.3	0.056	2	0.7265	0.3195	-	-	-	-	-	-	-	-	0.946468	-	-	-	-	-	-	-	-	-	-	-	-	-	-	-	-	-	0.930952	0.929031	-	-	-
ynfM	89108437	b1596	JW1588	ECK1591	orphan	non-essential	-	103473	predicted transporter	45.26	417	7.3	0.358	9.5	0.0219	3	0.6214	0.3676	-	-	-	-	-	-	-	-	-	-	-	-	-	0.20026	-	-	-	-	-	-	-	-	-	-	-	-	-	-	-	-	0.244232
ynfN	89108393	b1551	JW5254	ECK1545	orphan	non-essential	-	-	hypothetical protein	5.64	51	6.48	0.355	NA	NA	1	0	0	-	-	-	-	-	-	-	-	0.0339215	-	-	-	-	-	-	-	-	-	-	-	-	-	-	0.0745418	-	-	-	-	-	-	-
ynfO	89108390	b4533	JW5251	ECK1542	orphan	non-essential	-	-	hypothetical protein	9.02	77	NA	0.316	NA	NA	0	0.0022	0.0022	-	-	-	-	-	-	-	-	0.0339215	-	-	-	-	-	-	-	-	-	-	-	-	-	-	0.0745418	-	-	-	-	-	-	-
ynhG	89108518	b1678	JW1668	ECK1674	orphan	non-essential	-	54106	hypothetical protein	36.08	334	8.71	0.334	6.7	0.0411	4	0.3326	0.1007	-	-	-	-	-	0.158211	-	-	-	-	-	-	-	-	-	-	-	-	-	-	-	-	0.368137	-	-	-	-	-	-	-	-
yniA	89108564	b1725	JW1714	ECK1723	orphan	non-essential	-	56112	predicted phosphotransferase/kinase	32.46	286	8.15	0.436	3.4	0.0271	3	0.2341	0.2298	-	-	-	-	-	-	-	-	-	-	-	-	-	-	-	0.425229	-	-	-	-	-	-	0.516127	-	-	-	-	-	-	-	-
yniB	89108565	b1726	JW1715	ECK1724	orphan	non-essential	-	-	predicted inner membrane protein	20.37	178	8.8	0.398	5.6	0.0407	2	0.0263	0.0263	-	-	-	-	-	-	-	-	-	-	-	-	-	-	-	-	-	-	-	-	-	-	-	-	-	-	-	-	-	-	-
yniC	89108566	b1727	JW1716	ECK1725	orphan	non-essential	eco00530;eco00051;eco00740;eco00730	56784	predicted hydrolase	24.33	222	8.44	0.384	6.3	0.036	4	0.6652	0.2144	-	-	0.136808	-	-	-	-	-	-	-	-	-	-	-	-	-	-	-	-	-	-	-	-	-	0.596334	-	-	-	-	-	-
yniD	89108560	b4535	JW5911	ECK1719	orphan	non-essential	-	-	hypothetical protein	4.65	40	NA	0.485	NA	NA	0	0	0	-	-	-	-	-	-	-	-	0.0339215	-	-	-	-	-	-	-	-	-	-	-	-	-	0.926471	-	-	-	-	0.935802	-	-	-
ynjA	89108592	b1753	JW1742	ECK1751	orphan	non-essential	-	69118	hypothetical protein	20.53	182	8.78	0.414	13.5	0.0857	2	0.221	0.2188	-	-	-	0.127871	-	-	-	-	-	-	-	-	-	-	-	-	-	-	-	-	-	-	-	-	-	-	-	-	-	-	-
ynjB	89108593	b1754	JW5284	ECK1752	orphan	non-essential	eco02011;eco02010	53850	hypothetical protein	42.84	388	7.71	0.394	13.5	NA	4	0.0722	0.0722	-	-	-	-	-	-	-	-	-	0.746163	-	-	-	-	-	-	-	-	-	-	-	-	-	-	-	-	-	-	-	-	-
ynjE	89108596	b1757	JW5287	ECK1755	orphan	non-essential	-	52821	predicted thiosulfate sulfur transferase	48.23	435	8.05	0.507	5	NA	4	0.477	0.0503	-	-	-	-	-	-	-	-	-	0.991691	-	-	-	-	-	-	-	-	-	-	-	-	-	-	-	-	-	-	-	-	-
ynjF	89108597	b1758	JW1747	ECK1756	orphan	non-essential	-	-	predicted phosphatidyl transferase, inner membrane protein	22.75	206	7.68	0.339	10.4	NA	3	0.1094	0.0985	-	0.901736	-	-	-	-	-	0.970287	-	-	-	-	-	-	-	-	-	-	-	-	-	-	-	-	-	-	-	-	-	-	-
ynjH	89108599	b1760	JW1749	ECK1758	orphan	non-essential	-	-	hypothetical protein	9.95	90	7.17	0.391	NA	0.1006	0	0.0175	0.0153	-	-	0.852914	-	-	-	-	-	-	-	-	-	-	-	-	-	-	-	-	-	-	-	-	-	-	-	-	0.677879	-	-	-
ynjI	89108601	b1762	JW5288	ECK1760	orphan	non-essential	-	-	predicted inner membrane protein	40.35	346	6.13	0.347	NA	NA	4	0.0022	0.0022	-	-	0.674004	-	-	-	-	-	-	-	-	-	-	-	-	-	-	-	-	-	-	-	-	-	-	-	-	0.511286	-	-	-
yoaA	89108647	b1808	JW1797	ECK1806	orphan	non-essential	eco00500;eco00790	52540	conserved hypothetical protein with nucleoside triphosphate hydrolase domain	70.38	636	8.09	0.413	11.4	0.0253	3	0.5427	0.477	-	-	-	-	-	-	-	-	-	0.212805	-	-	-	-	-	-	-	-	-	-	-	-	0.214861	-	-	-	-	-	-	-	-
yoaB	89108648	b1809	JW5295	ECK1807	orphan	non-essential	-	55298	hypothetical protein	12.49	114	9.64	0.565	8.9	0.0468	4	0.4661	0.2254	-	-	0.852947	-	-	-	-	-	-	-	-	-	-	-	-	-	-	-	-	-	-	-	0.615936	-	-	-	-	-	-	-	-
yoaC	89108649	b1810	JW5296	ECK1808	orphan	non-essential	-	-	hypothetical protein	13.23	119	9.41	0.379	NA	0.0685	3	0.0044	0.0044	-	-	-	-	-	-	-	-	-	0.867516	-	-	-	-	-	-	-	-	-	-	-	-	-	0.0745418	-	-	-	-	-	-	-
yoaD	89108654	b1815	JW1804	ECK1813	orphan	non-essential	-	-	predicted phosphodiesterase	59.71	532	7.17	0.389	6.8	0.1041	3	0.5646	0.0416	-	-	-	-	-	-	-	-	-	-	-	-	-	-	-	0.986858	-	-	-	-	-	-	-	-	-	-	-	0.999895	-	-	-
yoaE	89108655	b1816	JW1805	ECK1814	orphan	non-essential	-	54631	fused predicted membrane proteins	56.53	518	7.86	0.475	9.1	0.04	4	0.8359	0.3063	-	-	-	-	-	-	-	-	-	-	-	-	0.0894695	-	-	-	-	-	-	-	-	-	0.270003	-	-	-	-	-	-	-	-
yoaF	89108632	b1793	JW1782	ECK1791	orphan	non-essential	-	-	conserved outer membrane protein	8.94	84	8.41	0.455	9.5	0.1143	1	0.0613	0.0613	-	-	-	-	-	-	-	-	-	-	-	-	-	0.327721	-	-	-	-	-	-	-	-	-	-	-	-	-	-	-	-	0.765361
yoaG	89108635	b1796	JW1785	ECK1794	orphan	non-essential	-	103063	hypothetical protein	6.61	60	7.5	0.512	NA	0.0055	1	0.0088	0.0088	-	-	-	-	-	-	-	-	0.0339215	-	-	-	-	-	-	-	-	-	-	-	-	-	-	0.0745418	-	-	-	-	-	-	-
yoaH	89108650	b1811	JW1800	ECK1809	orphan	non-essential	-	-	hypothetical protein	6.55	59	9.51	0.475	10.3	0.0466	2	0.035	0.035	-	-	-	-	-	-	-	-	-	-	-	-	-	0.988337	-	-	-	-	-	-	-	-	-	-	-	-	0.680749	-	-	-	-
yoaI	89108627	b1788	JW5885	ECK1786	orphan	unannotated	-	-	hypothetical protein	3.77	34	6.67	0.34	NA	NA	1	0	0	-	-	-	-	-	-	-	-	-	-	-	-	-	-	-	-	-	-	-	-	-	-	-	-	-	-	-	-	-	-	-
yobA	89108681	b1841	JW1830	ECK1842	orphan	non-essential	-	81296	hypothetical protein	13.41	124	9.88	0.404	6.1	0.0194	3	0.1816	0.1816	-	-	-	-	-	-	-	-	-	-	-	-	-	-	0.53788	-	-	-	-	-	-	-	-	-	-	-	-	0.379315	-	-	-
yobB	89108683	b1843	JW1832	ECK1844	orphan	non-essential	-	56317	hypothetical protein	24.39	218	7.35	0.347	9.7	0.0659	2	0.0153	0.0088	-	-	-	-	-	-	-	-	-	0.867516	-	-	-	-	-	-	-	-	-	0.488528	-	-	-	-	-	-	-	-	-	-	-
yobD	89108659	b1820	JW1809	ECK1818	orphan	non-essential	-	-	conserved inner membrane protein	17.62	152	7.32	0.387	9.4	0.059	2	0.035	0.035	-	-	-	-	0.967008	-	-	-	-	-	-	-	-	-	-	-	-	-	0.671004	-	-	-	-	-	-	-	-	-	-	-	-
yobF	89108663	b1824	JW1813	ECK1822	orphan	non-essential	-	-	hypothetical protein	5.21	47	12.46	0.426	NA	0.2167	0	0.0066	0.0066	-	-	-	-	-	-	-	-	0.0339215	-	-	-	-	-	-	-	-	-	-	-	-	-	-	-	-	-	0.937271	0.935802	-	-	-
yobH	89108666	b4536	JW5298	ECK1825	orphan	non-essential	-	-	hypothetical protein	8.51	79	NA	0.285	NA	0.0025	0	0.0153	0.0153	-	-	-	-	-	-	-	-	-	-	-	-	-	-	-	-	-	-	-	-	-	-	-	-	-	-	-	-	-	-	-
yodA	89108801	b1973	JW1956	ECK1969	orphan	non-essential	-	50814	conserved metal-binding protein	24.76	216	5.23	0.385	7.7	0.0227	1	0.0569	0.0569	-	-	-	-	-	-	-	-	-	-	-	-	-	0.483101	-	-	-	-	-	-	-	-	-	-	-	-	-	-	-	-	-
yodB	89108802	b1974	JW5323	ECK1970	orphan	non-essential	-	81342	predicted cytochrome	20.34	176	7.04	0.37	NA	0.0048	1	0.267	0.1094	-	-	-	-	-	-	-	-	-	-	-	-	-	-	-	0.78843	-	-	-	-	-	-	-	0.383032	-	-	-	-	-	-	-
yodC	89108788	b1957	JW1940	ECK1955	orphan	non-essential	-	-	hypothetical protein	6.68	60	8.05	0.433	8.4	0.0379	3	0.0066	0.0066	-	-	-	-	-	-	-	0.523638	-	-	-	-	-	-	-	-	-	-	-	-	-	-	-	-	-	-	-	-	-	-	-
yodD	89108785	b1953	JW5317	ECK1951	orphan	non-essential	-	-	hypothetical protein	8.58	75	8.53	0.557	3.2	0.0238	4	0.0066	0.0066	-	-	-	-	-	-	-	-	0.0339215	-	-	-	-	-	-	-	-	-	-	-	-	-	-	-	-	-	0.822042	0.935802	-	-	-
yoeE	89108818	b1998	JW1980	ECK1990	orphan	non-essential	-	56935	predicted disrupted hemin or colicin receptor	9.07	86	NA	0.404	17.1	NA	0	0.3567	0.0306	-	-	-	-	-	-	-	-	-	-	-	-	-	0.991033	-	-	-	-	-	-	-	-	-	-	-	-	-	-	-	-	-
yoeF	89108826	b4538	JW5328	ECK2000	orphan	non-essential	-	52540	hypothetical protein	12.97	118	NA	0.351	NA	0.0535	0	0.0066	0.0022	-	-	-	-	-	-	-	-	0.0339215	-	-	-	-	-	-	-	-	-	-	-	-	-	-	0.0745418	-	-	-	-	-	-	-
yohC	89108952	b2135	JW5356	ECK2128	orphan	non-essential	-	-	predicted inner membrane protein	21.69	195	7.6	0.437	7.8	0.0212	1	0.0832	0.0832	-	-	-	-	-	-	-	-	-	-	0.671575	-	-	-	-	-	-	-	-	-	-	-	-	0.994343	-	-	-	-	-	-	-
yohD	89108953	b2136	JW2124	ECK2129	orphan	non-essential	-	-	conserved inner membrane protein	21.44	192	8.25	0.404	3.3	0.111	1	0.4683	0.1313	-	-	-	-	-	0.0962324	-	-	-	-	-	-	-	-	-	-	-	-	-	-	-	-	-	-	0.594572	-	-	-	-	-	-
yohF	89108954	b2137	JW2125	ECK2130	orphan	non-essential	-	51735	predicted oxidoreductase with NAD(P)-binding Rossmann-fold domain	26.95	253	8.21	0.387	10.4	0.0506	3	0.9497	0.1641	-	-	-	-	0.444415	-	-	-	-	-	-	-	-	-	-	-	-	-	0.622764	-	-	-	-	-	-	-	-	-	-	-	-
yohG	89108955	b2138	JW5838	ECK2131	orphan	non-essential	-	56954	predicted outer membrane protein	39.27	362	7.78	0.386	NA	0.0384	4	0.3523	0.0088	-	-	-	-	-	-	-	0.955925	-	-	0.999445	-	-	-	-	-	-	-	-	-	-	-	-	-	-	-	0.355971	-	-	-	-
yohH	89108956	b2139	JW5358	ECK2132	orphan	non-essential	-	-	hypothetical protein	4.75	45	7.74	0.372	7.3	NA	2	0	0	-	-	-	-	-	-	-	0.988413	-	-	-	-	-	-	-	-	-	-	-	-	-	-	-	-	-	-	0.738151	-	-	-	-
yohJ	89108958	b2141	JW2129	ECK2134	orphan	non-essential	-	-	conserved inner membrane protein	14.58	132	8.42	0.424	NA	0.0407	2	0.2101	0.2101	0.496718	-	-	-	-	-	-	-	-	-	-	-	-	-	-	-	-	-	0.431723	-	-	-	-	-	-	-	-	-	-	-	-
yohK	89108959	b2142	JW2130	ECK2135	orphan	non-essential	-	-	predicted inner membrane protein	24.47	231	8.45	0.404	NA	0.0373	1	0.3523	0.3523	-	-	-	-	-	-	-	-	-	0.183513	-	-	-	-	-	-	-	-	-	-	-	-	0.529661	-	-	-	-	-	-	-	-
yohN	89108925	b2107	JW5346	ECK2100	orphan	non-essential	-	-	hypothetical protein	12.47	112	7.77	0.448	8.5	0.0402	4	0.0241	0.0175	-	-	-	-	-	-	-	-	0.141491	-	-	-	-	-	-	-	-	-	-	-	-	-	-	-	0.813108	-	-	-	-	-	-
yohO	89108944	b4542	JW5354	ECK2120	orphan	non-essential	-	-	hypothetical protein	3.64	35	NA	0.391	NA	NA	0	0	0	-	-	-	-	-	-	-	-	0.956621	-	-	-	-	-	-	-	-	-	-	-	-	-	-	-	-	-	0.97862	0.935802	-	-	-
ypdA	89109200	b2380	JW5388	ECK2376	orphan	non-essential	eco02020;eco02021	55874	predicted sensory kinase in two-component system with YpdB	62.66	565	8.32	0.427	4	NA	3	0.3786	0.1554	-	-	-	-	-	-	-	-	-	-	0.398687	-	-	-	-	-	-	-	-	-	-	-	-	-	-	-	-	-	-	-	-
ypdB	89109201	b2381	JW2378	ECK2377	orphan	non-essential	eco02021	52172	predicted response regulator in two-component system withYpdA	28.72	244	8.63	0.486	5.5	NA	3	0.7177	0.2604	-	-	-	-	-	-	0.126432	-	-	-	-	-	-	-	-	-	-	-	-	-	-	-	-	-	0.225081	-	-	-	-	-	-
ypdC	89109202	b2382	JW2379	ECK2378	orphan	non-essential	-	46689	predicted DNA-binding protein	32.36	285	8.1	0.409	14.5	NA	2	0.4858	0.1028	-	-	-	-	-	-	-	-	0.0339215	-	-	-	-	-	-	-	-	-	-	-	-	-	-	-	-	-	0.866501	0.925404	0.999992	-	-
ypdI	89109196	b2376	JW2373	ECK2372	orphan	non-essential	-	-	predicted lipoprotein involved in colanic acid biosynthesis	10.16	91	6.25	0.295	NA	NA	2	0	0	-	-	-	-	-	-	-	-	-	-	-	-	-	-	-	-	-	-	-	-	-	-	-	-	-	-	-	-	-	-	-
ypdJ	89109182	b4545	JW5386	ECK2358	orphan	non-essential	-	-	hypothetical protein	5.31	46	NA	0.257	NA	NA	0	0	0	-	-	-	-	-	-	-	-	0.0339215	-	-	-	-	-	-	-	-	-	-	-	-	-	-	0.0745418	-	-	-	-	-	-	-
ypeA	89109248	b2434	JW2427	ECK2429	orphan	non-essential	-	55729	predicted acyltransferase with acyl-CoA N-acyltransferase domain	16.31	141	9.21	0.424	6	0.0227	4	0.3085	0.2188	-	-	0.916691	-	-	-	-	-	-	-	-	-	-	-	-	-	-	-	-	-	-	-	0.855459	-	-	-	-	-	-	-	-
ypeB	89109224	b4546	JW5877	ECK2405	orphan	non-essential	-	-	hypothetical protein	8.42	72	NA	0.408	NA	0.0318	0	0.1575	0.1575	-	0.190766	-	-	-	-	-	-	-	-	-	-	-	-	-	-	-	-	-	-	-	-	0.187219	-	-	-	-	-	-	-	-
ypeC	89109210	b2390	JW2387	ECK2386	orphan	non-essential	-	-	hypothetical protein	13.26	108	7.89	0.542	NA	0.0451	2	0.0153	0.0131	0.999972	-	-	-	-	-	-	-	-	-	-	-	-	-	-	-	-	-	-	-	-	-	-	-	0.743116	-	-	-	-	-	-
ypfG	89109271	b2466	JW2450	ECK2461	orphan	non-essential	-	-	hypothetical protein	38.75	347	7.96	0.375	NA	0.1159	1	0.0328	0.0328	-	-	-	-	-	-	-	-	0.956621	-	-	-	-	-	-	-	-	-	-	-	-	-	-	-	-	-	0.820381	0.935802	-	-	-
ypfH	89109279	b2473	JW5396	ECK2469	orphan	non-essential	-	53474	predicted hydrolase	24.85	232	8.68	0.459	9.1	NA	3	0.1269	0.1247	-	-	0.788448	-	-	-	-	-	-	-	-	-	-	-	-	-	-	-	-	-	-	-	0.836912	-	0.854779	-	-	-	-	-	-
ypfI	89109280	b2474	JW2459	ECK2470	orphan	non-essential	-	55729	predicted hydrolase	74.89	671	7.6	0.35	8.7	0.1134	4	0.1729	0.1619	-	-	-	-	-	0.604035	-	-	-	-	-	-	-	-	-	-	-	-	-	-	-	-	0.504096	-	-	-	-	-	-	-	-
ypfJ	89109281	b2475	JW2460	ECK2471	orphan	non-essential	-	-	hypothetical protein	31.46	287	8.88	0.474	13.3	0.0233	3	0.2932	0.291	-	-	-	-	-	-	-	0.237329	-	-	-	-	-	-	-	-	-	-	-	-	-	-	0.23433	-	-	-	-	-	-	-	-
ypfN	89109278	b4547	JW2457	ECK2468	orphan	non-essential	-	-	hypothetical protein	8.07	66	NA	0.519	NA	0.0283	0	0.0219	0.0219	-	-	0.998736	-	-	-	-	-	-	-	-	-	-	-	-	-	-	-	-	-	-	-	0.926471	-	-	-	-	-	-	-	-
yphA	89109349	b2543	JW2527	ECK2540	orphan	non-essential	-	-	predicted inner membrane protein	17.86	164	7.76	0.32	7.4	NA	3	0.1641	0.0919	-	-	-	-	-	-	-	-	-	-	-	-	-	-	0.90068	-	-	-	0.584643	-	-	-	-	-	-	-	-	-	-	-	-
yphB	89109350	b2544	JW2528	ECK2541	orphan	non-essential	-	74650	hypothetical protein	32.72	290	8.21	0.405	17.9	NA	2	0.0985	0.0503	-	-	-	-	0.332852	-	-	-	-	-	-	-	-	-	-	-	-	-	0.949183	-	-	-	-	-	-	-	-	-	-	-	-
yphC	89109351	b2545	JW5842	ECK2542	orphan	non-essential	-	5012951735	predicted oxidoreductase, Zn-dependent and NAD(P)-binding	38.05	353	7.97	0.504	NA	NA	3	0.7812	0.0438	-	-	0.682234	-	-	-	-	-	-	-	-	-	-	-	-	-	-	-	0.988046	-	0.883155	-	-	-	-	-	-	-	-	-	-
yphG	89109355	b2549	JW5405	ECK2546	orphan	non-essential	-	48452	hypothetical protein	123.83	1093	8.03	0.473	5.7	NA	3	0.0306	0.0175	-	-	0.688443	-	-	-	-	-	-	-	-	-	-	-	-	-	-	-	0.958577	-	-	-	-	-	-	-	-	-	-	-	-
yphH	89109356	b2550	JW5406	ECK2547	orphan	non-essential	-	53067	predicted DNA-binding transcriptional regulator	44.52	397	7.75	0.414	NA	NA	3	0.4814	0.0219	-	-	-	-	0.928917	-	-	-	0.920501	-	-	-	-	-	-	-	-	-	-	-	-	-	-	-	-	-	-	0.590907	-	-	-
ypjB	89109447	b2649	JW2629	ECK2646	orphan	non-essential	-	-	hypothetical protein	29.79	263	5.91	0.329	NA	NA	3	0	0	-	-	-	-	-	-	-	-	0.0339215	-	-	-	-	-	-	-	-	-	-	-	-	-	-	0.0745418	-	-	-	-	-	-	-
ypjC	89109448	b2650	JW5424	ECK2647	orphan	non-essential	-	-	hypothetical protein	18.02	160	5.92	0.348	NA	NA	1	0	0	-	-	-	-	-	-	-	-	-	0.867516	-	-	-	-	-	-	-	-	-	-	-	-	-	0.0745418	-	-	-	-	-	-	-
ypjD	89109412	b2611	JW2592	ECK2608	orphan	non-essential	-	-	predicted inner membrane protein	32.13	288	8.6	0.403	3.5	0.0213	1	0.2429	0.2298	-	-	-	-	-	-	-	-	-	-	-	-	0.17753	-	-	-	-	-	-	-	-	-	-	-	-	-	-	-	-	-	-
ypjJ	89109443	b4548	JW5421	ECK2641	orphan	non-essential	-	-	hypothetical protein	7.86	66	NA	0.429	NA	NA	0	0.0022	0	-	-	-	-	-	-	-	-	0.0339215	-	-	-	-	-	-	-	-	-	-	-	-	-	-	0.0745418	-	-	-	-	-	-	-
ypjK	89109434	b2635	JW5888	ECK2631	orphan	unannotated	-	-	predicted inner membrane protein	7.7	78	NA	0.365	NA	NA	1	0	0	-	-	-	-	-	-	-	-	0.0339215	-	-	-	-	-	-	-	-	-	-	-	-	-	-	0.0745418	-	-	-	-	-	-	-
ypjL	89109438	b2639	JW5922	ECK2635	orphan	non-essential	-	-	predicted inner membrane protein	18.52	172	8	0.424	NA	NA	3	0.1904	0	-	-	-	-	-	-	-	-	-	-	-	-	-	0.999947	-	-	-	-	-	-	-	-	-	-	-	-	-	-	-	-	-
yqaA	89109481	b2689	JW2664	ECK2684	orphan	non-essential	-	-	conserved inner membrane protein	15.59	142	9.15	0.305	7.2	0.0705	1	0.2451	0.2451	-	-	-	-	-	-	-	-	-	-	-	-	-	0.104656	-	-	-	-	-	-	-	-	0.306291	-	-	-	-	-	-	-	-
yqaB	89109482	b2690	JW2665	ECK2685	orphan	non-essential	-	56784	predicted hydrolase	20.78	188	8.77	0.403	4.4	0.0272	4	0.744	0.3239	-	-	-	-	0.192275	-	-	-	-	-	-	-	-	-	-	-	-	-	0.60872	-	-	-	-	-	-	-	-	-	-	-	-
yqaD	89109451	b2658	JW2633	ECK2652	orphan	non-essential	-	-	hypothetical protein	9.85	90	5.7	0.262	NA	NA	1	0	0	-	-	-	-	-	-	-	-	0.0339215	-	-	-	-	-	-	-	-	-	-	-	-	-	-	0.0745418	-	-	-	-	-	-	-
yqaE	89109459	b2666	JW2641	ECK2660	orphan	non-essential	-	-	predicted membrane protein	5.87	52	8.66	0.411	4.8	0.0142	0	0.0985	0.0985	-	-	-	-	-	-	-	-	-	-	-	-	0.164583	-	-	-	-	-	-	-	-	-	-	-	-	-	-	0.490703	-	-	-
yqcA	89109576	b2790	JW2761	ECK2784	orphan	non-essential	-	52218	predicted flavoprotein	16.27	149	8.71	0.435	5.8	0.0453	4	0.2976	0.0832	0.747042	-	-	-	-	-	-	-	-	-	-	-	-	-	-	-	-	-	-	-	-	-	0.568215	-	-	-	-	-	-	-	-
yqcC	89109578	b2792	JW2763	ECK2786	orphan	non-essential	-	-	hypothetical protein	12.79	109	8.86	0.468	7.5	0.0605	2	0.1182	0.1182	-	-	-	-	-	-	-	-	-	0.799264	-	-	-	-	-	-	-	-	-	-	-	-	0.587858	-	-	-	-	-	-	-	-
yqcE	89109561	b2775	JW2746	ECK2769	orphan	non-essential	-	103473	predicted transporter	46.83	425	7.31	0.428	2	NA	2	0.0613	0.0153	-	-	0.529056	-	-	-	-	-	-	-	-	-	-	-	-	-	-	-	-	-	-	-	-	-	0.773331	-	-	-	-	-	-
yqeA	89109654	b2874	JW2842	ECK2870	orphan	non-essential	eco00230;eco00330;eco00910;eco00251	53633	predicted amino acid kinase	33.07	310	7.64	0.519	NA	NA	4	0.2188	0.1204	-	-	0.894559	-	-	-	-	-	-	-	-	-	-	-	-	-	-	-	-	-	-	-	-	-	0.410165	-	-	-	-	-	-
yqeB	89109655	b2875	JW2843	ECK2871	orphan	non-essential	-	-	conserved hypothetical protein with NAD(P)-binding Rossman fold	57.68	541	8.68	0.388	9.4	NA	4	0.3829	0.2932	0.772241	-	-	-	-	-	-	-	-	-	-	-	-	-	-	-	-	-	-	-	-	-	-	-	0.95893	-	-	-	-	-	-
yqeC	89109656	b2876	JW5464	ECK2872	orphan	non-essential	-	-	hypothetical protein	28.1	256	8.58	0.35	7.3	NA	2	0.046	0.046	0.835573	-	-	-	-	-	-	-	-	-	-	-	-	-	-	-	-	-	-	-	-	-	-	-	0.869911	-	-	-	-	-	-
yqeF	89109627	b2844	JW5453	ECK2842	orphan	non-essential	-	53901	predicted acyltransferase	41.02	393	8.14	0.407	NA	0.0244	3	0.6565	0.5033	-	-	-	-	-	-	0.950275	-	-	-	-	-	-	-	-	-	-	-	0.820198	-	-	-	-	-	-	-	-	-	-	-	-
yqeG	89109628	b2845	JW2813	ECK2843	orphan	non-essential	-	-	predicted transporter	45.1	409	7.33	0.363	7.8	0.0142	1	0.116	0.0066	-	-	0.999433	-	-	-	-	-	-	-	-	-	-	-	-	-	-	-	-	-	-	-	0.926471	-	-	-	-	-	-	-	0.950536
yqeH	89109629	b2846	JW5454	ECK2844	orphan	non-essential	-	46894	conserved hypothetical protein with bipartite regulator domain	24.29	210	6.44	0.329	NA	0.008	1	0.0044	0.0022	-	-	-	-	-	-	-	-	-	-	0.995219	-	-	-	-	-	0.991052	-	-	-	-	-	-	0.0745418	-	-	-	-	-	-	-
yqeI	89109630	b2847	JW2815	ECK2845	orphan	non-essential	-	46894	predicted transcriptional regulator	30.85	269	6.05	0.334	10.9	0.0085	4	0.0306	0.0175	-	-	-	-	-	-	0.982127	-	-	-	-	-	-	-	-	-	-	-	-	-	-	-	0.926471	-	-	-	-	-	-	-	-
yqeJ	89109631	b2848	JW5455	ECK2846	orphan	non-essential	-	-	hypothetical protein	18.72	160	4.68	0.32	NA	0.027	2	0.0044	0.0044	-	-	-	-	-	-	-	-	0.0339215	-	-	-	-	-	-	-	-	-	-	-	-	-	-	0.0745418	-	-	-	-	-	-	-
yqeK	89109632	b2849	JW2817	ECK2847	orphan	non-essential	-	-	hypothetical protein	16.27	141	4.49	0.308	NA	NA	2	0	0	-	-	-	-	-	-	-	-	-	-	-	-	-	-	-	-	-	-	-	-	-	-	-	-	-	-	-	-	-	-	-
yqfA	89109678	b2899	JW2867	ECK2894	orphan	non-essential	-	-	predicted oxidoreductase, inner membrane subunit	23.85	219	8.62	0.384	2.6	0.0326	0	0.4705	0.4705	-	-	-	-	-	0.192524	-	-	-	-	-	-	-	-	-	-	-	-	-	-	-	-	0.313176	-	-	-	-	-	-	-	-
yqfB	89109679	b2900	JW2868	ECK2895	orphan	non-essential	-	-	hypothetical protein	11.91	103	9.51	0.537	6.5	0.0721	1	0.0635	0.0635	-	-	-	-	-	-	-	-	-	0.995649	-	-	-	-	-	-	-	-	-	-	-	-	-	-	-	-	-	0.733576	-	-	-
yqfE	89109693	b2915	JW2882	ECK2911	orphan	non-essential	-	53850	hypothetical protein	8.37	76	8.97	0.256	NA	NA	2	0.0284	0	-	-	-	-	0.967008	-	-	-	-	-	-	-	-	-	-	-	-	-	0.997447	-	-	-	-	-	0.994582	-	-	-	-	-	-
yqgA	89109743	b2966	JW2934	ECK2961	orphan	non-essential	-	-	predicted inner membrane protein	24.61	235	8.36	0.374	NA	0.0493	1	0.1466	0.1466	-	-	-	-	-	-	0.279638	-	-	-	-	-	-	-	-	-	-	-	-	-	-	-	-	-	-	-	-	0.216515	-	-	-
yqgB	89109716	b2939	JW2906	ECK2934	orphan	non-essential	-	-	hypothetical protein	5.43	48	9.58	0.326	19.7	0.5354	0	0.0022	0.0022	-	-	0.572455	-	-	-	-	-	-	-	-	-	-	-	-	-	-	-	0.994337	-	-	-	-	-	-	-	-	-	-	-	-
yqgC	89109717	b2940	JW2907	ECK2935	orphan	non-essential	-	-	hypothetical protein	8.11	71	7.4	0.308	NA	NA	0	0	0	-	-	-	-	-	-	-	-	-	-	-	-	-	-	-	-	-	-	-	-	-	-	-	-	-	-	-	-	-	-	-
yqgD	89109718	b2941	JW2908	ECK2936	orphan	essential	-	-	predicted inner membrane protein	9.52	83	5.82	0.36	16.2	1.5691	1	0	0	-	-	-	-	-	-	-	-	0.0339215	-	-	-	-	-	-	-	-	-	-	-	-	-	-	0.0745418	-	-	-	-	-	-	-
yqgE	89109725	b2948	JW2915	ECK2943	orphan	non-essential	-	-	hypothetical protein	20.69	187	9.31	0.466	5.6	0.0422	3	0.4639	0.4639	-	-	-	0.306009	-	-	-	-	-	-	-	-	-	-	-	-	-	-	-	-	-	-	-	-	-	-	-	0.188444	-	-	-
yqgF	89109726	b2949	JW2916	ECK2944	orphan	essential	-	53098	predicted Holliday junction resolvase	15.19	138	9.27	0.479	8.5	0.0153	3	0.7615	0.7615	-	-	0.214847	-	-	-	-	-	-	-	-	-	-	-	-	-	-	-	-	-	-	-	0.403319	-	-	-	-	-	-	-	-
yqhA	89109775	b3002	JW2971	ECK2996	orphan	non-essential	-	-	conserved inner membrane protein	18.64	164	8.48	0.445	6.1	0.0212	3	0.1838	0.1838	0.694469	-	-	-	-	-	-	-	-	-	-	-	-	-	-	-	-	-	-	-	0.291467	-	-	-	-	-	-	-	-	-	-
yqhC	89109781	b3010	JW5849	ECK3002	orphan	non-essential	-	46689	predicted DNA-binding transcriptional regulator	35.96	318	8.67	0.388	NA	0.0824	3	0.5208	0.2363	-	-	-	-	-	-	-	-	-	-	-	-	-	0.261582	-	-	-	-	-	-	-	-	-	-	-	-	0.830845	0.839966	0.992977	-	-
yqhG	89109784	b3013	JW5500	ECK3005	orphan	non-essential	-	-	hypothetical protein	34.98	308	7.11	0.402	NA	NA	1	0.0044	0.0044	-	-	-	-	-	-	-	-	-	0.867516	-	-	-	-	-	-	-	-	0.917035	-	-	-	-	-	-	-	-	-	-	-	-
yqhH	89109785	b3014	JW2982	ECK3006	orphan	non-essential	-	-	predicted outer membrane lipoprotein	9.51	85	6.37	0.379	NA	NA	1	0.0263	0	-	-	-	-	-	-	-	-	-	0.867516	-	-	-	-	-	-	-	-	-	-	-	-	-	0.0745418	-	-	-	-	-	-	-
yqiA	89109801	b3031	JW2999	ECK3022	orphan	non-essential	-	53474	predicted esterase	21.64	193	9.31	0.45	6.5	0.0433	0	0.1794	0.1772	-	-	-	-	-	-	-	-	-	0.300591	-	-	-	-	-	-	-	-	-	-	-	-	-	-	-	-	-	0.223548	-	-	-
yqiB	89109803	b3033	JW3001	ECK3024	orphan	non-essential	-	-	predicted dehydrogenase	16.55	140	9.85	0.374	5.4	0.0375	3	0.1007	0.1007	-	-	-	-	-	-	-	-	-	0.949344	-	-	-	-	-	-	-	-	-	-	-	-	-	-	-	-	-	0.754056	-	-	-
yqiC	89109812	b3042	JW5505	ECK3033	orphan	non-essential	-	-	hypothetical protein	11.28	96	9.69	0.418	4.8	0.0136	1	0.1685	0.1685	-	-	-	-	0.241296	-	-	-	-	-	-	-	-	-	-	-	-	-	-	-	-	-	-	-	-	-	-	-	-	-	-
yqiG	89109816	b3046	JW5507	ECK3035	orphan	non-essential	-	-	predicted outer membrane usher protein	91.79	821	6.81	0.388	NA	0.0083	3	0.0919	0.0241	-	-	-	-	-	-	-	-	-	0.861145	-	-	-	-	-	-	-	-	-	-	-	-	-	0.989401	-	-	-	-	-	-	-
yqiH	89109817	b3047	JW5508	ECK3036	orphan	non-essential	-	4935449584	predicted periplasmic pilin chaperone	28.49	249	5.72	0.346	NA	NA	2	0.0744	0	-	-	-	-	-	-	-	-	-	0.867516	-	-	-	-	-	-	-	-	-	-	-	-	-	0.0745418	-	-	-	-	-	-	-
yqiI	89109818	b3048	JW5509	ECK3037	orphan	non-essential	-	49401	hypothetical protein	38.55	354	6.47	0.357	NA	NA	3	0.0109	0.0022	-	-	-	-	-	-	-	-	-	0.867516	-	-	-	-	-	-	-	-	-	-	-	-	-	0.0745418	-	-	-	-	-	-	-
yqiJ	89109820	b3050	JW3022	ECK3039	orphan	non-essential	-	-	predicted inner membrane protein	23.09	209	7.43	0.32	NA	0.0357	1	0.0416	0.0416	-	-	-	-	0.967008	-	-	-	-	-	-	-	-	-	-	-	-	-	-	-	-	-	-	-	0.92591	-	-	-	-	-	-
yqiK	89109821	b3051	JW3023	ECK3040	orphan	non-essential	-	-	hypothetical protein	60.7	553	8.32	0.462	17.3	0.0235	3	0.1794	0.1663	-	-	-	-	-	0.974229	-	-	-	-	-	-	-	-	-	-	-	-	-	-	-	-	0.896632	-	-	-	-	-	-	-	-
yqjA	89109864	b3095	JW3066	ECK3086	orphan	non-essential	-	-	conserved inner membrane protein	24.59	220	9.11	0.367	6.3	0.0203	1	0.5733	0.0985	-	-	-	-	-	-	0.590377	-	-	-	-	-	-	-	-	-	-	-	-	-	-	-	0.319043	-	-	-	-	-	-	-	-
yqjB	89109865	b3096	JW3067	ECK3087	orphan	non-essential	-	-	hypothetical protein	14.17	127	8.54	0.38	7.5	0.1031	1	0.0175	0.0175	-	-	-	-	-	-	-	-	0.0339215	-	-	-	-	-	-	-	-	-	-	-	-	-	-	0.0745418	-	-	-	-	-	-	-
yqjC	89109866	b3097	JW5516	ECK3088	orphan	non-essential	-	-	hypothetical protein	13.91	122	11.24	0.486	11.5	0.0326	1	0.0503	0.0503	-	-	-	-	-	-	-	-	-	0.722179	-	-	-	-	-	-	-	-	-	-	0.999987	-	0.926471	-	-	-	-	-	-	-	-
yqjD	89109867	b3098	JW3069	ECK3089	orphan	non-essential	-	-	hypothetical protein	11.05	101	11.36	0.493	NA	0.0742	4	0.0875	0.0875	-	-	-	-	-	-	-	-	-	-	0.974823	-	-	-	-	-	-	-	-	-	-	-	-	0.822073	-	-	-	-	-	-	-
yqjE	89109868	b3099	JW3070	ECK3090	orphan	non-essential	-	-	conserved inner membrane protein	15.15	134	10.18	0.399	7	0.0301	2	0.0263	0.0263	-	-	-	-	-	-	-	-	0.0339215	-	-	-	-	-	-	-	-	-	-	-	-	-	-	0.0745418	-	-	-	-	-	-	-
yqjF	89109870	b3101	JW5850	ECK3092	orphan	non-essential	-	-	predicted quinol oxidase subunit	14.1	130	7.89	0.567	11.7	0.0506	1	0.1663	0.1269	0.964356	-	-	-	-	-	-	-	-	-	-	-	-	-	-	-	-	-	-	-	0.999588	-	-	-	-	-	-	-	-	-	-
yqjG	89109871	b3102	JW3073	ECK3093	orphan	non-essential	-	4761652833	predicted S-transferase	37.39	328	8.36	0.499	9.9	0.0253	4	0.2954	0.2954	-	-	-	-	-	-	-	-	-	-	-	-	0.177056	-	-	-	-	-	-	-	-	-	-	0.408906	-	-	-	-	-	-	-
yqjH	89109839	b3070	JW3041	ECK3060	orphan	non-essential	-	63380	predicted siderophore interacting protein	28.87	254	8.19	0.471	9.1	0.0875	3	0.2101	0.2101	-	-	-	-	-	-	-	-	-	-	-	-	-	-	0.609473	-	-	-	-	-	-	-	-	-	-	-	-	-	-	-	-
yqjI	89109840	b3071	JW3042	ECK3061	orphan	non-essential	-	46785	predicted transcriptional regulator	23.4	207	8.65	0.514	9.3	0.0027	3	0.2538	0.1947	-	-	-	-	-	-	-	0.666878	-	-	-	-	-	-	-	-	-	-	-	-	-	-	-	-	-	-	-	-	-	-	-
yqjK	89109869	b3100	JW3071	ECK3091	orphan	non-essential	-	-	hypothetical protein	11.81	99	9.33	0.433	14.9	0.0637	1	0.0175	0.0175	-	-	-	-	-	-	-	-	0.0339215	-	-	-	-	-	-	-	-	-	-	-	-	-	-	0.0745418	-	-	-	-	-	-	-
yraH	89109907	b3142	JW3111	ECK3130	orphan	non-essential	-	49401	predicted fimbrial-like adhesin protein	20.74	194	7.31	0.479	11.3	NA	2	0.0284	0.0066	-	-	-	-	-	-	-	-	0.0339215	-	-	-	-	-	-	-	-	-	-	-	-	-	-	0.0745418	-	-	-	-	-	-	-
yraI	89109908	b3143	JW3112	ECK3131	orphan	non-essential	-	4935449584	predicted periplasmic pilin chaperone	25.68	231	6.86	0.335	NA	0.0095	3	0.0744	0.0131	-	-	0.999488	-	-	0.999995	-	-	-	-	-	-	-	-	-	-	-	-	-	-	-	-	-	-	0.990017	-	-	-	-	-	-
yraJ	89109909	b3144	JW3113	ECK3132	orphan	non-essential	-	-	predicted outer membrane protein	93.62	838	5.8	0.409	NA	NA	3	0.116	0.0328	-	-	0.97217	-	-	0.81997	-	-	-	-	-	-	-	-	-	-	-	-	-	-	-	-	-	-	0.990903	-	-	-	-	-	-
yraK	89109910	b3145	JW3114	ECK3133	orphan	non-essential	-	49401	predicted fimbrial-like adhesin protein	38.54	363	6.92	0.362	NA	NA	2	0.0109	0.0022	-	-	-	-	-	-	-	-	-	0.867516	-	-	-	-	-	-	-	-	-	-	-	-	-	0.0745418	-	-	-	-	-	-	-
yraL	89109911	b3146	JW3115	ECK3134	orphan	essential	-	53790	predicted methyltransferase	31.35	286	8.33	0.453	NA	0.034	3	0.8359	0.8337	-	-	-	-	-	-	-	-	-	0.13396	-	-	-	-	-	-	-	-	-	-	-	-	-	-	-	-	0.185547	-	-	-	-
yraM	89109912	b3147	JW3116	ECK3135	orphan	non-essential	-	-	hypothetical protein	72.82	678	9.46	0.493	NA	0.097	4	0.1466	0.14	0.473882	-	-	-	-	-	-	-	-	-	-	-	-	-	-	-	-	-	-	-	-	-	-	-	-	-	-	0.330152	-	-	-
yraN	89109913	b3148	JW3117	ECK3136	orphan	non-essential	-	52980	hypothetical protein	14.8	131	9.4	0.403	6.5	0.2635	2	0.477	0.477	0.225719	-	-	-	-	-	-	-	-	-	-	-	-	-	-	-	-	-	-	-	-	-	-	-	-	-	0.201902	-	-	-	-
yraP	89109915	b3150	JW3119	ECK3138	orphan	non-essential	-	-	hypothetical protein	20.03	191	9.36	0.475	7.2	0.0396	3	0.2604	0.2473	-	-	-	-	-	-	-	-	-	-	0.285577	-	-	-	-	-	-	-	-	-	-	-	-	-	-	-	-	0.157733	-	-	-
yraQ	89109916	b3151	JW3120	ECK3139	orphan	non-essential	-	-	predicted permease	37.26	346	8.83	0.41	15.3	NA	2	0.2779	0.2407	-	-	-	-	-	-	-	-	-	-	-	-	-	0.471502	-	-	-	-	-	-	-	-	-	-	-	0.822918	-	-	-	-	-
yraR	89109917	b3152	JW5528	ECK3140	orphan	non-essential	-	51735	predicted nucleoside-diphosphate-sugar epimerase	23.2	211	8.48	0.355	16.2	0.0261	2	0.2101	0.1794	-	-	-	-	-	-	-	0.295816	-	-	-	-	-	-	-	-	-	-	-	-	-	-	-	-	-	-	-	0.473302	-	-	-
yrbA	89109953	b3190	JW3157	ECK3179	orphan	non-essential	-	82657	predicted DNA-binding transcriptional regulator	9.45	84	9.93	0.49	8.8	0.0187	3	0.2801	0.2626	-	-	0.931489	-	-	-	-	-	-	-	-	-	-	-	-	-	-	-	-	-	-	-	0.826549	-	-	-	-	-	-	-	-
yrbB	89109954	b3191	JW5535	ECK3180	orphan	essential	-	52091	hypothetical protein	10.68	97	9.72	0.4	9.8	0.1469	2	0.0525	0.0525	-	-	-	-	-	-	-	-	-	-	0.986909	-	-	-	-	-	-	-	-	-	-	-	-	0.990102	-	-	-	-	-	-	-
yrbC	89109955	b3192	JW3159	ECK3181	orphan	non-essential	eco02010	-	predicted ABC-type organic solvent transporter	23.96	211	10.22	0.598	7.2	0.0339	4	0.2757	0.2757	-	-	0.661435	-	-	-	-	-	-	-	-	-	-	-	-	-	-	-	-	-	-	-	0.496668	-	-	-	-	-	-	-	-
yrbD	89109956	b3193	JW3160	ECK3182	orphan	non-essential	eco02011;eco02010	-	predicted ABC-type organic solvent transporter	19.58	183	10.45	0.497	8.1	0.1088	3	0.3435	0.3435	-	-	0.96235	-	-	-	-	-	-	-	-	-	-	-	-	-	-	-	-	-	-	-	0.749758	-	-	-	-	-	-	-	-
yrbG	89109959	b3196	JW3163	ECK3185	orphan	non-essential	-	-	predicted calcium/sodium:proton antiporter	34.74	325	9.39	0.341	NA	0.0443	2	0.3961	0.3807	-	-	-	-	-	-	-	0.787007	-	-	-	-	-	-	-	-	-	-	-	-	-	-	-	-	-	-	-	0.253486	-	-	-
yrbL	89109970	b3207	JW3174	ECK3196	orphan	non-essential	-	56112	hypothetical protein	24.34	210	9.98	0.427	3.8	0.0896	2	0.0131	0.0131	-	-	-	-	0.967008	-	-	-	-	-	-	-	-	-	-	-	-	-	-	-	-	-	-	0.955104	0.886304	-	-	-	-	-	-
yrdA	89110731	b3279	JW5710	ECK3266	orphan	non-essential	-	51161	hypothetical protein	20.24	184	9.83	0.413	7.3	0.0295	3	0.6805	0.4989	-	-	-	-	-	-	-	-	-	0.128953	-	-	-	-	-	-	-	-	-	-	-	-	-	-	0.191204	-	-	-	-	-	-
yrdB	89110730	b3280	JW3241	ECK3267	orphan	non-essential	-	-	hypothetical protein	10.01	85	8.9	0.438	NA	0.1146	0	0.046	0.046	-	-	0.314261	-	-	-	-	-	-	-	-	-	-	-	-	-	-	-	-	-	-	-	0.926471	-	-	-	-	-	-	-	-
yrdD	89110727	b3283	JW5949	ECK3270	orphan	non-essential	-	57783	predicted DNA topoisomerase	19.87	180	9.78	0.417	7.6	0.1238	2	0.5514	0.0985	-	-	-	-	-	-	-	-	-	0.808679	-	-	-	-	-	-	-	-	-	-	-	-	0.552314	-	-	-	-	-	-	-	-
yrfF	89110612	b3398	JW3361	ECK3385	orphan	essential	-	-	predicted inner membrane protein	79.49	711	8.16	0.429	7	0.0599	3	0.0219	0.0219	-	-	-	-	-	-	-	0.987004	-	-	-	-	-	-	-	-	-	-	-	-	-	-	-	-	-	-	-	-	-	-	-
yrfG	89110611	b3399	JW5865	ECK3386	orphan	non-essential	-	56784	predicted hydrolase	25.4	222	10.18	0.433	4.9	0.1204	3	0.1291	0.1116	-	-	-	-	-	-	-	-	-	-	-	-	0.447174	-	-	-	-	-	-	-	-	-	-	-	-	-	-	-	-	-	-
yrhA	89110569	b3443	JW5864	ECK3429	orphan	non-essential	-	-	hypothetical protein	15.82	137	5.64	0.268	10.3	NA	2	0	0	-	-	-	-	-	-	-	-	-	0.867516	-	-	-	-	-	-	-	-	-	-	-	-	-	0.0745418	-	-	-	-	-	-	-
yrhB	89110566	b3446	JW3411	ECK3430	orphan	non-essential	-	-	hypothetical protein	10.61	94	7.49	0.399	NA	NA	1	0	0	-	-	-	-	-	-	-	-	-	-	-	-	-	-	-	-	-	-	-	-	-	-	-	-	-	-	-	-	-	-	-
ysaB	89110452	b4553	JW3532	ECK3549	orphan	non-essential	-	-	hypothetical protein	11.34	99	NA	0.46	NA	0.1255	0	0.0088	0.0088	-	-	-	-	-	-	-	-	0.0339215	-	-	-	-	-	-	-	-	-	-	-	-	-	-	0.0745418	-	-	-	-	-	-	-
ysgA	89110190	b3830	JW5853	ECK3824	orphan	non-essential	eco00627;eco00361;eco00364	53474	predicted hydrolase	29.43	271	8.42	0.456	11.3	0.0262	4	0.4092	0.4048	-	-	-	-	-	-	-	-	-	-	-	-	-	0.370521	-	-	-	-	-	-	-	-	-	0.277388	-	-	-	-	-	-	-
ytfA	89110925	b4205	JW4163	ECK4201	orphan	non-essential	-	-	predicted transcriptional regulator	12.25	108	6.54	0.358	NA	NA	0	0.0635	0.0503	-	-	-	-	-	-	-	-	0.0339215	-	-	-	-	-	-	-	-	-	-	-	-	-	-	0.0745418	-	-	-	-	-	-	-
ytfB	89110926	b4206	JW5745	ECK4202	orphan	non-essential	-	-	predicted cell envelope opacity-associated protein	23.51	212	9.62	0.393	5.5	0.0637	4	0.0481	0.0372	-	-	-	-	-	-	-	-	-	0.940073	-	-	-	-	-	-	-	-	-	-	-	-	-	-	-	-	0.663246	-	-	-	-
ytfE	89110929	b4209	JW4167	ECK4205	orphan	non-essential	-	-	predicted regulator of cell morphogenesis and cell wall metabolism	24.88	220	7.79	0.588	10.6	0.0674	4	0.151	0.151	-	-	-	-	-	-	-	-	-	-	-	-	-	-	-	0.251275	-	-	-	-	0.978486	-	-	-	-	-	-	-	-	-	-
ytfF	89110930	b4210	JW4168	ECK4206	orphan	non-essential	-	103481	predicted inner membrane protein	35.54	324	8.32	0.365	10.1	0.0816	3	0.0985	0.0941	-	-	-	-	0.934783	-	-	-	-	-	0.995872	-	-	-	-	-	-	-	-	0.488528	-	-	-	-	-	-	-	-	-	-	-
ytfH	89110932	b4212	JW5747	ECK4208	orphan	non-essential	-	46785	predicted transcriptional regulator	14.08	126	9.01	0.392	NA	0.036	2	0.477	0.477	-	-	-	-	-	-	-	-	-	0.603036	-	-	-	-	-	-	-	-	-	-	-	-	-	-	-	-	-	-	-	-	0.26518
ytfI	89110935	b4215	JW5748	ECK4211	orphan	non-essential	-	-	hypothetical protein	35.93	312	5.75	0.346	6.4	NA	2	0	0	-	-	-	-	-	-	-	-	-	-	-	-	-	0.999992	-	-	-	-	-	-	-	-	-	0.0745418	-	-	-	-	-	-	-
ytfJ	89110936	b4216	JW4175	ECK4212	orphan	non-essential	-	-	predicted transcriptional regulator	20.42	184	8.34	0.439	7.6	0.0326	2	0.046	0.046	0.835481	-	-	-	-	-	-	-	-	-	-	-	-	-	0.924008	-	-	-	-	-	-	-	-	-	-	-	-	-	-	-	-
ytfK	89110937	b4217	JW5749	ECK4213	orphan	non-essential	-	-	hypothetical protein	8.07	68	8.66	0.476	3.8	0.0322	1	0.0372	0.0372	-	-	-	-	-	-	-	-	-	-	-	-	-	-	-	0.998407	-	-	-	-	-	-	-	-	-	-	-	0.935802	-	-	-
ytfL	89110938	b4218	JW4177	ECK4214	orphan	non-essential	-	54631	predicted inner membrane protein	49.76	447	8.51	0.514	4.9	0.0515	3	0.8425	0.5755	-	-	-	0.306574	-	-	-	-	-	-	-	-	-	-	-	-	-	-	-	-	-	-	-	-	0.251963	-	-	-	-	-	-
ytfM	89110940	b4220	JW4179	ECK4216	orphan	non-essential	-	-	predicted outer membrane protein and surface antigen	64.8	577	8.63	0.457	11.2	0.0525	3	0.4179	0.3107	-	-	-	-	-	-	-	-	0.0838747	-	-	-	-	-	-	-	-	-	-	-	-	-	-	-	-	-	-	-	-	-	-
ytfN	89110941	b4221	JW4180	ECK4217	orphan	non-essential	-	-	hypothetical protein	136.78	1259	9.28	0.453	6.4	0.0505	4	0.2845	0.1991	-	-	-	-	-	0.197546	-	-	-	-	-	-	-	-	-	-	-	-	-	-	-	-	0.478804	-	-	-	-	-	-	-	-
ytfP	89110942	b4222	JW4181	ECK4218	orphan	non-essential	-	110857	hypothetical protein	12.87	113	9.4	0.386	8.7	0.079	3	0.0897	0.0897	-	-	-	-	0.819788	-	-	-	-	-	-	-	-	-	-	-	-	-	-	-	-	-	-	0.788429	-	-	-	-	-	-	-
ytjA	89111084	b4568	JW5891	ECK4368	orphan	unannotated	-	-	hypothetical protein	6.24	59	NA	0.331	NA	NA	0	0.0066	0.0066	-	-	-	-	-	-	-	-	0.0339215	-	-	-	-	-	-	-	-	-	-	-	-	-	-	-	-	-	-	-	-	-	-
ytjB	89111095	b4387	JW4350	ECK4379	orphan	non-essential	-	-	hypothetical protein	24.08	214	9.12	0.442	14.4	0.0618	4	0.0525	0.0525	-	-	-	-	-	1	-	-	-	-	-	-	-	-	-	-	-	-	-	-	-	-	-	0.994343	-	-	-	-	-	-	-
yzcX	89110212	b3808	JW3780	ECK3802	orphan	non-essential	-	-	hypothetical protein	17.34	161	7.68	0.417	NA	NA	3	0	0	-	-	-	-	-	-	-	-	0.0339215	-	-	-	-	-	-	-	-	-	-	-	-	-	-	0.0745418	-	-	-	-	-	-	-
yzfA	89110943	b4223	JW4182	ECK4219	orphan	non-essential	-	-	hypothetical protein	10.59	89	7.45	0.395	NA	NA	0	0	0	-	-	-	-	-	-	-	-	-	-	-	-	-	-	-	-	-	-	-	-	-	-	-	-	-	-	-	-	-	-	-
yzgL	89110584	b3427	JW3390	ECK3413	orphan	non-essential	-	-	hypothetical protein	10.13	93	7.98	0.308	NA	NA	0	0	0	-	-	-	-	0.967008	-	-	-	-	-	-	-	-	-	-	-	-	-	-	-	-	-	-	0.994343	-	-	-	-	-	-	-
[truncated: 57 more columns]
