# Supplementary material for: Global Functional Atlas of Escherichia coli Encompassing Previously Uncharacterized Proteins
Source: PLoS Biol. 2009 Apr 28;7(4):e1000096. doi: 10.1371/journal.pbio.1000096 (PMC2672614; doi:10.1371/journal.pbio.1000096)
Supplement: Table S17 — (78 KB TXT) [file pbio.1000096.st017.txt]

#Table S17 � Neighborhood members.
#The table shows all the putative functional neighborhoods identified by MCL-based clustering of the orphan functional predictions (Table S16) and annotations for annotated genes
#Neighborhood_ID	No_of_members	No_of_orphans	Members_list
1	306	228	ycfT__b1115__JW1101	soxS__b4062__JW4023	cspI__b1552__JW1544	yafN__b0232__JW0222	gnsA__b4517__JW0976	ihfB__b0912__JW0895	ybdO__b0603__JW0596	yifO__b3776__JW3749	yadK__b0136__JW0132	yadL__b0137__JW0133	yadM__b0138__JW0134	yafU__b0218__JW0207	yafX__b0248__JW5022	yafY__b0251__JW0240	yagB__b0266__JW0259	yagN__b0280__JW0274	yagP__b0282__JW0276	yagV__b0289__JW5030	yagW__b0290__JW0284	yahC__b0317__JW0309	yahE__b0319__JW0311	yahH__b0322__JW5893	yahL__b0326__JW0318	yaiO__b0358__JW0349	yaiT__b0371__JW0362	ybaE__b0445__JW0435	ybaM__b0466__JW0455	ybcV__b0558__JW5081	ybdN__b0602__JW0595	ybeL__b0643__JW0638	ybfC__b0704__JW0693	ybfD__b0706__JW0696	ybfQ__b4514__JW0694	ybgP__b0717__JW0707	ybiJ__b0802__JW0787	ybiM__b0806__JW5106	ybjH__b0843__JW0827	ycbV__b0943__JW5123	ycfK__b1154__JW1140	ycgI__b1173__JW1162	ycgY__b1196__JW1185	ycgZ__b1164__JW1151	yciE__b1257__JW1249	yciN__b1273__JW1265	ydaF__b4527__JW1349	ydaG__b1355__JW5210	ydaY__b1366__JW1360	ydbD__b1407__JW5221	ydbH__b1381__JW1376	yddL__b1472__JW1468	ydeO__b1499__JW1494	ydeQ__b1502__JW1496	ydeT__b1505__JW1499	ydfA__b1571__JW1563	ydfB__b1572__JW1564	ydfC__b1573__JW1565	ydfE__b1577__JW1568	ydfO__b1549__JW5252	ydfQ__b1554__JW1546	ydfR__b1555__JW1547	ydgH__b1604__JW1596	ydhW__b1672__JW1662	ydhZ__b1675__JW1665	ydiL__b1689__JW1679	ydiV__b1707__JW1697	yebW__b1837__JW5303	yecF__b1915__JW1900	yecH__b1906__JW1894	yecJ__b4537__JW1891	yeeT__b2003__JW1985	yeeW__b2006__JW1988	yegI__b2070__JW2055	yegK__b2072__JW2057	yehA__b2108__JW2095	yehC__b2110__JW2097	yehK__b4541__JW2106	yehM__b2120__JW2108	yeiS__b2145__JW5359	yfaQ__b2226__JW2220	yfaZ__b2250__JW5371	yfbM__b2272__JW2267	yfbO__b2274__JW2269	yfbP__b2275__JW2270	yfcO__b2332__JW2329	yfcP__b2333__JW2330	yfcQ__b2334__JW2331	yfcR__b2335__JW2332	yfcV__b2339__JW2336	yfdK__b2354__JW2350	yfdL__b2355__JW5384	yfdN__b2357__JW5385	yfdQ__b2360__JW2357	yfdS__b2362__JW2359	yfdT__b2363__JW5887	yfeC__b2398__JW2393	yfeD__b2399__JW2394	yfeS__b2420__JW2413	yfeY__b2432__JW2425	yfgH__b2505__JW5400	yfjJ__b2626__JW2607	yfjL__b2628__JW2609	yfjO__b2631__JW5418	yfjQ__b2633__JW2614	yfjS__b2636__JW5921	yfjT__b2637__JW2618	yfjV__b2640__JW2621	yfjW__b2642__JW2623	yfjX__b2643__JW2624	ygaQ__b2654__JW5425	ygaR__b2655__JW2631	ygbF__b2754__JW5438	ygeF__b2850__JW2818	ygeG__b2851__JW2819	ygeH__b2852__JW2820	ygeI__b2853__JW5456	ygeL__b2856__JW2824	ygeM__b2857__JW5459	ygfI__b2921__JW5476	yghS__b2985__JW5491	ygiZ__b3027__JW2995	ygjJ__b3079__JW3050	yhaC__b3121__JW3092	yhaK__b3106__JW3077	yhaL__b3107__JW5517	yhcF__b3219__JW3188	yhhL__b3466__JW5683	yhiJ__b3488__JW3455	yhiL__b3490__JW3457	yhiM__b3491__JW5944	yhjY__b3548__JW5659	yiaU__b3585__JW3557	yidF__b3674__JW3650	yigF__b3817__JW3790	yigG__b3818__JW5590	yihM__b3873__JW3844	yiiE__b3889__JW5929	yiiF__b3890__JW5563	yjbE__b4026__JW3986	yjbF__b4027__JW5711	yjdA__b4109__JW4070	yjdK__b4128__JW4089	yjdO__b4559__JW5732	yjeJ__b4145__JW4105	yjeN__b4157__JW4118	yjeO__b4158__JW4119	yjfO__b4189__JW5743	yjgN__b4257__JW5759	yjhX__b4566__JW5968	yjiC__b4325__JW4288	yjiK__b4333__JW5869	yjjY__b4402__JW4365	ykfB__b0250__JW0239	ykfF__b0249__JW5023	ykfH__b4504__JW5956	ykgI__b0303__JW5039	ykiA__b0392__JW0383	ymdA__b1044__JW1031	ymfD__b1137__JW1123	ymfE__b1138__JW5166	ymfH__b1142__JW1128	ymfL__b1147__JW1133	ymfM__b1148__JW1134	ymfO__b1151__JW1137	ymfP__b1152__JW5170	ymfQ__b1153__JW1139	ymfR__b1150__JW1136	ymfS__b1155__JW5171	ymfT__b1146__JW5169	ymgA__b1165__JW1152	ymgC__b1167__JW1154	ymgF__b4520__JW1156	ymgG__b1172__JW5178	ymgH__b4521__JW5179	ynaA__b1368__JW1361	yncH__b1455__JW5235	yncM__b1459__JW5237	yneK__b1527__JW1520	ynfN__b1551__JW5254	ynfO__b4533__JW5251	yoaG__b1796__JW1785	yoeF__b4538__JW5328	ypjB__b2649__JW2629	ypjJ__b4548__JW5421	ypjK__b2635__JW5888	yqaD__b2658__JW2633	yqeJ__b2848__JW5455	yqgD__b2941__JW2908	yqjB__b3096__JW3067	yqjE__b3099__JW3070	yqjK__b3100__JW3071	yraH__b3142__JW3111	ytfA__b4205__JW4163	yzcX__b3808__JW3780	mokB__b1420__JW5882	rem__b1561__JW1553	yhaV__b3130__JW3099	ykfI__b0245__JW0234	elaD__b2269__JW5840	intZ__b2442__UniqueToMG1655	ytfR__b4228__JW5752	ygcU__b2772__JW5442	arpB__b1720__JW1710	yedN__b1933__JW1918	gnsB__b1550__JW5253	ypjF__b2646__JW2627	ymgB__b1166__JW1153	hokB__b4428__JW5225	racR__b1356__JW1351	yliH__b0836__JW0820	yfjZ__b2645__JW2626	djlB__b0646__JW0641	djlC__b0649__JW0644	yfjN__b2630__JW2611	rzoD__b4510__JW5080	essQ__b1556__JW5255	essD__b0554__JW0543	ykgK__b0294__JW5031	yagY__b0292__JW0286	yagZ__b0293__JW0287	cbrC__b3717__JW3695	yafW__b0246__JW0235	yeeU__b2004__JW1986	yeeV__b2005__JW1987	flk__b2321__JW2318	yieI__b3716__JW3694	intF__b0281__JW0275	nohA__b1548__JW1541	syd__b2793__JW2764	yobG__b1826__JW1815	yaiX__b0359__JW0350	rzpR__b1362__JW5212	yrfA__b3392__JW5694	yrfC__b3394__JW3357	ydcE__b1461__JW1456	prfH__b0236__JW0226	setC__b3659__JW3633	ycdS__b1024__JW1010	tfaE__b1156__JW1142	rssA__b1234__JW1222	yidP__b3684__JW3661	yicN__b3663__JW5637	yebO__b1825__JW1814	yiaG__b3555__JW3524	yfiM__b2586__JW2570	yiiX__b3937__JW3908	marA__b1531__JW5249	sbmC__b2009__JW1991	metJ__b3938__JW3909	seqA__b0687__JW0674	cspC__b1823__JW1812	yhdU__b3263__JW3231	adiY__b4116__JW4077	gcvR__b2479__JW2464	relB__b1564__JW1556	cspA__b3556__JW3525	ymfN__b1149__JW1135	spr__b2175__JW2163	rhsB__b3482__JW5679	hokD__b1562__JW1554	yneL__b1506__JW5244	yidJ__b3678__JW3654	yciV__b1266__JW1258	cspB__b1557__JW1549	ycfR__b1112__JW1098	ybcL__b0545__JW0533	appY__b0564__JW0553	ygaV__b2667__JW2642	yhiR__b3499__JW3466	yjfL__b4184__JW4142	yfaW__b2247__JW2241	putA__b1014__JW0999	yraR__b3152__JW5528	yjiA__b4352__JW5790	ydiA__b1703__JW1693	yhhW__b3439__JW3402	yfhR__b2534__JW2518	yfhQ__b2532__JW2516	ybgJ__b0711__JW0701	rsxB__b1628__JW1620	yebY__b1839__JW1828	ybjX__b0877__JW0861	ydaO__b1344__JW1338	ysgA__b3830__JW5853	yieN__b3746__JW3725	yoaF__b1793__JW1782	ykgE__b0306__JW5041	ykgF__b0307__JW0300	yhcM__b3232__JW3201	tas__b2834__JW2802	gntX__b3413__JW5691	yhdH__b3253__JW3222	yhgA__b3411__JW3374	ytfM__b4220__JW4179	yeeI__b1976__JW1958	yceJ__b1057__JW1044	ydeH__b1535__JW1528	yhjK__b3529__JW5943	relE__b1563__JW1555	frvR__b3897__JW3868	rseC__b2570__JW2554	ycbK__b0926__JW0909	ydhC__b1660__JW1652	rseB__b2571__JW2555	yibN__b3611__JW3586	yrbK__b3199__JW3166	ydgK__b1626__JW1618
2	277	71	ttk__b3641__JW5641	sdiA__b1916__JW1901	dicA__b1570__JW1562	yneF__b1522__JW5825	ybbA__b0495__JW0484	bolA__b0435__JW5060	yehT__b2125__JW5352	yheU__b3354__JW3317	arcA__b4401__JW4364	ycjW__b1320__JW1313	yihW__b3884__JW5567	ybhD__b0768__JW5896	ydcI__b1422__JW5226	yafC__b0208__JW0198	ycaN__b0900__JW0883	yeiE__b2157__JW2144	ydhB__b1659__JW1651	yneJ__b1526__JW1519	ynfL__b1595__JW1587	yfiE__b2577__JW2561	aaeR__b3243__JW3212	yfaX__b2248__JW2242	yjhI__b4299__JW4261	allR__b0506__JW0494	argP__b2916__JW2883	mlrA__b2127__JW2115	nanR__b3226__JW3195	uxuR__b4324__JW4287	yfeR__b2409__JW2400	ygiP__b3060__JW3032	yhjC__b3521__JW3489	yeaT__b1799__JW1788	abgR__b1339__JW1333	yagK__b0277__JW0271	yfjI__b2625__JW2605	ypfG__b2466__JW2450	yohO__b4542__JW5354	alpA__b2624__JW2604	csgD__b1040__JW1023	cueR__b0487__JW0476	greA__b3181__JW3148	greB__b3406__JW3369	rho__b3783__JW3756	hdfR__b3762__JW5607	lldR__b3604__JW3579	ybgH__b0709__JW0699	ygbI__b2735__JW2705	ydjF__b1770__JW1759	sgcR__b4300__JW4262	yciT__b1284__JW1276	yhaB__b3120__JW3091	yaiW__b0378__JW0369	tdcR__b3119__JW5525	rhaR__b3906__JW3877	yiaJ__b3574__JW3546	ascG__b2714__JW5434	bglG__b3723__JW3701	dsdC__b2364__JW2361	ebgR__b3075__JW3046	exuR__b3094__JW3065	galS__b2151__JW2138	glcC__b2980__JW2947	hcaR__b2537__JW2521	idnR__b4264__JW4221	lacI__b0345__JW0336	malI__b1620__JW1612	mhpR__b0346__JW0337	rbsR__b3753__JW3732	tdcA__b3118__JW3089	yieP__b3755__JW5608	dgoR__b3694__JW5627	kdgR__b1827__JW1816	ypdC__b2382__JW2379	yodD__b1953__JW5317	csgE__b1039__JW1022	csgF__b1038__JW1021	csgG__b1037__JW1020	mntR__b0817__JW0801	nusB__b0416__JW0406	nusG__b3982__JW3945	rhoL__b3782__JW3755	fis__b3261__JW3229	hepA__b0059__JW0058	ybcS__b0555__JW0544	yjcD__b4064__JW4025	hipA__b1507__JW1500	csgB__b1041__JW1024	ydfP__b1553__JW1545	xapB__b2406__JW2397	ymcE__b0991__JW0975	mngR__b0730__JW0719	yagI__b0272__JW0265	gutM__b2706__JW2675	paaX__b1399__JW1394	lexA__b4043__JW4003	ydbL__b1383__JW5216	ynbE__b1382__JW1377	crp__b3357__JW5702	fnr__b1334__JW1328	ycfJ__b1110__JW1096	cpxR__b3912__JW3883	evgA__b2369__JW2366	norR__b2709__JW5843	basR__b4113__JW4074	baeR__b2079__JW2064	rstA__b1608__JW1600	rssB__b1235__JW1223	uvrY__b1914__JW1899	ygeK__b2855__JW5458	yhjB__b3520__JW3488	rcsB__b2217__JW2205	citB__b0620__JW0612	creB__b4398__JW4361	cusR__b0571__JW0560	kdpE__b0694__JW5096	ompR__b3405__JW3368	phoP__b1130__JW1116	prpR__b0330__JW0322	pspF__b1303__JW1296	rtcR__b3422__JW3385	phoB__b0399__JW0389	fhlA__b2731__JW2701	hyfR__b2491__JW2476	torR__b0995__JW0980	narL__b1221__JW1212	narP__b2193__JW2181	uhpA__b3669__JW3644	qseB__b3025__JW2993	rcsA__b1951__JW1935	yeiR__b2173__JW2161	fecI__b4293__JW4253	yhcN__b3238__JW5540	argR__b3237__JW3206	cbl__b1987__JW1966	cysB__b1275__JW1267	birA__b3973__JW3941	asnC__b3743__JW3721	lrp__b0889__JW0872	lysR__b2839__JW2807	trpR__b4393__JW4356	ilvY__b3773__JW3746	metR__b3828__JW3804	yahB__b0316__JW0308	ycjZ__b1328__JW1321	yjiE__b4327__JW4290	perR__b0254__JW0244	rpoN__b3202__JW3169	ylbF__b0520__JW0509	ybbS__b0504__JW0492	cytR__b3934__JW3905	iclR__b4018__JW3978	xapR__b2405__JW2396	marR__b1530__JW5248	cynR__b0338__JW5894	ygaH__b2683__JW2658	yhdL__b4550__JW3253	marB__b1532__JW1525	arsR__b3501__JW3468	mprA__b2684__JW2659	slyA__b1642__JW5267	zntR__b3292__JW3254	glpR__b3423__JW3386	fruR__b0080__JW0078	gntR__b3438__JW5946	lrhA__b2289__JW2284	pdhR__b0113__JW0109	yagX__b0291__JW0285	ulaR__b4191__JW4149	deoR__b0840__JW0824	nagC__b0676__JW0662	srlR__b2707__JW2676	ygdI__b2809__JW5448	yijO__b3954__JW3926	cadC__b4133__JW4094	bglJ__b4366__JW5955	sfsB__b3188__JW3155	fucR__b2805__JW2776	galR__b2837__JW2805	malT__b3418__JW3381	gcvA__b2808__JW2779	rpiR__b4089__JW4050	rhaS__b3905__JW3876	fadR__b1187__JW1176	uidR__b1618__JW1610	xylR__b3569__JW3541	melR__b4118__JW4079	ybhF__b0794__JW5104	yobF__b1824__JW1813	rpoE__b2573__JW2557	rpoH__b3461__JW3426	leuO__b0076__JW0075	nhaR__b0020__JW0019	oxyR__b3961__JW3933	rpoS__b2741__JW5437	treR__b4241__JW4200	soxR__b4063__JW4024	cspE__b0623__JW0618	nac__b1988__JW1967	phnF__b4102__JW4063	ygiV__b3023__JW5502	yqhC__b3010__JW5849	fliA__b1922__JW1907	acrR__b0464__JW0453	envR__b3264__JW3232	nikR__b3481__JW3446	rpoD__b3067__JW3039	rob__b4396__JW4359	nadR__b4390__JW5800	ykgA__b0300__JW5037	rsd__b3995__JW3959	betI__b0313__JW0305	gadW__b3515__JW3483	gadX__b3516__JW3484	cdaR__b0162__JW5013	rfaH__b3842__JW3818	fur__b0683__JW0669	zur__b4046__JW5714	flgM__b1071__JW1058	hns__b1237__JW1225	ydgT__b1625__JW1617	ogrK__b2082__JW2067	rpoA__b3295__JW3257	rpoB__b3987__JW3950	rpoC__b3988__JW3951	rpoZ__b3649__JW3624	yijD__b3964__JW3936	fabR__b3963__JW3935	hipB__b1508__JW1501	flhE__b1878__JW1867	yihI__b3866__JW3837	nusA__b3169__JW3138	csiR__b2664__JW2639	ycjF__b1322__JW1315	pspC__b1306__JW1299	ydcY__b1446__JW1441	rnk__b0610__JW0602	yfhG__b2555__JW2539	glnB__b2553__JW2537	fliZ__b1921__JW1906	ykgD__b0305__JW0298	envY__b0566__JW0555	tyrR__b1323__JW1316	dgsA__b1594__JW1586	ydeE__b1534__JW1527	hycA__b2725__JW2695	zraR__b4004__JW3968	atoC__b2220__JW2214	gadE__b3512__JW3480	iscR__b2531__JW2515	purR__b1658__JW1650	modE__b0761__JW0744	ada__b2213__JW2201	pspA__b1304__JW1297	frsA__b0239__JW0229	crl__b0240__JW0230	yeiC__b2166__JW2153	yhdA__b3252__JW3221	ybdG__b0577__JW0566	glnK__b0450__JW0440	ihfA__b1712__JW1702	fhiA__b0229__JW5811	yjjQ__b4365__JW4329	yejK__b2186__JW2174	creA__b4397__JW4360	caiF__b0034__JW0033	malY__b1622__JW1614	rseA__b2572__JW2556	hfq__b4172__JW4130	yjhS__b4309__JW4272	ykgG__b0308__JW5042	ytfE__b4209__JW4167	feaR__b1384__JW1379	yddV__b1490__JW5241	yhfK__b3358__JW5701	deaD__b3162__JW5531	ycjX__b1321__JW1314	csiE__b2535__JW5878
3	278	93	mltD__b0211__JW5018	ybaV__b0442__JW0432	yohN__b2107__JW5346	ndk__b2518__JW2502	yahO__b0329__JW0321	yadN__b0141__JW0137	ydhS__b1668__JW1658	ybhM__b0787__JW0770	yehQ__b2122__JW2110	yiiG__b3896__JW3867	yfdZ__b2379__JW2376	rarD__b3819__JW5589	aat__b0885__JW0868	yigB__b3812__JW3785	yneH__b1524__JW1517	rmuC__b3832__JW3809	ybhC__b0772__JW0755	yggS__b2951__JW2918	yhbS__b3156__JW3125	yhdJ__b3262__JW5543	yrbE__b3194__JW3161	ycaP__b0906__JW0889	envC__b3613__JW5646	cvrA__b1191__JW5184	ybeM__b0626__JW0621	yebU__b1835__JW5301	yohD__b2136__JW2124	yfcH__b2304__JW2301	abrB__b0715__JW5097	yhcC__b3211__JW3178	yaiP__b0363__JW0355	yajL__b0424__JW5057	yicC__b3644__JW3619	yjgQ__b4262__JW5760	yoaE__b1816__JW1805	mviN__b1069__JW1056	ybaD__b0413__JW0403	rtcB__b3421__JW3384	yfgO__b2493__JW2478	yfiC__b2575__JW2559	msrA__b4219__JW4178	yibK__b3606__JW3581	yggR__b2950__JW2917	pmbA__b4235__JW4194	crcB__b0624__JW0619	yfiA__b2597__JW2578	ybfA__b0699__JW0688	ygjF__b3068__JW3040	fxsA__b4140__JW4100	yfeX__b2431__JW2424	ydjE__b1769__JW1758	hdeD__b3511__JW3479	yjbD__b4023__JW3983	yfaO__b2251__JW2245	ydcF__b1414__JW1411	pnuC__b0751__JW0734	yagQ__b0283__JW0277	ygjK__b3080__JW3051	ybjE__b0874__JW0858	ribE__b0415__JW0405	ybeF__b0629__JW0624	ykiB__b0370__JW5049	ynfK__b1593__JW5264	pdxJ__b2564__JW2548	ybhL__b0786__JW0769	ytfN__b4221__JW4180	erfK__b1990__JW1968	mdlA__b0448__JW0438	dxr__b0173__JW0168	yigZ__b3848__JW5577	yqfA__b2899__JW2867	ygcF__b2777__JW2748	yecO__b1870__JW1859	yohK__b2142__JW2130	yniD__b4535__JW5911	ydhD__b1654__JW1646	yggG__b2936__JW2903	chaB__b1217__JW1208	yfbR__b2291__JW2288	yfjD__b2612__JW5415	nadA__b0750__JW0733	pdxA__b0052__JW0051	ispF__b2746__JW2716	ispG__b2515__JW2499	hemH__b0475__JW0464	yciB__b1254__JW1246	yciI__b1251__JW1243	yeaN__b1791__JW1780	ynbA__b1408__JW1405	ybjS__b0868__JW5819	ybiR__b0818__JW0802	mdtG__b1053__JW1040	aegA__b2468__JW2452	radA__b4389__JW4352	yhhP__b3470__JW3435	ftsE__b3463__JW3428	ybaX__b0444__JW0434	rimK__b0852__JW0836	rimJ__b1066__JW1053	rimL__b1427__JW1423	yjgF__b4243__JW5755	yhjX__b3547__JW3516	folD__b0529__JW0518	nadE__b1740__JW1729	pdxH__b1638__JW1630	ydiS__b1699__JW1689	yneE__b1520__JW5245	cobC__b0638__JW0633	ykfA__b0253__JW0243	bioB__b0775__JW0758	coaA__b3974__JW3942	cysG__b3368__JW3331	lipA__b0628__JW0623	moaA__b0781__JW0764	moeB__b0826__JW0810	nadC__b0109__JW0105	panE__b0425__JW0415	thiE__b3993__JW3957	thiF__b3992__JW3956	thiH__b3990__JW3953	hemD__b3804__JW3776	thiM__b2104__JW2091	moaD__b0784__JW0767	hemL__b0154__JW0150	thiD__b2103__JW2090	ribC__b1662__JW1654	hemB__b0369__JW0361	ggt__b3447__JW3412	moaE__b0785__JW0768	hemN__b3867__JW3838	folE__b2153__JW2140	ispA__b0421__JW0411	dfp__b3639__JW5642	folK__b0142__JW0138	ribA__b1277__JW1269	ribD__b0414__JW0404	thiL__b0417__JW0407	ycbZ__b0955__JW0938	yggU__b2953__JW5479	abgA__b1338__JW5205	nlpB__b2477__JW2462	hemF__b2436__JW2429	yfjG__b2619__JW2600	pyrG__b2780__JW2751	pyrD__b0945__JW0928	pyrF__b1281__JW1273	pyrE__b3642__JW3617	hinT__b1103__JW1089	ypfH__b2473__JW5396	yccU__b0965__JW5130	cvpA__b2313__JW2310	yaeH__b0163__JW0159	djlA__b0055__JW0054	cysD__b2752__JW2722	cysH__b2762__JW2732	glnD__b0167__JW0162	yedK__b1931__JW1916	yhiN__b3492__JW3459	htpX__b1829__JW1818	yiiM__b3910__JW5559	bioC__b0777__JW0760	bioD__b0778__JW0761	ispH__b0029__JW0027	ypdB__b2381__JW2378	yedY__b1971__JW1954	ygcS__b2771__JW5845	moaC__b0783__JW0766	btuE__b1710__JW1700	dgkA__b4042__JW4002	ubiF__b0662__JW0659	ubiH__b2907__JW2875	visC__b2906__JW2874	ubiD__b3843__JW3819	menB__b2262__JW2257	ubiG__b2232__JW2226	menC__b2261__JW2256	menA__b3930__JW3901	panD__b0131__JW0127	menD__b2264__JW5374	ygdL__b2812__JW2783	yedZ__b1972__JW1955	moeA__b0827__JW0811	hemG__b3850__JW3827	yqiK__b3051__JW3023	yhiD__b3508__JW5670	ycfS__b1113__JW5820	cobB__b1120__JW1106	pabC__b1096__JW1082	pdxB__b2320__JW2317	hemE__b3997__JW3961	sfsA__b0146__JW0142	ydeM__b1497__JW1492	ygcM__b2765__JW2735	thiI__b0423__JW0413	fixC__b0043__JW0042	ycbW__b0946__JW5125	hemA__b1210__JW1201	pabA__b3360__JW3323	yjgR__b4263__JW4220	hemC__b3805__JW5932	folB__b3058__JW3030	coaE__b0103__JW0100	bioA__b0774__JW0757	pyrC__b1062__JW1049	nadB__b2574__JW2558	mobA__b3857__JW3829	mobB__b3856__JW5575	acpT__b3475__JW3440	thiC__b3994__JW3958	gntY__b3414__JW3377	lipB__b0630__JW5089	sgcX__b4305__JW5776	yigE__b3814__JW5591	folC__b2315__JW2312	nadD__b0639__JW0634	yfbB__b2263__JW2258	dxs__b0420__JW0410	ispB__b3187__JW3154	ribF__b0025__JW0023	bioF__b0776__JW0759	thiG__b3991__JW5549	yciU__b1248__JW1240	gshB__b2947__JW2914	ybiA__b0798__JW0783	gst__b1635__JW1627	yfbV__b2295__JW2292	gmk__b3648__JW3623	folA__b0048__JW0047	adk__b0474__JW0463	yjjB__b4363__JW4327	gshA__b2688__JW2663	flxA__b1566__JW1558	hemX__b3803__JW3775	panB__b0134__JW0130	yhhQ__b3471__JW3436	coaD__b3634__JW3609	panC__b0133__JW0129	pabB__b1812__JW1801	ubiX__b2311__JW2308	ubiE__b3833__JW5581	ubiC__b4039__JW5713	guaB__b2508__JW5401	purF__b2312__JW2309	tbpA__b0068__JW0067	iap__b2753__JW2723	ydiT__b1700__JW1690	yhbT__b3157__JW3126	bioH__b3412__JW3375	thiS__b4407__JW3955	thiQ__b0066__JW0065	btuD__b1709__JW1699	ygjH__b3074__JW3045	purH__b4006__JW3970	pyrH__b0171__JW0166	ydcQ__b1438__JW1433	purB__b1131__JW1117	purD__b4005__JW3969	purE__b0523__JW0512	purK__b0522__JW0511	purL__b2557__JW2541	purM__b2499__JW2484	purT__b1849__JW1838	pyrB__b4245__JW4204	menF__b2265__JW2260	ubiA__b4040__JW4000	ydjM__b1728__JW5281	yabI__b0065__JW5005	yrdB__b3280__JW3241	yhbP__b3154__JW3123	yedL__b1932__JW1917	purA__b4177__JW4135	folP__b3177__JW3144	smg__b3284__JW3245	guaA__b2507__JW2491	purN__b2500__JW2485	yjbI__b4038__JW3998	malM__b4037__JW3997	ykgM__b0296__JW5034
4	211	44	yeaA__b1778__JW1767	hcr__b0872__JW5117	yraN__b3148__JW3117	ydbK__b1378__JW1372	yiiQ__b3920__JW3891	yeaR__b1797__JW1786	norV__b2710__JW2680	ymdC__b1046__JW5150	torC__b0996__JW0981	mog__b0009__JW0008	yqcA__b2790__JW2761	yeeZ__b2016__JW1998	yhgE__b3402__JW3365	ampE__b0111__JW0107	ybiY__b0824__JW0808	pflD__b3951__JW3923	yqhA__b3002__JW2971	yeiG__b2154__JW2141	yjcO__b4078__JW4039	yidR__b3689__JW5860	ybfE__b0685__JW5816	yqjF__b3101__JW5850	hybE__b2992__JW2960	nuoL__b2278__JW2273	yajR__b0427__JW5059	yffH__b2467__JW2451	ygfT__b2887__JW5469	yccM__b0992__JW0977	ydeP__b1501__JW1495	yjiZ__b4356__JW4319	fdhE__b3891__JW3862	hycB__b2724__JW2694	hycD__b2722__JW2692	hycE__b2721__JW2691	hycF__b2720__JW2690	hycG__b2719__JW2689	hydN__b2713__JW2683	hyfA__b2481__JW2466	hyfC__b2483__JW2468	hyfG__b2487__JW2472	hyfH__b2488__JW2473	hyfI__b2489__JW5805	fdhD__b3895__JW3866	hybB__b2995__JW5494	hyfJ__b2490__JW2475	hyaE__b0976__JW0958	hyaF__b0977__JW0959	hypD__b2729__JW2699	hycH__b2718__JW2688	napD__b2207__JW2195	hybF__b2991__JW5493	focB__b2492__JW2477	hycC__b2723__JW2693	hyfB__b2482__JW2467	hyfD__b2484__JW2469	hyfF__b2486__JW2471	dcrB__b3472__JW5682	nrfA__b4070__JW4031	fadH__b3081__JW3052	ygfB__b2909__JW5473	yjiR__b4340__JW4303	ybiW__b0823__JW0807	yjjW__b4379__JW4342	frmB__b0355__JW0346	lldD__b3605__JW3580	nfsA__b0851__JW0835	ybjC__b0850__JW0834	dmsD__b1591__JW5262	can__b0126__JW0122	moaB__b0782__JW0765	ygfZ__b2898__JW2866	yhhN__b3468__JW3433	yegJ__b2071__JW2056	ychP__b1220__JW1211	napA__b2206__JW2194	narG__b1224__JW1215	narH__b1225__JW1216	narV__b1465__JW1460	narY__b1467__JW1462	narZ__b1468__JW1463	narJ__b1226__JW1217	narW__b1466__JW1461	nirB__b3365__JW3328	fdoI__b3892__JW3863	hyaC__b0974__JW0956	napC__b2202__JW2190	napB__b2203__JW5367	yfaD__b2244__JW2238	glpC__b2243__JW2237	glpA__b2241__JW2235	ydaS__b1357__JW1352	ydeR__b1503__JW1497	yihN__b3874__JW3845	ydhX__b1671__JW5271	yiaI__b3573__JW3545	ygfS__b2886__JW5468	ydhY__b1674__JW1664	ybgE__b0735__JW0725	ybgT__b4515__JW0724	yghW__b2998__JW2966	appB__b0979__JW0961	appC__b0978__JW0960	cydA__b0733__JW0722	cydB__b0734__JW0723	cyoD__b0429__JW0419	dmsA__b0894__JW5118	dmsB__b0895__JW0878	fdhF__b4079__JW4040	fdnG__b1474__JW1470	fdnH__b1475__JW1471	fdnI__b1476__JW1472	fdoG__b3894__JW3865	fdoH__b3893__JW3864	hyaA__b0972__JW0954	hyaB__b0973__JW0955	hybA__b2996__JW2964	hybC__b2994__JW2962	hybO__b2997__JW2965	napF__b2208__JW2196	napG__b2205__JW2193	napH__b2204__JW2192	nrfC__b4072__JW4033	torA__b0997__JW0982	torY__b1873__JW1862	torZ__b1872__JW1861	ynfF__b1588__JW5260	ynfG__b1589__JW1581	hybD__b2993__JW2961	frdD__b4151__JW4112	ynfE__b1587__JW1579	dmsC__b0896__JW0879	ynfH__b1590__JW5261	frdC__b4152__JW4113	dld__b2133__JW2121	cyoB__b0431__JW0421	cyoA__b0432__JW0422	cyoC__b0430__JW0420	ndh__b1109__JW1095	nuoB__b2287__JW5875	nuoC__b2286__JW5375	nuoE__b2285__JW2280	nuoF__b2284__JW2279	nuoG__b2283__JW2278	nuoH__b2282__JW2277	nuoI__b2281__JW2276	nuoA__b2288__JW2283	nuoK__b2279__JW2274	nuoM__b2277__JW2272	nuoJ__b2280__JW2275	nuoN__b2276__JW2271	frdB__b4153__JW4114	sdhA__b0723__JW0713	sdhB__b0724__JW0714	sdhD__b0722__JW0712	frdA__b4154__JW4115	ygfK__b2878__JW5923	hyaD__b0975__JW0957	hyfE__b2485__JW2470	ybiB__b0800__JW0785	nrfD__b4073__JW4034	lpd__b0116__JW0112	hybG__b2990__JW2958	hypF__b2712__JW5433	hypE__b2730__JW2700	hypC__b2728__JW2698	hypB__b2727__JW2697	ybjN__b0853__JW0837	torD__b0998__JW0983	hycI__b2717__JW2687	icd__b1136__JW1122	sucB__b0727__JW0716	sucC__b0728__JW0717	sucD__b0729__JW0718	gor__b3500__JW3467	mioC__b3742__JW3720	ybaQ__b0483__JW0472	ydcZ__b1447__JW1442	fldB__b2895__JW2863	fdx__b2525__JW2509	fldA__b0684__JW0671	norW__b2711__JW2681	ychS__b1228__JW5881	narI__b1227__JW1218	ydcA__b1419__JW1416	cybB__b1418__JW5224	sdhC__b0721__JW0711	nrfB__b4071__JW4032	glpB__b2242__JW2236	mqo__b2210__JW2198	qor__b4051__JW4011	mdaB__b3028__JW2996	yeaO__b1792__JW1781	atpB__b3738__JW3716	gltA__b0720__JW0710	ppc__b3956__JW3928	fre__b3844__JW3820	nirD__b3366__JW3329	sseB__b2522__JW5404	atpA__b3734__JW3712	atpD__b3732__JW3710	atpE__b3737__JW3715	atpF__b3736__JW3714	atpG__b3733__JW3711	atpH__b3735__JW3713	atpI__b3739__JW5611	atpC__b3731__JW3709	cbrA__b3690__JW5631	fumA__b1612__JW1604	fumB__b4122__JW4083	fumC__b1611__JW1603	ppiC__b3775__JW3748
5	181	56	yphH__b2550__JW5406	alsK__b4084__JW5724	yhbH__b3203__JW3170	ygjV__b3090__JW3061	ycjR__b1314__JW5202	ydiY__b1722__JW1711	yidA__b3697__JW3674	sgcQ__b4303__JW4265	ybaL__b0478__JW0467	phnB__b4107__JW4068	gnd__b2029__JW2011	tsgA__b3364__JW3327	glpG__b3424__JW5687	ebgC__b3077__JW3048	lsrG__b1518__JW1511	yiaL__b3576__JW3548	yecE__b1868__JW1857	yhfZ__b3383__JW5948	yhfS__b3376__JW3339	yhfT__b3377__JW3340	yhfU__b3378__JW5697	yhfX__b3381__JW3344	yhfY__b3382__JW5696	yhfW__b3380__JW3343	yjbL__b4047__JW4007	yedP__b1955__JW1938	glmM__b3176__JW3143	galK__b0757__JW0740	manA__b1613__JW1605	cdh__b3918__JW3889	nagK__b1119__JW1105	yidK__b3679__JW3655	yihS__b3880__JW5569	frlC__b3372__JW5699	yihP__b3877__JW3848	nanK__b3222__JW5538	yiaY__b3589__JW5648	sgcC__b4304__JW4266	yihO__b3876__JW5852	bglB__b3721__JW3699	uxaA__b3091__JW3062	yiaM__b3577__JW3549	yiaO__b3579__JW3551	prkB__b3355__JW3318	psiF__b0384__JW5054	yhcH__b3221__JW3190	cpxP__b3913__JW5558	yjbH__b4029__JW3989	yhdP__b3245__JW5542	yqiJ__b3050__JW3022	dhaL__b1199__JW5186	dhaK__b1200__JW5187	yhbJ__b3205__JW3172	ygbJ__b2736__JW2706	ycjN__b1310__JW1303	ugpA__b3452__JW3417	yjhU__b4295__JW5952	yebK__b1853__JW1842	yjdP__b4487__JW5890	frlD__b3374__JW3337	fbp__b4232__JW4191	gntK__b3437__JW3400	nagA__b0677__JW0663	nagB__b0678__JW0664	galM__b0756__JW0739	rpiB__b4090__JW4051	xylA__b3565__JW3537	yqfE__b2915__JW2882	pgm__b0688__JW0675	ugpC__b3450__JW3415	yohF__b2137__JW2125	rspA__b1581__JW1573	rspB__b1580__JW1572	yieL__b3719__JW5612	prpB__b0331__JW0323	treF__b3519__JW3487	mtlD__b3600__JW3574	uxuB__b4323__JW4286	uxaB__b1521__JW1514	ytfP__b4222__JW4181	yncA__b1448__JW5233	chbG__b1733__JW1722	ascB__b2716__JW2686	yeiQ__b2172__JW2160	yicI__b3656__JW3631	yzgL__b3427__JW3390	glgP__b3428__JW3391	glgB__b3432__JW3395	yjfP__b4190__JW4148	ygbL__b2738__JW2708	yiaA__b3562__JW3534	yagG__b0270__JW0263	ulaF__b4198__JW4156	ydeV__b1511__JW1504	yedD__b1928__JW1913	yieK__b3718__JW5613	sgbU__b3582__JW5650	rhaD__b3902__JW3873	mngB__b0732__JW0721	alsE__b4085__JW4046	araA__b0062__JW0061	chbF__b1734__JW1723	ebgA__b3076__JW5511	glgX__b3431__JW3394	lacZ__b0344__JW0335	melA__b4119__JW4080	sgbH__b3581__JW3553	uidA__b1617__JW1609	ulaD__b4196__JW4154	yiaB__b3563__JW5654	ybhE__b0767__JW0750	yagH__b0271__JW0264	ygjR__b3087__JW3058	treC__b4239__JW4198	php__b3379__JW3342	zwf__b1852__JW1841	ybhA__b0766__JW0749	malZ__b0403__JW0393	malS__b3571__JW3543	mtlR__b3601__JW3575	araC__b0064__JW0063	chbR__b1735__JW1724	gutQ__b2708__JW5431	ygbK__b2737__JW2707	yciF__b1258__JW1250	rbsD__b3748__JW5857	ydjJ__b1774__JW1763	dgoA__b3692__JW5628	yaaU__b0045__JW0044	fruK__b2168__JW2155	garL__b3126__JW3095	ycjP__b1312__JW1305	glk__b2388__JW2385	mak__b0394__JW0385	ygiN__b3029__JW2997	araD__b0061__JW0060	fucA__b2800__JW2771	fucI__b2802__JW2773	fucK__b2803__JW2774	idnK__b4268__JW4225	lyxK__b3580__JW3552	rbsK__b3752__JW3731	rhaB__b3904__JW3875	sgbE__b3583__JW3555	ulaE__b4197__JW4155	xylB__b3564__JW3536	fucU__b2804__JW2775	rhaA__b3903__JW5561	uidC__b1615__JW1607	yiiL__b3901__JW3872	edd__b1851__JW1840	gatY__b2096__JW5343	kbaY__b3137__JW3106	ycjT__b1316__JW1309	ycjU__b1317__JW1310	ulaG__b4192__JW5868	yegV__b2100__JW2087	dhaH__b1198__JW5185	ydjG__b1771__JW1760	gcd__b0124__JW0120	yjfF__b4231__JW5754	ytfT__b4230__JW5753	ytfQ__b4227__JW4186	ucpA__b2426__JW5394	ycjO__b1311__JW1304	ygcW__b2774__JW5443	ycjV__b1318__JW1311	iadA__b4328__JW4291	malP__b3417__JW5689	malQ__b3416__JW3379	ugpE__b3451__JW3416	fucP__b2801__JW2772	ygbM__b2739__JW2709	galP__b2943__JW2910	lacY__b0343__JW0334	kdgT__b3909__JW5560	araE__b2841__JW2809	rhaT__b3907__JW3878	ycjM__b1309__JW1302	pps__b1702__JW1692	lsrB__b1516__JW1509
6	175	57	yigA__b3810__JW3783	yiiR__b3921__JW3892	yghA__b3003__JW2972	ybcF__b0521__JW0510	yciG__b1259__JW1251	yaiA__b0389__JW0380	aroM__b0390__JW0381	ydgI__b1605__JW1597	aroA__b0908__JW0891	aroB__b3389__JW3352	aroK__b3390__JW5947	aroL__b0388__JW0379	pheA__b2599__JW2580	aroC__b2329__JW2326	ydiM__b1690__JW1680	aroD__b1693__JW1683	frmR__b0357__JW0348	yfcJ__b2322__JW2319	ypfN__b4547__JW2457	argE__b3957__JW3929	dapE__b2472__JW2456	yccW__b0967__JW5898	yceA__b1055__JW1042	yqgF__b2949__JW2916	yecN__b1869__JW5308	yccX__b0968__JW5131	yaaX__b0005__JW0004	ycgV__b1202__JW1193	yafE__b0210__JW0200	hcaT__b2536__JW2520	usg__b2319__JW2316	ygdR__b2833__JW2801	argF__b0273__JW0266	argI__b4254__JW4211	yieE__b3712__JW3690	yafM__b0228__JW0218	metE__b3829__JW3805	metH__b4019__JW3979	mmuM__b0261__JW0253	yejH__b2184__JW2172	ydcM__b1432__JW5228	ypeA__b2434__JW2427	yrbA__b3190__JW3157	yrbD__b3193__JW3160	ydcP__b1435__JW1431	yrbC__b3192__JW3159	yrbF__b3195__JW3162	yoaB__b1809__JW5295	yeaU__b1800__JW1789	argB__b3959__JW5553	argD__b3359__JW3322	argG__b3172__JW3140	argH__b3960__JW3932	cysE__b3607__JW3582	dapD__b0166__JW0161	dapF__b3809__JW5592	hisB__b2022__JW2004	hisG__b2019__JW2001	hisI__b2026__JW2008	lysA__b2838__JW2806	metA__b4013__JW3973	proB__b0242__JW0232	thrL__b0001__JW4367	ydjK__b1775__JW5290	yadH__b0128__JW0124	argA__b2818__JW2786	asnB__b0674__JW0660	cysK__b2414__JW2407	cysM__b2421__JW2414	dapB__b0031__JW0029	hisA__b2024__JW2006	hisF__b2025__JW2007	metL__b3940__JW3911	proA__b0243__JW0233	serB__b4388__JW4351	thrA__b0002__JW0001	hisD__b2020__JW2002	ypdE__b2384__JW2381	yagF__b0269__JW0262	yliI__b0837__JW0821	dedD__b2314__JW5378	vacJ__b2346__JW2343	yihG__b3862__JW3834	astC__b1748__JW1737	thrB__b0003__JW0002	ygiF__b3054__JW3026	yjhG__b4297__JW4259	ilvD__b3771__JW5605	ilvM__b3769__JW3742	yfbQ__b2290__JW2287	ybjP__b0865__JW0849	ydgC__b1607__JW1599	selD__b1764__JW1753	trmC__b2324__JW5380	puuA__b1297__JW5201	hisH__b2023__JW2005	proY__b0402__JW5055	yihE__b3859__JW3831	ynjI__b1762__JW5288	selA__b3591__JW3564	ydiN__b1691__JW5274	ydiB__b1692__JW1682	yfcC__b2298__JW2295	ybdL__b0600__JW0593	yfeH__b2410__JW5876	glyA__b2551__JW2535	gltB__b3212__JW3179	gltD__b3213__JW3180	phnA__b4108__JW4069	yceI__b1056__JW1043	carB__b0033__JW0031	hisC__b2021__JW2003	lysC__b4024__JW3984	yibF__b3592__JW3565	ygaX__b2680__JW2655	mmuP__b0260__JW5027	gdhA__b1761__JW1750	yciC__b1255__JW1247	serA__b2913__JW2880	serC__b0907__JW0890	iscS__b2530__JW2514	dapA__b2478__JW2463	aroE__b3281__JW3242	trpA__b1260__JW1252	trpB__b1261__JW1253	trpC__b1262__JW1254	tyrA__b2600__JW2581	argC__b3958__JW3930	asd__b3433__JW3396	thrC__b0004__JW0003	proC__b0386__JW0377	ilvH__b0078__JW0077	ilvN__b3670__JW3645	leuA__b0074__JW0073	leuD__b0071__JW0070	yjbR__b4057__JW4018	avtA__b3572__JW5652	ilvC__b3774__JW3747	ilvE__b3770__JW5606	metB__b3939__JW3910	metC__b3008__JW2975	dcuD__b3227__JW3196	ydiE__b1705__JW1695	leuC__b0072__JW0071	aroF__b2601__JW2582	aroG__b0754__JW0737	aroH__b1704__JW1694	asnA__b3744__JW3722	leuB__b0073__JW5807	hdeB__b3509__JW5669	ygaU__b2665__JW2640	yfdR__b2361__JW2358	ilvA__b3772__JW3745	yrdD__b3283__JW5949	carA__b0032__JW0030	yhfG__b3362__JW3325	trpD__b1263__JW1255	nikE__b3480__JW3445	ltaE__b0870__JW0854	yfcI__b2305__JW2302	yqeA__b2874__JW2842	yeeJ__b1978__JW5833	yeeA__b2008__JW1990	yiiU__b3928__JW3899	borD__b0557__JW0546	ilvB__b3671__JW3646	ilvI__b0077__JW0076	damX__b3388__JW3351	yaaH__b0010__JW0009	bax__b3570__JW5653	yagU__b0287__JW0281	aphA__b4055__JW4015	trpE__b1264__JW1256	tyrB__b4054__JW4014	lsrF__b1517__JW1510
7	156	41	rne__b1084__JW1071	ycaO__b0905__JW0888	ybcJ__b0528__JW5070	fmt__b3288__JW3249	tehB__b1430__JW1426	def__b3287__JW3248	pth__b1204__JW1195	tsf__b0170__JW0165	rpsO__b3165__JW3134	rpsP__b2609__JW2590	rpmA__b3185__JW3152	yjhQ__b4307__JW4269	rplK__b3983__JW3946	infC__b1718__JW5829	rplJ__b3985__JW3948	fusA__b3340__JW3302	rpsK__b3297__JW3259	infA__b0884__JW0867	rplE__b3308__JW3270	rplP__b3313__JW3275	rplL__b3986__JW3949	rplB__b3317__JW3279	rpsG__b3341__JW3303	rplR__b3304__JW3266	rplQ__b3294__JW3256	rplO__b3301__JW3263	rpsN__b3307__JW3269	rpsC__b3314__JW3276	rpsM__b3298__JW3260	rplW__b3318__JW3280	rpsJ__b3321__JW3283	rpmG__b3636__JW3611	rpsT__b0023__JW0022	rpsU__b3065__JW3037	rplX__b3309__JW3271	rpmH__b3703__JW3680	yadB__b0144__JW5892	ypjA__b2647__JW5422	smpB__b2620__JW2601	pheT__b1713__JW1703	ysaB__b4553__JW3532	bdm__b1481__JW5239	rhlB__b3780__JW3753	yfbU__b2294__JW2291	yidD__b4557__JW3682	ydiI__b1686__JW1676	yhbY__b3180__JW3147	yfgB__b2517__JW2501	nlpD__b2742__JW2712	yegH__b2063__JW5336	yeeX__b2007__JW1989	yfiF__b2581__JW2565	rpsD__b3296__JW3258	frr__b0172__JW0167	rplT__b1716__JW1706	ycaD__b0898__JW0881	ybiO__b0808__JW5108	yddH__b1462__JW1457	yhhF__b3465__JW3430	yjjG__b4374__JW4336	glyQ__b3560__JW3531	rplU__b3186__JW3153	rplS__b2606__JW2587	yebN__b1821__JW5830	glyS__b3559__JW3530	prfC__b4375__JW5873	rplY__b2185__JW2173	ydhO__b1655__JW5270	yebC__b1864__JW1853	yjeB__b4178__JW4136	arpA__b4017__JW3977	rplM__b3231__JW3200	rpsI__b3230__JW3199	rplC__b3320__JW3282	rplN__b3310__JW3272	rpmC__b3312__JW3274	rpsS__b3316__JW3278	rplI__b4203__JW4161	rpmD__b3302__JW3264	alaS__b2697__JW2667	efp__b4147__JW4107	prfA__b1211__JW1202	prfB__b2891__JW5847	rpsA__b0911__JW0894	rpmE__b3936__JW3907	rpmB__b3637__JW3612	rpsF__b4200__JW4158	rpmI__b1717__JW1707	ecnB__b4411__JW4108	prmB__b2330__JW5841	rpsB__b0169__JW0164	yrdC__b3282__JW3243	ynfB__b1583__JW1575	yciS__b1279__JW1271	yggE__b2922__JW2889	infB__b3168__JW3137	rplD__b3319__JW3281	yhhX__b3440__JW3403	yjgL__b4253__JW5757	yehL__b2119__JW5349	yhjD__b3522__JW3490	pheS__b1714__JW5277	yrbG__b3196__JW3163	rpmF__b1089__JW1075	glnS__b0680__JW0666	map__b0168__JW0163	selB__b3590__JW3563	cysS__b0526__JW0515	smpA__b2617__JW2598	aspS__b1866__JW1855	metG__b2114__JW2101	lysS__b2890__JW2858	ygiE__b3040__JW3008	hisS__b2514__JW2498	thrS__b1719__JW1709	lysU__b4129__JW4090	trpS__b3384__JW3347	yibL__b3602__JW3577	rplV__b3315__JW3277	rpsL__b3342__JW3304	rplF__b3305__JW3267	rpsQ__b3311__JW3273	ybfN__b0682__JW0668	yagJ__b0276__JW0270	yecT__b1877__JW5310	yehI__b2118__JW2105	gltX__b2400__JW2395	serS__b0893__JW0876	argS__b1876__JW1865	proS__b0194__JW0190	leuS__b0642__JW0637	tyrS__b1637__JW1629	asnS__b0930__JW0913	valS__b4258__JW4215	ileS__b0026__JW0024	rpsH__b3306__JW3268	rpsE__b3303__JW3265	yihD__b3858__JW3830	rplA__b3984__JW3947	srmB__b2576__JW2560	rpmJ__b3299__JW3261	ydiZ__b1724__JW1713	yaeF__b0193__JW5016	ybfM__b0681__JW0667	yqjI__b3071__JW3042	yejL__b2187__JW2175	ecnA__b4410__JW5737	yghE__b2969__JW5924	hokA__b4455__JW3526	ydhQ__b1664__JW1656	yciH__b1282__JW1274	yeeN__b1983__JW1964	yejM__b2188__JW2176	tufA__b3339__JW3301	tufB__b3980__JW3943	htrE__b0139__JW0135
8	125	50	xerC__b3811__JW3784	xerD__b2894__JW2862	pinQ__b1545__JW1538	yggF__b2930__JW2897	ytfB__b4206__JW5745	ydcK__b1428__JW1424	yeaK__b1787__JW1776	yagA__b0267__JW0260	ybfP__b0689__JW0676	yejO__b2190__JW5839	yhhZ__b3442__JW3406	yadD__b0132__JW5010	ydeK__b1510__JW1503	yfiL__b2602__JW5412	ynaJ__b1332__JW1326	yoaC__b1810__JW5296	yaiU__b0374__JW5051	yaiV__b0375__JW0366	yqhH__b3014__JW2982	yggD__b2929__JW2896	cmtA__b2933__JW2900	yrhA__b3443__JW5864	ycbR__b0939__JW0922	bcsF__b3537__JW5663	eaeH__b0297__JW0291	insH-5__b1370__JW1363	insN-2__b4283__JW5771	yraK__b3145__JW3114	yjgW__b4274__JW4233	ypjC__b2650__JW5424	ygeO__b2859__JW5846	yqiH__b3047__JW5508	yqiI__b3048__JW5509	ygeP__b2862__JW2831	insD__b1578__JW1570	glvG__b3681__JW3658	crcA__b0622__JW0617	yphE__b2547__JW2531	ygeQ__b2863__JW5461	insD-6__b4273__JW4230	insD-2__b1402__JW1397	insD-3__b1996__JW1975	insD-4__b2860__JW2826	insD-5__b3045__JW3013	insD-1__b0361__JW0352	insI-2__b1404__JW1401	insI-3__b4284__JW4244	insI-1__b0256__JW0246	intA__b2622__JW2602	insE-5__b2088__JW5341	insE-1__b0298__JW5036	insE-4__b1027__JW5144	insE-3__b0540__JW5074	insE-2__b0373__JW5050	yqiG__b3046__JW5507	insB-6__b3445__JW3409	insB-1__b0021__JW0020	insF-2__b0372__JW0363	insF-3__b0541__JW0529	insF-4__b1026__JW1012	insF-5__b2089__JW2073	insF-1__b0299__JW0293	intS__b2349__JW2345	yciQ__b1268__JW5197	ygiQ__b3015__JW5501	fimB__b4312__JW4275	fimE__b4313__JW4276	yagS__b0285__JW0279	insO-1__b0257__JW0247	insN-1__b0255__JW5024	insK__b3558__JW3528	ydcX__b1445__JW5232	ygjE__b3063__JW3035	renD__b0542__JW0530	insA-6__b3444__JW3408	insA-1__b0022__JW0021	yqhG__b3013__JW5500	insG__b4278__JW5767	ykgN__b4505__JW0258	ycgX__b1161__JW1148	hsdR__b4350__JW4313	ydaN__b1342__JW1336	ybcO__b0549__JW0537	insA-7__b4294__JW4254	yphF__b2548__JW2532	ybgD__b0719__JW0709	ydfU__b1560__JW5909	yagR__b0284__JW0278	ydcV__b1443__JW1438	ydcT__b1441__JW1436	afuB__b0263__JW0255	yccT__b0964__JW0947	priC__b0467__JW0456	ydfT__b1559__JW1551	insH-6__b1994__JW1972	yeaL__b1789__JW1778	ybcN__b0547__JW0535	ybcQ__b0551__JW0539	ylcG__b4509__JW5076	ninE__b0548__JW0536	insB-4__b0988__JW0972	yggP__b2931__JW5477	insC-6__b4272__JW4229	insC-2__b1403__JW1400	insC-3__b1997__JW1978	insC-5__b3044__JW3012	insC-1__b0360__JW0351	insC-4__b2861__JW2829	emrE__b0543__JW0531	yqgB__b2939__JW2906	afuC__b0262__JW0254	ydcU__b1442__JW1437	ydcS__b1440__JW1435	pin__b1158__JW1144	yggC__b2928__JW2895	ycbQ__b0938__JW5122	insH-8__b2192__JW2179	insH-9__b2982__JW2949	insH-10__b3218__JW3185	insH-11__b3505__JW3472	insH-2__b0552__JW0540	insH-3__b0656__JW0652	insH-4__b1331__JW1324	insH-7__b2030__JW2014	insH-1__b0259__JW0250
9	124	35	ycdH__b1007__JW5138	yeaW__b1802__JW5294	ydfH__b1540__JW1533	prpE__b0335__JW0326	garD__b3128__JW3097	ybhH__b0769__JW0752	gudP__b2789__JW2760	ydcR__b1439__JW1434	rimI__b4373__JW4335	ygiT__b3021__JW2989	yncC__b1450__JW1445	yagE__b0268__JW0261	ybbV__b0510__JW0498	ybbY__b0513__JW0501	yfdE__b2371__JW2368	yjjI__b4380__JW4343	yjdJ__b4127__JW4088	yqaB__b2690__JW2665	ydjH__b1772__JW5289	gudX__b2788__JW2759	ydfI__b1542__JW1535	yjjN__b4358__JW5793	kduI__b2843__JW2811	paaD__b1391__JW5217	ydiR__b1698__JW1688	fixA__b0041__JW0040	paaE__b1392__JW1387	paaY__b1400__JW1395	yjeK__b4146__JW4106	fsaA__b0825__JW5109	mhpC__b0349__JW0340	ydfJ__b1543__JW1536	ybdR__b0608__JW0601	gatD__b2091__JW2075	idnD__b4267__JW4224	mhpE__b0352__JW0343	tdh__b3616__JW3591	kdgK__b3526__JW5668	yfaV__b2246__JW2240	caiT__b0040__JW0039	ackA__b2296__JW2293	aceE__b0114__JW0110	aceF__b0115__JW0111	pta__b2297__JW2294	aldA__b1415__JW1412	caiB__b0038__JW0037	gldA__b3945__JW5556	garP__b3127__JW3096	tiaE__b3553__JW5656	yajO__b0419__JW0409	caiC__b0037__JW0036	ydiO__b1695__JW5275	yjhH__b4298__JW5775	yahK__b0325__JW0317	adhP__b1478__JW1474	frmA__b0356__JW0347	lldP__b3603__JW3578	mhpA__b0347__JW0338	dkgA__b3012__JW5499	ygcQ__b2769__JW5440	yjfM__b4185__JW4143	feaB__b1385__JW1380	glcD__b2979__JW2946	yjgB__b4269__JW5761	eutI__b2458__JW2442	eutJ__b2454__JW2438	eutG__b2453__JW2437	pflB__b0903__JW0886	tdcE__b3114__JW5522	adhE__b1241__JW1228	puuR__b1299__JW1292	acs__b4069__JW4030	caiD__b0036__JW0035	garR__b3125__JW5526	glxR__b0509__JW0497	yliK__b2917__JW2884	yffL__b2443__UniqueToMG1655	yeiU__b2174__JW2162	yeaY__b1806__JW1795	gudD__b2787__JW2758	fucO__b2799__JW2770	exuT__b3093__JW3064	ylbA__b0515__JW0503	puuD__b1298__JW1291	yfcY__b2342__JW2339	ydiQ__b1697__JW5276	yghK__b2975__JW2942	galT__b0758__JW0741	caiA__b0039__JW0038	yqeF__b2844__JW5453	fixB__b0042__JW0041	yghR__b2984__JW2952	yghT__b2986__JW2954	yncI__b1458__JW1453	sohA__b3129__JW3098	ydjL__b1776__JW1765	gph__b3385__JW3348	bglX__b2132__JW2120	araB__b0063__JW0062	ydiF__b1694__JW1684	paaI__b1396__JW1391	paaC__b1390__JW1385	paaB__b1389__JW1384	paaA__b1388__JW1383	paaK__b1398__JW5218	astD__b1746__JW5282	maoC__b1387__JW1382	tdcD__b3115__JW5806	paaJ__b1397__JW1392	atoE__b2223__JW2217	mhpD__b0350__JW0341	atoA__b2222__JW2216	atoB__b2224__JW2218	atoD__b2221__JW2215	fadA__b3845__JW5578	fadB__b3846__JW3822	yfcX__b2341__JW2338	paaF__b1393__JW1388	paaG__b1394__JW1389	paaH__b1395__JW1390	hdhA__b1619__JW1611	aidB__b4187__JW5867	fadL__b2344__JW2341	fadE__b0221__JW5020
10	108	14	ugd__b2028__JW2010	fcl__b2052__JW2037	gmd__b2053__JW2038	galF__b2042__JW2027	wcaD__b2056__JW2041	ycbJ__b0919__JW0902	ycaR__b0917__JW0900	cfa__b1661__JW1653	lpxA__b0181__JW0176	lpxB__b0182__JW0177	lpxK__b0915__JW0898	lomR__b1369__JW5884	wzc__b2060__JW2045	rfaI__b3627__JW3602	rfaJ__b3626__JW3601	yccC__b0981__JW0964	yfhL__b2562__JW2546	rffD__b3787__JW5599	rfbB__b2041__JW2026	rfbD__b2040__JW2025	lacA__b0342__JW0333	yadE__b0130__JW0126	glf__b2036__JW2021	rfaC__b3621__JW3596	rfaF__b3620__JW3595	rfaK__b3623__JW3598	rfaQ__b3632__JW3607	rffG__b3788__JW5598	rffC__b3790__JW5597	ybjT__b0869__JW5116	yibD__b3615__JW3590	kdsA__b1215__JW1206	wcaJ__b2047__JW2032	wbbJ__b2033__JW2018	wbbI__b2034__JW2019	wcaK__b2045__JW2030	wzyE__b3793__JW3769	yiaH__b3561__JW3533	ybcH__b0567__JW0556	nfrA__b0568__JW0557	wbbH__b2035__JW2020	wzxC__b2046__JW2031	rfaP__b3630__JW3605	cpsG__b2048__JW2033	yfbG__b2255__JW2249	yccZ__b0983__JW0966	maa__b0459__JW0448	yfbH__b2256__JW2250	yfbJ__b2258__JW5373	yfbW__b4544__JW2252	arnT__b2257__JW2251	gmhB__b0200__JW0196	cpsB__b2049__JW2034	galU__b1236__JW1224	rfaD__b3619__JW3594	rfbA__b2039__JW2024	rfaB__b3628__JW3603	yjaH__b4001__JW3965	kdsD__b3197__JW3164	cld__b2027__JW5836	wzzE__b3785__JW5601	ddg__b2378__JW2375	rfbC__b2038__JW2023	yiiD__b3888__JW3859	wza__b2062__JW2047	rffT__b4404__JW5596	wzxE__b3792__JW3766	wcaL__b2044__JW2029	wcaA__b2059__JW2044	wcaF__b2054__JW2039	wcaB__b2058__JW2043	wcaC__b2057__JW2042	yfdG__b2350__JW2346	wcaE__b2055__JW2040	wcaI__b2050__JW2035	yfdH__b2351__JW2347	rfbX__b2037__JW2022	nfrB__b0569__JW0558	kdsB__b0918__JW0901	lpxM__b1855__JW1844	rfaL__b3622__JW3597	rfe__b3784__JW3758	rffA__b3791__JW3765	rffE__b3786__JW5600	rfaS__b3629__JW3604	bcsE__b3536__JW3504	lpcA__b0222__JW0212	wcaM__b2043__JW2028	yceK__b1050__JW5151	yfbF__b2254__JW2248	lpxD__b0179__JW0174	rfaY__b3625__JW3600	rfaZ__b3624__JW3599	wzb__b2061__JW2046	msyB__b1051__JW1039	lpxL__b1054__JW1041	kdtA__b3633__JW3608	rfaE__b3052__JW3024	nudD__b2051__JW5335	kdsC__b3198__JW3165	rfaG__b3631__JW3606	rffH__b3789__JW3763	rffM__b3794__JW3770	ymcC__b0986__JW0969	tolA__b0739__JW0729	yafL__b0227__JW0217	yfbE__b2253__JW5372	ais__b2252__JW2246
11	108	12	uhpC__b3667__JW3642	ydeW__b1512__JW1505	yegW__b2101__JW2088	frvA__b3900__JW3871	srlA__b2702__JW5429	srlE__b2703__JW5430	agaR__b3131__JW3100	bglH__b3720__JW3698	srlB__b2704__JW2673	yadI__b0129__JW0125	yiaF__b3554__JW5655	gatZ__b2095__JW2082	yobD__b1820__JW1809	ypdD__b2383__JW2380	bglF__b3722__JW3700	ptsG__b1101__JW1087	yfhH__b2561__JW2545	npr__b3206__JW3173	ptsN__b3204__JW3171	osmE__b1739__JW1728	iaaA__b0828__JW0812	ptsP__b2829__JW2797	alsA__b4087__JW4048	alsB__b4088__JW4049	alsC__b4086__JW4047	araF__b1901__JW1889	araG__b1900__JW1888	malE__b4034__JW3994	malF__b4033__JW3993	malG__b4032__JW3992	malK__b4035__JW3995	mglA__b2149__JW2136	mglC__b2148__JW2135	rbsA__b3749__JW3728	rbsC__b3750__JW3729	xylF__b3566__JW3538	xylG__b3567__JW3539	xylH__b3568__JW3540	yphD__b2546__JW2530	araH__b1898__JW1887	mglB__b2150__JW2137	rbsB__b3751__JW3730	dgoK__b3693__JW3670	sgcB__b4565__JW5967	lsrC__b1514__JW1507	lsrD__b1515__JW1508	melB__b4120__JW4081	uhpT__b3666__JW3641	uidB__b1616__JW1608	yihT__b3881__JW3852	ascF__b2715__JW5435	chbB__b1738__JW1727	chbC__b1737__JW1726	fruA__b2167__JW2154	fruB__b2169__JW2156	gatB__b2093__JW2077	gatC__b2092__JW2076	malX__b1621__JW1613	manX__b1817__JW1806	mtlA__b3599__JW3573	nagE__b0679__JW0665	ypdH__b2387__JW5389	ypdG__b2386__JW2383	frvB__b3899__JW5562	manZ__b1819__JW1808	manY__b1818__JW1807	ybiS__b0819__JW0803	yphG__b2549__JW5405	ygbN__b2740__JW2710	yjhF__b4296__JW4258	dsdX__b2365__JW2362	gntP__b4321__JW4284	gntT__b3415__JW5690	idnT__b4265__JW4222	gntU__b3435__JW5686	setA__b0070__JW0069	setB__b2170__JW2157	xylE__b4031__JW3991	kbaZ__b3132__JW3101	ptsA__b3947__JW5555	murP__b2429__JW2422	agaV__b3133__JW3102	frwC__b3949__JW3921	ptsH__b2415__JW2408	garK__b3124__JW3093	ptsI__b2416__JW2409	gatA__b2094__JW2078	mngA__b0731__JW0720	sgcA__b4302__JW4264	crr__b2417__JW2410	chbA__b1736__JW1725	treB__b4240__JW4199	frwB__b3950__JW3922	cmtB__b2934__JW2901	agaD__b3140__JW3109	lamB__b4036__JW3996	ulaA__b4193__JW5744	yidG__b3675__JW3651	yidH__b3676__JW3652	frwD__b3953__JW3925	agaA__b3135__JW5527	glvB__b3682__JW3659	glvC__b3683__JW3660	agaB__b3138__JW3107	agaC__b3139__JW3108	ulaB__b4194__JW4152	ulaC__b4195__JW4153	agaS__b3136__JW3105
12	99	48	yifB__b3765__JW3738	yjhP__b4306__JW4268	yfaY__b2249__JW2243	nudC__b3996__JW5548	yebV__b1836__JW5302	yehB__b2109__JW2096	ybaN__b0468__JW0457	topB__b1763__JW1752	mdtH__b1065__JW1052	recT__b1349__JW1343	yeiI__b2160__JW2147	recJ__b2892__JW2860	yqfB__b2900__JW2868	ymfB__b1134__JW1120	gyrA__b2231__JW2225	gyrB__b3699__JW5625	yfaA__b2230__JW2224	topA__b1274__JW1266	hrpA__b1413__JW5905	ybbM__b0491__JW5066	yaeI__b0164__JW5014	yedR__b1963__JW1946	yqiB__b3033__JW3001	yjgD__b4255__JW4212	nudH__b2830__JW2798	holD__b4372__JW4334	holC__b4259__JW4216	rph__b3643__JW3618	rpsR__b4202__JW4160	rsxG__b1631__JW1623	rraA__b3929__JW3900	rsxD__b1630__JW1622	yecA__b1908__JW1896	ytfH__b4212__JW5747	rtcA__b3419__JW5688	nudE__b3397__JW3360	ycfD__b1128__JW1114	yhiQ__b3497__JW5672	rnt__b1652__JW1644	yihF__b3861__JW5574	rsxE__b1632__JW1624	pphB__b2734__JW2704	yaeJ__b0191__JW0187	yajQ__b0426__JW5058	abgT__b1336__JW5822	nudF__b3034__JW3002	ynaK__b1365__JW1359	ygdQ__b2832__JW2800	yehS__b2124__JW2112	ycgL__b1179__JW1168	yeiH__b2158__JW2145	yebG__b1848__JW1837	yqcC__b2792__JW2763	yfiR__b2603__JW2584	ygcB__b2761__JW2731	ygcH__b2756__JW2726	ygcI__b2757__JW5844	ygcJ__b2758__JW2728	ygcK__b2759__JW2729	ygcL__b2760__JW2730	ppdC__b2823__JW2791	yobB__b1843__JW1832	yfjR__b2634__JW2615	yncN__b4532__JW5230	ygdB__b2824__JW5450	ppdA__b2826__JW2794	yafO__b0233__JW0223	yagM__b0279__JW0273	ybdM__b0601__JW0594	ydaQ__b1346__JW5207	ygiL__b3043__JW3011	ykfJ__b0235__JW0225	ymgE__b1195__JW1184	tfaQ__b1546__JW1539	intD__b0537__JW0525	hokE__b4415__JW5084	stfR__b1372__JW1366	nohB__b0560__JW0549	yagL__b0278__JW0272	rnhA__b0214__JW0204	xseA__b2509__JW2493	xseB__b0422__JW0412	rnhB__b0183__JW0178	rep__b3778__JW5604	holE__b1842__JW1831	rof__b0189__JW0184	yccS__b0960__JW5128	ydjX__b1750__JW1739	yfdM__b2356__JW2352	allD__b0517__JW0505	phoA__b0383__JW0374	parE__b3030__JW2998	mdoC__b1047__JW1034	exo__b2798__JW5446	insJ__b3557__JW3527	stfQ__b1547__JW1540	sbcC__b0397__JW0387	sbcD__b0398__JW0388	pldA__b3821__JW3794
13	83	36	yhiF__b3507__JW3475	yeiL__b2163__JW2150	ylaB__b0457__JW5062	yebZ__b1840__JW1829	ygfX__b2896__JW2864	yidL__b3680__JW3656	dhaR__b1201__JW5188	dcuR__b4124__JW4085	yhcD__b3216__JW3183	yhjQ__b3534__JW5941	ygeV__b2869__JW2837	yeaP__b1794__JW5292	creD__b4400__JW4363	fimZ__b0535__JW5073	glnG__b3868__JW3839	ydeN__b1498__JW5243	yacH__b0117__JW0113	yfeA__b2395__JW5391	ycdT__b1025__JW5143	yjcC__b4061__JW4022	yaiC__b0385__JW0376	yedV__b1968__JW1951	eptA__b4114__JW5730	yfhK__b2556__JW5407	dos__b1489__JW1484	yfaP__b2225__JW2219	yedW__b1969__JW5322	glnL__b3869__JW3840	phoR__b0400__JW0390	ybjJ__b0845__JW0829	yodB__b1974__JW5323	eptB__b3546__JW5660	yiaT__b3584__JW3556	yieM__b3745__JW5610	gmr__b1285__JW1278	yedQ__b1956__JW5832	ycgG__b1168__JW5174	yfiN__b2604__JW2585	yegE__b2067__JW2052	yoaD__b1815__JW1804	ycgF__b1163__JW1150	yfgF__b2503__JW2488	yeaJ__b1786__JW5291	yliF__b0834__JW0818	yliE__b0833__JW0817	rtn__b2176__JW2164	yahA__b0315__JW0307	ydaM__b1341__JW5206	arcB__b3210__JW5536	barA__b2786__JW2757	ymcA__b0984__JW0967	rcsC__b2218__JW5917	yeaI__b1785__JW1774	cysZ__b2413__JW2406	evgS__b2370__JW2367	atoS__b2219__JW2213	citA__b0619__JW0611	dcuS__b4125__JW4086	torS__b0993__JW5135	baeS__b2078__JW2063	basS__b4112__JW4073	creC__b4399__JW4362	cusS__b0570__JW5082	envZ__b3404__JW3367	phoQ__b1129__JW1115	rstB__b1609__JW1601	narQ__b2469__JW2453	narX__b1222__JW1213	glnA__b3870__JW3841	ybhN__b0788__JW0771	yobA__b1841__JW1830	ygbT__b2755__JW2725	nrdG__b4237__JW4196	ybjR__b0867__JW0851	yaeR__b0187__JW0182	cpxA__b3911__JW3882	kdpD__b0695__JW0683	zraS__b4003__JW3967	qseC__b3026__JW2994	rcsD__b2216__JW2204	uhpB__b3668__JW3643	ycaQ__b0916__JW0899	yeiB__b2152__JW2139
14	60	24	groL__b4143__JW4103	groS__b4142__JW4102	tig__b0436__JW0426	ydjO__b1730__JW1719	ylbG__b0502__JW5880	yhbU__b3158__JW3127	ycdX__b1034__JW1017	ygfA__b2912__JW2879	yfjK__b2627__JW2608	ydfD__b1576__JW1567	racC__b1351__JW1345	ydaE__b4526__JW1346	kil__b1352__JW1347	dicB__b1575__JW1566	yihA__b3865__JW5930	yafZ__b0252__JW0242	minC__b1176__JW1165	yhhA__b3448__JW3413	ftsA__b0094__JW0092	ftsB__b2748__JW2718	ftsK__b0890__JW0873	ftsL__b0083__JW0081	ftsZ__b0095__JW0093	minD__b1175__JW1164	minE__b1174__JW1163	zipA__b2412__JW2404	mukB__b0924__JW0907	ftsN__b3933__JW3904	rng__b3247__JW3216	ftsY__b3464__JW3429	ftsQ__b0093__JW0091	yjjM__b4357__JW5792	ydaT__b1358__JW1353	ydaW__b1361__JW5211	ydfW__b1567__JW1559	ydfX__b1568__JW1560	yfdO__b2358__JW2355	dicC__b1569__JW1561	yjjA__b4360__JW5795	yqaE__b2666__JW2641	pinR__b1374__JW1368	dinB__b0231__JW0221	mukE__b0923__JW0906	dcm__b1961__JW1944	parC__b3019__JW2987	yifL__b4558__JW3781	cedA__b1731__JW1720	mraW__b0082__JW0080	suhB__b2533__JW2517	yjeI__b4144__JW5736	yhgN__b3434__JW3397	yegP__b2080__JW5339	ydeJ__b1537__JW1530	tfaR__b1373__JW1367	ycbB__b0925__JW0908	mukF__b0922__JW0905	yceP__b1060__JW5152	ybbL__b0490__JW0479	sodA__b3908__JW3879	mdtI__b1599__JW1591
15	58	11	yfhD__b2558__JW2542	fecR__b4292__JW4252	fes__b0585__JW0576	yncD__b1451__JW1446	yoeE__b1998__JW1980	cirA__b2155__JW2142	feoB__b3409__JW3372	feoA__b3408__JW3371	yhgG__b3410__JW3373	btuF__b0158__JW0154	fieF__b3915__JW3886	hsrA__b3754__JW3733	ypfI__b2474__JW2459	entA__b0596__JW0588	dbpA__b1343__JW1337	yhiO__b3494__JW3461	yecI__b1902__JW1890	fecE__b4287__JW4247	fepC__b0588__JW0580	fhuC__b0151__JW0147	yhbV__b3159__JW5530	btuB__b3966__JW3938	btuC__b1711__JW1701	btuR__b1270__JW1262	cobT__b1991__JW1969	yecR__b1904__JW1892	bfr__b3336__JW3298	ftn__b1905__JW1893	fiu__b0805__JW0790	fepE__b0587__JW0579	yiaC__b3550__JW3519	entE__b0594__JW0586	entB__b0595__JW0587	ybdB__b0597__JW0589	ybdZ__b4511__JW0577	entF__b0586__JW0578	fecB__b4290__JW4250	fecC__b4289__JW4249	fepB__b0592__JW0584	fepD__b0590__JW0582	fepG__b0589__JW0581	fhuB__b0153__JW0149	fhuD__b0152__JW0148	fhuE__b1102__JW1088	fecA__b4291__JW4251	fepA__b0584__JW5086	fhuA__b0150__JW0146	yfaU__b2245__JW2239	yqjH__b3070__JW3041	fhuF__b4367__JW4331	yojI__b2211__JW2199	cobU__b1993__JW1971	cobS__b1992__JW1970	entD__b0583__JW5085	entC__b0593__JW0585	ybdJ__b0580__JW0569	mdtD__b2077__JW2062	fecD__b4288__JW4248
16	53	13	epd__b2927__JW2894	gapA__b1779__JW1768	ygjI__b3078__JW5512	yihV__b3883__JW5568	yjhB__b4279__JW5768	fsaB__b3946__JW3918	yfeT__b2427__JW2420	yjhC__b4280__JW5769	ydhF__b1647__JW1639	yfiQ__b2584__JW2568	eda__b1850__JW1839	glpT__b2240__JW2234	treA__b1197__JW1186	yicJ__b3657__JW5939	glpX__b3925__JW3896	yhfL__b3369__JW3332	ydhH__b1640__JW1632	yfeU__b2428__JW2421	nanE__b3223__JW3192	rpe__b3386__JW3349	uxaC__b3092__JW3063	uxuA__b4322__JW4285	ydjI__b1773__JW1762	tktA__b2935__JW5478	tktB__b2465__JW2449	deoB__b4383__JW4346	yiaN__b3578__JW5651	rpiA__b2914__JW5475	nagD__b0675__JW0661	yihQ__b3878__JW3849	bglA__b2901__JW2869	otsB__b1897__JW1886	otsA__b1896__JW5312	yfjB__b2615__JW2596	tam__b1519__JW1512	ompL__b3875__JW3846	agaI__b3141__JW3110	fbaA__b2925__JW2892	fbaB__b2097__JW5344	gpmA__b0755__JW0738	gpmI__b3612__JW3587	ytjC__b4395__JW4358	ygcE__b2776__JW5444	ycdG__b1006__JW5137	ygcP__b2768__JW2738	ygcN__b2766__JW2736	frlB__b3371__JW5700	dgoT__b3691__JW5859	pgk__b2926__JW2893	pfkA__b3916__JW3887	pfkB__b1723__JW5280	eno__b2779__JW2750	pgi__b4025__JW3985
17	49	13	ypeB__b4546__JW5877	yaiI__b0387__JW0378	nei__b0714__JW0704	mutY__b2961__JW2928	ung__b2580__JW2564	mutS__b2733__JW2703	mutL__b4170__JW4128	phr__b0708__JW0698	cyaY__b3807__JW3779	ydjQ__b1741__JW1730	recX__b2698__JW2668	mcrA__b1159__JW1145	nfo__b2159__JW2146	xthA__b1749__JW1738	vsr__b1960__JW1943	uvrA__b4058__JW4019	ybgL__b0713__JW0703	ygiC__b3038__JW3006	yciK__b1271__JW1263	yicG__b3646__JW3621	yggW__b2955__JW2922	poxA__b4155__JW4116	ybhP__b0790__JW0773	ybhO__b0789__JW0772	recG__b3652__JW3627	recA__b2699__JW2669	ruvB__b1860__JW1849	solA__b1059__JW1046	pqiB__b0951__JW0934	uvrB__b0779__JW0762	uvrC__b1913__JW1898	yeeS__b2002__JW1984	mazG__b2781__JW2752	ybdA__b0591__JW0583	alkA__b2068__JW2053	ybbB__b0503__JW0491	yheS__b3352__JW3315	mutM__b3635__JW3610	ybhR__b0792__JW5803	ogt__b1335__JW1329	yicR__b3638__JW5643	mfd__b1114__JW1100	yohJ__b2141__JW2129	gsk__b0477__JW0466	mutH__b2831__JW2799	yfjY__b2644__JW2625	ykfG__b0247__JW0236	slyX__b3348__JW3310	ynjC__b1755__JW5285
18	48	29	ybaK__b0481__JW0470	ynfA__b1582__JW1574	yheT__b3353__JW3316	frvX__b3898__JW3869	yfgD__b2495__JW2480	yciM__b1280__JW1272	yjeF__b4167__JW4125	yliG__b0835__JW0819	ygaD__b2700__JW2670	yehY__b2130__JW2118	ynhG__b1678__JW1668	yhbW__b3160__JW3129	ycgM__b1180__JW1169	yegU__b2099__JW2086	ydfG__b1539__JW1532	yaiL__b0354__JW0345	ivy__b0220__JW0210	yehZ__b2131__JW2119	yehX__b2129__JW2117	zapA__b2910__JW2878	yihR__b3879__JW3850	puuE__b1302__JW1295	yjiM__b4335__JW5786	yjgM__b4256__JW5758	mdlB__b0449__JW5061	yijE__b3943__JW5557	yeaE__b1781__JW1770	ycfH__b1100__JW1086	ydiK__b1688__JW1678	yjjV__b4378__JW4341	elaA__b2267__JW2262	yoaA__b1808__JW1797	yedA__b1959__JW1942	yhbG__b3201__JW3168	yhbN__b3200__JW3167	ycgB__b1188__JW1177	yeaH__b1784__JW1773	yggT__b2952__JW2919	ychA__b1214__JW1205	yfbN__b2273__JW2268	ybfF__b0686__JW0673	ydcN__b1434__JW1430	yfcG__b2302__JW2299	yehW__b2128__JW2116	yjiL__b4334__JW5785	yggL__b2959__JW2926	ycdI__b1008__JW0993	clcB__b1592__JW5263
19	43	8	yghO__b2981__JW5848	proX__b2679__JW2654	hisP__b2306__JW2303	livF__b3454__JW3419	livG__b3455__JW3420	artM__b0861__JW0845	frlA__b3370__JW3333	yceH__b1067__JW1054	tdcG__b3111__JW5520	yahN__b0328__JW0320	ycaK__b0901__JW0884	gltI__b0655__JW5092	fliY__b1920__JW1905	yhdW__b3268__JW3236	ydcL__b1431__JW1427	yhaM__b3108__JW5518	sdaC__b2796__JW2767	artP__b0864__JW0848	artQ__b0862__JW0846	glnP__b0810__JW0795	glnQ__b0809__JW0794	gltJ__b0654__JW0649	gltK__b0653__JW0648	gltL__b0652__JW0647	hisM__b2307__JW2304	hisQ__b2308__JW2305	livH__b3457__JW3422	livJ__b3460__JW3425	livK__b3458__JW3423	livM__b3456__JW3421	proV__b2677__JW2652	proW__b2678__JW2653	yecS__b1918__JW1903	yhdY__b3270__JW5545	yhdX__b3269__JW5544	yhdZ__b3271__JW3239	argT__b2310__JW2307	artI__b0863__JW0847	artJ__b0860__JW0844	glnH__b0811__JW0796	hisJ__b2309__JW2306	ybbJ__b0488__JW5065	ycdY__b1035__JW1018
20	39	8	yeiP__b2171__JW5362	yfiO__b2595__JW2577	ftsI__b0084__JW0082	mraY__b0087__JW0085	murA__b3189__JW3156	murB__b3972__JW3940	murC__b0091__JW0089	murD__b0088__JW0086	murF__b0086__JW0084	murG__b0090__JW0088	dacB__b3182__JW3149	murE__b0085__JW0083	yfhM__b2520__JW2504	rlpA__b0633__JW0628	ddlB__b0092__JW0090	dacA__b0632__JW0627	dacC__b0839__JW0823	dacD__b2010__JW5329	mrcA__b3396__JW3359	mrcB__b0149__JW0145	mrdA__b0635__JW0630	pbpG__b2134__JW5355	yohC__b2135__JW5356	yjeE__b4168__JW4126	nupG__b2964__JW2932	murI__b3967__JW5550	alr__b4053__JW4013	yhdN__b3293__JW3255	ybeD__b0631__JW0626	yeiW__b4502__JW5361	yceG__b1097__JW1083	yfiH__b2593__JW2575	rlpB__b0641__JW0636	ddlA__b0381__JW0372	mtgA__b3208__JW3175	pbpC__b2519__JW2503	glmU__b3730__JW3708	bacA__b3057__JW3029	phnP__b4092__JW4053
21	38	12	yjbQ__b4056__JW4017	csdA__b2810__JW2781	sufB__b1683__JW5273	ydgA__b1614__JW1606	ybbW__b0511__JW0499	yeaX__b1803__JW1792	ygeY__b2872__JW2840	yghB__b3009__JW2976	sanA__b2144__JW2132	ydaL__b1340__JW1334	sufA__b1684__JW1674	ydeA__b1528__JW1521	asmA__b2064__JW2049	yfeW__b2430__JW5395	sufD__b1681__JW1671	yiaK__b3575__JW3547	speG__b1584__JW1576	codB__b0336__JW0327	glxK__b0514__JW0502	cpdB__b4213__JW4171	yniC__b1727__JW1716	yjcH__b4068__JW4029	ybbP__b0496__JW0485	nupC__b2393__JW2389	sufS__b1680__JW1670	gabT__b2662__JW2637	gpt__b0238__JW0228	thyA__b2827__JW2795	rihA__b0651__JW0646	rihB__b2162__JW2149	rihC__b0030__JW0028	udk__b2066__JW2051	ushA__b0480__JW0469	hyuA__b2873__JW2841	deoD__b4384__JW4347	xapA__b2407__JW2398	uraA__b2497__JW2482	ygeW__b2870__JW5463
22	37	7	yhdV__b3267__JW3235	acrF__b3266__JW3234	acrE__b3265__JW3233	yfbL__b2271__JW2266	ycdC__b1013__JW0998	cusA__b0575__JW0564	dinF__b4044__JW4004	ybhG__b0795__JW0779	yhiI__b3487__JW3454	mdtB__b2075__JW2060	mdtC__b2076__JW2061	ydhJ__b1644__JW1636	yibH__b3597__JW3571	yjcR__b4082__JW4043	aaeA__b3241__JW3210	yiaV__b3586__JW3558	yjcP__b4080__JW4041	mdtF__b3514__JW3482	emrB__b2686__JW2661	yjiO__b4337__JW4300	bcr__b2182__JW5363	yjiN__b4336__JW4299	tehA__b1429__JW1425	blr__b4409__JW5963	emrK__b2368__JW2365	ampH__b0376__JW5052	yfeK__b2419__JW2412	ampC__b4150__JW4111	macB__b0879__JW0863	emrA__b2685__JW2660	acrD__b2470__JW2454	mdtL__b3710__JW3688	cmr__b0842__JW0826	emrY__b2367__JW2364	mdtK__b1663__JW1655	acrB__b0462__JW0451	acrA__b0463__JW0452
23	36	22	ybcY__b0562__JW0551	ybfB__b0702__JW0691	ybbD__b0500__JW0489	ybfO__b0703__JW0692	yfdI__b2352__JW5382	ylbH__b0499__JW0488	ydcD__b1457__JW1452	yhhH__b3483__JW3449	yhhI__b3484__JW3451	rhsE__b1456__JW1451	yibJ__b3595__JW5647	yjbA__b4030__JW3990	yeaV__b1801__JW5293	ycfP__b1108__JW5158	yaiS__b0364__JW0356	tldD__b3244__JW3213	yhgF__b3407__JW3370	lepA__b2569__JW2553	blc__b4149__JW4110	rhsC__b0700__JW0689	nlpC__b1708__JW1698	yafK__b0224__JW0214	ybaY__b0453__JW0443	yohG__b2138__JW5838	ycdQ__b1022__JW1007	ycjS__b1315__JW1308	mviM__b1068__JW1055	ygaM__b2672__JW2647	bcsC__b3530__JW5942	bcsB__b3532__JW3500	bcsZ__b3531__JW3499	ycgR__b1194__JW1183	mdoG__b1048__JW1035	yfcL__b2325__JW2322	ybjI__b0844__JW5113	ytfF__b4210__JW4168
24	35	7	yedO__b1919__JW5313	ydiP__b1696__JW1686	eutH__b2452__JW2436	ybjL__b0847__JW0831	yjjX__b4394__JW5801	gadC__b1492__JW1487	ycfZ__b1121__JW1107	yjdL__b4130__JW4091	speC__b2965__JW5482	speF__b0693__JW0680	ymfA__b1122__JW5164	yphC__b2545__JW5842	dadA__b1189__JW1178	dsdA__b2366__JW2363	tdcB__b3117__JW3088	yahF__b0320__JW0312	yffI__b2438__JW2431	yfeG__b2437__JW2430	eutA__b2451__JW2435	ypfE__b2462__JW2446	eutP__b2461__JW2445	cchB__b2456__JW2440	cchA__b2457__JW2441	eutE__b2455__JW2439	eutL__b2439__JW2432	eutQ__b2460__JW2444	eutT__b2459__JW2443	astA__b1747__JW1736	astE__b1744__JW1733	cadB__b4132__JW4093	adiA__b4117__JW5731	cadA__b4131__JW4092	ldcC__b0186__JW0181	tnaA__b3708__JW3686	astB__b1745__JW1734
25	35	3	cheY__b1882__JW1871	flhB__b1880__JW1869	flhA__b1879__JW1868	fliR__b1950__JW1934	fliK__b1943__JW1927	fliJ__b1942__JW1926	fliS__b1925__JW1910	ybcM__b0546__JW0534	flgA__b1072__JW1059	cheZ__b1881__JW1870	yafP__b0234__JW0224	yiaD__b3552__JW5657	flgI__b1080__JW1067	flgJ__b1081__JW1068	fliE__b1937__JW1921	fliF__b1938__JW1922	fliH__b1940__JW1924	motA__b1890__JW1879	motB__b1889__JW1878	fliN__b1946__JW1930	fliG__b1939__JW1923	fliL__b1944__JW1928	fliM__b1945__JW1929	fliO__b1947__JW5316	flgB__b1073__JW1060	flgC__b1074__JW1061	flgE__b1076__JW1063	flgF__b1077__JW1064	flgG__b1078__JW1065	flgH__b1079__JW5153	flgK__b1082__JW1069	flgL__b1083__JW1070	fliC__b1923__JW1908	flgD__b1075__JW1062	fliD__b1924__JW1909
26	33	9	ompX__b0814__JW0799	yijP__b3955__JW3927	mltA__b2813__JW2784	mltB__b2701__JW2671	slt__b4392__JW4355	yccJ__b1003__JW0988	yafD__b0209__JW5017	ycaI__b0913__JW5120	bcsG__b3538__JW3506	lnt__b0657__JW0654	ycjG__b1325__JW1318	yhjR__b3535__JW3503	mdoB__b4359__JW5794	yrfB__b3393__JW3356	amiA__b2435__JW2428	amiB__b4169__JW4127	amiC__b2817__JW5449	yqjD__b3098__JW3069	mreC__b3250__JW3219	mreD__b3249__JW3218	lpxC__b0096__JW0094	yjgI__b4249__JW4207	emtA__b1193__JW5821	mltC__b2963__JW5481	yegQ__b2081__JW2066	glmS__b3729__JW3707	wbbK__b2032__JW2017	prc__b1830__JW1819	proQ__b1831__JW5300	hlpA__b0178__JW0173	yfcM__b2326__JW5381	bcsA__b3533__JW5665	mepA__b2328__JW2325
27	32	4	yhhS__b3473__JW5945	sapD__b1291__JW1284	sapF__b1290__JW1283	dppF__b3540__JW3509	oppA__b1243__JW1235	oppF__b1247__JW1239	yahJ__b0324__JW0316	mppA__b1329__JW1322	ygiS__b3020__JW2988	ddpB__b1486__JW1481	ddpC__b1485__JW1480	ddpD__b1484__JW1479	ddpF__b1483__JW1478	yliB__b0830__JW5111	yliA__b0829__JW5897	yejF__b2180__JW2168	yliD__b0832__JW0816	yliC__b0831__JW0815	yejE__b2179__JW2167	yejB__b2178__JW2166	sapB__b1293__JW1286	ddpA__b1487__JW5240	ygiB__b3037__JW5927	oppB__b1244__JW1236	oppC__b1245__JW1237	oppD__b1246__JW1238	dppA__b3544__JW3513	dppD__b3541__JW3510	sapC__b1292__JW1285	dppB__b3543__JW3512	dppC__b3542__JW3511	sapA__b1294__JW1287
28	30	14	ycaL__b0909__JW0892	nrdI__b2674__JW2649	yebE__b1846__JW1835	stpA__b2669__JW2644	htrG__b3055__JW3027	yeiM__b2164__JW2151	ycfL__b1104__JW1090	yggV__b2954__JW2921	ydcC__b1460__JW1455	yddA__b1496__JW5242	hcp__b0873__JW0857	ychM__b1206__JW5189	nrdA__b2234__JW2228	nrdB__b2235__JW2229	nrdE__b2675__JW2650	nrdF__b2676__JW2651	yecC__b1917__JW1902	yicO__b3664__JW5636	ybbN__b0492__JW5067	yieG__b3714__JW3692	yeiA__b2147__JW2134	yicE__b3654__JW3629	yfcE__b2300__JW5377	yaeB__b0195__JW0191	pyrI__b4244__JW4203	yfhB__b2560__JW5408	yfgG__b2504__JW5399	ygiU__b3022__JW2990	purC__b2476__JW2461	pyrL__b4246__JW4205
29	29	8	yjaG__b3999__JW3963	yddG__b1473__JW1469	polB__b0060__JW0059	recF__b3700__JW3677	uvrD__b3813__JW3786	umuC__b1184__JW1173	ychN__b1219__JW1210	ybaZ__b0454__JW0444	alkB__b2212__JW2200	ppdB__b2825__JW5451	yedJ__b1962__JW1945	nth__b1633__JW1625	tag__b3549__JW3518	polA__b3863__JW3835	ssb__b4059__JW4020	yqiC__b3042__JW5505	ligA__b2411__JW2403	nudB__b1865__JW1854	yjdF__b4121__JW4082	exoX__b1844__JW1833	nfi__b3998__JW5547	recB__b2820__JW2788	recC__b2822__JW2790	recD__b2819__JW2787	sbcB__b2011__JW1993	mutT__b0099__JW0097	ynjE__b1757__JW5287	ynjD__b1756__JW5286	helD__b0962__JW0945
30	29	6	allC__b0516__JW0504	yahG__b0321__JW0313	fdrA__b0518__JW0506	ydbC__b1406__JW1403	ygaT__b2659__JW5427	gcvH__b2904__JW2872	gadA__b3517__JW3485	gadB__b1493__JW1488	yicL__b3660__JW3634	gcl__b0507__JW0495	gcvP__b2903__JW2871	gcvT__b2905__JW2873	yihL__b3872__JW3843	speA__b2938__JW2905	speB__b2937__JW2904	potB__b1125__JW1111	potH__b0856__JW0840	potG__b0855__JW5818	potI__b0857__JW0841	aspA__b4139__JW4099	ydcJ__b1423__JW1419	ygjG__b3073__JW5510	potA__b1126__JW1112	potC__b1124__JW1110	potD__b1123__JW1109	potF__b0854__JW0838	ybjO__b0858__JW0842	ansB__b2957__JW2924	ansA__b1767__JW1756
31	28	5	gltS__b3653__JW3628	putP__b1015__JW1001	shiA__b1981__JW1962	ygeA__b2840__JW2808	cycA__b4208__JW4166	yifK__b3795__JW5595	pheP__b0576__JW0565	yhaO__b3110__JW5519	yfiK__b2578__JW2562	puuP__b1296__JW1289	yeaS__b1798__JW1787	eamA__b1533__JW5250	potE__b0692__JW0679	adiC__b4115__JW4076	yhjV__b3539__JW3508	yqeG__b2845__JW2813	ansP__b1453__JW5234	aroP__b0112__JW0108	lysP__b2156__JW2143	mtr__b3161__JW3130	rhtB__b3824__JW5585	rhtC__b3823__JW5586	sstT__b3089__JW3060	tdcC__b3116__JW3087	tnaB__b3709__JW5619	tyrP__b1907__JW1895	argO__b2923__JW2890	gabP__b2663__JW2638
32	26	10	glpQ__b2239__JW2233	acnA__b1276__JW1268	acnB__b0118__JW0114	ybhJ__b0771__JW5103	frlR__b3375__JW5698	mdh__b3236__JW3205	yahD__b0318__JW0310	ycjD__b1289__JW1282	ygdE__b2806__JW2777	glcF__b2978__JW5486	ychJ__b1233__JW1221	ygfY__b2897__JW2865	yfcD__b2299__JW2296	aceB__b4014__JW3974	glcB__b2976__JW2943	prpD__b0334__JW0325	glcE__b2978__JW5487	prpC__b0333__JW0324	yhaH__b3103__JW3074	yhaI__b3104__JW3075	ygfF__b2902__JW2870	ttdA__b3061__JW3033	kgtP__b2587__JW2571	lasT__b4403__JW4366	ttdB__b3062__JW3034	ydhR__b1667__JW1657
33	25	3	yqjG__b3102__JW3073	yceB__b1063__JW1050	nrfG__b4076__JW4037	hypA__b2726__JW2696	dipZ__b4136__JW5734	ccmG__b2195__JW2183	trxA__b3781__JW5856	trxC__b2582__JW2566	grxA__b0849__JW0833	grxB__b1064__JW1051	grxC__b3610__JW3585	nrdH__b2673__JW2648	yhjA__b3518__JW3486	ccmD__b2198__JW2186	ccmC__b2199__JW2187	ccmE__b2197__JW2185	ccmF__b2196__JW2184	ccmH__b2194__JW2182	nrfE__b4074__JW4035	nrfF__b4075__JW4036	ccmA__b2201__JW5366	ccmB__b2200__JW2188	cyoE__b0428__JW0418	trxB__b0888__JW0871	dsbB__b1185__JW5182
34	23	1	yjbN__b4049__JW5950	dusB__b3260__JW3228	dusC__b2140__JW2128	cca__b3056__JW3028	miaA__b4171__JW4129	tgt__b0406__JW0396	trmA__b3965__JW3937	trmH__b3651__JW3626	trmU__b1133__JW1119	truB__b3166__JW3135	yqcB__b2791__JW2762	trmE__b3706__JW3684	trmD__b2607__JW2588	truD__b2745__JW2715	yjaB__b4012__JW3972	ycaC__b0897__JW0880	elaC__b2268__JW2263	yggH__b2960__JW2927	truA__b2318__JW2315	rnd__b1804__JW1793	rnpA__b3704__JW3681	rluA__b0058__JW0057	tadA__b2559__JW2543
35	22	10	dinI__b1061__JW1048	metF__b3941__JW3913	ygcR__b2770__JW5441	yqcE__b2775__JW2746	yihX__b3885__JW5566	yafJ__b0223__JW0213	ykgC__b0304__JW5040	ycdW__b1033__JW5146	ybcK__b0544__JW0532	ygeX__b2871__JW2839	gloA__b1651__JW1643	ymjC__b4525__JW5960	speE__b0121__JW0117	ycdZ__b1036__JW5147	yraI__b3143__JW3112	oxc__b2373__JW2370	yraJ__b3144__JW3113	ycbT__b0941__JW0924	puuB__b1301__JW1294	tesA__b0494__JW0483	speD__b0120__JW0116	poxB__b0871__JW0855
36	19	7	rhtA__b0813__JW0798	ybdH__b0599__JW0592	ybjK__b0846__JW5114	ydcO__b1433__JW5229	ybgS__b0753__JW0736	ldrB__b4421__JW5958	chaA__b1216__JW1207	trkG__b1363__JW1358	trkH__b3849__JW5576	zitB__b0752__JW0735	kefB__b3350__JW3313	kefC__b0047__JW0046	trkA__b3290__JW3251	nhaA__b0019__JW0018	actP__b4067__JW4028	rzoR__b4528__JW5213	yniA__b1725__JW1714	yddK__b1471__JW1467	yddJ__b1470__JW1466
37	19	6	secB__b3609__JW3584	ygiA__b3036__JW5889	yjgJ__b4251__JW4208	yqjA__b3095__JW3066	ygiW__b3024__JW2992	yeeE__b2013__JW1995	lolB__b1209__JW1200	ycdB__b1019__JW1004	ybgF__b0742__JW0732	ubiB__b3835__JW3812	pal__b0741__JW0731	tolC__b3035__JW5503	tolB__b0740__JW5100	yaiF__b0362__JW5814	tolQ__b0737__JW0727	tolR__b0738__JW0728	exbB__b3006__JW2974	exbD__b3005__JW2973	sbmA__b0377__JW0368
38	19	1	ppa__b4226__JW4185	nemA__b1650__JW1642	ydhP__b1657__JW1649	citC__b0618__JW0610	aldB__b3588__JW3561	frc__b2374__JW2371	gabD__b2661__JW2636	maeB__b2463__JW2447	puuC__b1300__JW1293	sfcA__b1479__JW5238	ydcW__b1444__JW1439	yqhD__b3011__JW2978	betB__b0312__JW0304	gpsA__b3608__JW3583	aceA__b4015__JW3975	ugpQ__b3449__JW3414	aaeX__b3242__JW5541	yghZ__b3001__JW2970	glpK__b3926__JW3897
39	19	2	phnL__b4096__JW4057	phnK__b4097__JW5727	phnN__b4094__JW4055	chpA__b2782__JW2753	chpR__b2783__JW2754	phnI__b4099__JW4060	phnH__b4100__JW4061	phnM__b4095__JW4056	yjeH__b4141__JW4101	nlpA__b3661__JW3635	ssuD__b0935__JW0918	phnC__b4106__JW4067	yiaW__b3587__JW3559	ycdM__b1012__JW0997	phnD__b4105__JW4066	ssuC__b0934__JW5121	modF__b0760__JW0743	ssuA__b0936__JW0919	ssuB__b0933__JW0916
40	19	5	yeaC__b1777__JW1766	ompT__b0565__JW0554	ydjR__b1742__JW1731	pepA__b4260__JW4217	yjeM__b4156__JW5739	yebF__b1847__JW1836	yfdP__b2359__JW2356	ymgD__b1171__JW5177	dcp__b1538__JW1531	pepD__b0237__JW0227	pepE__b4021__JW3981	pepN__b0932__JW0915	pepP__b2908__JW2876	pepQ__b3847__JW3823	pepT__b1127__JW1113	prlC__b3498__JW3465	ptrB__b1845__JW1834	emrD__b3673__JW5634	pepB__b2523__JW2507
41	19	2	ygjO__b3084__JW5513	yncE__b1452__JW1447	rsmB__b3289__JW3250	yjcE__b4065__JW4026	rrmA__b1822__JW1811	rbfA__b3167__JW3136	rimM__b2608__JW5413	rlmB__b4180__JW4138	rluB__b1269__JW1261	rluC__b1086__JW1072	rluD__b2594__JW2576	ymfC__b1135__JW1121	yjbC__b4022__JW3982	rsmC__b4371__JW4333	rsuA__b2183__JW2171	rumA__b2785__JW2756	rumB__b0859__JW0843	ksgA__b0051__JW0050	rrmJ__b3179__JW3146
42	18	2	priB__b4201__JW4159	dnaB__b4052__JW4012	dnaE__b0184__JW0179	dnaX__b0470__JW0459	dnaQ__b0215__JW0205	dnaN__b3701__JW3678	holB__b1099__JW1085	holA__b0640__JW0635	hda__b2496__JW5397	priA__b3935__JW3906	dam__b3387__JW3350	dnaA__b3702__JW3679	cyaA__b3806__JW3778	dnaG__b3066__JW3038	dnaT__b4362__JW4326	yneG__b1523__JW1516	dnaC__b4361__JW4325	ydaU__b1359__JW1354
43	18	9	ybaA__b0456__JW0445	ydhM__b1649__JW5874	yddM__b1477__JW5908	yneI__b1525__JW5247	ldhA__b1380__JW1375	yhcO__b3239__JW3208	glcG__b2977__JW2944	glpD__b3426__JW3389	ydiJ__b1687__JW1677	yicH__b3655__JW3630	ypeC__b2390__JW2387	yibG__b3596__JW3570	ygjM__b3082__JW3053	inaA__b2237__JW2231	tynA__b1386__JW1381	aceK__b4016__JW3976	lpp__b1677__JW1667	sra__b1480__JW5962
44	17	3	dgt__b0160__JW0156	tdk__b1238__JW1226	ycdL__b1011__JW5139	cmk__b0910__JW0893	ygfU__b2888__JW5470	ygfQ__b2884__JW5467	yjjJ__b4385__JW4348	ygfO__b2882__JW2850	add__b1623__JW1615	hpt__b0125__JW5009	apt__b0469__JW0458	tmk__b1098__JW1084	pfs__b0159__JW0155	upp__b2498__JW2483	dcd__b2065__JW2050	guaD__b2883__JW5466	yedX__b1970__JW1953
45	17	3	fpr__b3924__JW3895	nfnB__b0578__JW0567	ygfJ__b2877__JW2845	yqeC__b2876__JW5464	yqeB__b2875__JW2843	xdhD__b2881__JW2849	ygfM__b2880__JW2848	bisC__b3551__JW5940	hmp__b2552__JW2536	sthA__b3962__JW5551	xdhA__b2866__JW5462	xdhC__b2868__JW2836	pntB__b1602__JW1594	glpF__b3927__JW3898	xdhB__b2867__JW2835	nudG__b1759__JW1748	azoR__b1412__JW1409
46	17	5	pppA__b2972__JW2939	yacG__b0101__JW5008	hofB__b0107__JW0103	gspF__b3327__JW3289	gspG__b3328__JW3290	hofC__b0106__JW0102	gspK__b3332__JW3294	ppdD__b0108__JW0104	gspO__b3335__JW3297	yacF__b0102__JW0099	yghG__b2971__JW2938	yghF__b2970__JW5484	gspH__b3329__JW3291	yghD__b2968__JW2935	gspM__b3334__JW5704	gspJ__b3331__JW3293	gspD__b3325__JW5707
47	16	3	ybiN__b0807__JW5107	ygdD__b2807__JW2778	yfhJ__b2524__JW2508	iscA__b2528__JW2512	cbpA__b1000__JW0985	fklB__b4207__JW5746	slyD__b3349__JW3311	fkpA__b3347__JW3309	hscB__b2527__JW2511	ppiA__b3363__JW3326	surA__b0053__JW0052	ppiB__b0525__JW0514	apaG__b0050__JW0049	yheL__b3343__JW3305	yaaY__b0024__JW5003	yheN__b3345__JW3307
48	15	1	yafQ__b0225__JW0215	yciW__b1287__JW5200	dinJ__b0226__JW0216	fabI__b1288__JW1281	accC__b3256__JW3224	fabD__b1092__JW1078	fabH__b1091__JW1077	accA__b0185__JW0180	accD__b2316__JW2313	acpS__b2563__JW2547	fabZ__b0180__JW0175	fabA__b0954__JW0937	ispE__b1208__JW1199	pldB__b3825__JW5584	yigL__b3826__JW5854
49	13	5	yhbX__b3173__JW5534	prmA__b3259__JW3227	yeaB__b1813__JW1802	yjbM__b4048__JW4008	yohH__b2139__JW5358	yjbO__b4050__JW5716	miaB__b0661__JW0658	yacL__b0119__JW0115	ykgJ__b0288__JW0282	pcnB__b0143__JW5808	prmC__b1212__JW1203	rna__b0611__JW0603	pnp__b3164__JW5851
50	13	7	sfmC__b0531__JW0520	fliT__b1926__JW1911	ycbS__b0940__JW0923	yfcS__b2336__JW2333	yfcT__b2337__JW2334	yfcU__b2338__JW2335	yghJ__b2973__JW5925	fimC__b4316__JW4279	ecpD__b0140__JW0136	ybgO__b0716__JW5098	ybgQ__b0718__JW5099	fliQ__b1949__JW1933	fliP__b1948__JW1932
51	13	4	ybaO__b0447__JW0437	phoU__b3724__JW3702	ppk__b2501__JW2486	ydhL__b1648__JW5827	cynS__b0340__JW0331	yfbS__b2292__JW2289	yedF__b1930__JW1915	aslA__b3801__JW3773	cysQ__b4214__JW4172	sseA__b2521__JW2505	cysN__b2751__JW2721	cysC__b2750__JW2720	ppx__b2502__JW2487
52	11	2	ytfK__b4217__JW5749	dksA__b0145__JW0141	tus__b1610__JW1602	yohM__b2106__JW2093	pspD__b1307__JW1300	sixA__b2340__JW2337	chpB__b4225__JW4184	hrpB__b0148__JW0144	ylaC__b0458__JW5063	chpS__b4224__JW5750	etp__b0982__JW5132
53	11	3	clpX__b0438__JW0428	hscA__b2526__JW2510	htpG__b0473__JW0462	grpE__b2614__JW2594	dnaK__b0014__JW0013	hslO__b3401__JW5692	yrfG__b3399__JW5865	ybfG__b0690__JW5094	ybfH__b0691__JW5095	ppiD__b0441__JW0431	dnaJ__b0015__JW0014
54	11	2	yaeQ__b0190__JW0186	ykfC__b0258__JW5813	dinG__b0799__JW0784	recN__b2616__JW5416	recO__b2565__JW2549	recR__b0472__JW0461	ruvC__b1863__JW1852	recQ__b3822__JW5855	ruvA__b1861__JW1850	rusA__b0550__JW0538	recE__b1350__JW1344
55	11	4	yfbK__b2270__JW2265	yceF__b1087__JW5155	ispD__b2747__JW2717	folM__b1606__JW1598	aas__b2836__JW2804	menE__b2260__JW2255	fabG__b1093__JW1079	fabB__b2323__JW2320	fabF__b1095__JW1081	yfgI__b2506__JW2490	yqeI__b2847__JW2815
56	11	1	fimD__b4317__JW5780	fimA__b4314__JW4277	fimI__b4315__JW5779	ycbF__b0944__JW5124	sfmA__b0530__JW0519	sfmH__b0533__JW5071	sfmF__b0534__JW5072	sfmD__b0532__JW0521	fimF__b4318__JW4281	fimG__b4319__JW4282	fimH__b4320__JW4283
57	10	4	ispU__b0174__JW0169	mpl__b4233__JW4192	nagZ__b1107__JW1093	ybaW__b0443__JW0433	yebA__b1856__JW5304	ycbC__b0920__JW0903	sgcE__b4301__JW4263	yeaQ__b1795__JW1784	ldcA__b1192__JW1181	ygfH__b2920__JW2887
58	10	1	allB__b0512__JW0500	yihU__b3882__JW3853	tesB__b0452__JW0442	deoA__b4382__JW4345	deoC__b4381__JW4344	ygfG__b2919__JW2886	pncA__b1768__JW1757	smtA__b0921__JW0904	udp__b3831__JW3808	cdd__b2143__JW2131
59	10	5	dinD__b3645__JW3620	yaeP__b4406__JW0185	hsdS__b4348__JW4311	yfjM__b2629__JW2610	yjhR__b4308__JW4271	yjiW__b4347__JW4310	hsdM__b4349__JW4312	rbbA__b3486__JW5676	ampD__b0110__JW0106	ygdH__b2795__JW2766
60	10	2	yaiE__b0391__JW0382	copA__b0484__JW0473	kdpB__b0697__JW0685	kdpF__b4513__JW0687	kdpC__b0696__JW0684	znuA__b1857__JW5831	znuB__b1859__JW1848	znuC__b1858__JW1847	kdpA__b0698__JW0686	yodA__b1973__JW1956
61	9	3	yhhJ__b3485__JW5677	yeaG__b1783__JW1772	ydfZ__b1541__JW1534	gspA__b3323__JW3285	ycaJ__b0892__JW0875	yeiJ__b2161__JW2148	chaC__b1218__JW1209	slyB__b1641__JW1633	aes__b0476__JW0465
62	9	0	cls__b1249__JW1241	cdsA__b0175__JW5810	plsB__b4041__JW4001	plsC__b3018__JW2986	pssA__b2585__JW2569	psd__b4160__JW4121	pgpB__b1278__JW1270	pgsA__b1912__JW1897	pgpA__b0418__JW0408
63	9	4	yceD__b1088__JW1074	yhiS__b3504__JW3471	ytjA__b4568__JW5891	osmB__b1283__JW1275	yibA__b3594__JW3568	mdoD__b1424__JW1420	dsbA__b3860__JW3832	ydhU__b1670__JW1660	appA__b0980__JW0963
64	9	4	yhiP__b3496__JW3463	yncB__b1449__JW5907	apaH__b0049__JW0048	ydeI__b1536__JW1529	yiiS__b3922__JW3893	yecG__b1895__JW1884	uspF__b1376__JW1370	uspE__b1333__JW1327	uspG__b0607__JW0600
65	9	6	ykgB__b0301__JW5038	yfgA__b2516__JW2500	yfgM__b2513__JW2497	dsbG__b0604__JW0597	yddE__b1464__JW1459	yheM__b3344__JW3306	yfgL__b2512__JW2496	yajG__b0434__JW0424	yjeT__b4176__JW4134
66	8	5	yjbJ__b4045__JW4005	ybaB__b0471__JW0460	ytfL__b4218__JW4177	yraM__b3147__JW3116	yraP__b3150__JW3119	pioO__b3322__JW3284	rbn__b3886__JW3857	araJ__b0396__JW0386
67	8	3	yedI__b1958__JW1941	pykF__b1676__JW1666	pykA__b1854__JW1843	ybhB__b0773__JW0756	ymcB__b0985__JW0968	yijF__b3944__JW3916	tpiA__b3919__JW3890	wrbA__b1004__JW0989
68	7	1	yieF__b3713__JW3691	yliL__b0816__JW5969	ycdP__b1021__JW1006	dtd__b3887__JW3858	surE__b2744__JW2714	hlyE__b1182__JW5181	sodC__b1646__JW1638
69	8	6	yaiB__b0382__JW0373	yahI__b0323__JW0315	yeeO__b1985__JW1965	yajD__b0410__JW0400	ydjZ__b1752__JW1741	ydjY__b1751__JW5283	ymcD__b0987__JW5133	ynjA__b1753__JW1742
70	8	0	nhoA__b1463__JW1458	mhpF__b0351__JW0342	fadD__b1805__JW1794	ydiD__b1701__JW5910	hcaB__b2541__JW2525	idnO__b4266__JW4223	srlD__b2705__JW2674	slp__b3506__JW3474
71	8	2	sspA__b3229__JW3198	hscC__b0650__JW0645	hslV__b3932__JW3903	yajB__b0404__JW0394	hslU__b3931__JW3902	clpB__b2592__JW2573	ybeR__b0645__JW0640	ybeU__b0648__JW0643
72	8	0	cheW__b1887__JW1876	tap__b1885__JW1874	tar__b1886__JW1875	trg__b1421__JW1417	tsr__b4355__JW4318	cheB__b1883__JW1872	aer__b3072__JW3043	cheR__b1884__JW1873
73	8	0	tsx__b0411__JW0401	mscS__b2924__JW2891	ompC__b2215__JW2203	ompF__b0929__JW0912	ompN__b1377__JW1371	phoE__b0241__JW0231	kefA__b0465__JW0454	mscL__b3291__JW3252
74	7	6	ydhK__b1645__JW1637	yjgA__b4234__JW4193	ybdF__b0579__JW5083	yjjU__b4377__JW4340	ybeY__b0659__JW0656	yraL__b3146__JW3115	ybeA__b0636__JW0631
75	7	3	lgt__b2828__JW2796	yadC__b0135__JW0131	yjbG__b4028__JW3988	csgC__b1043__JW1026	csgA__b1042__JW1025	ygiH__b3059__JW3031	mipA__b1782__JW1771
76	7	3	yehD__b2111__JW2098	yehE__b2112__JW2099	yefM__b2017__JW5835	yoeB__b4539__JW5331	mrp__b2113__JW2100	tilS__b0188__JW0183	yeeY__b2015__JW5834
77	7	1	ybiU__b0821__JW0805	ffh__b2610__JW5414	secM__b0097__JW5007	yajC__b0407__JW0397	secA__b0098__JW0096	secD__b0408__JW0398	secF__b0409__JW0399
78	7	5	yacC__b0122__JW0118	yceO__b1058__JW1045	ymbA__b0952__JW5127	sufE__b1679__JW1669	cof__b0446__JW0436	yfgC__b2494__JW2479	yedE__b1929__JW1914
79	7	2	pck__b3403__JW3366	yagT__b0286__JW0280	pntA__b1603__JW1595	yadR__b0156__JW0152	iscU__b2529__JW2513	ygjN__b3083__JW3054	fsr__b0479__JW0468
80	7	3	yjgH__b4248__JW4206	tdcF__b3113__JW5521	yeeD__b2012__JW1994	aspC__b0928__JW0911	yeeF__b2014__JW5330	eutC__b2440__JW2433	eutB__b2441__JW2434
81	5	3	rsxA__b1627__JW1619	yjeS__b4166__JW4124	yecD__b1867__JW5307	rsxC__b1629__JW1621	yfiB__b2605__JW2586
82	6	0	cysA__b2422__JW2415	cysW__b2423__JW2416	sbp__b3917__JW3888	tauA__b0365__JW0357	cysU__b2424__JW2417	cysP__b2425__JW2418
83	6	5	ydiU__b1706__JW1696	ygjD__b3064__JW3036	yggJ__b2946__JW2913	ygcG__b2778__JW5445	yqgE__b2948__JW2915	yfbT__b2293__JW5376
84	6	4	ydhV__b1673__JW5272	mgsA__b0963__JW5129	yccE__b1001__JW0986	yggN__b2958__JW2925	dut__b3640__JW3615	yggM__b2956__JW2923
85	6	2	yfjU__b2638__JW2619	ypjL__b2639__JW5922	kefG__b3351__JW3314	arsC__b3503__JW3470	katE__b1732__JW1721	katG__b3942__JW3914
86	6	1	mhpT__b0353__JW5046	yphA__b2543__JW2527	hcaF__b2539__JW2523	tauD__b0368__JW0360	hcaD__b2542__JW2526	mhpB__b0348__JW0339
87	6	3	yegD__b2069__JW2054	cspG__b0990__JW0974	ydgD__b1598__JW1590	ycdR__b1023__JW5142	ypjD__b2611__JW2592	cbpM__b0999__JW0984
88	6	2	uspA__b3495__JW3462	ybdD__b4512__JW0591	yjiX__b4353__JW4316	cstA__b0598__JW0590	yiiT__b3923__JW3894	spy__b1743__JW1732
89	6	2	gspC__b3324__JW3286	codA__b0337__JW0328	ybeH__b0625__JW0620	gspI__b3330__JW5706	yigP__b3834__JW3811	tatD__b3840__JW5931
90	5	2	yehP__b2121__JW5350	yeeR__b2001__JW1983	gidA__b3741__JW3719	fic__b3361__JW3324	mreB__b3251__JW3220
91	5	5	yaaI__b0013__JW0012	yfgJ__b2510__JW5402	yaaW__b0011__JW0010	yhbE__b3184__JW3151	yhcA__b3215__JW3182
92	5	1	yccA__b0970__JW0953	ymfG__b1141__JW1127	yhfA__b3356__JW3319	ygdK__b2811__JW2782	argK__b2918__JW2885
93	5	3	ybcC__b0539__JW0526	ydhT__b1669__JW1659	elbB__b3209__JW3176	ydaC__b1347__JW1341	lar__b1348__JW5208
94	5	2	yegS__b2086__JW2070	ybjD__b0876__JW0860	sdaB__b2797__JW2768	ligT__b0147__JW5011	ftsX__b3462__JW3427
95	5	2	lpxH__b0524__JW0513	ydgJ__b1624__JW5265	yaeT__b0177__JW0172	yqcD__b2794__JW2765	yehU__b2126__JW5353
96	5	0	phnO__b4093__JW4054	pstA__b3726__JW3704	pstB__b3725__JW3703	pstC__b3727__JW3705	pstS__b3728__JW3706
97	5	2	nlpE__b0192__JW0188	ymjB__b4524__JW5203	yecP__b1871__JW1860	yehR__b2123__JW5351	yjhA__b4311__JW5778
98	5	2	pcm__b2743__JW2713	osmY__b4376__JW4338	yabP__b0056__JW0055	yabQ__b0057__JW0056	rmf__b0953__JW0936
99	5	3	yeaM__b1790__JW1779	yjiG__b4329__JW4292	yjiH__b4330__JW5783	yejA__b2177__JW2165	eco__b2209__JW2197
100	5	2	yfaT__b2229__JW2223	hflX__b4173__JW4131	dsbC__b2893__JW2861	yhaJ__b3105__JW3076	ybbK__b0489__JW0478
101	5	0	focA__b0904__JW0887	dcuB__b4123__JW4084	dcuA__b4138__JW5735	hcaC__b2540__JW2524	hcaE__b2538__JW2522
102	5	2	ycbU__b0942__JW0925	ydeS__b1504__JW1498	gspE__b3326__JW3288	gspL__b3333__JW5705	fliI__b1941__JW1925
103	5	0	yidC__b3705__JW3683	tatE__b0627__JW0622	tatA__b3836__JW3813	tatB__b3838__JW5580	tatC__b3839__JW3815
104	5	0	insA-2__b0265__JW0257	insA-3__b0275__JW0269	insA-4__b4516__JW0971	insB-2__b0264__JW0256	insB-3__b0274__JW0268
105	5	0	pitB__b2987__JW2955	pitA__b3493__JW3460	narK__b1223__JW1214	narU__b1469__JW1464	nirC__b3367__JW3330
106	4	0	yffS__b2450__UniqueToMG1655	rnr__b4179__JW5741	sohB__b1272__JW1264	rnc__b2567__JW2551
107	4	4	ybhK__b0780__JW0763	ymdB__b1045__JW1032	ybjQ__b0866__JW0850	yfdV__b2372__JW2369
108	4	0	sugE__b4148__JW5738	mdtJ__b1600__JW1592	mntH__b2392__JW2388	cutC__b1874__JW1863
109	4	3	ybeB__b0637__JW5090	yeaZ__b1807__JW1796	yhdE__b3248__JW3217	yfcF__b2301__JW2298
110	4	0	purU__b1232__JW1220	guaC__b0104__JW0101	nrdD__b4238__JW4197	ydgR__b1634__JW1626
111	4	0	fkpB__b0028__JW0026	hflC__b4175__JW4133	hflK__b4174__JW4132	glnE__b3053__JW3025
112	4	4	yjfC__b4186__JW4144	yjfJ__b4182__JW4140	yjfK__b4183__JW4141	yjfI__b4181__JW4139
113	4	3	ydjN__b1729__JW1718	yidZ__b3711__JW3689	yjiJ__b4332__JW4295	yccV__b0966__JW5970
114	4	2	yfcN__b2331__JW2328	sspB__b3228__JW3197	yrfF__b3398__JW3361	hslR__b3400__JW3363
115	4	2	yibQ__b3614__JW5645	clpS__b0881__JW0865	hyi__b0508__JW0496	ydiH__b1685__JW1675
116	4	3	ompA__b0957__JW0940	yjdI__b4126__JW4087	yajI__b0412__JW5056	ycjQ__b1313__JW1306
117	4	0	hslJ__b1379__JW1374	ibpA__b3687__JW3664	ibpB__b3686__JW3663	osmC__b1482__JW1477
118	4	1	ybaT__b0486__JW0475	nikB__b3477__JW3442	nikC__b3478__JW3443	nikA__b3476__JW3441
119	3	0	ftsW__b0089__JW0087	mraZ__b0081__JW0079	mrdB__b0634__JW0629
120	3	2	yrbB__b3191__JW5535	ybiP__b0815__JW0800	ybda__b1401__JW1402
121	3	1	ybbC__b0498__JW0487	yraO__b3149__JW3118	torT__b0994__JW0979
122	3	3	ybgK__b0712__JW0702	yebQ__b1828__JW5299	ybbO__b0493__JW0482
123	3	1	ytfI__b4215__JW5748	rcsF__b0196__JW0192	bfd__b3337__JW3299
124	3	1	pqqL__b1494__JW1489	gloB__b0212__JW0202	yqgA__b2966__JW2934
125	3	1	ygaZ__b2682__JW2657	brnQ__b0401__JW0391	idi__b2889__JW2857
126	3	1	yadG__b0127__JW0123	ypdF__b2385__JW2382	ypfJ__b2475__JW2460
127	3	1	yraQ__b3151__JW3120	tauB__b0366__JW0358	tauC__b0367__JW0359
128	3	0	sgrR__b0069__JW0068	modA__b0763__JW0746	thiP__b0067__JW0066
129	3	0	modB__b0764__JW0747	modC__b0765__JW0748	mgtA__b4242__JW4201
130	3	2	ybgI__b0710__JW0700	yjjK__b4391__JW4354	yciO__b1267__JW5196
131	3	2	yhbO__b3153__JW5529	yadS__b0157__JW0153	hemY__b3802__JW3774
132	3	0	ahpC__b0605__JW0598	bcp__b2480__JW2465	pqiA__b0950__JW0933
133	3	1	cutA__b4137__JW4097	ybiI__b0803__JW0788	dps__b0812__JW0797
134	3	2	ybeT__b0647__JW0642	ybgA__b0707__JW0697	sucA__b0726__JW0715
135	3	0	nanT__b3224__JW3193	talA__b2464__JW2448	talB__b0008__JW0007
136	3	0	citD__b0617__JW0609	citF__b0615__JW5087	citX__b0614__JW0606
137	3	1	citG__b0613__JW0605	folX__b2303__JW2300	yjeP__b4159__JW4120
138	3	2	yddB__b1495__JW1490	yegX__b2102__JW5345	rhsA__b3593__JW3566
139	3	1	accB__b3255__JW3223	yigM__b3827__JW3803	acpP__b1094__JW1080
140	3	1	aaeB__b3240__JW3209	ybaJ__b0461__JW0450	hha__b0460__JW0449
141	3	1	insL-2__b0582__JW0572	insL-1__b0016__JW0015	ynfD__b1586__JW5259
142	3	1	ybiH__b0796__JW0780	msbA__b0914__JW0897	lolD__b1117__JW5162
143	3	1	yfaL__b2233__JW2227	yqeH__b2846__JW5454	rzpD__b0556__JW5079
144	3	1	ygbA__b2732__JW2702	cydC__b0886__JW0869	cydD__b0887__JW0870
145	3	0	metI__b0198__JW0194	metN__b0199__JW0195	metQ__b0197__JW0193
146	3	0	macA__b0878__JW0862	mdtE__b3513__JW3481	mdtA__b2074__JW5338
147	3	0	secE__b3981__JW3944	secG__b3175__JW3142	secY__b3300__JW3262
148	2	1	ypdJ__b4545__JW5386	torI__b4501__JW5387
149	2	1	yebS__b1833__JW1822	aqpZ__b0875__JW0859
150	2	0	yhjH__b3525__JW3493	bipA__b3871__JW5571
151	2	1	ymfJ__b1144__JW1130	ymfK__b1145__JW1131
152	2	1	ychF__b1203__JW1194	rsgA__b4161__JW4122
153	2	1	ycbY__b0948__JW0931	yifE__b3764__JW3737
154	2	2	ybiC__b0801__JW0786	yhhK__b3459__JW3424
155	2	2	ygjQ__b3086__JW3057	ybaP__b0482__JW0471
156	2	1	yfcA__b2327__JW2324	ygeR__b2865__JW2833
157	2	0	ssnA__b2879__JW2847	amn__b1982__JW1963
158	2	2	yaaA__b0006__JW0005	ygcO__b2767__JW2737
159	2	0	nhaB__b1186__JW1175	trkD__b3747__JW5609
160	2	1	ygaP__b2668__JW2643	glpE__b3425__JW3388
161	2	2	ybeZ__b0660__JW0657	ybeX__b0658__JW0655
162	2	1	yccF__b0961__JW0944	lplA__b4386__JW4349
163	2	1	yggX__b2962__JW2929	yjiY__b4354__JW5791
164	2	2	ynjF__b1758__JW1747	ynjB__b1754__JW5284
165	2	0	tonB__b1252__JW5195	imp__b0054__JW0053
166	2	1	ycgE__b1162__JW1149	yebR__b1832__JW1821
167	2	0	degS__b3235__JW3204	clpP__b0437__JW0427
168	2	0	pmrD__b2259__JW2254	sufI__b3017__JW2985
169	2	0	prsA__b1207__JW1198	yrfD__b3395__JW5693
170	2	1	ycjY__b1327__JW5804	mpaA__b1326__JW1319
171	2	1	obgE__b3183__JW3150	yidX__b3696__JW5858
172	2	0	chiA__b3338__JW3300	amyA__b1927__JW1912
173	2	1	hofQ__b3391__JW3354	yfjP__b2632__JW5419
174	2	1	ybhS__b0793__JW0777	ydcH__b1426__JW5823
175	2	1	yhjJ__b3527__JW3495	dctA__b3528__JW3496
176	2	0	flhD__b1892__JW1881	flhC__b1891__JW1880
177	2	0	yaeL__b0176__JW0171	ddpX__b1488__JW1483
178	2	0	lon__b0439__JW0429	degP__b0161__JW0157
179	2	0	pflA__b0902__JW0885	pflC__b3952__JW3924
180	2	1	mcrC__b4345__JW5789	yhcG__b3220__JW3189
181	2	0	rhsD__b0497__JW0486	ompW__b1256__JW1248
182	2	0	kbl__b3617__JW3592	htrL__b3618__JW5644
183	2	0	degQ__b3234__JW3203	ptr__b2821__JW2789
184	2	0	cysI__b2763__JW2733	cysJ__b2764__JW2734
185	2	2	yfdC__b2347__JW2344	ytfJ__b4216__JW4175
186	2	0	pdxK__b2418__JW2411	pdxY__b1636__JW1628
187	2	0	glgA__b3429__JW3392	glgC__b3430__JW3393
