# Supplementary material for: Global Functional Atlas of Escherichia coli Encompassing Previously Uncharacterized Proteins
Source: PLoS Biol. 2009 Apr 28;7(4):e1000096. doi: 10.1371/journal.pbio.1000096 (PMC2672614; doi:10.1371/journal.pbio.1000096)
Supplement: Table S18 — (151 KB XLS) [file pbio.1000096.st018.xls]

## Sheet: Legend (README)
This file contains four datasets
1) Gene Sets.- are the sets of genes considered (known or predicted) part of the cell envelope and translation repertories
2) Raw (cell envelope).- contains the raw colony sizes of mutants for genes forming cell envelope repertory, exposed or not to antibiotics
3) Raw (translation).- contains the raw colony sizes of mutants for genes forming translation repertory, exposed or not to antibiotics
4) Funct Enrich results.- contains the results of functional enrichment (GSA) analysis for "Gene Sets" using "Raw" drug exposure data

## Sheet: Gene Sets
Table S18 - Orphan and annotated mutant gene sets linked to the cell envelope and protein translation processes.
The table shows the annotated and orphan gene sets for the COG function terms “M -Cell wall/membrane/envelope biogenesis” and “J-Translation/ribosomal structure/and biogenesis”, respectively. The definition of these gene sets are detailed in Protocol S11
Cell evelope biogenesis gene sets						Protein translation gene sets
Annotated			Orphan			Annotated			Orphan
GeneName	Bnumber		GeneName	Bnumber		GeneName	Bnumber		GeneName	Bnumber
acrA	b0463		yaaY	b0024		cca	b3056		yacL	b0119
alr	b4053		yadE	b0130		deaD	b3162		yafK	b0224
amiA	b2435		yafD	b0209		dusA	b4049		yagJ	b0276
amiB	b4169		yafL	b0227		dusB	b3260		yajD	b0410
amiC	b2817		yaiS	b0364		dusC	b2140		ybaZ	b0454
arnB	b2253		yajI	b0412		gltX	b2400		ybcJ	b0528
betT	b0314		ybaW	b0443		hslR	b3400		ybeY	b0659
cfa	b1661		ybaY	b0453		ksgA	b0051		ybfN	b0682
cld	b2027		ybbD	b0500		miaA	b4171		ybgC	b0736
cpsB	b2049		ybcH	b0567		miaB	b0661		ybjN	b0853
cusB	b0574		ybcY	b0562		pcnB	b0143		ybjX	b0877
dacA	b0632		ybeB	b0637		pnp	b3164		ycaD	b0898
dacB	b3182		ybeD	b0631		rbfA	b3167		ycaO	b0905
dacC	b0839		ybeM	b0626		relE	b1563		ycbL	b0927
dadX	b1190		ybeX	b0658		rimM	b2608		yceD	b1088
ddlA	b0381		ybeZ	b0660		rlmB	b4180		yceH	b1067
ddpX	b1488		ybfB	b0702		rluA	b0058		ycgB	b1188
emtA	b1193		ybfO	b0703		rluB	b1269		yciH	b1282
fcl	b2052		ybiP	b0815		rluC	b1086		yciO	b1267
fepE	b0587		ybjI	b0844		rluD	b2594		yciS	b1279
flgJ	b1081		ybjT	b0869		rluE	b1135		yciU	b1248
frlB	b3371		ycaI	b0913		rluF	b4022		yddH	b1462
galE	b0759		ycaR	b0917		rnd	b1804		ydhO	b1655
galU	b1236		ycbC	b0920		rng	b3247		ydhQ	b1664
gidB	b3740		ycbJ	b0919		rnpA	b3704		ydiA	b1703
glf	b2036		ycbK	b0926		rrmJ	b3179		ydiI	b1686
glmS	b3729		ycbZ	b0955		rsmB	b3289		yeaH	b1784
glmU	b3730		yccJ	b1003		rsmC	b4371		yebC	b1864
gmd	b2053		yceG	b1097		rsuA	b2183		yebN	b1821
gudD	b2787		yceK	b1050		rumA	b2785		yecT	b1877
kdsA	b1215		ycfM	b1105		rumB	b0859		yedA	b1959
kdsB	b0918		ycfP	b1108		serS	b0893		yeeN	b1983
kdsD	b3197		ychA	b1214		speG	b1584		yeeX	b2007
kdtA	b3633		ychQ	b1213		tadA	b2559		yegH	b2063
kefA	b0465		ycjQ	b1313		tgt	b0406		yehI	b2118
lpxA	b0181		ycjS	b1315		trmA	b3965		yehL	b2119
lpxB	b0182		ydaV	b1360		trmH	b3651		yehR	b2123
lpxD	b0179		ydcD	b1457		trmU	b1133		yejG	b2181
lpxL	b1054		yddB	b1495		truB	b3166		yejL	b2187
lpxM	b1855		ydgJ	b1624		truC	b2791		yfbU	b2294
macA	b0878		ydjM	b1728		tufA	b3339		yfgB	b2517
mdoB	b4359		yeaV	b1801		tufB	b3980		yfgD	b2495
mdtA	b2074		yeaY	b1806		yadB	b0144		yfhR	b2534
mdtE	b3513		yeaZ	b1807		alaS	b2697		yfiF	b2581
mepA	b2328		yebA	b1856		arnA	b2255		yfjF	b2618
mltA	b2813		yecM	b1875		aspS	b1866		ygaZ	b2682
mltB	b2701		yegQ	b2081		cysS	b0526		yggE	b2922
mltC	b2963		yfbH	b2256		dbpA	b1343		yggS	b2951
mpl	b4233		yfbJ	b2258		efp	b4147		yhbX	b3173
mrcA	b3396		yfbW	b4544		fusA	b3340		yhbY	b3180
mrcB	b0149		yfcA	b2327		glnS	b0680		yhcM	b3232
mscS	b2924		yfcL	b2325		glyS	b3559		yhhX	b3440
mtgA	b3208		yfcM	b2326		gshB	b2947		yhhY	b3441
murA	b3189		yfcZ	b2343		hisS	b2514		yhiD	b3508
murB	b3972		yfdI	b2352		ileS	b0026		yhjD	b3522
murC	b0091		yfdR	b2361		infA	b0884		yibL	b3602
murD	b0088		yfhL	b2562		infC	b1718		yihD	b3858
murE	b0085		yfhM	b2520		kptA	b4331		yjbM	b4048
murF	b0086		yfiH	b2593		leuS	b0642		yjbQ	b4056
murG	b0090		ygaF	b2660		ligT	b0147		yjgA	b4234
murI	b3967		ygaM	b2672		lysS	b2890		yjgL	b4253
nanA	b3225		yggU	b2953		lysU	b4129		yjhQ	b4307
ompC	b2215		ygjP	b3085		map	b0168		yjjK	b4391
ompF	b0929		yhbC	b3170		pheS	b1714		yjjU	b4377
ompN	b1377		yhdE	b3248		pheT	b1713		ykgJ	b0288
ompT	b0565		yhdP	b4472		prfA	b1211		yncE	b1452
pbpC	b2519		yheO	b3346		prfB	b2891		yneG	b1523
pbpG	b2134		yhfL	b3369		prfC	b4375		ynfB	b1583
phoE	b0241		yhgF	b3407		prmA	b3259		ynjF	b1758
prc	b1830		yhhH	b3483		prmB	b2330		yodC	b1957
rfaC	b3621		yhhI	b3484		proS	b0194		yohH	b2139
rfaD	b3619		yhiR	b3499		raiA	b2597		ypfJ	b2475
rfaE	b3052		yhjR	b3535		rhlB	b3780		ybaY	b0453
rfaF	b3620		yibD	b3615		rhlE	b0797		ybfM	b0681
rfaG	b3631		yibQ	b3614		rimJ	b1066		ybiX	b0804
rfaL	b3622		yidB	b3698		rimK	b0852		ybjC	b0850
rfaQ	b3632		yieH	b3715		rimL	b1427		yccS	b0960
rfbA	b2039		yiiD	b3888		rimN	b3282		yddB	b1495
rfbB	b2041		yijE	b3943		rna	b0611		ydhP	b1657
rfbC	b2038		yjaH	b4001		rne	b1084		ydiZ	b1724
rfbD	b2040		yjdI	b4126		rplI	b4203		yebG	b1848
rfe	b3784		yjgI	b4249		rplW	b3318		yejM	b2188
rffA	b3791		yjgK	b4252		rplY	b2185		yfbV	b2295
rffD	b3787		yjgM	b4256		rpmE	b3936		yfcL	b2325
rffE	b3786		yjjA	b4360		rpmF	b1089		yfhB	b2560
rffG	b3788		yjjV	b4378		rpmG	b3636		yhdU	b3263
rffH	b3789		ylbH	b0499		rpmI	b1717		yjbL	b4047
rffM	b3794		ynbB	b1409		rpmJ	b3299		ykfG	b0247
slt	b4392		ynbC	b1410		rpsE	b3303		ynjB	b1754
thiK	b1106		yohC	b2135		rpsF	b4200		yoaH	b1811
tolA	b0739		yohG	b2138		rpsT	b0023		yohG	b2138
tolC	b3035		ypdA	b2380		rpsU	b3065		yqfB	b2900
tsx	b0411		yqeH	b2846		selB	b3590		yidD	b4557
ugd	b2028		yafK	b0224		smpA	b2617
wzc	b2060		ycfL	b1104		srmB	b2576
wzzE	b3785		yhdN	b3293		thrS	b1719
acrE	b3265		yiaL	b3576		trpS	b3384
agaS	b3136		yjgJ	b4251		truA	b2318
arnA	b2255		ynaI	b1330		tyrS	b1637
arnC	b2254		yceQ	b1085		valS	b4258
arnT	b2257		yibJ	b3595		yjgF	b4243
bcsA	b3533		yjeF	b4167		fmt	b3288
blc	b4149		yjgP	b4261		prmC	b1212
csgG	b1037		yjgQ	b4262		argS	b1876
cusC	b0572		ygiA	b3036		asnS	b0930
dacD	b2010					infB	b3168
ddg	b2378					metG	b2114
etk	b0981					rplB	b3317
flu	b2000					rplE	b3308
hlpA	b0178					rplF	b3305
lepA	b2569					rplJ	b3985
lolA	b0891					rplL	b3986
mdoH	b1049					rplO	b3301
nfrB	b0569					rplP	b3313
nlpB	b2477					rplQ	b3294
nlpE	b0192					rplR	b3304
ompA	b0957					rplX	b3309
ompW	b1256					rpmB	b3637
ompX	b0814					rpmD	b3302
pal	b0741					rpmH	b3703
rfaB	b3628					rpsA	b0911
rfaI	b3627					rpsC	b3314
rfaJ	b3626					rpsD	b3296
rhsA	b3593					rpsG	b3341
rhsB	b3482					rpsJ	b3321
rhsC	b0700					rpsK	b3297
rhsD	b0497					rpsM	b3298
rhsE	b1456					rpsN	b3307
rlpA	b0633					rpsQ	b3311
slyB	b1641					rpsS	b3316
tonB	b1252
wbbK	b2032
ycgR	b1194
ycjG	b1325
yfaL	b2233
yfdH	b2351
ygeR	b2865
ypjA	b2647
ytfG	b4211
dapA	b2478
ddlB	b0092
ftsI	b0084
ftsQ	b0093
lpxK	b0915
mraY	b0087
mrdA	b0635
mreC	b3250
mreD	b3249
rfaK	b3623
rseP	b0176
dgoD	b4478
imp	b0054
lnt	b0657
lolC	b1116
lolE	b1118
lspA	b0027
Note: Genes highlighted in yellow are not included in the drug screening as they are not part of the
hypomorphic SPA-tagged essential E. coli strain collection (Butland et al., 2008).

## Sheet: Raw (cell envelope)
Table S18 - Raw colony sizes of the orphan and annotated genes used in the gene set analysis to determine
the significant orphan and annotated gene mutant phenotypes linked to the biological processes perturbed by the drugs.
The table shows the experimentally-measured raw colony sizes obtained for single gene deletion knockout strains (Keio collection) and hypomorphic E. coli mutants grown on plates containing rich media alone (LB control) or various concentrations of antibiotics.
A. Raw colony sizes of the orphan and annotated mutant strains exposed to antibiotics that block the formation of bacterial cell envelope
Gene assignments	Bnum	Gene	Mutants pinned on LB plate with Chlorpromazine (0.4 mM)a				Mutants pinned on LB plate with Penicillin (120 µM)				Mutants pinned on LB plate as control for Chlorpromazine screen				Mutants pinned on LB plate as control for Penicillin screen
			Rep1 b	Rep2 b	Rep3 b	Rep4 b	Rep1	Rep2	Rep3	Rep4	Rep1	Rep2	Rep3	Rep4	Rep1	Rep2	Rep3	Rep4
Orphan	b0024	yaaY	1177.5	938	1079.5	919	528	682	647.5	697	1056.5	877.5	1065	1234	502	673	675.5	740.5
Orphan	b0130	yadE	738	969	790	801	783	872	849	892	1127	1127	1118	1144	1034	1101	1027	1084
Orphan	b0209	yafD	658	685	366.5	714	1036	765	917	1035	1189.5	1511.5	841	1162.5	1114.5	1371.5	1193.5	1478
Orphan	b0224	yafK	339	408	824	883	479	563	635	659	1120	1203	876	915	848	892	1062	964
Orphan	b0227	yafL	1030	1198	1067	802	542	650	663	748	1439	774	1049	985	1165	1403	1448	1449
Orphan	b0364	yaiS	726	770	470	593	452	525	696	762	1023	876	729	740	577	613	777	813
Orphan	b0412	yajI	1091	632	1844.5	1625.5	1362.5	1267.5	1012	1245	1508	1869.5	2355	2041.5	1807.5	1997	1970.5	2208
Orphan	b0443	ybaW	1050	1241	1178	1395	801	825	878	904	855	963	1138	1213	1148	1159	1286	1303
Orphan	b0453	ybaY	1881	2011	158	172	1041	1318	1059	1088	1307	1893	1099	1222	1734	2783	1433	1530
Orphan	b0499	ylbH	350	368	1824	1850	902	955	971	991	1030	1143	957	964	1207	1234	881	888
Orphan	b0500	ybbD	465	974	1212	943	879	906	1089	1177	922	961	1145	1189	838	854	1304	1339
Orphan	b0562	ybcY	1729	1792	701	822	560	597	655	697	1143	939	1138	986	1120	1165	1191	1243
Orphan	b0567	ybcH	321	333	1317	950	467	546	1103	1159	818	911	1045	1170	638	694	768	794
Orphan	b0626	ybeM	1576	1855	195	201	1002	947	526	564	1001	1018	886	896	1104	1147	680	741
Orphan	b0631	ybeD	1450	1593	1323	1580	286	361	339	349	801	879	866	923	812	838	700	725
Orphan	b0637	ybeB	1310.5	1202.5	1602	1384.5	1344	1717	1646.5	1348.5	1149.5	1210.5	1276.5	1145	1278.5	1359	1369	1127.5
Orphan	b0658	ybeX	1104	840	755	959	841	884	581	594	1110	1113	1140	1178	1179	1251	1171	1185
Orphan	b0660	ybeZ	106	126	274	90	783	791	709	933	1051	880	1029	1110	1296	1339	1125	1225
Orphan	b0702	ybfB	308	540	541	681	623	663	856	908	1046	1298	1103	1242	735	754	821	825
Orphan	b0703	ybfO	1018	1131	347	807	1671	1684	1115	1166	1183	1236	1329	1378	1001	990	1064	1106
Orphan	b0815	ybiP	418	767	442	472	1554	1619	1414	1770	1294	1355	1576	1626	1740	1782	1637	1669
Orphan	b0844	ybjI	1067	795	332.5	276	582	621	419.5	452	928	1240.5	895.5	840	726	1135.5	1147	1003.5
Orphan	b0869	ybjT	254	215	1569.5	753.5	942	529.5	517	517.5	1111	1190	1012	980.5	1193	1184	1217	922
Orphan	b0913	ycaI	314.5	1528.5	1055.5	1742	1029.5	877	939.5	845	983	1021.5	910	891.5	1112	1037.5	1066.5	941.5
Orphan	b0917	ycaR	216	247	1101	616	730	765	634	772	726	796	1024	870	922	926	955	978
Orphan	b0919	ycbJ	1827	1883	1215	1277	473	498	822	916	1168	1282	1332	1348	1089	1124	1199	1233
Orphan	b0920	ycbC	416	559	736	824	1052	1533	520	598	1153	1402	1280	935	1422	2027	930	944
Orphan	b0926	ycbK	855	957	303	384	837	847	874	877	1005	958	796	824	1227	1244	1069	999
Orphan	b0955	ycbZ	1049	1087	1024	905	720	724	782	843	1406	967	1046	751	1437	1506	1476	1513
Orphan	b1003	yccJ	380	462	1165	564	766	767	909	925	1054	968	1005	874	773	801	1095	1127
Orphan	b1050	yceK	1443.5	1652.5	966	646	784.5	714	959	1480	1172	1105.5	1907	1292.5	1129.5	1107.5	1953.5	1391.5
Orphan	b1097	yceG	1676.5	951.5	852	762	857.5	937	616	701	1133	1094.5	1161.5	899	814.5	856	667.5	741
Orphan	b1104	ycfL	722	861	205	225	533	548	709	772	1047	1098	1056	946	1003	969	766	795
Orphan	b1105	ycfM	297	505.5	1253	208	245.5	135	401	273	1265.5	1214	1069	899	1213	700.5	879.5	960.5
Orphan	b1108	ycfP	1554.5	1339.5	1041.5	69.5	954	1187.5	858.5	901	2201.5	1594.5	1079	963.5	2020	2104	1084.5	1181
Orphan	b1213	ychQ	318	437	884	955	582	730	854	904	1010	969	1058	1147	741	783	1128	1146
Orphan	b1214	ychA	1024	1176	1376	1621	1312	1481	1330	1792	1417	1597	11	1297	1626	1758	1630	2004
Orphan	b1313	ycjQ	1554	672	617	631	670	742	741	834	1201	1237	713	718	1333	1338	1471	1693
Orphan	b1315	ycjS	1150	1705	493	506	1276	988	625	714	1076	1474	1102	1112	1454	1944	1511	1525
Orphan	b1330	ynaI	1088	989	443	654	765	806	846	956	1227	959	928	985	980	985	1060	975
Orphan	b1360	ydaV	1104	732	1159	996	601	616	577	695	1049	1053	1112	989	1072	1168	1020	989
Orphan	b1409	ynbB	432	453	511	512	736	913	438	478	1114	1257	1020	1117	1184	1246	863	883
Orphan	b1410	ynbC	1138	1230	507	585	787	792	753	843	1201	1223	1043	1066	1302	1303	1284	1342
Orphan	b1457	ydcD	508	769	435	565	1582	2128	809	852	1334	1783	1079	1193	2243	2623	1255	1421
Orphan	b1495	yddB	546	674	1302	1547	659	799	718	724	1090	929	1123	1214	662	739	826	904
Orphan	b1624	ydgJ	451.5	851.5	1509.5	431	695	1207.5	678.5	532.5	1007	1273	963.5	804	1422.5	1709.5	1084	991.5
Orphan	b1728	ydjM	1760	2020	291	648	910	996	870	904	1087	928	822	831	1119	1189	1217	1223
Orphan	b1801	yeaV	1619	1764	11	40	1083	1177	942	975	1252	1551	1320	1431	1488	2061	1518	1565
Orphan	b1806	yeaY	1016	812	807	872	1063	1077	1016	957	1120	1180	1231	1280	1321	1371	1385	1456
Orphan	b1807	yeaZ	933	499.5	677	839.5	351	355	384.5	451	1059	1149.5	761	861.5	793.5	849	871	883.5
Orphan	b1856	yebA	1783.5	882	1160	1666	1129	1089	1135	1682	833	967.5	1115	1724	1407	1457.5	1743	2537.5
Orphan	b1875	yecM	1068	360	888.5	659	1042.5	570	1086	961.5	876.5	1084.5	1333.5	1050	1184	1042	1466.5	1447.5
Orphan	b2081	yegQ	780	912	671	730	2016	2061	1137	1244	1498	1594	1075	7	2074	2191	1926	2163
Orphan	b2135	yohC	456.5	1267.5	909.5	838	550.5	1025.5	957	933	1039	970.5	1269.5	977.5	1255.5	956	1150	1136.5
Orphan	b2138	yohG	315	284	693	749	501	893	885	551	994	913	913	959	1066	1141	1081	803
Orphan	b2256	yfbH	757	943	324	376	657	735	633	687	1024	1098	940	997	770	824	1028	1029
Orphan	b2258	yfbJ	431.5	1633	1123.5	727.5	603.5	1348	797	883	785.5	753.5	1257.5	1082.5	1075	821.5	979.5	1059
Orphan	b2325	yfcL	683	755	530	742	830	941	732	827	965	991	1048	865	1292	1295	1133	1198
Orphan	b2326	yfcM	238.5	654.5	816.5	1235.5	481.5	826.5	780	849	765	1085	1053.5	1026.5	948	1306	1156.5	1083.5
Orphan	b2327	yfcA	1287	893	746	756	1489	1936	2161	2235	1925	2325	1808	1831	2596	3242	2112	2117
Orphan	b2343	yfcZ	508	601	2132	2652	1020	1029	2423	2463	1131	1136	976	983	1197	1261	1492	1518
Orphan	b2352	yfdI	1189	1267	690	1072.5	865	1004.5	749	519.5	1133.5	1048.5	1453	1290	954.5	789.5	1197	936.5
Orphan	b2361	yfdR	901	924	724	848	953	969	741	847	1283	1447	1317	1335	1309	1404	1229	1256
Orphan	b2380	ypdA	1401	2204	1586.5	900.5	1140	1659	863.5	866	1064	996	1090.5	1032	1675.5	1766	1301.5	1013
Orphan	b2520	yfhM	495	507	2	6	1357	1598	0	28	1148	1248	18	681	1705	2041	12	60
Orphan	b2562	yfhL	567	645	315	429	511	644	456	468	1094	1095	1063	1107	1203	1240	1048	1083
Orphan	b2593	yfiH	1854	1877	893	904	609	667	821	881	970	988	1542	1559	1254	1338	1530	1534
Orphan	b2660	ygaF	1590	1687	1024	1285	1322	1418	112	2	1120	1176	1261	1829	1695	2092	0	11
Orphan	b2672	ygaM	601	666	869	877	798	833	941	952	844	953	900	913	768	815	1051	1125
Orphan	b2846	yqeH	635.5	625	1481	908.5	1682.5	552	740	640	1280.5	1296.5	904.5	1144.5	1822.5	1299	1193.5	1319.5
Orphan	b2953	yggU	267	337	555	813	813	924	810	820	1349	1380	1193	1238	1179	1305	1203	1213
Orphan	b3085	ygjP	1462	1942	368	433	743	801	0	0	1023	1063	1135	1156	1105	1157	0	8
Orphan	b3170	yhbC	1942	2175	1014	1514	499	511	513	515	1173	1201	1123	1286	868	918	854	889
Orphan	b3248	yhdE	236	240	1468	2008	610	657	2146	2199	1060	926	1010	989	1675	1800	1228	1339
Orphan	b3293	yhdN	1466	1466	1793	1840	2013	2106	299	361	731	736	816	903	1081	1101	1060	1071
Orphan	b3346	yheO	335	428	405	440	910	944	812	875	1048	1119	1158	1179	1187	1221	1040	1062
Orphan	b3369	yhfL	243	374	623	738	616	635	738	886	706	828	1034	972	920	971	1349	1448
Orphan	b3407	yhgF	650	677	346	552	459	510	525	535	1042	1090	872	962	635	639	725	773
Orphan	b3483	yhhH	646	721	1359	1422	731	771	827	832	1084	1106	1193	1220	1181	1253	1070	929
Orphan	b3484	yhhI	342	417	398	565	425	430	384	425	1158	916	1085	929	1024	954	865	868
Orphan	b3499	yhiR	844	912	1046	748	473	543	476	493	944	981	1053	1132	1181	1287	1271	1282
Orphan	b3535	yhjR	909	935	558	641	774	855	557	593	1124	1153	934	951	1512	1568	1093	1095
Orphan	b3576	yiaL	645	849	670	748	573	738	627	690	883	937	864	938	1112	1151	1110	1232
Orphan	b3614	yibQ	1202	789	1219	934	786	837	590	602	1257	1308	1167	1186	1387	1426	1157	1198
Orphan	b3615	yibD	1350	1404	609	609	1342	1378	1448	6	1534	1591	1671	1937	1703	1792	2136	2643
Orphan	b3698	yidB	279	338	1043	866	317	319	657	716	690	722	1144	1205	782	824	1074	997
Orphan	b3715	yieH	1617	2216	1005	1073	1043	1128	1041	1104	1224	986	1194	1284	1829	1910	1978	1997
Orphan	b3888	yiiD	212	315	622	779	660	676	469	581	904	987	858	966	1331	1338	1032	1244
Orphan	b3943	yijE	420	485	1745	1788	1010	1222	617	715	1311	1743	1059	1123	1305	1562	1413	1431
Orphan	b4001	yjaH	456	579	1023	777	487	563	449	591	1080	923	1011	1030	1107	957	1155	881
Orphan	b4126	yjdI	1059	873	1028	921	857	886	1155	899	1040	1054	1017	950	1550	1631	1519	1529
Orphan	b4249	yjgI	725	950	1040	950	1068	996	1128	1308	1418	1421	1137	1203	1175	1183	1795	1903
Orphan	b4251	yjgJ	1043	742	1627	1853	815	893	795	831	1218	1280	1203	1301	1450	1457	1304	1356
Orphan	b4252	yjgK	1040	690	1238	1721	1203	789	1166	1315	1042	1308	1410	1516	1468	1479	1263	1576
Orphan	b4256	yjgM	606	681	676	822	1012	875	1011	1022	1131	1497	1223	1550	1468	1524	1584	1768
Orphan	b4360	yjjA	456	553	550	585	561	561	584	684	1065	1245	1100	1147	1216	1243	1156	1199
Orphan	b4378	yjjV	1198	825	490	865	1573	2186	783	848	1597	2276	1284	1335	1436	1867	1309	1329
Orphan	b4472	yhdP	764	643	1131.5	571.5	474.5	426	809	747	1211	1276.5	966	778.5	1034.5	1072	938.5	1029
Orphan	b4544	yfbW	859	941	2090	668.5	705	772	975.5	513.5	1031	1102	1150.5	981	1096	1107	1083	882
Annotated	b0085	murE	1204.5	1322	377.5	613.5	254.5	304	336	468	1182.5	680	827.5	903	583.5	607	618.5	641
Annotated	b0086	murF	495	615	761	875.5	224.5	243.5	306	312	837.5	682.5	778.5	899	575	596.5	604.5	610
Annotated	b0088	murD	337	658	722	828.5	429.5	484	788.5	873	1402.5	633.5	835	982	629.5	648	663.5	720.5
Annotated	b0090	murG	130	316	644	503.5	233	258	287.5	319	1029	924.5	824.5	881	562.5	587	599.5	613
Annotated	b0091	murC	1543	239.5	484	623.5	403	453.5	467.5	617.5	1113	705.5	740	945.5	622	641	662	693.5
Annotated	b0149	mrcB	764	785	687	734	200	203	156	163	1107	990	1038	1134	1032	1061	1007	950
Annotated	b0178	hlpA	117	59	38	67	328	363	409	434	701	963	1019	750	690	736	754	779
Annotated	b0179	lpxD	196	171.5	300	467.5	221.5	254	439.5	538	1123	1270.5	828.5	876.5	569.5	584.5	676	693.5
Annotated	b0181	lpxA	137.5	106.5	45	71.5	247	288.5	379.5	400	1008.5	1210	1154	876.5	714	726.5	748	770.5
Annotated	b0182	lpxB	1146	706.5	1371	577.5	271	284	314.5	330.5	1209	1399	923.5	961.5	621	637	655.5	674
Annotated	b0192	nlpE	1326	983	925	940	1190	1211	1277	1319	1235	1527	1279	1294	1399	1481	1509	1556
Annotated	b0241	phoE	1646	1792	1437	1636	1026	1520	1133	1228	1679	1810	1562	1770	1364	1398	1684	1750
Annotated	b0314	betT	1252	1446	1395	1421	1117	1179	630	956	1445	2110	1292	1471	1118	959	1085	975
Annotated	b0381	ddlA	649	848	1134	1162	844	887	627	697	1098	996	1205	1279	1030	884	1190	1281
Annotated	b0411	tsx	1053	874	870	950	1127	1165	667	676	1186	1359	1062	1087	1076	1176	965	974
Annotated	b0463	acrA	67	72	2	504	1045	1065	496	510	1382	1759	862	917	1866	1984	1392	1946
Annotated	b0465	kefA	1889	1996	1333	1817	1109	1255	1450	1896	846	938	1425	1951	1731	1880	1898	2128
Annotated	b0497	rhsD	318	321	203	313	839	855	632	680	1157	845	1306	969	1172	1195	723	748
Annotated	b0565	ompT	1091	1390	1945	2043	1710	1853	1930	1931	1508	1583	1557	1645	1636	1728	1867	1995
Annotated	b0569	nfrB	1408	1646	632	764	1480	1528	696	746	1267	1353	1120	1122	1431	1492	1092	1125
Annotated	b0572	cusC	1170	901	554	641	1248	1286	628	673	1097	1182	1017	1034	1099	1168	913	930
Annotated	b0574	cusB	338	359	1195	988	727	744	955	956	1151	1273	1472	1495	842	964	1200	1250
Annotated	b0587	fepE	419	553	327	369	1006	1036	1019	980	1197	1313	1254	1327	1683	1840	1612	1741
Annotated	b0632	dacA	1011	933	1067	673	1051	1076	550	562	1282	1319	1437	1451	1172	1237	1349	1359
Annotated	b0633	rlpA	360	406	1446	1667	1046	983	1010	1035	1114	954	1133	918	1143	1266	1094	1324
Annotated	b0700	rhsC	232	305	392	438	420	576	899	954	1166	1390	1007	1072	1186	927	1034	1184
Annotated	b0739	tolA	1118	719	113	37	1832	2347	664	688	1403	2060	1209	1495	1727	2607	1058	1201
Annotated	b0741	pal	31	37	419	472	148	227	1164	1295	1138	917	1094	951	1073	951	802	996
Annotated	b0759	galE	117	76	153	72	1049	976	1375	1383	1542	1636	1333	1354	1313	1428	1046	1275
Annotated	b0814	ompX	1325	1704	789	944	833	876	933	986	1070	1197	1233	1267	1508	1604	1761	1800
Annotated	b0839	dacC	1078	1667	615	777	1072	1127	824	873	1265	1425	1074	1156	1486	1563	1061	1124
Annotated	b0878	macA	610	756	1089	975	1033	1158	1572	2151	1244	1260	1535	1908	2034	2118	2457	3140
Annotated	b0891	lolA	1296	1406	176	476.5	344	370	461.5	508.5	1101	1248	1234.5	883.5	1032	1062.5	839.5	906
Annotated	b0918	kdsB	329.5	448.5	325.5	521.5	334	608	673	682	1089	972	736.5	864.5	532.5	567.5	574.5	620.5
Annotated	b0929	ompF	1072	499	616	821	1030	1045	1061	1096	1086	1129	1254	1292	1017	960	1117	1165
Annotated	b0957	ompA	247	373	27	64	449	533	288	300	1056	1433	1395	1444	1012	1034	1149	1152
Annotated	b0981	yccC	415	480	1478.5	827.5	819	823	3247.5	1430	951	964	2243	1239	1283	1317	2016	1320
Annotated	b1037	csgG	562	640	1150	970	665	685	465	482	1023	1260	1022	737	1004	1014	1062	1090
Annotated	b1049	mdoH	0	5	646	715	910	967	898	956	1368	1397	1043	1198	1074	1110	1044	1069
Annotated	b1054	lpxL	180	303	795.5	950	515.5	573.5	497.5	604.5	1500	943.5	1193.5	1365.5	1056.5	980	1165	1232
Annotated	b1081	flgJ	1068	1297	1299	1415	1497	908	1228	951	1312	1905	1342	1448	1483	1838	1413	1727
Annotated	b1106	ycfN	428	462	1517	1535	598	649	382	388	1107	1466	1033	809	1246	1482	1461	1489
Annotated	b1190	dadX	188	193	277	290	643	864	731	758	1043	951	989	999	835	938	1135	1176
Annotated	b1193	emtA	603	1807.5	239	101.5	609.5	582	912.5	457	847.5	1004.5	945.5	1093	975	1247.5	1061	967.5
Annotated	b1194	ycgR	627	636	215	323	702	808	473	492	1067	1186	1074	926	940	982	873	941
Annotated	b1215	kdsA	685.5	1973.5	226	88	183.5	252	262.5	281	1229.5	1077.5	814.5	889	560	576.5	584.5	598.5
Annotated	b1236	galU	13	34	12	30	1674	1913	1483	1586	1246	1604	1122	999	1383	1774	1023	983
Annotated	b1252	tonB	372	474	567.5	987	643	662	786	1263	1125	1126	1371	2213	1048	742	855.5	2446
Annotated	b1256	ompW	132	17	692	770	757	801	1112	1255	1015	986	1131	996	1110	1120	1317	1346
Annotated	b1325	ycjG	1119	787	463	762	763	828	1014	1030	1246	1311	1166	1229	1219	1277	1391	1503
Annotated	b1377	ompN	330	607	1114	825	924	995	1058	919	1285	1412	1363	1383	1357	1378	1657	1803
Annotated	b1456	rhsE	496	519	402	620	660	707	1093	1116	1398	953	1070	1176	1104	1145	1229	1259
Annotated	b1488	ddpX	329	412	659	805	1031	872	1054	983	1022	1089	1052	996	1246	1316	1148	1224
Annotated	b1641	slyB	389	975	1453	2052	1209	1346	1670	2585	1078	995	1639	2497	1787	1903	2159	2247
Annotated	b1661	cfa	2135	2497	402	477	1931	1966	810	929	1428	1432	1233	1267	1379	1477	1152	1252
Annotated	b1830	prc	479	507	219	503	1179	1211	1059	877	1024	1121	1024	1355	1229	1288	1131	1412
Annotated	b1855	lpxM	749	868	1369	822	1025	1118	1498	16	827	937	1466	1894	1281	1387	2091	2580
Annotated	b2000	flu	1018	1052	2125	3008	1556	1655	2589	3132	1396	1493	1717	2357	1553	1754	2298	2951
Annotated	b2010	dacD	131	187	401	499.5	622	390	1101.5	879	1004.5	966.5	1320.5	1504.5	1128	776.5	1550.5	2406
Annotated	b2027	cld	1174.5	430	488	1160.5	730.5	521	1202.5	1452.5	1163	941.5	1805	2551	1510	957	1486	2245.5
Annotated	b2028	ugd	196	325	269	309	587	727	920	944	833	844	718	845	1005	1056	1123	1223
Annotated	b2032	wbbK	525	757	187	193	873	995	785	850	1238	1304	1026	911	1384	1485	1426	1530
Annotated	b2036	glf	2	2	0	553	1109	1387	1469	1500	2	4	1	1484	1522	2218	1682	1726
Annotated	b2038	rfbC	695	895	567	680	1201	944	1095	850	912	992	551	691	1020	1144	1017	791
Annotated	b2039	rfbA	197	409	740	800	1201	1209	1195	1273	736	791	1124	1224	1264	1298	1494	1512
Annotated	b2040	rfbD	1477	1724	1964	765	1009	1027	957	1336	1031	1067	1211.5	1712	1277	1331	1413	1611
Annotated	b2041	rfbB	732	849	1127	871	733	743	526	551	950	970	1022	844	1019	1028	694	780
Annotated	b2049	cpsB	784	957	766	768	1014	975	863	900	1166	1173	1103	1150	1316	1355	1053	1100
Annotated	b2052	fcl	195	282	2033	2160	646	688	911	916	771	856	1016	924	1309	998	1144	1206
Annotated	b2053	gmd	275	287	1040	892	678	806	668	838	748	879	1043	1110	1196	821	1039	1099
Annotated	b2060	wzc	1435	2459	1128	1456	1317	1578	1071	1492	1149	1176	1366	1844	1614	1705	1864	3613
Annotated	b2074	mdtA	763	1001	738	1521	2171.5	1571.5	766	894	1491	1647.5	900	872	2131	2123	1015.5	1086.5
Annotated	b2134	pbpG	1269	600	597	842	581	734	1058	992	1260	636	1112	742	1035	1066	1325	1338
Annotated	b2215	ompC	1403	867	735	804	1313	1500	697	746	1188	1397	1291	1312	1386	1428	1050	1095
Annotated	b2233	yfaL	1017	952	105	217	663	681	615	687	1017	1108	952	969	1145	1157	1020	1046
Annotated	b2253	yfbE	681.5	1815.5	737.5	710.5	862.5	964.5	804	714	1253.5	1077	1000	945.5	1504.5	1275	1013.5	1076.5
Annotated	b2254	yfbF	760	875	186	264	1027	1027	557	559	1003	963	763	812	1055	989	820	838
Annotated	b2255	yfbG	929	971	60	78	762	786	766	781	1211	1230	1005	1036	1019	985	1069	1123
Annotated	b2257	arnT	694	704	797	868	835	874	812	964	866	948	1056	1074	1089	1137	1037	1072
Annotated	b2328	mepA	344	661	600	703	966	980	1299	1377	888	949	1153	1155	1280	1347	1305	1512
Annotated	b2351	yfdH	393	508	1610	2044	746	872	974	999	1091	1125	1011	1121	1038	1192	1076	1097
Annotated	b2378	ddg	506	657	771	849	1611	1965	1064	1192	1295	1645	1162	1287	2036	2489	1461	1476
Annotated	b2435	amiA	656	725	1782	1943	596	615	676	683	1188	1207	1086	1209	1253	785	1320	1488
Annotated	b2477	nlpB	1017	1085	1607	855	493	644	751	814	1261	1398	1301	1452	1052	1091	1258	1265
Annotated	b2519	pbpC	647	980	1025	1207	901	929	783	908	1096	1154	1107	1234	1323	1365	1144	965
Annotated	b2569	lepA	454	540	196	390	430	450	599	610	817	909	1199	1248	551	551	710	811
Annotated	b2647	ypjA	1196	794	2028.5	1078	1490	771	1355	1972	1224	1411	1317	1656.5	907.5	1203	1868.5	2253.5
Annotated	b2701	mltB	1054	655	894	908	1540	1542	1000	1007	1390	1420	1220	991	1318	1346	1178	1273
Annotated	b2787	gudD	267	331	1200	270	514	527	625	662	1054	1260	1221	579	960	967	910	982
Annotated	b2813	mltA	294	353	392	885	0	798	864	880	1052	1064	1189	1197	0	1198	1160	1244
Annotated	b2817	amiC	276	304	426	626	790	797	583	649	1215	1296	1176	879	1191	1212	1007	1226
Annotated	b2865	ygeR	429	590	504	663	274	316	286	363	1016	918	811	825	916	924	822	876
Annotated	b2924	mscS	1041	1184	857	995	646	667	1553	1623	1111	1119	881	965	1663	1697	1447	1498
Annotated	b2963	yggZ	132	1394	891	627	0	1503	912	1078	1380	1404	1488	1443	0	1446	1997	1309
Annotated	b3035	tolC	19.5	57.5	2027	98	320	463.5	908	514	754.5	1128.5	1045.5	1085	906.5	1068	1375.5	1233
Annotated	b3052	rfaE	0	15	23	35	1024	1060	1125	1171	522	644	680	709	708	795	724	773
Annotated	b3136	agaS	694	697	716	794	1297	1574	1273	959	1431	2064	1317	1581	1675	2323	1470	1489
Annotated	b3182	dacB	1437	1460	608	627	672	780	812	939	1004	1044	1124	996	975	991	1178	1228
Annotated	b3189	murA	143	452.5	676.5	495	164	257.5	345	382.5	1038	1186	1486.5	899	1017	937	881	949.5
Annotated	b3197	kdsD	1091	758	1888	2076	2283	2517	1316	1928	1091	1123	1250	1720	1931	2089	2035	2057
Annotated	b3208	mtgA	635	762	1455	2373	652	698	646	708	1097	1117	889	956	952	971	1030	1060
Annotated	b3225	nanA	724	963	396	400	557	753	473	592	1125	1258	1152	993	1077	1278	911	980
Annotated	b3265	acrE	1038	2231	1150	1251	1256	1384	1328	1420	1722	1850	1761	1772	2508	2708	1642	1879
Annotated	b3371	frlB	394	678	288	567	705	741	685	703	1024	886	1090	1253	1145	1242	1226	1228
Annotated	b3396	mrcA	1377	931	1154	721	846	858	570	645	957	957	1095	992	1024	972	739	803
Annotated	b3482	rhsB	176	177	431	540	495	513	765	835	1002	677	1053	1375	761	792	1196	1207
Annotated	b3513	mdtE	1112	1319	743	816	816	880	445	456	1183	1251	882	969	1545	1607	669	751
Annotated	b3533	bcsA	714	886	110	169	810	861	552	560	1107	1252	1044	971	1207	1246	1093	891
Annotated	b3593	rhsA	419	997	1500	1522	529	707	1246	1405	1183	1321	1257	1315	1001	998	1329	1331
Annotated	b3619	rfaD	1458	1895	34	49	736	799	615	743	1035	981	286	528	1086	989	1076	649
Annotated	b3620	rfaF	33	48	15	37	887	952	748	911	1489	204	599	900	1047	1092	1070	1108
Annotated	b3621	rfaC	827	869	16	7	691	709	700	741	1150	1175	512	676	1431	1530	1389	1463
Annotated	b3622	rfaL	824	844	1228	1235	853	922	675	883	1036	1064	1027	1052	1051	1095	838	948
Annotated	b3626	rfaJ	979	991	1077	1396	1001	923	889	975	892	952	1014	1089	1081	1107	1135	1298
Annotated	b3627	rfaI	19	4	244	3	1577	1849	2082	2147	1485	1521	1371	1373	1528	1552	1727	1825
Annotated	b3628	rfaB	101	90	100	205	693	710	1245	1451	838	990	1009	960	885	986	1057	1091
Annotated	b3631	rfaG	3	6	32	34	861	980	714	780	362	848	1077	1127	1074	1163	1079	1088
Annotated	b3632	rfaQ	64	84	60	64	1046	997	952	984	1077	995	1111	976	1006	1059	1024	901
Annotated	b3633	kdtA	711.5	650.5	790.5	880.5	407	454.5	515	824.5	1116.5	787.5	832.5	962.5	630	657	681	699.5
Annotated	b3729	glmS	23	41	51	72	0	0	0	28	460	526	584	765	501	528	549	563
Annotated	b3730	glmU	154	30	547	632	267	284	307	321	1153	1340	865	933	592	608	614	633
Annotated	b3740	gidB	1141	1210	1179	950	1080	943	1264	1268	1398	1457	1164	1299	1814	1816	1841	1904
Annotated	b3784	rfe	534	660	546	866	1007	959	762	882	927	963	922	991	1146	1295	874	987
Annotated	b3785	wzzE	336	661	532	628	792	799	1067	983	1375	1459	1127	1249	1064	984	1683	1688
Annotated	b3786	rffE	1501	1550	654	955	1918	1956	1858	1979	1483	1503	1446	1448	1591	1808	1687	1711
Annotated	b3787	rffD	516	617	763	856	675	690	682	828	896	902	1030	1138	829	932	945	997
Annotated	b3788	rffG	555	866	1012	1768	549	620	578	622	1011	952	1015	1018	881	908	859	948
Annotated	b3789	rffH	207	720	1036	1358	641	701	469	525	754	757	903	974	1014	918	1005	834
Annotated	b3791	rffA	720	796	489	626	418	507	851	995	1255	1305	1339	1386	1365	1383	1428	1435
Annotated	b3794	rffM	102	391	726	892	487	549	504	513	660	675	1065	959	1027	960	717	758
Annotated	b3967	murI	731	219.5	384	527	269	288.5	309.5	313	1033	1137	1070.5	949	566	592.5	611.5	650.5
Annotated	b3972	murB	146	212	382.5	82.5	323	339	345	376.5	1039	1293	1510	955	746.5	766.5	785.5	793.5
Annotated	b4053	alr	1572	2282	1017	1098	1242	1248	1183	1234	1388	1763	1008	1023	1086	1272	1107	1200
Annotated	b4149	blc	1475	1887	1993	2084	820	938	1148	1173	1051	1360	1212	1407	1547	1562	1333	1371
Annotated	b4169	amiB	2468	2629	1024	697	1148	1243	864	887	773	828	1068	1143	1202	1212	1227	1361
Annotated	b4211	ytfG	596	637	559	571	1087	1109	1414	2380	1127	1451	1438	1938	1790	2050	2223	2820
Annotated	b4233	mpl	1485	1729	1150	810	1255	1326	1581	1908	1423	1484	1304	1306	1157	1543	1732	1743
Annotated	b4359	mdoB	519	628	572	600	503	538	498	501	1455	834	1167	1582	1021	1030	1224	1236
Annotated	b4392	slt	1258	1338	1285	855	480	632	49	802	1381	1409	1239	1984	1585	1688	2270	3079
a Number in the parentheses represents the concentration of the drug used in screening the single gene deletion mutants.
b Each single gene deletion mutant in the drug screening assay has been quadruplicated.

## Sheet: Raw (translation)
B. Raw colony sizes of the orphan and annotated mutant strains exposed to antibiotics that block the translation process
Gene assignments	Gene	Bnumber	Mutants pinned on LB plate with Amikacin (5.0 µg/mL)a				Mutants pinned on LB plate with Neomycin (80 µg/mL)				Mutants pinned on LB plate with Streptomycin (5 µM)				Mutants pinned on LB plate with Tetracycline (7 µg/mL)				Mutants pinned on LB plate as control for Amikacin screen				Mutants pinned on LB plate as control for Neomycin screen				Mutants pinned on LB plate as control for Streptomycin screen				Mutants pinned on LB plate as control for Tetracylcine screen
			Rep1 b	Rep2 b	Rep3 b	Rep4 b	Rep1	Rep2	Rep3	Rep4	Rep1	Rep2	Rep3	Rep4	Rep1	Rep2	Rep3	Rep4	Rep1	Rep2	Rep3	Rep4	Rep1	Rep2	Rep3	Rep4	Rep1	Rep2	Rep3	Rep4	Rep1	Rep2	Rep3	Rep4
Orphan	yacL	b0119	323	335	345	595	567	574	396	514	391	488	307	448	509	540	529	534	693	716	829	926	2152	2279	2158	2496	1715	1958	1434	1970	492	549	604	635
Orphan	yafK	b0224	128	146	297	329	305	330	135	184	291	353	102	236	19	39	112	116	210	227	310	337	1413	1420	1517	1615	1398	1434	1482	1589	20	3	331	384
Orphan	ykfG	b0247	104	159	170	208	140	147	155	295	100	85	153	94	172	96	189	288	309	311	344	462	1197	1489	1128	1530	1298	1572	1226	1642	380	388	416	473
Orphan	yagJ	b0276	200	208	166	349	783	854	1040	992	156	198	205	223	317	336	310	351	1039	1099	1136	1155	1715	1781	1878	1895	1788	1830	1879	1909	1354	1574	1512	1764
Orphan	ykgJ	b0288	340	400	0	222	1052	1154	1024	965	243	411	255	315	399	510	389	475	849	877	1007	989	1193	1275	1801	941	1346	942	1448	1840	1582	1717	2057	2218
Orphan	yajD	b0410	119	164	562	597	102	78	1010	994	224	367	493	581	115	130	199	228	597	664	587	591	634	872	489	540	897	990	596	693	1144	1224	1064	1192
Orphan	ybaY	b0453	232	262	167	182	399	663	565	573	441	640	230	237	456	496	408	437	1626	1973	1192	1277	2086	2957	1824	2073	2090	2915	1793	2052	1194	1628	1444	1539
Orphan	ybaZ	b0454	23	95	268	297	718	729	632	675	419	443	153	172	0	2	117	121	279	336	448	466	1191	1242	868	883	1119	1186	826	850	562	778	708	864
Orphan	ybcJ	b0528	467	486	234	413	317	376	173	192	440	471	447	458	242	289	198	224	1052	948	1003	912	1370	1503	1267	1286	1434	1580	1292	1333	799	815	1137	921
Orphan	ybeY	b0659	221	61	162	221	481	688	146	161	492	620	230	437	145	2	141	151	0	1	108	31	840	904	600	603	870	923	634	656	189	97	184	27
Orphan	ybfM	b0681	329	466	206	419	385	395	111	157	554	582	220	278	17	50	0	7	455	489	474	499	711	980	821	834	1015	1042	853	868	1052	1071	1093	1110
Orphan	ybfN	b0682	236	305	230	294	459	620	226	561.5	238.5	438.5	337	546	6	119.5	13	34	1165.5	1268.5	1170	1283.5	497	694	527	706.5	1023.5	987.5	832.5	944	423.5	701.5	341	553
Orphan	ybgC	b0736	311	529	302	372	159	164	690	708	164	189	391	414	288	357	150	36	385	392	205	252	1163	1167	1058	1398	1219	1219	1084	1367	3	408	155	20
Orphan	ybiX	b0804	237	252	242.5	357.5	2220	25.5	299.5	166.5	297	187.5	198	348	119.5	2	47	176.5	92	0	759	762.5	525.5	579.5	1433	1249	566	645	1411	1245.5	727.5	388	293.5	400
Orphan	ybjC	b0850	404	425	375	383	125	163	284	343	193	259	536	640	28	99	175	301	892	992	715	751	1628	1759	1181	1269	1668	1791	1209	1284	1383	1404	1170	1176
Orphan	ybjN	b0853	1024	698	297	511	716	745	231	244	1114	1171	402	402	381	384	179	94	1241	1448	770	788	1668	1859	1059	1088	1691	1876	1082	1122	1536	1550	1523	1650
Orphan	ybjX	b0877	222	247	205	233	245	251	269	278	314	330	316	324	73	87	86	99	140	157	206	242	1047	1059	905	917	1104	1131	943	960	122	87	4	8
Orphan	ycaD	b0898	371	402	425	444	391	394	139	165	397	453	321	321	307	359	290	395	1428	1455	1353	1362	2206	2320	1759	1786	2144	2212	1739	1764	1381	611	1802	2059
Orphan	ycaO	b0905	182	346	133	282	131	83	60	97	142	194	126	141	132	197	184	197	237	381	234	324	1053	1390	1348	944	1118	1455	1036	1482	338	339	320	341
Orphan	ycbL	b0927	3	36	119	144	207	261	104	118	174	212	156	158	352	453	236	266	286	426	464	494	1091	1565	1034	1449	1112	1637	1071	1495	366	472	444	557
Orphan	yccS	b0960	310	327.5	786.5	216	236.5	639	937	326	625	338	859.5	700	121.5	59	513.5	367.5	737	500	1562	1036.5	1367	1042	2685	1424	1297	1019.5	2084	1363.5	259.5	165.5	572	653
Orphan	yceH	b1067	231	255	335	446	129	269	156	165	203	285	326	333	107	125	116	142	440	617	470	504	525	536	570	893	573	610	1063	756	961	978	1072	1141
Orphan	yceD	b1088	283	617	266	342	455	520	301	307	482	542	529	582	437	531	329	407	1317	1839	1000	1137	2396	529	1593	1695	2410	529	1603	1682	1684	2332	1218	1323
Orphan	ycgB	b1188	457	568	27	658	549	566	529	550	657	669	738	898	463	547	1381	624	1019	1062	1203	1762	1375	1379	1807	2298	1330	1337	1726	2191	697	772	1477	2462
Orphan	yciU	b1248	1474	1485	1210	547	1606	1713	509	518	1073	934	1112	530	351	378	465	721	1172	1172	1444	1953	2192	2343	2031	2911	1919	2058	1758	2575	1283	1389	1695	2170
Orphan	yciO	b1267	282	368	272	299	446	532	122	324	446	457	458	473	357	364	274	327	1074	1175	899	981	1362	1440	1396	1504	1461	1532	1469	1566	571	825	575	814
Orphan	yciS	b1279	1056	869	1034	566	394	513	547	647	563	623	257	275	407	470	387	413	2082	2437	1611	1749	1707	1811	1461	1585	1749	1869	1307	1415	1600	2327	1920	2030
Orphan	yciH	b1282	238	313	252	257	233	258	182	69	283	300	226	232	206	80	102	157	239	266	304	363	1119	1437	1076	989	1194	1491	1054	1116	160	4	283	520
Orphan	yncE	b1452	558	614	393	476	209	249	165	265	604	892	362	582	422	449	409	483	1465	1926	1437	1642	2106	2539	2113	2219	2080	2841	2107	2203	1875	2360	1534	1564
Orphan	yddH	b1462	367	529	386	395	142	91	167	190	244	272	320	328	355	407	228	362	699	730	657	798	1020	1408	1404	1446	1063	1379	1379	1426	814	863	515	881
Orphan	yddB	b1495	230	46	202	276	0	5	24	49	110	112	425	461	192	194	199	268	820	960	954	965	1085	801	1113	837	1193	860	1273	1411	1019	1100	1053	985
Orphan	yneG	b1523	144	262	624	639	142	446	18	351	336	338	22	424	390	403	389	508	1158	1242	1621	2006	1333	1417	1735	2565	1326	1400	1682	2484	1527	2017	2048	2397
Orphan	ynfB	b1583	760	826	267	329	554	572	25	51	543	552	172	327	148	196	28	93	627	673	622	656	604	692	521	570	667	714	664	699	1034	1043	1067	1093
Orphan	ydhO	b1655	316.5	296.5	366	194.5	283	635	341	116	357	492	576.5	188.5	264.5	250.5	115.5	362.5	839.5	998.5	632	697.5	1293	1253.5	1536	1685.5	1305.5	1282	1452	1537.5	682	807.5	610	791
Orphan	ydhP	b1657	309	331	312	422	854	910	549	551	73	80	280	390	137	262	216	267	371	574	537	655	1335	1425	1048	1085	1270	1329	710	983	575	640	608	754
Orphan	ydhQ	b1664	246	290	493	587	244	278	233	484	236	275	429	704	382	409	618	704	1020	839	1224	1921	2244	2364	2287	529	2170	2500	2285	3497	1382	1399	1703	2
Orphan	ydiI	b1686	140	142	208	239	388	458	583	641	377	420	233	276	101	97	106	69	1134	1135	1226	1239	1232	1311	1430	1443	1264	1344	1452	1472	1096	874	1477	843
Orphan	ydiA	b1703	234	324	276	505	450	470	1419	1419	395	414	849	888	302	333	384	388	1361	1384	1335	1341	1585	1590	1099	1133	1568	1568	1105	1140	1154	1870	1211	1957
Orphan	ydiZ	b1724	296	413	153	317	454	529	181	186	689	704	201	204	427	495	267	354	1173	1281	1002	752	1283	1295	1171	1177	1258	1273	1142	1150	1579	1730	1582	945
Orphan	ynjB	b1754	253.5	127.5	427.5	344	242.5	327.5	288	272.5	347.5	187.5	1125.5	536.5	250.5	241.5	524	540	758	798.5	1199.5	1117	1407	1401	1939.5	2041.5	1397.5	1442	1955.5	2086.5	586	604	2064.5	2087
Orphan	ynjF	b1758	621	772	646	682	279	361	447	497	1469	893	659	804	605	623	578	592	1310	1662	1189	1320	2136	2162	1264	1515	1931	1994	1204	1447	42	554	1149	1512
Orphan	yeaH	b1784	687	705	319	371	528	532	954	959	404	404	658	728	103	155	101	135	1172	1186	1103	1105	1074	1086	1246	1292	1078	1104	1271	1312	1143	892	1476	940
Orphan	yoaH	b1811	573	642	550	643	197	229	470	493	1017	886	906	972	459	469	618	629	1310	644	1	787	2091	2221	1807	2589	2084	2226	2587	2594	2242	2258	2314	2359
Orphan	yebN	b1821	221	301	268	291.5	394	410	566	593	421.5	347.5	211.5	319	250	219	182	196	737.5	798	1302.5	1210.5	1439	1398.5	1663.5	1149	1424	1391	1696	1165	509.5	565	1361	1349.5
Orphan	yebG	b1848	342	360	139	234	320	412	108	122	696	731	297	302	452	453	383	415	1195	655	1112	798	790	892	1426	1466	882	910	1437	1472	1370	1390	1561	1572
Orphan	yebC	b1864	244	247	176	236	0	0	441	448	111	119	434	475	140	92	42	8	300	322	273	278	1224	1252	904	916	1263	1268	933	943	407	418	315	350
Orphan	yecT	b1877	954	134	620.5	581	159.5	255	628.5	255	254	399.5	518	406.5	291.5	265.5	626	408.5	725	773	1727	1165.5	1257	1340.5	1876	1332	1247.5	1353	1865	1325.5	416	144	2710.5	1701.5
Orphan	yodC	b1957	588	925	131	179	582	608	138	259	513	664	281	299	549	632	432	474	1962	1978	1305	1316	2237	3141	1989	2047	2226	3094	1972	2054	2043	2665	1560	1693
Orphan	yedA	b1959	224	89	1057	439	0	319	202	211	184	201	290	309	174	211	36	88	278	370	231	286	1491	1501	1407	1415	1483	1489	1424	1445	162	402	16	6
Orphan	yeeN	b1983	209	295	139	205	170	477	226	259	305	416	294	339	46	9	134	201	40	84	329	397	1416	1549	1487	1577	1409	1537	1478	1579	45	7	321	525
Orphan	yeeX	b2007	216	363	579	918	225	269	135	240	193	275	229	238	208	23	309	332	413	415	832	894	1134	1198	1176	1200	1134	1193	1154	1182	447	575	629	643
Orphan	yegH	b2063	172.5	162	315	178	332.5	471.5	792.5	136	407	319.5	448.5	177.5	339	240.5	198	210.5	766	807.5	227	247	1620.5	1503.5	1070	1373	1671	1534	1139	1440.5	583	506	254	154
Orphan	yehI	b2118	242	354	237	374	123	84	168	205	330	368	378	461	206	322	347	441	764	948	1011	1082	1068	1353	1051	1193	1606	1843	1062	1201	1247	1417	1645	1999
Orphan	yehL	b2119	172	158.5	172	90	295	621	232	187	253.5	640	322	274.5	234.5	130	227.5	231	773.5	734	1047	1023.5	1522.5	1158	1786.5	1648.5	1543	1160	1833	1637.5	564	446.5	1280.5	1509.5
Orphan	yehR	b2123	191	560	410.5	482.5	1177	734.5	274	351.5	1277.5	939	442	971.5	461.5	509.5	387.5	503.5	1224	1378	858	761	1489.5	1574	1688	1109	2449	2760.5	2146	1244	1165.5	1294	2326.5	2320.5
Orphan	yohG	b2138	299	723	324	280	439.5	190.5	327	272	519	490	215	373	224	222	86	122	1338	1129	700	271	1014	861	893	1628	1010	906	966	1705	1356	1221	1212	282
Orphan	yohH	b2139	182	223	127	140	379	407	152	168	462	542	329	334	14	228	117	484	684	764	758	841	1090	1112	1310	1379	1125	1132	1316	1406	588	603	577	608
Orphan	yejG	b2181	280	413	361	516	448	479	574	858	652	739	811	852	191	82	173	230	314	366	380	454	584	739	790	966	820	868	1018	1088	1077	1103	1192	1223
Orphan	yejL	b2187	457	524	209	225	495	509	215	223	377	429	253	259	207	210	258	291	14	211	375	423	1191	1245	1231	1306	1262	1337	1384	1409	41	6	17	294
Orphan	yejM	b2188	73.5	181.5	222	282.5	1079	359.5	496.5	920.5	306	323	329	372	8.5	21	3.5	5	1055.5	883	920	953	1232.5	1299.5	1330	1395.5	1179.5	1241	1258.5	1293	1144.5	1223.5	1247	1297
Orphan	yfbU	b2294	701	972	581	638	712	929	1259	1520	1126	617	401	505	290	537	431	461	1628	2135	1431	1497	1845	2560	1622	1676	1915	2644	1647	1727	1903	2570	1372	1988
Orphan	yfbV	b2295	250	356	129	136	0	23	221	310	172	207	209	234	130	139	156	206	313	353	325	341	1326	1359	1210	1225	1427	1435	1250	1260	372	7	340	385
Orphan	yfcL	b2325	359	361	211	284	308	338	103	110	413	541	293	294	211	244	128	165	798	951	694	731	1363	1702	1690	1875	1423	1702	1768	1892	1247	1278	1225	1250
Orphan	ypfJ	b2475	241	346.5	130.5	214.5	133.5	342	223.5	520.5	496.5	747.5	240	563	106.5	82.5	75.5	34.5	1093	1142.5	1216	1360	478	568	380	490	774.5	836	600	869	302.5	367	306.5	397.5
Orphan	yfgD	b2495	174	630	684	686	411	555	923	969	594	774	507	566	251	277	149	203	795	870	811	875	1132	1299	1339	1456	866	913	1158	912	1299	1360	1207	1240
Orphan	yfgB	b2517	391	399	623	743	354	584	372	438	260	389	367	452	237	330	349	466	468	633	1000	796	1852	885	1071	1379	1793	876	1029	1363	406	489	1057	914
Orphan	yfhR	b2534	290	361	516	538	202	323	317	382	385	636	0	545	632	635	468	482	1259	1422	1023	955	2293	2561	1376	2112	1159	2174	1275	1971	639	888	434	653
Orphan	yfhB	b2560	258	334	3	594	533	543.5	247	1019	938	376	1101	1208	143.5	426.5	372	324	1516.5	1419	1590	1446	1638.5	1988	1242	1363	1768	2131.5	1238	1381	1569.5	1409.5	1412	2455
Orphan	yfiF	b2581	126	483	159	54	248	359	405	441	134	177	276	282	170	191	192	235	349	501	370	456	1296	1354	1151	1241	1162	1186	1022	1132	655	946	514	656
Orphan	yfjF	b2618	4	416	118	345	223	233	488	499	541	645	528	595	55	79	12	59	370	400	371	428	841	903	894	932	902	971	1000	954	497	512	494	553
Orphan	ygaZ	b2682	213	229	138	223	175	91	218	232	162	193	177	286	143	197	150	235	249	263	291	383	1000	1266	1289	1588	1111	1334	1362	1662	298	331	334	415
Orphan	yqfB	b2900	228	426	203	315	334	394	787	793	376	455	563	565	141	177	136	195	523	738	860	906	1291	1377	1317	1456	1283	1303	1304	1427	1282	1323	1147	1270
Orphan	yggE	b2922	178	208	404	443	183	184	611	651	304	308	466	482	104	156	104	124	352	555	334	409	1276	1289	936	955	1008	989	797	820	527	840	633	636
Orphan	yggS	b2951	180	200	288	355	447	453	553	587	138	153	263	356	175	177	112	79	1160	1192	1045	1050	1299	1399	816	825	1306	1376	794	843	1048	995	870	984
Orphan	yhbX	b3173	278	392	202	280	425	533	196	213	479	493	457	463	104	98	167	37	117	184	157	86	1522	1529	1261	1278	1449	1460	1169	1193	203	7	230	278
Orphan	yhbY	b3180	419	463	836	994	3	853	58	9	1276	161	1301	1469	655	678	24	496	1445	1554	1	1799	1882	2073	2157	2898	1464	1751	2059	2753	1788	2084	1691	2191
Orphan	yhcM	b3232	389	390	463	674	293	318	1033	1051	318	370	527	540	265	266	252	428	1015	1094	1176	1196	1404	1486	1341	1372	1377	1456	1309	1327	1378	1482	1428	1458
Orphan	yhdU	b3263	199	313	327	358	170	174	206	260	318	354	235	257	205	384	294	304	912	958	863	959	1484	1541	1279	1355	1397	1468	1223	1346	1270	1338	1249	1411
Orphan	yhhX	b3440	176	188	124	150	234	299	238	347	346	400	319	396	277	324	214	82	247	387	137	317	891	994	949	983	629	777	792	838	499	563	15	584
Orphan	yhhY	b3441	238	273	240	344	454	654	366	448	255	310	507	522	102	152	253	348	268	421	335	419	691	974	1043	972	582	694	841	947	366	606	526	563
Orphan	yhiD	b3508	160	94	188	202	256	308	317	320	133	190	223	233	136	42	31	73	1	2	0	0	1354	1396	759	800	1127	837	603	667	10	114	12	242
Orphan	yhjD	b3522	136	26	189	213	216	235	302	308	115	133	191	232	116	84	294	391	339	582	485	557	1256	1367	1239	1643	1152	1230	1492	908	603	665	1077	829
Orphan	yibL	b3602	277	390	150	569	610	704	451	508	1402	941	299	315	504	515	439	482	1391	1970	1147	1338	1976	2654	1690	1787	1947	2625	1654	1747	2223	2957	1434	1743
Orphan	yihD	b3858	369	386	222	260	237	254	244	253	184	204	108	132	229	256	297	349	332	378	496	503	1056	1159	789	846	825	886	620	966	525	532	834	907
Orphan	yjbL	b4047	283	535	107	59	326	391	116	88	239	339	70	96	141	235	22	235	379	423	289	315	1441	1522	1116	1256	1353	1377	1108	912	569	606	538	689
Orphan	yjbM	b4048	312	327	279	563	251	297	412	465	189	223	172	174	166	167	124	190	444	479	386	390	1416	1439	1368	1383	1343	1349	1269	1285	573	639	735	954
Orphan	yjbQ	b4056	170	253	192	223	134	406	237	287	103	110	102	124	47	61	109	76	325	368	332	389	1366	1467	1022	1138	1303	1415	1032	998	594	792	534	747
Orphan	yjgA	b4234	127	133	364	373	169	191	535	600	143	179	205	216	198	207	124	178	692	809	758	958	1452	1518	1451	1594	1413	1483	1413	1565	1097	861	1128	1286
Orphan	yjgL	b4253	215	313	320	356	830	841	592	627	455	517	399	403	269	280	320	322	1055	897	1030	1234	1518	1568	1608	1699	1602	1624	1697	1842	1003	1096	1098	1224
Orphan	yjhQ	b4307	218	447	364	441	119	148	257	282	140	162	206	221	168	292	172	227	836	854	760	799	1493	1567	1283	1385	1270	1460	1186	1272	1101	1169	1214	1831
Orphan	yjjU	b4377	207	78	2	3	116	139	40	53	112	128	71	98	135	149	114	129	475	482	293	413	1272	923	844	856	1005	972	769	842	809	815	554	691
Orphan	yjjK	b4391	292	331	307	346	217	248	268	283	128	130	110	112	362	364	345	370	408	465	408	432	953	983	864	966	829	924	737	869	456	464	515	709
Annotated	rpsT	b0023	159.5	215	305	363.5	386.5	639	173	522.5	191	305.5	128	68	125.5	209	17.5	244.5	1156.5	1294.5	1157	765	620	751	714	767.5	1017	1105	927	877	456	652	666.5	829.5
Annotated	ileS	b0026	226	327	263	353	253	338	1263	581	194	382	1116	207	356	461	363	439	1294	1314	1311	1352	1718	2012	1950	2133	1148	1550	1130	1537	1454	1544	1499	1501
Annotated	ksgA	b0051	194	25	352	37	24	44	22	22	266	307	423	455	232	284	243	268	791	884	812	860	1034	1080	942	971	1198	1272	1083	1114	1059	1427	1185	1742
Annotated	rluA	b0058	203	828	450	712	320	353	413	543	381	463	279	456	441	442	564	589	1006	1105	1305	1654	1512	1624	2184	2852	1423	1504	1969	2675	1119	1355	1	1887
Annotated	pcnB	b0143	280	207	234.5	170	442	484	405	988	242	193.5	198.5	199	124	111.5	123	73	1167	1091.5	748.5	761.5	1402.5	1277	1144	1060	1435	1213	1118	1037	1178.5	1163.5	1158.5	1136.5
Annotated	yadB	b0144	157	194.5	352	279	1029	1037	1942	1970	36	299.5	317.5	630	37	154.5	610	502.5	1112	1141	1574	1333	1250	1167	2499.5	2573.5	1222	1142	2447	2533.5	1179	1206.5	2095.5	2006.5
Annotated	ligT	b0147	305	348	292	329	366	385	559	657	255	268	186	249	124	79	242	246	127	139	279	325	1305	1376	1251	1287	1093	1132	1085	1191	232	233	234	428
Annotated	map	b0168	118.5	342.5	238	340.5	409.5	587.5	622	652.5	297.5	307.5	325	338.5	14.5	13.5	16	8.5	907.5	916.5	931	955.5	1112.5	1121.5	1303	1365	1080.5	1094	1210.5	1263.5	1008.5	1055.5	1320.5	1453
Annotated	proS	b0194	58	245.5	363	683.5	336.5	390.5	531.5	788	307	393	445.5	464.5	0	19.5	34.5	86.5	1030	1076	1087.5	997.5	1359	1401	1421.5	1473.5	1254	1289.5	1307	1383.5	1090.5	1112.5	1508.5	1576.5
Annotated	tgt	b0406	225	290	311	368	297	435	239	385	379	67	103	92	148	98	128	162	811	837	792	831	887	888	1036	1087	499	727	747	884	1033	1298	1292	995
Annotated	cysS	b0526	147	223	258	315	260	355	495	586	370	384	409	433	11	16	42	7	1122	1192	644	824	1284	1315	1367	1415	1155	1200	1272	1303	1030	1119	1260	1270
Annotated	rna	b0611	204	89	363	62	29	8	44	44	184	194	276	322	113	250	215	256	684	776	757	855	935	956	1007	993	1008	1051	1103	1140	1092	904	1073	1405
Annotated	leuS	b0642	209.5	270	317	217.5	0	0	198	264	184	325.5	357.5	363	18.5	24.5	31	60	1044.5	1009	955	977.5	1206.5	1251.5	1311.5	1419.5	1145	1196.5	1249.5	1349	1404	1479	1544	1777.5
Annotated	miaB	b0661	307	363	439	462	323	337	375	430	548	561	625	644	392	399	430	442	574	619	571	699	1689	1795	1247	1251	1309	1534	1229	1232	1324	1804	1125	1142
Annotated	glnS	b0680	131.5	205.5	32	211.5	459	518.5	730	93	2121	245.5	2784.5	323	0	1001.5	540.5	397	1354	1513	739.5	885	1185	1357.5	2270	2430.5	1082.5	1184.5	2183.5	2348.5	1278.5	1332.5	1382	1457.5
Annotated	rhlE	b0797	302	549	315	363	181	310	174	209	127	144	253	270	130	39	178	185	542	598	536	629	824	859	1224	1245	791	822	1141	1224	1018	1137	1046	1165
Annotated	rimK	b0852	118	52	386	526	218	956	266	327	267	452	109	339	0	1	83	83	547	586	823	869	1271	1338	1391	1575	1127	1186	1532	919	757	880	1116	1195
Annotated	rumB	b0859	377	515	373	414	203	216	167	308	380	498	425	462	236	241	152	221	821	841	784	817	1226	1307	1119	1171	1201	1291	1106	1115	1112	1206	1061	1203
Annotated	infA	b0884	626.5	379	466	664	720	483.5	606.5	843.5	1046	553.5	580.5	677	72	39	80.5	88.5	1151.5	1204.5	1283.5	1563.5	1620	1721.5	1913.5	2828.5	1493	1589	1712.5	2464.5	1498	1544	1611	2204
Annotated	serS	b0893	645.5	216.5	266	781.5	220.5	338	477	749	1081.5	431	531.5	802	0	10.5	34	79.5	1219.5	1256.5	1503.5	1752	1640.5	1795.5	1974	2873.5	1517	1672	1784	2439	1473.5	1852	1958	2692
Annotated	rimJ	b1066	838	850	301	370	1131	299	421	550	243	843	265	567	236	253	293	295	695	797	811	825	1179	1323	1107	1154	1124	1226	682	844	1260	1470	1235	1427
Annotated	rne	b1084	69	162	223.5	164.5	364	394.5	727	862.5	389.5	415	432.5	439	15	22	18	50.5	1014.5	1027.5	939	928.5	1193	1232	1396.5	1454	1157	1198	1290	1325.5	1080.5	1422	1547.5	962
Annotated	rluC	b1086	216	221	236.5	218	230	258	462	169.5	368	375	348.5	284	316	329	144	161	707	770	572	693	1597	1758	895	921.5	1550	1696	909.5	976	501	851	1024	1109.5
Annotated	rpmF	b1089	264	305	118	218	410	625	246	480	130	162	339	88	105	176	109	123	575	616	547	629	1157	897	925	934	686	988	829	973	1039	1185	1104	747
Annotated	trmU	b1133	147	195	342	396	305	319	182	323	161	266	210	619	0	101	147	72	619	669	656	704	1112	1126	1064	914	1034	1062	1062	889	849	909	1130	1133
Annotated	ymfC	b1135	289	293	174.5	276	182	208	386.5	1265	291	319	124	217.5	301	342	57.5	310	657	674	466	585.5	1356	2007	1549.5	1207	1325	1977	1496.5	1074.5	11	400	347.5	866
Annotated	prfA	b1211	105	171	15	216.5	724.5	497.5	614.5	832	328	340.5	349.5	358	15	28	36	34	1014.5	979.5	952	979	1148.5	1185.5	1321	1387	1111.5	1148.5	1222	1297.5	1057.5	1089	1273	1355.5
Annotated	rluB	b1269	423	447	305	306	193	234	159	206	428	538	270	351	248	307	179	265	232	288	238	273	1599	2050	1101	1725	1080	1499	1088	1298	280	3	177	185
Annotated	dbpA	b1343	356	452	210	77	971	993	196	253	209	235	133	134	154	241	0	1	138	61	0	1	1130	1802	1160	891	1770	1918	1315	900	487	626	4	631
Annotated	rimL	b1427	603	605	170	233	188	249	228	681	329	530	250	93	30	79	123	5	503	630	629	673	1089	1157	725	789	1087	1158	785	786	1122	1265	1032	934
Annotated	relE	b1563	373	464	403	453	1548	1650	897	913	177	213	637	685	434	453	255	272	1408	1467	1305	1476	1661	1773	1329	1390	1674	1829	1360	1433	1158	2224	1161	1232
Annotated	speG	b1584	267	326	134	78	25	46	0	12	293	332	116	124	166	219	125	240	446	598	340	462	760	864	1042	855	791	909	1102	1171	816	859	706	931
Annotated	tyrS	b1637	110.5	157.5	329	236	479	535.5	685.5	774	324	338.5	345.5	413	11.5	23.5	29	27.5	1044.5	869.5	903.5	988	1252.5	1265	1292	1316	1202	1217.5	1245	1269.5	1141.5	1214.5	1265	1363
Annotated	pheT	b1713	0	0	56	24.5	313	327	342.5	407.5	189.5	227.5	268	318.5	0	0	0	0	911	702.5	913.5	971	1035.5	947.5	962	990	970.5	924.5	959.5	985	1009.5	1022	1040	1018.5
Annotated	pheS	b1714	172.5	2	103	201.5	217.5	256.5	346	729.5	268	272.5	282.5	310.5	0.5	10.5	4.5	7	1021	936	975.5	989	1055.5	1068.5	1074	1110	1028	1048	1061.5	1090.5	981	928	959	982
Annotated	rpmI	b1717	266	295	207	385	269	491	220	365	232	272	157	202	136	214	176	184	744	866	706	725	1040	1210	1252	1290	1032	1174	1179	1233	1189	859	1214	1248
Annotated	infC	b1718	192	266	382	557.5	313.5	442	521.5	666.5	315	399	555.5	615	0	16.5	24	30.5	713.5	806	845	905	1240	1263	1287	955	1183.5	1202.5	1232.5	913	1067	1242.5	742.5	945
Annotated	thrS	b1719	317	217.5	454	471.5	165.5	242.5	567	845	462.5	474.5	489.5	507.5	15	25	50	75	1270.5	1333	1402.5	1544.5	1324	1365	1476	1527	1247	1278	1411.5	1453.5	1141	1188	1247.5	1341
Annotated	rnd	b1804	632	687	431	436	143	53	345	368	501	524	364	390	323	338	228	241	1083	937	1001	1058	1155	954	1017	989	1331	1415	1203	1283	1081	1199	1252	976
Annotated	aspS	b1866	120	251.5	431.5	73.5	117	152	350.5	804.5	779	589	862	944.5	65	15	57.5	81.5	1022.5	1589	1736.5	946.5	1427.5	1756	2315	2444.5	1327	1625	2076	2389	1749.5	1856.5	2096.5	2523.5
Annotated	dusC	b2140	196	208	113	131	101	101	60	74	191	231	152	183	227	299	238	249	298	344	294	350	1260	833	1193	1310	1350	954	1252	1390	113	326	425	85
Annotated	rsuA	b2183	131	177	125	129	114	57	0	1	278	323	327	374	242	317	310	365	846	863	869	895	680	973	1006	1027	1061	1074	1140	1220	1210	925	1194	923
Annotated	rplY	b2185	228	652	258	66	389	554	704	742	338	617	198	223	106	110	104	196	596	683	622	645	1120	1125	1062	959	1013	917	1015	912	1179	1249	1266	1287
Annotated	yfbG	b2255	154	203	261	295	173	458	169	643	128	436	213	609	240	273	272	285	752	756	729	735	869	932	1101	939	727	776	881	921	1141	1481	1136	1253
Annotated	truA	b2318	286	293	129	52	385	607	462	536	217	607	130	353	11	2	0	1	489	525	485	492	1054	1146	1015	1030	1071	988	1080	780	763	783	836	888
Annotated	prmB	b2330	165.5	223.5	315.5	249	228	230	55	80	455.5	407.5	263	170.5	401	297.5	13.5	92.5	1414.5	1313.5	100.5	98.5	1440	916	707.5	1097	1463.5	920.5	693.5	1042.5	1637	1463.5	46	88.5
Annotated	gltX	b2400	5	148.5	196	6.5	227.5	248.5	259	423.5	352	406	446.5	502	19.5	26.5	37.5	55.5	725	876.5	902	966	1207.5	1271.5	1345	1440	1148.5	1219.5	1276.5	1366	1137.5	1184	1293.5	1333.5
Annotated	hisS	b2514	130.5	188.5	125	148.5	563.5	578	649	686.5	132.5	314	324.5	336	6	14	18	14	637	727.5	793.5	883.5	1060	1111	1145	1210	1047.5	1092.5	1106.5	1167	1049	989.5	923.5	934
Annotated	tadA	b2559	109.5	262	302	367	1079.5	215.5	245.5	309	343	399.5	447	475	0	0.5	33.5	29.5	1018	1004	941.5	985	1258	1330.5	1379.5	1519	1204.5	1243	1290.5	1413	1164.5	1310	1391	1435
Annotated	srmB	b2576	248	356	147	279	205	467	249	367	170	205	323	344	1	2	0	2	58	7	15	3	337	576	350	460	433	822	387	583	440	755	426	652
Annotated	rluD	b2594	277	445	186	228	292	303	325	361	275	362	499	532	69	71	183	220	841	843	866	893	710	817	817	874	1250	965	1035	957	876	941	848	970
Annotated	yfiA	b2597	230	244	183	280	1000	1188	159	291	432	549	111	274	168	228	252	317	269	286	291	351	1339	660	1297	1555	1503	742	1375	1670	10	227	367	398
Annotated	rimM	b2608	0	11	0	4	378	388	490	533	212	251	155	165	0	0	0	0	0	0	0	0	423	471	578	614	402	457	532	541	13	8	29	36
Annotated	smpA	b2617	364	400	332	757	646	677	673	760	523	579	613	953	339	349	439	530	1439	1457	1840	2085	1221	1235	1763	2120	1080	1140	1506	1935	1314	1382	1644	2112
Annotated	alaS	b2697	128	176	129	145	440	494	282	291	378	425	116	122	159	187	210	216	800	914	823	968	1536	1627	1319	1381	1027	953	1251	1320	1095	1128	1142	1219
Annotated	rumA	b2785	237	242	221	236	1324	1343	599	636	947	954	382	395	2	90	112	121	1312	1383	1165	1195	1074	1100	1098	1128	1083	1138	1108	1116	1134	1258	1302	1371
Annotated	yqcB	b2791	267	428	222	324	765	933	2201	2269	614	699	466	515	1	2	16	22	63	9	153	4	427	623	308	483	519	777	582	591	482	606	666	717
Annotated	lysS	b2890	234	338	314	491	411	502	472	507	240	257	586	591	139	351	347	416	1301	1587	1497	1551	2171	2202	1583	1694	1246	1775	1388	1396	1688	1708	1456	1611
Annotated	prfB	b2891	350	353	326	453	452	456	458	476	339	375	130	195	317	379	275	276	1456	1462	1310	1443	1617	1657	1628	1656	1652	1694	1649	1662	1559	1650	1437	1553
Annotated	gshB	b2947	214	783	290	353	198	66	3	64	377	439	242	278	189	352	160	283	397	485	554	567	797	807	1201	1255	854	860	1285	1321	487	664	734	861
Annotated	cca	b3056	217	292	480	904	307	517	577	717	310	351	367	382	13	16	22	25	1030	1073	1170	997	1107	1156	1186	1204	1075	1130	1140	1161	1046	1106	1210	995
Annotated	rpsU	b3065	188.5	151	155	167.5	212	463.5	382.5	669.5	143	58.5	168	78.5	188.5	52.5	167	283	1242	1348	1180.5	1412	571.5	765	1081	883	1323.5	1208.5	1231.5	1487.5	393.5	755.5	563.5	880
Annotated	deaD	b3162	62	0	56	14.5	553	100	427	260.5	238.5	185	184	129.5	19.5	1	19	1.5	4	0.5	468.5	464.5	870.5	341.5	1080	1053	1121.5	385.5	1046.5	1017	585.5	382.5	222.5	300
Annotated	pnp	b3164	188	175	188	120	755	517	741.5	486	250	169	239	335	76	88	114	0	169	433	513	1229	607	877	938	1921	705	865	899	1937	629	285	295	463
Annotated	truB	b3166	197	308	161	395	222	225	152	155	458	459	115	129	148	153	153	89	633	778	600	680	1030	809	603	648	1024	911	507	566	1217	1234	1177	1200
Annotated	rbfA	b3167	0	91	17	64	1110	1277	151	223	738	856	84	96	0	0	0	0	398	418	339	406	310	316	1213	1317	322	329	1271	1380	436	610	635	886
Annotated	rrmJ	b3179	167	171	0	1	106	291	16	19	429	669	303	326	116	224	3	58	1059	1402	1058	1696	1806	2482	1268	1323	1862	2546	1306	1351	1678	1820	1198	529
Annotated	rng	b3247	621	863	514	748	418	423	668	758	524	592	1141	926	360	467	21	360	1890	1999	1715	1814	0	3072	0	2578	0	2577	0	2231	1609	2042	1803	1834
Annotated	prmA	b3259	226	267	246	264	455	457	622	827	130	155	235	288	160	164	127	71	718	729	685	700	1214	1304	1105	1156	1178	891	1097	1127	1032	1101	1030	963
Annotated	dusB	b3260	192	424	258	329	461	487	410	451	420	435	161	163	19	38	163	177	682	723	889	895	1421	1454	1352	1444	1335	1375	1327	1394	1135	1143	1181	1257
Annotated	yrdC	b3282	1	1	2.5	28	484.5	663	694	803.5	961	616	913	960	0	9	21	35.5	1240	1129.5	802.5	964	1711.5	1999.5	2324.5	2573.5	1568	1832.5	2143.5	2330.5	1995	2403	2652	2687.5
Annotated	rsmB	b3289	469	499	491	551	388	408	1199	618	312	780	1405	398	244	313	153	383	1472	1649	1831	1894	2095	2119	3747	666	1790	1838	1035	2191	1587	1613	1682	31
Annotated	rpmJ	b3299	328	380	279	433	976	998	282	306	453	499	210	240	119	43	0	44	491	543	466	524	683	738	1328	981	709	714	1121	1324	751	783	635	903
Annotated	rpsE	b3303	314.5	345.5	423.5	622	205	279	323.5	335	327	359.5	402	423.5	0	0	5	7	667	738.5	768	851	954.5	917	945	980.5	924.5	895	916.5	958.5	851.5	872	889	934.5
Annotated	rplW	b3318	142	192.5	211	155.5	715	438	655.5	886	1115.5	428	453.5	758.5	0	60.5	72.5	43	1081.5	863	897.5	956	1482.5	1569.5	1678.5	2183.5	1290.5	1456	1545.5	1790	1281	1503.5	1652.5	1773.5
Annotated	tufA	b3339	143	269	166	190	589	605	402	413	139	187	0	42	0	0	19	25	799	837	1006	953	909	914	1331	1363	929	944	1381	1405	1073	1149	1186	1682
Annotated	fusA	b3340	1081	1342	828	967	270	790	867	922	498	606	678	830	22	26	27	31	1052	1104	1117	951	1069	1112	1130	953	1029	1059	909	948	714	727	763	930
Annotated	trpS	b3384	1	188	276	6	1316	196	359	608	24	317	453	7.5	0	0	13	4.5	0.5	1124	25.5	936.5	587.5	1300.5	756	26.5	0.5	1140.5	1356	4.5	0	0	1057	1274
Annotated	hslR	b3400	73	91	152	156	510	516	383	409	333	351	168	196	199	81	120	93	614	627	714	726	1159	1205	1189	1206	1134	1163	1132	1181	1072	966	1091	1106
Annotated	glyS	b3559	232	50	134	162	864	905	246	307	159	183	137	190	217	241	154	287	1016	958	890	963	1596	1641	1514	1559	1697	1707	1585	1625	636	910	646	806
Annotated	selB	b3590	113	133	124	171	332	353	290	332	256	272	205	226	135	154	165	170	760	863	788	915	1168	1406	1467	1652	1114	1198	1403	1426	1148	1153	1188	1210
Annotated	rpmG	b3636	244	302	286	313	844	864	933	982	132	188	175	182	154	166	184	193	529	581	584	671	774	862	804	847	800	804	775	888	1077	989	1061	1166
Annotated	trmH	b3651	660	720	1000	634	589	650	1553	1933	482	540	483	921	262	345	360	606	1586	1864	2046	2721	1702	1806	1802	2451	1826	1850	1867	2550	1348	1400	1918	2906
Annotated	rnpA	b3704	89.5	236.5	19	7	274.5	374.5	555	815	366.5	379.5	394.5	463.5	16	23.5	29.5	39.5	1009.5	1064.5	1097	1037.5	1436.5	1504	1525.5	1595	1339.5	1407	1424	1470	1408	1479	1529	1567.5
Annotated	rhlB	b3780	220	301	218	257	142	72	134	150	195	243	214	215	34	4	0	3	172	174	180	193	554	759	1125	1553	1465	929	1658	1659	639	686	524	764
Annotated	rpmE	b3936	166	249	472.5	200.5	490.5	406	923	160	163.5	136	583	100	66	108.5	172.5	130.5	704	563.5	242	143.5	1369	1199	946.5	1163	1091.5	1099.5	725.5	1025	929	866	236.5	134.5
Annotated	trmA	b3965	176	89	138	207	230	662	448	558	178	665	225	317	231	422	271	324	1308	1513	1221	1378	1534	873	744	920	1349	1585	1197	1264	650	745	507	811
Annotated	tufB	b3980	74	965	118	96	451	454	568	600	29	33	128	88	196	59	184	69	747	832	581	692	1223	1331	1166	1287	1187	1294	1140	1147	1034	961	1043	920
Annotated	yjbC	b4022	231	271	206	227	192	337	145	148	122	195	76	95	128	39	4	88	339	356	367	389	1002	998	1101	1159	898	973	1004	1061	696	734	502	638
Annotated	yjbN	b4049	279	457	202	306	378	398	724	786	317	364	196	200	268	295	306	326	219	347	199	266	1762	1795	1787	1832	1010	898	1029	997	185	233	120	294
Annotated	lysU	b4129	478	527	535	596	759	765	2393	2521	822	859	433	448	391	468	324	370	1587	1604	1462	1593	1953	2334	2392	2486	1584	1767	1437	1462	2101	2244	2024	2084
Annotated	efp	b4147	182	80	194	373	395	497	314	560	383	436	126	136	128	17	146	56	554	655	539	616	1086	1098	1148	1186	1095	830	1074	1105	1079	1093	1100	1293
Annotated	miaA	b4171	382	493	392	452	1002	642	468	507	238	398	193	236	5	93	0	99	587	606	572	589	1215	1361	1175	1272	1162	1299	588	948	1033	1294	1058	1160
Annotated	rlmB	b4180	299	585	455	469	350	470	511	526	246	391	252	315	569	635	522	527	1213	1380	1298	976	2113	2793	1697	1736	2050	2773	1648	1682	2501	2654	1443	2027
Annotated	rpsF	b4200	231	249	206	260	889	959	1163	1183	100	121	103	105	0	0	0	0	343	477	374	408	423	537	546	555	441	514	562	581	310	484	280	560
Annotated	rplI	b4203	108	96	131	85	369	517	432	436	132	172	103	120	3	31	60	85	607	655	748	770	1141	1160	1057	1394	1034	781	1311	838	937	957	1087	989
Annotated	yjgF	b4243	270	314	309	392	842	958	935	983	214	233	329	395	241	242	314	328	1400	1464	1423	1466	1138	1190	1330	1343	1163	1207	1347	1391	1089	1248	1144	1193
Annotated	valS	b4258	106	308.5	296	45	149.5	195	311	493	380.5	399.5	426	449	68	56.5	73.5	91	1096	1140	1144	1201.5	1250	1289	1298	1345	1196	1218.5	1221.5	1273.5	1307.5	1445	1497.5	1570.5
Annotated	kptA	b4331	296	411.5	155.5	272	401.5	870	610.5	638.5	102	349.5	352.5	479.5	222.5	552.5	266.5	524	1875	822.5	1424.5	897.5	1368.5	1916	1457	1626.5	1487	2412	1474.5	1704	1750.5	585.5	1527	672
Annotated	rsmC	b4371	317	498	157	175	402	477	608	723	263	294	313	501	100	135	184	99	816	820	715	718	1573	1640	1553	1581	1438	1548	1096	945	1169	1217	1032	1075
Annotated	prfC	b4375	257.5	169.5	153.5	263.5	299	343.5	292.5	748.5	321.5	239.5	219	409.5	47	123	196	154.5	565	1179.5	1131.5	1286.5	1101	1174.5	1253	1302	1108	1239	1261.5	1303	261	953	1098.5	979
a Number in the parentheses represents the concentration of the drug used in screening the single gene deletion mutants.
b Each single gene deletion mutant in the drug screening assay has been quadruplicated.

## Sheet: Funct Enrich results
Table S18 - Gene set functional enrichment analysis to determine the significance of the phenotypes of orphan and annotated gene mutants
linked to the cell envelope and translation processes perturbed by the drugs.
The table shows the enrichment analysis results of the gene sets defined in sheets (Raw)
Biological Process	Drugs	Gene Sets		Enrichment p-value
		Gene assignments	Number of Genes in each gene set
Cell envelope	Chlorpromazine Penicillin	Orphan	105	0.005a
		Annotated	156	0.005a
Translation	Amikacin Neomycin Streptomycin Tetracycline	Orphan	93	0.035a
		Annotated	130	0.025a
a Gene sets with p ≤ 0.05 were considered as statistically significant
